# Supplementary material for: Chemical manipulation of an activation/inhibition switch in the nuclear receptor PXR
Source: Nat Commun. 2024 May 14;15:4054. doi: 10.1038/s41467-024-48472-1 (PMC11094003; doi:10.1038/s41467-024-48472-1)
Supplement: Supplementary file 4 — Supplementary Data 1 [file 41467_2024_48472_MOESM4_ESM.xlsx]

## Sheet: Supplementary Data 1
MATERIAL OR METHOD	SOURCE	IDENTIFIER
Antibodies
Tb-anti-GST Antibody	Thermo Fisher Scientific	Cat#PV3550
Bacterial and virus strains
Escherichia coli: BL21 (DE3) Chemically Competent Turbo Cells TM BL21(DE3)	Genlantis	Cat#C302020
Chemicals, peptides, and recombinant proteins
Terrific Broth	Legacy Biologicals	Cat#T15100-500.0
D-(+)-Glucose	Sigma-Aldrich	Cat#G8270-1KG
SIGMAFASTTM Protease Inhibitor Cocktail Tablets, EDTA-Free	Sigma-Aldrich	Cat#S8830
IPTG	Gold Bio	Cat#I2481C100
Ampicillin (Sodium)	Gold Bio	Cat#A-301-100
DTT (Dithiothreitol)	Gold Bio	Cat#DTT100
TRIS Base	Research Products International	Cat#T60040-1000.0
Sodium Chloride	Research Products International	Cat#S23020-500.0
Glycerol	Thermo Fisher Scientific	Cat#158920025
Imidazole	Thermo Fisher Scientific	Cat#122025000
HisTrap FF column	Cytiva	Cat#17525501
HiTrap SP HP column	Cytiva	Cat#17115201
HiLoad 26/600 Superdex 200 pg column	Cytiva	Cat#28989336
Bis-Tris	Fisher Scientific	Cat#BP301-100
Amicon® Ultra-15 Centrifugal Filter Unit	Millipore	Cat#UFC901024
Isopropanol	Sigma-Aldrich	Cat#278475-1L
(+/-)-2-Methyl-2,4-pentanediol	Hampton Research	Cat#HR2-627
VDX Plate with sealant	Hampton Research	Cat#HR3-171
Williams’ Medium E	Sigma-Aldrich	Cat#W-1878
HepaRGTM Thaw, Plate, and General Purpose Medium Supplement	Thermo Fisher Scientific	Cat#HPRG670
Eagle’s Minimum Essential Medium (EMEM)	ATCC	Cat#30-2003
Dulbecco’s Modified Eagle Medium (DMEM)	ATCC	Cat#30-2002
Fetal bovine serum (FBS), Canadian Origin	HyClone	Cat#SH30396.03
Charcoal/Dextran Treated FBS	HyClone	Cat#SH30068.03
Human Cryopreserved Hepatocyte Thawing Medium	Lonza	Cat#MCHT50
Hepatocyte Plating Medium	Lonza	Cat#MP100
Hepatocyte Culture Medium	Lonza	Cat#CC-3198
Rodent Cryopreserved Hepatocyte Thawing Medium	Lonza	Cat#MCRT50
Hepatocyte Maintenance Medium	Lonza	Cat#MM250
Dulbecco′s Phosphate Buffered Saline (DPBS)	Thermo Fisher Scientific	Cat#J67670-AP
Phenol red−free DMEM	Gibco	Cat#21041025
Dimethyl sulfoxide (DMSO)	Fisher	Cat#BP231-100
LipofectamineTM 3000	Invitrogen	Cat#L3000150
SJPYT-278	This paper	N/A
SJPYT-310	This paper	N/A
SJPYT-312	This paper	N/A
SJPYT-326	This paper	N/A
SJPYT-328	This paper	N/A
SJPYT-331	This paper	N/A
His-PXR LBD-SRC-1 tethered	Wang et al31	N/A
His-PXRL428V LBD-SRC-1 tethered	This paper	N/A
GST PXR (SXR) Ligand Binding Domain Protein	Thermo Fisher Scientific	Cat#PV4841
BODIPY FL vindoline	Lin et al59	N/A
Black 384-well low-volume assay plates	Corning	Cat#3540
Black 384 well tissue culture-treated clear bottom plates	Corning	Cat#8807BC
Six-well tissue culture treated plates	Corning	Cat#3506
384-well white tissue culture-treated	PerkinElmer	Cat#6007680
Collagen coated 24-well plates	Corning	Cat#354723
Rifampicin	Sigma-Aldrich	Cat#R3501-5G
Pregnenolone 16α-carbonitrile (PCN)	Cayman Chemical	Cat#16343
CITCO	Sigma-Aldrich	Cat#C6240
1α,25- dihydroxyvitamin D3	Sigma-Aldrich	Cat#679101
GW4064	Sigma-Aldrich	Cat#G5172
Bovine serum albumin (BSA)	Sigma-Aldrich	Cat#A8806
T0901317	Cayman Chemical	Cat#71810
Staurosporine	LC Laboratories	Cat#S9300
Gibco Geneticin (G418 sulfate)	Thermo Fisher Scientific	Cat#10-131-027
DTT (Cell-based assays)	Thermo Fisher Scientific	Cat#R0861
MgCl2 (1M)	Boston BioProducts	Cat# MT-200
Collagen Type I	Corning	Cat# 354236
SPA70	Lin et al17	N/A
Critical commercial assays
Q5® Site-Directed Mutagenesis Kit	New England BioLabs	Cat#E0554S
MycoProbe Mycoplasma Detectiton Kit	R&D Systems	Cat#CUL001B
Steadylite plus Reporter Gene Assay System	PerkinElmer	Cat#6066756
Maxwell® 16 LEV simplyRNA Tissue Kit	Promega	Cat#AS1280
SuperScriptTM VILOTM cDNA Synthesis Kit	Thermo Fisher Scientific	Cat#11754050
TaqMan gene expression assays specific for CYP3A4	Applied Biosystems	Cat#Hs00604506_m1
TaqMan gene expression assays specific for RNA18S	Applied Biosystems	Cat#Hs03928990_g1
TaqMan gene expression assays specific for Cyp3a11	Applied Biosystems	Cat#Mm00731567_m1
TaqMan gene expression assays specific for Rn18s	Applied Biosystems	Cat#Mm03928990_g1
LiveBLAzer FRET-B/G Loading Kit with CCF4-AM	Thermo Fisher Scientific	Cat#K1096
Dual-Glo Luciferase Assay System	Promega	Cat#E2920
CellTiter-Glo Luminescent Cell Viability Assay	Promega	Cat#G7572
Deposited data
Structure of Human Pregnane X Receptor Ligand Binding Domain bound with SJPYT-278	This paper	PDB:8SVP
Structure of Human Pregnane X Receptor Ligand Binding Domain bound with SJPYT-310	This paper	PDB:8SVO
Structure of Human Pregnane X Receptor Ligand Binding Domain bound with SJPYT-312	This paper	PDB:8SVQ
Structure of Human Pregnane X Receptor Ligand Binding Domain bound with SJPYT-326	This paper	PDB:8SVR
Structure of Human Pregnane X Receptor Ligand Binding Domain bound with SJPYT-328	This paper	PDB:8SVS
Structure of Human Pregnane X Receptor Ligand Binding Domain bound with SJPYT-331	This paper	PDB:8SVT
Structure of Human Pregnane X Receptor Ligand Binding Domain (apo)	This paper	PDB:8SVN
Structure of L428V mutant Human Pregnane X Receptor Ligand Binding Domain (apo)	This paper	PDB:8SVU
Structure of L428V mutant Human Pregnane X Receptor Ligand Binding Domain bound with SJPYT-331	This paper	PDB:8SVX
Experimental models: Cell lines
HepG2/C3A	ATCC	Cat#CRL-3581
Hepa 1-6	ATCC	Cat#CRL-1830
HEK293	ATCC	Cat#CRL-1573
GeneBLAzer VDR-UAS-bla HEK 293T Cells	Thermo Fisher Scientific	Cat#K1099
GeneBLAzer FXR-UAS-bla HEK 293T Cells	Thermo Fisher Scientific	Cat#K1691
GeneBLAzer LXRα-UAS-bla HEK 293T Cells	Thermo Fisher Scientific	Cat#K1692
HepaRG	Thermo Fisher Scientific	Cat#HPRGC1, Lot#1116308B
Primary Human Hepatocytes (PHH) Donor 1	Lonza	Cat#HUCPI, Lot#HUM190171
Primary Human Hepatocytes (PHH) Donor 2	Lonza	Cat#HUCPI, Lot#HUM211621
Primary Human Hepatocytes (PHH) Donor 3	Lonza	Cat#HUCPI, Lot#HUM200271
Mouse CD-1 Hepatocytes, Cryopreserved, Plateable Lonza	Lonza	Cat# MCCP01/ROW, Lot#MCD203
Oligonucleotides
pcDNA3-FLAG-PXRM425L Forward: TACGCCCCTCTTGCAGGAGTTGT	This paper	IDT
pcDNA3-FLAG-PXRM425I Forward: TACGCCCCTCATCCAGGAGTTGT	This paper	IDT
pcDNA3-FLAG-PXRM425I/L Reverse: GCAAAGGGGTGTATGTCCTG	This paper	IDT
pcDNA3-FLAG-PXRL428V Forward: CATGCAGGAGGTGTTCGGCATCAC	This paper	IDT
pcDNA3-FLAG-PXRL428Y Forward: CATGCAGGAGTACTTCGGCATCACAGGTAGC	This paper	IDT
pcDNA3-FLAG-PXRL428V/Y Reverse: AGGGGCGTAGCAAAGGGG	This paper	IDT
pcDNA3-FLAG-PXRF429I Forward: GCAGGAGTTGATCGGCATCACAG	This paper	IDT
pcDNA3-FLAG-PXRF429I Reverse: ATGAGGGGCGTAGCAAAG	This paper	IDT
pET3a-PXRLBDL428V Forward: GATGCAGGAGGTGTTTGGTATCACCG	This paper	IDT
pET3a-PXRLBDL428V Reverse: AGCGGGGTCGCAAACGGG	This paper	IDT
Recombinant DNA
pET-3a DNA-Novagen	Sigma-Aldrich	Cat#69418
pET-3a PXR LBD WT and L428V mutant	This paper	N/A
pcDNA3-FLAG-PXR WT and mutants	Lin et al17; Wang et al67	N/A
FLAG-hCAR	Li et al24	N/A
CYP2B6-luciferase reporter	Li et al24	N/A
pGL3-CYP3A4-luc	Lin et al17; Wang et al67	N/A
pRL-TK	Li et al24	N/A
pCMV6-mPXR	OriGene Technologies	Cat#MR226044
Software and algorithms
XDS (Version: Jan 10, 2022)	Kabsch et al61	N/A
PHENIX	Liebschner et al64	N/A
Coot	Emsley et al63	N/A
Maestro (Schrödinger Release 2023-2)	Schrödinger, LLC	N/A
Desmond (Schrödinger Release 2023-2)	Schrödinger, LLC	N/A
PyMOL	Schrödinger, LLC	N/A
Prism 9	GraphPad software	N/A
CASTp 3.0	Tian et al65	N/A
