# Supplementary material for: Chemical manipulation of an activation/inhibition switch in the nuclear receptor PXR
Source: Nat Commun. 2024 May 14;15:4054. doi: 10.1038/s41467-024-48472-1 (PMC11094003; doi:10.1038/s41467-024-48472-1)
Supplement: Supplementary file 5 — Supplementary Data 2 [file 41467_2024_48472_MOESM5_ESM.zip]

Archive with 10 entries (10 files):
- 312_end.pdb
- 312_initial.pdb
- 326_end.pdb
- 326_initial.pdb
- 328_end.pdb
- 328_initial.pdb
- 331_end.pdb
- 331_initial.pdb
- desmond_md_job_2.cfg
- desmond_md_job_2.msj
