# Supplementary material for: Chemical manipulation of an activation/inhibition switch in the nuclear receptor PXR
Source: Nat Commun. 2024 May 14;15:4054. doi: 10.1038/s41467-024-48472-1 (PMC11094003; doi:10.1038/s41467-024-48472-1)
Supplement: Supplementary file 5 — Supplementary Data 2 [file 41467_2024_48472_MOESM5_ESM.zip › 312_initial.pdb]

ATOM      1  N   GLY B 142     -15.044 -19.936  20.901  1.00 93.10           N  
ANISOU    1  N   GLY B 142     9790  10223  15359   -999   1370   1960       N  
ATOM      2  CA  GLY B 142     -14.455 -18.630  21.134  1.00 95.80           C  
ANISOU    2  CA  GLY B 142    10064  10972  15364   -844   1334   1942       C  
ATOM      3  C   GLY B 142     -15.097 -17.535  20.304  1.00 95.94           C  
ANISOU    3  C   GLY B 142     9982  11089  15382   -893   1166   1689       C  
ATOM      4  O   GLY B 142     -15.521 -16.508  20.833  1.00 89.03           O  
ANISOU    4  O   GLY B 142     9045  10482  14302   -875   1155   1611       O  
ATOM      5  N   LEU B 143     -15.162 -17.755  18.995  1.00 98.61           N  
ANISOU    5  N   LEU B 143    10340  11192  15934   -943   1039   1551       N  
ATOM      6  CA  LEU B 143     -15.777 -16.826  18.061  1.00 84.18           C  
ANISOU    6  CA  LEU B 143     8440   9485  14059   -930    821   1323       C  
ATOM      7  C   LEU B 143     -17.101 -17.391  17.565  1.00 83.83           C  
ANISOU    7  C   LEU B 143     8247   9326  14280  -1163    649   1165       C  
ATOM      8  O   LEU B 143     -17.286 -18.609  17.501  1.00 88.54           O  
ANISOU    8  O   LEU B 143     8936   9644  15060  -1345    674   1131       O  
ATOM      9  CB  LEU B 143     -14.850 -16.559  16.870  1.00 88.09           C  
ANISOU    9  CB  LEU B 143     9198   9959  14313   -737    693   1175       C  
ATOM     10  CG  LEU B 143     -13.617 -15.690  17.122  1.00 80.29           C  
ANISOU   10  CG  LEU B 143     8306   9186  13014   -547    824   1267       C  
ATOM     11  CD1 LEU B 143     -12.534 -15.985  16.100  1.00 66.37           C  
ANISOU   11  CD1 LEU B 143     6814   7344  11059   -386    768   1163       C  
ATOM     12  CD2 LEU B 143     -13.994 -14.223  17.082  1.00 83.89           C  
ANISOU   12  CD2 LEU B 143     8672   9853  13350   -511    811   1220       C  
ATOM     13  N   THR B 144     -18.028 -16.496  17.222  1.00 85.36           N  
ANISOU   13  N   THR B 144     8203   9742  14488  -1162    497   1075       N  
ATOM     14  CA  THR B 144     -19.286 -16.933  16.634  1.00 77.77           C  
ANISOU   14  CA  THR B 144     7024   8807  13720  -1389    284    914       C  
ATOM     15  C   THR B 144     -19.030 -17.599  15.286  1.00 92.47           C  
ANISOU   15  C   THR B 144     9129  10517  15489  -1454     59    669       C  
ATOM     16  O   THR B 144     -18.006 -17.375  14.634  1.00103.02           O  
ANISOU   16  O   THR B 144    10759  11797  16589  -1245     30    621       O  
ATOM     17  CB  THR B 144     -20.262 -15.767  16.473  1.00 87.27           C  
ANISOU   17  CB  THR B 144     7887  10345  14924  -1279    161    917       C  
ATOM     18  CG2 THR B 144     -20.202 -14.847  17.681  1.00 84.47           C  
ANISOU   18  CG2 THR B 144     7502  10118  14475  -1103    429   1087       C  
ATOM     19  OG1 THR B 144     -19.944 -15.028  15.288  1.00102.11           O  
ANISOU   19  OG1 THR B 144     9905  12331  16561  -1048    -56    824       O  
ATOM     20  N   GLU B 145     -19.982 -18.439  14.878  1.00 97.70           N  
ANISOU   20  N   GLU B 145     9661  11135  16324  -1790    -81    487       N  
ATOM     21  CA  GLU B 145     -19.806 -19.226  13.663  1.00107.69           C  
ANISOU   21  CA  GLU B 145    11184  12234  17499  -1947   -253    196       C  
ATOM     22  C   GLU B 145     -19.622 -18.335  12.438  1.00104.88           C  
ANISOU   22  C   GLU B 145    10871  12156  16824  -1730   -535     77       C  
ATOM     23  O   GLU B 145     -18.789 -18.626  11.571  1.00105.92           O  
ANISOU   23  O   GLU B 145    11357  12137  16752  -1662   -575    -82       O  
ATOM     24  CB  GLU B 145     -21.000 -20.160  13.479  1.00110.21           C  
ANISOU   24  CB  GLU B 145    11305  12535  18034  -2437   -353    -13       C  
ATOM     25  CG  GLU B 145     -21.224 -21.086  14.670  1.00126.65           C  
ANISOU   25  CG  GLU B 145    13383  14303  20436  -2686    -40    125       C  
ATOM     26  CD  GLU B 145     -20.173 -22.168  14.794  1.00136.86           C  
ANISOU   26  CD  GLU B 145    15179  15038  21785  -2667    230    138       C  
ATOM     27  OE1 GLU B 145     -20.209 -23.134  14.003  1.00143.68           O  
ANISOU   27  OE1 GLU B 145    16309  15600  22684  -2940    214   -157       O  
ATOM     28  OE2 GLU B 145     -19.313 -22.052  15.694  1.00128.52           O1-
ANISOU   28  OE2 GLU B 145    14246  13861  20725  -2374    476    444       O1-
ATOM     29  N   GLU B 146     -20.389 -17.245  12.346  1.00 97.66           N  
ANISOU   29  N   GLU B 146     9610  11642  15855  -1592   -707    173       N  
ATOM     30  CA  GLU B 146     -20.211 -16.320  11.230  1.00 97.71           C  
ANISOU   30  CA  GLU B 146     9676  11906  15544  -1337   -949    140       C  
ATOM     31  C   GLU B 146     -18.876 -15.590  11.319  1.00 92.28           C  
ANISOU   31  C   GLU B 146     9330  11084  14650   -987   -763    275       C  
ATOM     32  O   GLU B 146     -18.217 -15.370  10.297  1.00 94.73           O  
ANISOU   32  O   GLU B 146     9907  11414  14673   -861   -877    176       O  
ATOM     33  CB  GLU B 146     -21.367 -15.321  11.168  1.00111.15           C  
ANISOU   33  CB  GLU B 146    10924  14044  17265  -1201  -1133    277       C  
ATOM     34  CG  GLU B 146     -21.370 -14.494   9.886  1.00119.86           C  
ANISOU   34  CG  GLU B 146    12069  15442  18029   -955  -1422    275       C  
ATOM     35  CD  GLU B 146     -22.486 -13.471   9.840  1.00126.81           C  
ANISOU   35  CD  GLU B 146    12495  16748  18939   -716  -1574    486       C  
ATOM     36  OE1 GLU B 146     -23.154 -13.266  10.876  1.00128.27           O  
ANISOU   36  OE1 GLU B 146    12351  16975  19411   -703  -1404    627       O  
ATOM     37  OE2 GLU B 146     -22.696 -12.872   8.765  1.00126.51           O1-
ANISOU   37  OE2 GLU B 146    12424  17018  18627   -517  -1849    532       O1-
ATOM     38  N   GLN B 147     -18.467 -15.196  12.529  1.00 96.71           N  
ANISOU   38  N   GLN B 147     9872  11551  15323   -866   -469    487       N  
ATOM     39  CA  GLN B 147     -17.153 -14.584  12.700  1.00 87.06           C  
ANISOU   39  CA  GLN B 147     8942  10246  13891   -623   -272    587       C  
ATOM     40  C   GLN B 147     -16.046 -15.534  12.264  1.00 84.97           C  
ANISOU   40  C   GLN B 147     9022   9745  13519   -656   -217    462       C  
ATOM     41  O   GLN B 147     -15.083 -15.122  11.607  1.00 84.77           O  
ANISOU   41  O   GLN B 147     9249   9737  13221   -483   -209    427       O  
ATOM     42  CB  GLN B 147     -16.948 -14.171  14.157  1.00 79.36           C  
ANISOU   42  CB  GLN B 147     7859   9264  13029   -585     34    797       C  
ATOM     43  CG  GLN B 147     -17.738 -12.950  14.591  1.00 90.84           C  
ANISOU   43  CG  GLN B 147     9067  10914  14533   -457     86    917       C  
ATOM     44  CD  GLN B 147     -17.651 -12.714  16.087  1.00 93.60           C  
ANISOU   44  CD  GLN B 147     9308  11266  14992   -506    408   1065       C  
ATOM     45  NE2 GLN B 147     -17.923 -11.487  16.511  1.00 83.27           N  
ANISOU   45  NE2 GLN B 147     7922  10060  13656   -357    566   1143       N  
ATOM     46  OE1 GLN B 147     -17.343 -13.629  16.853  1.00 88.26           O  
ANISOU   46  OE1 GLN B 147     8637  10491  14409   -671    533   1114       O  
ATOM     47  N   ARG B 148     -16.170 -16.814  12.621  1.00 84.39           N  
ANISOU   47  N   ARG B 148     8973   9429  13664   -868   -141    403       N  
ATOM     48  CA  ARG B 148     -15.184 -17.803  12.204  1.00 79.39           C  
ANISOU   48  CA  ARG B 148     8680   8509  12975   -853    -40    291       C  
ATOM     49  C   ARG B 148     -15.173 -17.957  10.690  1.00 88.00           C  
ANISOU   49  C   ARG B 148     9970   9616  13852   -895   -269     -6       C  
ATOM     50  O   ARG B 148     -14.104 -18.047  10.073  1.00 93.96           O  
ANISOU   50  O   ARG B 148    11016  10291  14393   -732   -200    -85       O  
ATOM     51  CB  ARG B 148     -15.484 -19.138  12.886  1.00 91.86           C  
ANISOU   51  CB  ARG B 148    10277   9757  14867  -1073    124    305       C  
ATOM     52  CG  ARG B 148     -15.078 -19.172  14.351  1.00 90.32           C  
ANISOU   52  CG  ARG B 148     9986   9533  14796   -976    401    637       C  
ATOM     53  CD  ARG B 148     -15.361 -20.522  14.992  1.00 87.03           C  
ANISOU   53  CD  ARG B 148     9636   8748  14685  -1172    592    705       C  
ATOM     54  NE  ARG B 148     -14.478 -21.577  14.512  1.00 94.16           N  
ANISOU   54  NE  ARG B 148    10916   9264  15597  -1070    741    633       N  
ATOM     55  CZ  ARG B 148     -14.677 -22.871  14.726  1.00 89.14           C  
ANISOU   55  CZ  ARG B 148    10467   8175  15226  -1234    931    626       C  
ATOM     56  NH1 ARG B 148     -15.672 -23.299  15.485  1.00 83.44           N1+
ANISOU   56  NH1 ARG B 148     9581   7354  14768  -1538    997    711       N1+
ATOM     57  NH2 ARG B 148     -13.840 -23.755  14.192  1.00 80.18           N  
ANISOU   57  NH2 ARG B 148     9712   6656  14097  -1083   1104    543       N  
ATOM     58  N   MET B 149     -16.357 -17.981  10.073  1.00 92.17           N  
ANISOU   58  N   MET B 149    10314  10303  14403  -1124   -543   -175       N  
ATOM     59  CA  MET B 149     -16.442 -18.053   8.619  1.00 86.12           C  
ANISOU   59  CA  MET B 149     9701   9658  13363  -1201   -798   -457       C  
ATOM     60  C   MET B 149     -15.963 -16.765   7.963  1.00 83.16           C  
ANISOU   60  C   MET B 149     9384   9571  12641   -892   -909   -353       C  
ATOM     61  O   MET B 149     -15.382 -16.803   6.872  1.00 79.76           O  
ANISOU   61  O   MET B 149     9226   9170  11910   -847   -989   -530       O  
ATOM     62  CB  MET B 149     -17.882 -18.349   8.198  1.00 84.61           C  
ANISOU   62  CB  MET B 149     9215   9690  13245  -1550  -1088   -634       C  
ATOM     63  CG  MET B 149     -18.294 -19.801   8.352  1.00 93.90           C  
ANISOU   63  CG  MET B 149    10467  10538  14674  -1978   -993   -881       C  
ATOM     64  SD  MET B 149     -20.086 -19.995   8.329  1.00122.33           S  
ANISOU   64  SD  MET B 149    13553  14500  18426  -2438  -1280  -1004       S  
ATOM     65  CE  MET B 149     -20.243 -21.770   8.506  1.00102.96           C  
ANISOU   65  CE  MET B 149    11364  11500  16257  -2980  -1046  -1324       C  
ATOM     66  N   MET B 150     -16.200 -15.621   8.610  1.00 92.29           N  
ANISOU   66  N   MET B 150    10320  10917  13830   -690   -879    -76       N  
ATOM     67  CA  MET B 150     -15.785 -14.341   8.047  1.00 79.52           C  
ANISOU   67  CA  MET B 150     8798   9505  11909   -407   -927     51       C  
ATOM     68  C   MET B 150     -14.267 -14.237   7.954  1.00 80.58           C  
ANISOU   68  C   MET B 150     9284   9491  11842   -252   -693     53       C  
ATOM     69  O   MET B 150     -13.730 -13.788   6.934  1.00 75.41           O  
ANISOU   69  O   MET B 150     8854   8940  10858   -142   -766     -7       O  
ATOM     70  CB  MET B 150     -16.358 -13.199   8.887  1.00 73.67           C  
ANISOU   70  CB  MET B 150     7793   8901  11298   -237   -851    328       C  
ATOM     71  CG  MET B 150     -16.637 -11.930   8.109  1.00 95.14           C  
ANISOU   71  CG  MET B 150    10515  11859  13774     17   -994    466       C  
ATOM     72  SD  MET B 150     -17.536 -10.719   9.097  1.00101.23           S  
ANISOU   72  SD  MET B 150    10970  12721  14773    232   -857    761       S  
ATOM     73  CE  MET B 150     -19.080 -11.587   9.369  1.00 92.20           C  
ANISOU   73  CE  MET B 150     9318  11773  13938     -1  -1091    694       C  
ATOM     74  N   ILE B 151     -13.558 -14.643   9.009  1.00 78.98           N  
ANISOU   74  N   ILE B 151     9103   9099  11806   -244   -411    141       N  
ATOM     75  CA  ILE B 151     -12.099 -14.604   8.973  1.00 64.98           C  
ANISOU   75  CA  ILE B 151     7581   7270   9840    -98   -190    157       C  
ATOM     76  C   ILE B 151     -11.562 -15.616   7.970  1.00 78.41           C  
ANISOU   76  C   ILE B 151     9549   8824  11421   -130   -219    -97       C  
ATOM     77  O   ILE B 151     -10.600 -15.339   7.244  1.00 73.80           O  
ANISOU   77  O   ILE B 151     9189   8306  10546     -2   -157   -160       O  
ATOM     78  CB  ILE B 151     -11.520 -14.839  10.380  1.00 64.89           C  
ANISOU   78  CB  ILE B 151     7463   7187  10004    -72     92    349       C  
ATOM     79  CG1 ILE B 151     -12.153 -13.877  11.384  1.00 58.52           C  
ANISOU   79  CG1 ILE B 151     6411   6517   9306    -89    147    542       C  
ATOM     80  CG2 ILE B 151     -10.008 -14.680  10.367  1.00 64.10           C  
ANISOU   80  CG2 ILE B 151     7531   7157   9667     84    304    394       C  
ATOM     81  CD1 ILE B 151     -11.577 -13.984  12.779  1.00 65.79           C  
ANISOU   81  CD1 ILE B 151     7221   7463  10314    -99    413    729       C  
ATOM     82  N   ARG B 152     -12.174 -16.801   7.907  1.00 70.06           N  
ANISOU   82  N   ARG B 152     8491   7549  10581   -326   -277   -267       N  
ATOM     83  CA  ARG B 152     -11.707 -17.827   6.979  1.00 59.99           C  
ANISOU   83  CA  ARG B 152     7518   6064   9212   -382   -245   -559       C  
ATOM     84  C   ARG B 152     -11.832 -17.370   5.533  1.00 70.34           C  
ANISOU   84  C   ARG B 152     8977   7603  10146   -418   -488   -776       C  
ATOM     85  O   ARG B 152     -10.972 -17.680   4.701  1.00 72.30           O  
ANISOU   85  O   ARG B 152     9518   7793  10160   -345   -395   -962       O  
ATOM     86  CB  ARG B 152     -12.472 -19.130   7.202  1.00 72.08           C  
ANISOU   86  CB  ARG B 152     9053   7277  11059   -660   -231   -728       C  
ATOM     87  CG  ARG B 152     -11.984 -19.932   8.398  1.00 81.41           C  
ANISOU   87  CG  ARG B 152    10246   8130  12558   -572     94   -532       C  
ATOM     88  CD  ARG B 152     -12.541 -21.341   8.362  1.00 91.26           C  
ANISOU   88  CD  ARG B 152    11646   8947  14083   -850    184   -747       C  
ATOM     89  NE  ARG B 152     -13.986 -21.360   8.553  1.00 91.32           N  
ANISOU   89  NE  ARG B 152    11389   9049  14260  -1217    -35   -813       N  
ATOM     90  CZ  ARG B 152     -14.770 -22.377   8.227  1.00101.14           C  
ANISOU   90  CZ  ARG B 152    12724  10039  15666  -1610    -55  -1101       C  
ATOM     91  NH1 ARG B 152     -14.284 -23.470   7.659  1.00 98.12           N1+
ANISOU   91  NH1 ARG B 152    12751   9222  15308  -1688    150  -1378       N1+
ATOM     92  NH2 ARG B 152     -16.074 -22.296   8.470  1.00108.23           N  
ANISOU   92  NH2 ARG B 152    13293  11125  16703  -1949   -259  -1130       N  
ATOM     93  N   GLU B 153     -12.897 -16.631   5.210  1.00 74.87           N  
ANISOU   93  N   GLU B 153     9340   8469  10639   -506   -788   -735       N  
ATOM     94  CA  GLU B 153     -13.048 -16.129   3.848  1.00 68.88           C  
ANISOU   94  CA  GLU B 153     8700   7998   9472   -511  -1043   -870       C  
ATOM     95  C   GLU B 153     -12.013 -15.057   3.535  1.00 70.64           C  
ANISOU   95  C   GLU B 153     9100   8351   9388   -228   -921   -699       C  
ATOM     96  O   GLU B 153     -11.430 -15.048   2.444  1.00 67.54           O  
ANISOU   96  O   GLU B 153     8975   8047   8640   -203   -944   -862       O  
ATOM     97  CB  GLU B 153     -14.459 -15.579   3.639  1.00 67.27           C  
ANISOU   97  CB  GLU B 153     8169   8133   9258   -610  -1394   -790       C  
ATOM     98  CG  GLU B 153     -14.767 -15.232   2.191  1.00 70.07           C  
ANISOU   98  CG  GLU B 153     8610   8853   9162   -645  -1710   -918       C  
ATOM     99  CD  GLU B 153     -16.146 -14.632   2.012  1.00 81.40           C  
ANISOU   99  CD  GLU B 153     9649  10707  10569   -667  -2067   -762       C  
ATOM    100  OE1 GLU B 153     -16.677 -14.053   2.983  1.00 99.06           O  
ANISOU  100  OE1 GLU B 153    11588  12950  13099   -527  -2016   -480       O  
ATOM    101  OE2 GLU B 153     -16.697 -14.739   0.897  1.00 78.04           O1-
ANISOU  101  OE2 GLU B 153     9195  10646   9811   -817  -2392   -921       O1-
ATOM    102  N   LEU B 154     -11.771 -14.143   4.477  1.00 70.34           N  
ANISOU  102  N   LEU B 154     8929   8331   9466    -52   -765   -392       N  
ATOM    103  CA  LEU B 154     -10.778 -13.098   4.256  1.00 65.51           C  
ANISOU  103  CA  LEU B 154     8495   7822   8574    143   -603   -246       C  
ATOM    104  C   LEU B 154      -9.376 -13.684   4.140  1.00 62.67           C  
ANISOU  104  C   LEU B 154     8361   7348   8105    193   -336   -373       C  
ATOM    105  O   LEU B 154      -8.602 -13.285   3.263  1.00 58.53           O  
ANISOU  105  O   LEU B 154     8067   6942   7230    265   -280   -429       O  
ATOM    106  CB  LEU B 154     -10.839 -12.068   5.384  1.00 68.32           C  
ANISOU  106  CB  LEU B 154     8677   8190   9090    243   -445     49       C  
ATOM    107  CG  LEU B 154     -12.117 -11.231   5.465  1.00 68.83           C  
ANISOU  107  CG  LEU B 154     8534   8378   9242    297   -638    226       C  
ATOM    108  CD1 LEU B 154     -12.047 -10.259   6.629  1.00 62.77           C  
ANISOU  108  CD1 LEU B 154     7662   7555   8633    384   -386    462       C  
ATOM    109  CD2 LEU B 154     -12.359 -10.490   4.162  1.00 56.15           C  
ANISOU  109  CD2 LEU B 154     7082   6979   7272    413   -845    271       C  
ATOM    110  N   MET B 155      -9.033 -14.632   5.016  1.00 64.69           N  
ANISOU  110  N   MET B 155     8541   7389   8650    180   -151   -392       N  
ATOM    111  CA  MET B 155      -7.724 -15.275   4.939  1.00 63.70           C  
ANISOU  111  CA  MET B 155     8579   7175   8450    298    118   -474       C  
ATOM    112  C   MET B 155      -7.566 -16.051   3.637  1.00 65.60           C  
ANISOU  112  C   MET B 155     9104   7332   8490    256     69   -808       C  
ATOM    113  O   MET B 155      -6.498 -16.020   3.014  1.00 60.61           O  
ANISOU  113  O   MET B 155     8660   6774   7594    379    239   -894       O  
ATOM    114  CB  MET B 155      -7.527 -16.196   6.143  1.00 70.89           C  
ANISOU  114  CB  MET B 155     9344   7867   9723    339    313   -368       C  
ATOM    115  CG  MET B 155      -7.456 -15.464   7.475  1.00 73.97           C  
ANISOU  115  CG  MET B 155     9468   8400  10237    368    414    -57       C  
ATOM    116  SD  MET B 155      -5.920 -14.551   7.700  1.00 75.56           S  
ANISOU  116  SD  MET B 155     9657   8921  10129    508    668     91       S  
ATOM    117  CE  MET B 155      -4.754 -15.901   7.851  1.00 79.79           C  
ANISOU  117  CE  MET B 155    10219   9360  10738    727    921     81       C  
ATOM    118  N   ASP B 156      -8.617 -16.760   3.215  1.00 67.51           N  
ANISOU  118  N   ASP B 156     9370   7447   8833     46   -144  -1026       N  
ATOM    119  CA  ASP B 156      -8.578 -17.454   1.932  1.00 65.29           C  
ANISOU  119  CA  ASP B 156     9381   7118   8310    -72   -201  -1403       C  
ATOM    120  C   ASP B 156      -8.394 -16.473   0.780  1.00 63.40           C  
ANISOU  120  C   ASP B 156     9276   7237   7577    -42   -357  -1425       C  
ATOM    121  O   ASP B 156      -7.607 -16.726  -0.141  1.00 70.25           O  
ANISOU  121  O   ASP B 156    10420   8127   8144     -2   -232  -1642       O  
ATOM    122  CB  ASP B 156      -9.851 -18.278   1.741  1.00 67.97           C  
ANISOU  122  CB  ASP B 156     9679   7330   8815   -398   -426  -1645       C  
ATOM    123  CG  ASP B 156      -9.858 -19.047   0.436  1.00 69.30           C  
ANISOU  123  CG  ASP B 156    10168   7457   8706   -603   -470  -2100       C  
ATOM    124  OD1 ASP B 156      -9.019 -19.960   0.277  1.00 84.73           O  
ANISOU  124  OD1 ASP B 156    12403   9082  10710   -530   -150  -2312       O  
ATOM    125  OD2 ASP B 156     -10.702 -18.737  -0.429  1.00 74.17           O1-
ANISOU  125  OD2 ASP B 156    10751   8394   9036   -827   -813  -2244       O1-
ATOM    126  N   ALA B 157      -9.120 -15.353   0.811  1.00 62.06           N  
ANISOU  126  N   ALA B 157     8929   7335   7316    -40   -602  -1186       N  
ATOM    127  CA  ALA B 157      -8.970 -14.333  -0.222  1.00 61.88           C  
ANISOU  127  CA  ALA B 157     9052   7632   6827     27   -729  -1118       C  
ATOM    128  C   ALA B 157      -7.545 -13.799  -0.266  1.00 61.11           C  
ANISOU  128  C   ALA B 157     9131   7557   6533    210   -405  -1023       C  
ATOM    129  O   ALA B 157      -6.963 -13.634  -1.345  1.00 64.76           O  
ANISOU  129  O   ALA B 157     9848   8174   6584    222   -369  -1148       O  
ATOM    130  CB  ALA B 157      -9.966 -13.196   0.016  1.00 61.91           C  
ANISOU  130  CB  ALA B 157     8829   7845   6848     83   -971   -798       C  
ATOM    131  N   GLN B 158      -6.970 -13.506   0.904  1.00 62.55           N  
ANISOU  131  N   GLN B 158     9157   7640   6971    321   -162   -804       N  
ATOM    132  CA  GLN B 158      -5.606 -12.989   0.957  1.00 64.96           C  
ANISOU  132  CA  GLN B 158     9556   8040   7086    440    150   -718       C  
ATOM    133  C   GLN B 158      -4.616 -13.974   0.348  1.00 73.02           C  
ANISOU  133  C   GLN B 158    10757   9009   7977    497    358   -990       C  
ATOM    134  O   GLN B 158      -3.732 -13.581  -0.422  1.00 68.37           O  
ANISOU  134  O   GLN B 158    10349   8600   7028    542    507  -1041       O  
ATOM    135  CB  GLN B 158      -5.225 -12.677   2.404  1.00 58.15           C  
ANISOU  135  CB  GLN B 158     8442   7139   6512    489    352   -479       C  
ATOM    136  CG  GLN B 158      -3.857 -12.037   2.581  1.00 59.20           C  
ANISOU  136  CG  GLN B 158     8595   7464   6435    541    662   -380       C  
ATOM    137  CD  GLN B 158      -3.900 -10.525   2.485  1.00 62.78           C  
ANISOU  137  CD  GLN B 158     9129   8053   6671    470    686   -189       C  
ATOM    138  NE2 GLN B 158      -3.152  -9.859   3.357  1.00 58.97           N  
ANISOU  138  NE2 GLN B 158     8530   7685   6194    412    937    -47       N  
ATOM    139  OE1 GLN B 158      -4.598  -9.961   1.643  1.00 63.93           O  
ANISOU  139  OE1 GLN B 158     9449   8207   6634    464    493   -162       O  
ATOM    140  N   MET B 159      -4.750 -15.260   0.682  1.00 61.25           N  
ANISOU  140  N   MET B 159     9238   7249   6784    505    412  -1162       N  
ATOM    141  CA  MET B 159      -3.875 -16.278   0.108  1.00 60.51           C  
ANISOU  141  CA  MET B 159     9347   7029   6615    607    661  -1432       C  
ATOM    142  C   MET B 159      -3.985 -16.319  -1.412  1.00 67.28           C  
ANISOU  142  C   MET B 159    10521   8001   7043    489    551  -1745       C  
ATOM    143  O   MET B 159      -2.971 -16.415  -2.113  1.00 68.93           O  
ANISOU  143  O   MET B 159    10912   8304   6972    593    790  -1887       O  
ATOM    144  CB  MET B 159      -4.204 -17.643   0.715  1.00 61.50           C  
ANISOU  144  CB  MET B 159     9451   6750   7167    621    747  -1549       C  
ATOM    145  CG  MET B 159      -3.383 -18.804   0.175  1.00 61.80           C  
ANISOU  145  CG  MET B 159     9739   6545   7197    771   1065  -1834       C  
ATOM    146  SD  MET B 159      -4.128 -19.595  -1.265  1.00 70.51           S  
ANISOU  146  SD  MET B 159    11241   7472   8078    481    929  -2378       S  
ATOM    147  CE  MET B 159      -5.662 -20.196  -0.561  1.00 67.60           C  
ANISOU  147  CE  MET B 159    10747   6809   8130    181    667  -2403       C  
ATOM    148  N   LYS B 160      -5.208 -16.246  -1.940  1.00 61.95           N  
ANISOU  148  N   LYS B 160     9886   7375   6279    263    193  -1851       N  
ATOM    149  CA  LYS B 160      -5.419 -16.411  -3.374  1.00 67.95           C  
ANISOU  149  CA  LYS B 160    10931   8294   6592    103     52  -2171       C  
ATOM    150  C   LYS B 160      -5.000 -15.192  -4.185  1.00 66.12           C  
ANISOU  150  C   LYS B 160    10814   8448   5861    156      7  -2008       C  
ATOM    151  O   LYS B 160      -4.791 -15.316  -5.396  1.00 69.76           O  
ANISOU  151  O   LYS B 160    11548   9081   5876     71     -6  -2258       O  
ATOM    152  CB  LYS B 160      -6.889 -16.725  -3.657  1.00 74.04           C  
ANISOU  152  CB  LYS B 160    11640   9101   7389   -184   -347  -2318       C  
ATOM    153  CG  LYS B 160      -7.361 -18.066  -3.117  1.00 70.38           C  
ANISOU  153  CG  LYS B 160    11159   8229   7352   -341   -279  -2574       C  
ATOM    154  CD  LYS B 160      -8.818 -18.319  -3.469  1.00 73.55           C  
ANISOU  154  CD  LYS B 160    11456   8764   7723   -703   -683  -2748       C  
ATOM    155  CE  LYS B 160      -9.240 -19.731  -3.091  1.00 76.77           C  
ANISOU  155  CE  LYS B 160    11933   8726   8509   -948   -559  -3078       C  
ATOM    156  NZ  LYS B 160     -10.717 -19.909  -3.166  1.00 90.87           N1+
ANISOU  156  NZ  LYS B 160    13503  10688  10337  -1342   -951  -3194       N1+
ATOM    157  N   THR B 161      -4.874 -14.021  -3.559  1.00 63.61           N  
ANISOU  157  N   THR B 161    10330   8250   5589    270     14  -1607       N  
ATOM    158  CA  THR B 161      -4.719 -12.777  -4.299  1.00 71.62           C  
ANISOU  158  CA  THR B 161    11484   9569   6158    290    -47  -1400       C  
ATOM    159  C   THR B 161      -3.483 -11.969  -3.924  1.00 68.20           C  
ANISOU  159  C   THR B 161    11061   9196   5655    406    309  -1189       C  
ATOM    160  O   THR B 161      -3.247 -10.920  -4.534  1.00 76.14           O  
ANISOU  160  O   THR B 161    12234  10404   6293    400    331  -1012       O  
ATOM    161  CB  THR B 161      -5.966 -11.897  -4.119  1.00 67.13           C  
ANISOU  161  CB  THR B 161    10766   9107   5632    277   -394  -1098       C  
ATOM    162  CG2 THR B 161      -7.220 -12.660  -4.519  1.00 65.71           C  
ANISOU  162  CG2 THR B 161    10504   8983   5481    112   -773  -1308       C  
ATOM    163  OG1 THR B 161      -6.076 -11.494  -2.748  1.00 58.53           O  
ANISOU  163  OG1 THR B 161     9414   7836   4989    358   -298   -837       O  
ATOM    164  N   PHE B 162      -2.687 -12.415  -2.954  1.00 65.91           N  
ANISOU  164  N   PHE B 162     6759  10115   8167   -717  -2814   -866       N  
ATOM    165  CA  PHE B 162      -1.480 -11.699  -2.540  1.00 69.52           C  
ANISOU  165  CA  PHE B 162     7228  10427   8761   -349  -2546  -1013       C  
ATOM    166  C   PHE B 162      -0.268 -12.493  -3.020  1.00 76.45           C  
ANISOU  166  C   PHE B 162     8352  11122   9574   -358  -2407  -1603       C  
ATOM    167  O   PHE B 162       0.101 -13.507  -2.420  1.00 70.29           O  
ANISOU  167  O   PHE B 162     7698   9977   9031   -270  -2386  -1879       O  
ATOM    168  CB  PHE B 162      -1.457 -11.500  -1.026  1.00 61.56           C  
ANISOU  168  CB  PHE B 162     6147   9105   8136    -12  -2467   -847       C  
ATOM    169  CG  PHE B 162      -0.436 -10.498  -0.549  1.00 63.23           C  
ANISOU  169  CG  PHE B 162     6328   9241   8457    300  -2231   -868       C  
ATOM    170  CD1 PHE B 162       0.378  -9.820  -1.444  1.00 71.10           C  
ANISOU  170  CD1 PHE B 162     7324  10432   9260    308  -2094  -1004       C  
ATOM    171  CD2 PHE B 162      -0.296 -10.233   0.803  1.00 56.90           C  
ANISOU  171  CD2 PHE B 162     5514   8180   7925    548  -2147   -752       C  
ATOM    172  CE1 PHE B 162       1.311  -8.904  -1.000  1.00 69.50           C  
ANISOU  172  CE1 PHE B 162     7085  10154   9168    563  -1889  -1016       C  
ATOM    173  CE2 PHE B 162       0.635  -9.317   1.254  1.00 59.84           C  
ANISOU  173  CE2 PHE B 162     5880   8491   8365    766  -1951   -780       C  
ATOM    174  CZ  PHE B 162       1.439  -8.652   0.352  1.00 61.36           C  
ANISOU  174  CZ  PHE B 162     6048   8867   8400    778  -1827   -909       C  
ATOM    175  N   ASP B 163       0.346 -12.028  -4.106  1.00 69.47           N  
ANISOU  175  N   ASP B 163     7520  10478   8397   -455  -2284  -1766       N  
ATOM    176  CA  ASP B 163       1.598 -12.594  -4.606  1.00 80.78           C  
ANISOU  176  CA  ASP B 163     9159  11734   9801   -420  -2055  -2302       C  
ATOM    177  C   ASP B 163       2.737 -12.036  -3.759  1.00 80.24           C  
ANISOU  177  C   ASP B 163     8988  11437  10064     10  -1852  -2331       C  
ATOM    178  O   ASP B 163       3.320 -10.997  -4.069  1.00 80.53           O  
ANISOU  178  O   ASP B 163     8930  11651  10017    124  -1709  -2250       O  
ATOM    179  CB  ASP B 163       1.777 -12.271  -6.085  1.00 87.63           C  
ANISOU  179  CB  ASP B 163    10132  12968  10195   -719  -1982  -2442       C  
ATOM    180  CG  ASP B 163       2.915 -13.042  -6.720  1.00 89.85           C  
ANISOU  180  CG  ASP B 163    10669  13041  10429   -748  -1693  -3035       C  
ATOM    181  OD1 ASP B 163       3.462 -13.950  -6.061  1.00 90.96           O  
ANISOU  181  OD1 ASP B 163    10886  12737  10936   -557  -1578  -3317       O  
ATOM    182  OD2 ASP B 163       3.260 -12.743  -7.883  1.00 85.32           O1-
ANISOU  182  OD2 ASP B 163    10213  12738   9466   -964  -1558  -3199       O1-
ATOM    183  N   THR B 164       3.053 -12.737  -2.666  1.00 78.51           N  
ANISOU  183  N   THR B 164     8779  10827  10225    222  -1857  -2418       N  
ATOM    184  CA  THR B 164       4.043 -12.228  -1.721  1.00 78.90           C  
ANISOU  184  CA  THR B 164     8714  10686  10578    572  -1739  -2374       C  
ATOM    185  C   THR B 164       5.455 -12.265  -2.288  1.00 87.34           C  
ANISOU  185  C   THR B 164     9808  11676  11700    689  -1484  -2716       C  
ATOM    186  O   THR B 164       6.293 -11.437  -1.911  1.00 78.27           O  
ANISOU  186  O   THR B 164     8530  10535  10673    902  -1379  -2632       O  
ATOM    187  CB  THR B 164       3.990 -13.023  -0.419  1.00 74.07           C  
ANISOU  187  CB  THR B 164     8101   9714  10328    720  -1850  -2327       C  
ATOM    188  CG2 THR B 164       2.636 -12.866   0.234  1.00 76.26           C  
ANISOU  188  CG2 THR B 164     8334  10062  10580    635  -2050  -1959       C  
ATOM    189  OG1 THR B 164       4.234 -14.408  -0.692  1.00 82.13           O  
ANISOU  189  OG1 THR B 164     9261  10460  11484    649  -1817  -2667       O  
ATOM    190  N   THR B 165       5.741 -13.203  -3.186  1.00 84.78           N  
ANISOU  190  N   THR B 165     9653  11262  11297    537  -1352  -3102       N  
ATOM    191  CA  THR B 165       7.059 -13.277  -3.797  1.00 76.79           C  
ANISOU  191  CA  THR B 165     8662  10154  10364    649  -1037  -3430       C  
ATOM    192  C   THR B 165       7.148 -12.481  -5.088  1.00 86.96           C  
ANISOU  192  C   THR B 165    10004  11827  11209    461   -896  -3495       C  
ATOM    193  O   THR B 165       8.243 -12.355  -5.647  1.00 93.59           O  
ANISOU  193  O   THR B 165    10844  12632  12084    555   -600  -3733       O  
ATOM    194  CB  THR B 165       7.437 -14.736  -4.073  1.00 84.79           C  
ANISOU  194  CB  THR B 165     9851  10787  11580    606   -861  -3848       C  
ATOM    195  CG2 THR B 165       7.294 -15.569  -2.808  1.00 83.34           C  
ANISOU  195  CG2 THR B 165     9600  10225  11841    779  -1020  -3731       C  
ATOM    196  OG1 THR B 165       6.579 -15.271  -5.090  1.00 80.43           O  
ANISOU  196  OG1 THR B 165     9560  10379  10621    204   -880  -4059       O  
ATOM    197  N   PHE B 166       6.025 -11.939  -5.562  1.00 81.92           N  
ANISOU  197  N   PHE B 166     9386  11559  10181    198  -1096  -3246       N  
ATOM    198  CA  PHE B 166       5.977 -11.145  -6.787  1.00 83.84           C  
ANISOU  198  CA  PHE B 166     9666  12223   9968    -23  -1017  -3215       C  
ATOM    199  C   PHE B 166       6.526 -11.926  -7.976  1.00 87.98           C  
ANISOU  199  C   PHE B 166    10463  12727  10241   -258   -753  -3716       C  
ATOM    200  O   PHE B 166       7.152 -11.360  -8.876  1.00 90.29           O  
ANISOU  200  O   PHE B 166    10789  13234  10282   -316   -529  -3822       O  
ATOM    201  CB  PHE B 166       6.712  -9.814  -6.606  1.00 82.59           C  
ANISOU  201  CB  PHE B 166     9291  12190   9897    236   -890  -2991       C  
ATOM    202  CG  PHE B 166       6.071  -8.913  -5.588  1.00 86.75           C  
ANISOU  202  CG  PHE B 166     9609  12760  10591    394  -1085  -2513       C  
ATOM    203  CD1 PHE B 166       6.109  -9.231  -4.238  1.00 87.11           C  
ANISOU  203  CD1 PHE B 166     9591  12479  11027    621  -1176  -2446       C  
ATOM    204  CD2 PHE B 166       5.419  -7.759  -5.979  1.00 83.37           C  
ANISOU  204  CD2 PHE B 166     9057  12684   9936    305  -1150  -2117       C  
ATOM    205  CE1 PHE B 166       5.511  -8.413  -3.300  1.00 85.00           C  
ANISOU  205  CE1 PHE B 166     9187  12226  10882    736  -1291  -2049       C  
ATOM    206  CE2 PHE B 166       4.824  -6.938  -5.042  1.00 88.34           C  
ANISOU  206  CE2 PHE B 166     9515  13291  10761    459  -1242  -1699       C  
ATOM    207  CZ  PHE B 166       4.873  -7.263  -3.702  1.00 90.57           C  
ANISOU  207  CZ  PHE B 166     9783  13236  11394    665  -1294  -1693       C  
ATOM    208  N   SER B 167       6.292 -13.241  -7.970  1.00 79.58           N  
ANISOU  208  N   SER B 167     9612  11377   9247   -406   -742  -4037       N  
ATOM    209  CA  SER B 167       6.778 -14.108  -9.035  1.00 82.48           C  
ANISOU  209  CA  SER B 167    10301  11636   9402   -654   -423  -4576       C  
ATOM    210  C   SER B 167       6.103 -13.809 -10.365  1.00 85.68           C  
ANISOU  210  C   SER B 167    10919  12536   9100  -1172   -496  -4597       C  
ATOM    211  O   SER B 167       6.675 -14.110 -11.418  1.00 83.05           O  
ANISOU  211  O   SER B 167    10858  12231   8467  -1392   -165  -5014       O  
ATOM    212  CB  SER B 167       6.562 -15.572  -8.655  1.00 89.89           C  
ANISOU  212  CB  SER B 167    11429  12116  10608   -715   -396  -4885       C  
ATOM    213  OG  SER B 167       5.262 -15.772  -8.125  1.00105.47           O  
ANISOU  213  OG  SER B 167    13366  14180  12527   -888   -818  -4586       O  
ATOM    214  N   HIS B 168       4.902 -13.235 -10.341  1.00 81.94           N  
ANISOU  214  N   HIS B 168    10323  12451   8360  -1386   -911  -4132       N  
ATOM    215  CA  HIS B 168       4.159 -12.926 -11.551  1.00 88.47           C  
ANISOU  215  CA  HIS B 168    11295  13804   8514  -1918  -1072  -4029       C  
ATOM    216  C   HIS B 168       4.238 -11.449 -11.913  1.00 84.42           C  
ANISOU  216  C   HIS B 168    10534  13737   7805  -1838  -1117  -3582       C  
ATOM    217  O   HIS B 168       3.522 -11.000 -12.814  1.00 82.20           O  
ANISOU  217  O   HIS B 168    10277  13954   7000  -2252  -1325  -3322       O  
ATOM    218  CB  HIS B 168       2.697 -13.347 -11.389  1.00 96.32           C  
ANISOU  218  CB  HIS B 168    12281  14955   9361  -2266  -1521  -3748       C  
ATOM    219  CG  HIS B 168       2.519 -14.803 -11.087  1.00 99.84           C  
ANISOU  219  CG  HIS B 168    12985  14972   9978  -2401  -1493  -4168       C  
ATOM    220  CD2 HIS B 168       1.978 -15.431 -10.016  1.00 98.64           C  
ANISOU  220  CD2 HIS B 168    12733  14495  10253  -2243  -1680  -4056       C  
ATOM    221  ND1 HIS B 168       2.927 -15.799 -11.949  1.00100.58           N  
ANISOU  221  ND1 HIS B 168    13512  14902   9802  -2745  -1210  -4788       N  
ATOM    222  CE1 HIS B 168       2.645 -16.977 -11.422  1.00105.53           C  
ANISOU  222  CE1 HIS B 168    14283  15099  10713  -2785  -1224  -5036       C  
ATOM    223  NE2 HIS B 168       2.068 -16.781 -10.249  1.00102.90           N  
ANISOU  223  NE2 HIS B 168    13621  14676  10799  -2483  -1525  -4585       N  
ATOM    224  N   PHE B 169       5.094 -10.689 -11.232  1.00 75.49           N  
ANISOU  224  N   PHE B 169     9159  12438   7087  -1341   -935  -3463       N  
ATOM    225  CA  PHE B 169       5.330  -9.283 -11.549  1.00 85.72           C  
ANISOU  225  CA  PHE B 169    10232  14077   8262  -1232   -900  -3085       C  
ATOM    226  C   PHE B 169       6.509  -9.200 -12.512  1.00 88.12           C  
ANISOU  226  C   PHE B 169    10713  14428   8342  -1272   -493  -3479       C  
ATOM    227  O   PHE B 169       7.669  -9.305 -12.103  1.00 89.43           O  
ANISOU  227  O   PHE B 169    10841  14247   8894   -916   -174  -3751       O  
ATOM    228  CB  PHE B 169       5.587  -8.483 -10.278  1.00 81.90           C  
ANISOU  228  CB  PHE B 169     9421  13375   8321   -732   -916  -2759       C  
ATOM    229  CG  PHE B 169       5.870  -7.029 -10.523  1.00 75.41           C  
ANISOU  229  CG  PHE B 169     8378  12829   7446   -601   -837  -2388       C  
ATOM    230  CD1 PHE B 169       5.084  -6.292 -11.394  1.00 72.02           C  
ANISOU  230  CD1 PHE B 169     7879  12885   6601   -897  -1002  -1984       C  
ATOM    231  CD2 PHE B 169       6.920  -6.398  -9.878  1.00 75.70           C  
ANISOU  231  CD2 PHE B 169     8262  12639   7861   -205   -611  -2412       C  
ATOM    232  CE1 PHE B 169       5.343  -4.956 -11.619  1.00 68.42           C  
ANISOU  232  CE1 PHE B 169     7208  12645   6141   -766   -903  -1615       C  
ATOM    233  CE2 PHE B 169       7.183  -5.062 -10.100  1.00 68.56           C  
ANISOU  233  CE2 PHE B 169     7169  11952   6928   -103   -517  -2084       C  
ATOM    234  CZ  PHE B 169       6.394  -4.341 -10.970  1.00 65.35           C  
ANISOU  234  CZ  PHE B 169     6699  11992   6139   -366   -646  -1689       C  
ATOM    235  N   LYS B 170       6.215  -9.007 -13.795  1.00 94.53           N  
ANISOU  235  N   LYS B 170    11705  15687   8527  -1725   -505  -3476       N  
ATOM    236  CA  LYS B 170       7.238  -8.912 -14.826  1.00101.42           C  
ANISOU  236  CA  LYS B 170    12782  16654   9097  -1831    -93  -3838       C  
ATOM    237  C   LYS B 170       6.803  -7.863 -15.844  1.00111.11           C  
ANISOU  237  C   LYS B 170    13957  18501   9758  -2157   -235  -3421       C  
ATOM    238  O   LYS B 170       5.670  -7.374 -15.816  1.00110.37           O  
ANISOU  238  O   LYS B 170    13683  18744   9509  -2338   -654  -2877       O  
ATOM    239  CB  LYS B 170       7.488 -10.282 -15.480  1.00113.79           C  
ANISOU  239  CB  LYS B 170    14808  18009  10415  -2160    172  -4513       C  
ATOM    240  CG  LYS B 170       8.755 -10.379 -16.330  1.00120.68           C  
ANISOU  240  CG  LYS B 170    15908  18800  11146  -2161    746  -4997       C  
ATOM    241  CD  LYS B 170       9.914  -9.627 -15.693  1.00116.00           C  
ANISOU  241  CD  LYS B 170    14971  17982  11124  -1569   1005  -4886       C  
ATOM    242  CE  LYS B 170      10.953  -9.246 -16.735  1.00132.88           C  
ANISOU  242  CE  LYS B 170    17238  20259  12992  -1633   1490  -5134       C  
ATOM    243  NZ  LYS B 170      11.675  -7.998 -16.362  1.00116.17           N1+
ANISOU  243  NZ  LYS B 170    14726  18214  11198  -1224   1551  -4765       N1+
ATOM    244  N   ASN B 171       7.729  -7.509 -16.738  1.00116.27           N  
ANISOU  244  N   ASN B 171    14741  19298  10138  -2220    135  -3637       N  
ATOM    245  CA  ASN B 171       7.505  -6.497 -17.773  1.00121.97           C  
ANISOU  245  CA  ASN B 171    15423  20607  10315  -2522     58  -3249       C  
ATOM    246  C   ASN B 171       7.223  -5.129 -17.156  1.00123.51           C  
ANISOU  246  C   ASN B 171    15144  20935  10851  -2178   -152  -2547       C  
ATOM    247  O   ASN B 171       6.316  -4.409 -17.579  1.00133.01           O  
ANISOU  247  O   ASN B 171    16186  22594  11760  -2423   -473  -1969       O  
ATOM    248  CB  ASN B 171       6.382  -6.910 -18.728  1.00124.97           C  
ANISOU  248  CB  ASN B 171    16056  21464   9964  -3218   -281  -3148       C  
ATOM    249  CG  ASN B 171       6.730  -8.146 -19.533  1.00133.53           C  
ANISOU  249  CG  ASN B 171    17693  22446  10598  -3649     11  -3889       C  
ATOM    250  ND2 ASN B 171       5.740  -8.707 -20.215  1.00146.51           N  
ANISOU  250  ND2 ASN B 171    19564  24271  11832  -4192   -288  -3773       N  
ATOM    251  OD1 ASN B 171       7.878  -8.590 -19.541  1.00139.91           O  
ANISOU  251  OD1 ASN B 171    18678  22859  11624  -3415    535  -4449       O  
ATOM    252  N   PHE B 172       8.006  -4.773 -16.145  1.00 97.38           N  
ANISOU  252  N   PHE B 172    11605  17214   8183  -1625     41  -2580       N  
ATOM    253  CA  PHE B 172       7.906  -3.479 -15.490  1.00 78.70           C  
ANISOU  253  CA  PHE B 172     8843  14876   6184  -1285    -53  -2014       C  
ATOM    254  C   PHE B 172       9.046  -2.574 -15.940  1.00 84.86           C  
ANISOU  254  C   PHE B 172     9541  15721   6981  -1118    307  -2023       C  
ATOM    255  O   PHE B 172      10.124  -3.042 -16.317  1.00 98.70           O  
ANISOU  255  O   PHE B 172    11474  17320   8708  -1083    676  -2521       O  
ATOM    256  CB  PHE B 172       7.933  -3.629 -13.967  1.00 77.84           C  
ANISOU  256  CB  PHE B 172     8552  14282   6743   -845   -119  -2011       C  
ATOM    257  CG  PHE B 172       9.009  -4.547 -13.463  1.00 74.55           C  
ANISOU  257  CG  PHE B 172     8269  13398   6660   -608    156  -2598       C  
ATOM    258  CD1 PHE B 172      10.289  -4.074 -13.226  1.00 76.79           C  
ANISOU  258  CD1 PHE B 172     8431  13481   7265   -286    479  -2734       C  
ATOM    259  CD2 PHE B 172       8.738  -5.883 -13.214  1.00 79.00           C  
ANISOU  259  CD2 PHE B 172     9047  13711   7259   -708     90  -2970       C  
ATOM    260  CE1 PHE B 172      11.280  -4.916 -12.760  1.00 77.68           C  
ANISOU  260  CE1 PHE B 172     8599  13170   7745    -60    720  -3190       C  
ATOM    261  CE2 PHE B 172       9.724  -6.729 -12.747  1.00 81.91           C  
ANISOU  261  CE2 PHE B 172     9492  13625   8004   -467    358  -3443       C  
ATOM    262  CZ  PHE B 172      10.997  -6.246 -12.520  1.00 81.09           C  
ANISOU  262  CZ  PHE B 172     9230  13343   8239   -137    668  -3531       C  
ATOM    263  N   ARG B 173       8.793  -1.270 -15.903  1.00 87.72           N  
ANISOU  263  N   ARG B 173     9613  16291   7427  -1010    229  -1447       N  
ATOM    264  CA  ARG B 173       9.825  -0.305 -16.248  1.00 88.28           C  
ANISOU  264  CA  ARG B 173     9568  16407   7566   -842    554  -1391       C  
ATOM    265  C   ARG B 173      10.873  -0.226 -15.144  1.00 74.62           C  
ANISOU  265  C   ARG B 173     7706  14176   6469   -375    780  -1640       C  
ATOM    266  O   ARG B 173      10.596  -0.493 -13.972  1.00 77.47           O  
ANISOU  266  O   ARG B 173     7980  14206   7248   -147    624  -1637       O  
ATOM    267  CB  ARG B 173       9.209   1.075 -16.485  1.00 91.10           C  
ANISOU  267  CB  ARG B 173     9644  17084   7886   -860    418   -671       C  
ATOM    268  CG  ARG B 173       8.323   1.152 -17.719  1.00 87.48           C  
ANISOU  268  CG  ARG B 173     9260  17206   6773  -1356    190   -322       C  
ATOM    269  CD  ARG B 173       7.528   2.448 -17.751  1.00 82.21           C  
ANISOU  269  CD  ARG B 173     8234  16787   6216  -1320     10    503       C  
ATOM    270  NE  ARG B 173       6.535   2.505 -16.684  1.00 81.81           N  
ANISOU  270  NE  ARG B 173     7965  16512   6608  -1125   -243    836       N  
ATOM    271  CZ  ARG B 173       5.737   3.540 -16.457  1.00 85.08           C  
ANISOU  271  CZ  ARG B 173     8038  17008   7280  -1018   -358   1553       C  
ATOM    272  NH1 ARG B 173       5.775   4.621 -17.219  1.00 91.42           N1+
ANISOU  272  NH1 ARG B 173     8656  18123   7959  -1088   -282   2059       N1+
ATOM    273  NH2 ARG B 173       4.881   3.488 -15.441  1.00 79.92           N  
ANISOU  273  NH2 ARG B 173     7220  16099   7048   -831   -519   1785       N  
ATOM    274  N   LEU B 174      12.090   0.125 -15.532  1.00 77.24           N  
ANISOU  274  N   LEU B 174     8022  14471   6853   -264   1143  -1840       N  
ATOM    275  CA  LEU B 174      13.206   0.287 -14.618  1.00 88.09           C  
ANISOU  275  CA  LEU B 174     9235  15435   8800    123   1352  -2024       C  
ATOM    276  C   LEU B 174      13.967   1.546 -14.993  1.00 86.84           C  
ANISOU  276  C   LEU B 174     8890  15407   8698    214   1592  -1784       C  
ATOM    277  O   LEU B 174      13.868   2.021 -16.134  1.00 95.91           O  
ANISOU  277  O   LEU B 174    10093  16943   9403    -26   1688  -1617       O  
ATOM    278  CB  LEU B 174      14.151  -0.924 -14.653  1.00 86.94           C  
ANISOU  278  CB  LEU B 174     9252  15004   8777    188   1614  -2628       C  
ATOM    279  CG  LEU B 174      13.692  -2.185 -13.922  1.00 86.36           C  
ANISOU  279  CG  LEU B 174     9306  14629   8878    220   1426  -2898       C  
ATOM    280  CD1 LEU B 174      14.609  -3.353 -14.250  1.00 75.25           C  
ANISOU  280  CD1 LEU B 174     8074  12962   7555    243   1774  -3469       C  
ATOM    281  CD2 LEU B 174      13.636  -1.942 -12.421  1.00 76.94           C  
ANISOU  281  CD2 LEU B 174     7884  13112   8236    536   1209  -2705       C  
ATOM    282  N   PRO B 175      14.724   2.123 -14.061  1.00 83.69           N  
ANISOU  282  N   PRO B 175     8273  14707   8818    521   1680  -1741       N  
ATOM    283  CA  PRO B 175      15.568   3.270 -14.412  1.00 83.50           C  
ANISOU  283  CA  PRO B 175     8076  14767   8885    595   1939  -1557       C  
ATOM    284  C   PRO B 175      16.590   2.873 -15.467  1.00 95.76           C  
ANISOU  284  C   PRO B 175     9728  16436  10219    506   2311  -1902       C  
ATOM    285  O   PRO B 175      17.182   1.792 -15.410  1.00 98.73           O  
ANISOU  285  O   PRO B 175    10210  16602  10702    562   2461  -2356       O  
ATOM    286  CB  PRO B 175      16.236   3.643 -13.086  1.00 83.36           C  
ANISOU  286  CB  PRO B 175     7855  14352   9464    888   1932  -1562       C  
ATOM    287  CG  PRO B 175      15.329   3.103 -12.040  1.00 77.73           C  
ANISOU  287  CG  PRO B 175     7197  13438   8902    943   1609  -1541       C  
ATOM    288  CD  PRO B 175      14.748   1.846 -12.613  1.00 87.85           C  
ANISOU  288  CD  PRO B 175     8707  14829   9841    768   1513  -1802       C  
ATOM    289  N   GLY B 176      16.901   3.794 -16.374  1.00 99.26           N  
ANISOU  289  N   GLY B 176    10135  17199  10379    372   2496  -1666       N  
ATOM    290  CA  GLY B 176      17.851   3.487 -17.459  1.00 96.83           C  
ANISOU  290  CA  GLY B 176     9962  17055   9772    235   2885  -1963       C  
ATOM    291  C   GLY B 176      19.305   3.507 -17.029  1.00 97.28           C  
ANISOU  291  C   GLY B 176     9850  16788  10322    505   3232  -2253       C  
ATOM    292  O   GLY B 176      19.577   3.721 -15.841  1.00 93.92           O  
ANISOU  292  O   GLY B 176     9180  16059  10445    766   3144  -2171       O  
ATOM    293  N   VAL B 177      20.219   3.284 -17.978  1.00115.70           N  
ANISOU  293  N   VAL B 177    12322  19196  12440    409   3648  -2590       N  
ATOM    294  CA  VAL B 177      21.680   3.287 -17.667  1.00114.85           C  
ANISOU  294  CA  VAL B 177    12024  18808  12807    650   4045  -2838       C  
ATOM    295  C   VAL B 177      22.049   4.642 -17.056  1.00116.63           C  
ANISOU  295  C   VAL B 177    12092  19157  13064    651   4251  -2515       C  
ATOM    296  O   VAL B 177      22.681   4.641 -15.979  1.00115.27           O  
ANISOU  296  O   VAL B 177    11674  18673  13452    879   4277  -2361       O  
ATOM    297  CB  VAL B 177      22.525   2.992 -18.923  1.00121.64           C  
ANISOU  297  CB  VAL B 177    13184  19469  13565    585   4381  -3305       C  
ATOM    298  CG1 VAL B 177      23.941   2.570 -18.565  1.00119.21           C  
ANISOU  298  CG1 VAL B 177    13031  18976  13287    585   4185  -3620       C  
ATOM    299  CG2 VAL B 177      21.867   1.955 -19.819  1.00130.99           C  
ANISOU  299  CG2 VAL B 177    14697  21054  14020    217   4633  -3367       C  
ATOM    300  N   LEU B 178      21.634   5.741 -17.700  1.00 30.00           N  
ATOM    301  CA  LEU B 178      21.906   7.114 -17.189  1.00 30.00           C  
ATOM    302  C   LEU B 178      23.412   7.294 -16.958  1.00 30.00           C  
ATOM    303  O   LEU B 178      23.788   7.792 -15.877  1.00 30.00           O  
ATOM    304  CB  LEU B 178      21.102   7.349 -15.904  1.00 30.00           C  
ATOM    305  CG  LEU B 178      19.877   8.251 -16.050  1.00 30.00           C  
ATOM    306  CD1 LEU B 178      20.170   9.421 -16.977  1.00 30.00           C  
ATOM    307  CD2 LEU B 178      18.676   7.462 -16.549  1.00 30.00           C  
ATOM    308  N   SER B 179      24.233   6.913 -17.940  1.00 30.00           N  
ATOM    309  CA  SER B 179      25.703   7.106 -17.830  1.00 30.00           C  
ATOM    310  C   SER B 179      26.077   8.466 -18.428  1.00 30.00           C  
ATOM    311  O   SER B 179      26.417   8.503 -19.630  1.00 30.00           O  
ATOM    312  CB  SER B 179      26.449   5.979 -18.493  1.00 30.00           C  
ATOM    313  OG  SER B 179      26.597   4.881 -17.605  1.00 30.00           O  
ATOM    314  N   SER B 180      26.002   9.536 -17.625  1.00 30.00           N  
ATOM    315  CA  SER B 180      26.315  10.909 -18.108  1.00 30.00           C  
ATOM    316  C   SER B 180      25.567  11.191 -19.418  1.00 30.00           C  
ATOM    317  O   SER B 180      24.322  11.111 -19.409  1.00 30.00           O  
ATOM    318  CB  SER B 180      27.805  11.112 -18.253  1.00 30.00           C  
ATOM    319  OG  SER B 180      28.136  12.491 -18.173  1.00 30.00           O  
ATOM    320  N   GLY B 181      26.298  11.512 -20.492  1.00 30.00           N  
ATOM    321  CA  GLY B 181      25.674  11.786 -21.802  1.00 30.00           C  
ATOM    322  C   GLY B 181      24.725  12.970 -21.744  1.00 30.00           C  
ATOM    323  O   GLY B 181      25.225  14.113 -21.726  1.00 30.00           O  
ATOM    324  N   CYS B 182      23.411  12.710 -21.721  1.00 30.00           N  
ATOM    325  CA  CYS B 182      22.383  13.789 -21.663  1.00 30.00           C  
ATOM    326  C   CYS B 182      22.632  14.814 -22.777  1.00 30.00           C  
ATOM    327  O   CYS B 182      22.492  14.429 -23.957  1.00 30.00           O  
ATOM    328  CB  CYS B 182      22.375  14.470 -20.298  1.00 30.00           C  
ATOM    329  SG  CYS B 182      20.817  15.319 -19.928  1.00 30.00           S  
ATOM    330  N   GLU B 183      22.975  16.059 -22.418  1.00 30.00           N  
ATOM    331  CA  GLU B 183      23.192  17.143 -23.420  1.00 30.00           C  
ATOM    332  C   GLU B 183      21.976  17.216 -24.353  1.00 30.00           C  
ATOM    333  O   GLU B 183      22.167  17.115 -25.583  1.00 30.00           O  
ATOM    334  CB  GLU B 183      24.500  16.922 -24.187  1.00 30.00           C  
ATOM    335  CG  GLU B 183      25.742  17.153 -23.345  1.00 30.00           C  
ATOM    336  CD  GLU B 183      25.754  18.453 -22.558  1.00 30.00           C  
ATOM    337  OE1 GLU B 183      25.695  18.389 -21.314  1.00 30.00           O  
ATOM    338  OE2 GLU B 183      25.826  19.525 -23.191  1.00 30.00           O1-
ATOM    339  N   LEU B 184      20.778  17.390 -23.786  1.00 30.00           N  
ATOM    340  CA  LEU B 184      19.529  17.435 -24.600  1.00 30.00           C  
ATOM    341  C   LEU B 184      18.874  18.825 -24.527  1.00 30.00           C  
ATOM    342  O   LEU B 184      18.603  19.374 -25.614  1.00 30.00           O  
ATOM    343  CB  LEU B 184      18.572  16.334 -24.124  1.00 30.00           C  
ATOM    344  CG  LEU B 184      19.075  14.903 -24.302  1.00 30.00           C  
ATOM    345  CD1 LEU B 184      18.395  13.962 -23.321  1.00 30.00           C  
ATOM    346  CD2 LEU B 184      18.867  14.429 -25.733  1.00 30.00           C  
ATOM    347  N   PRO B 185      18.587  19.424 -23.343  1.00 30.00           N  
ATOM    348  CA  PRO B 185      17.873  20.714 -23.270  1.00 30.00           C  
ATOM    349  C   PRO B 185      18.272  21.748 -24.336  1.00 30.00           C  
ATOM    350  O   PRO B 185      19.426  22.143 -24.357  1.00 30.00           O  
ATOM    351  CB  PRO B 185      18.275  21.239 -21.884  1.00 30.00           C  
ATOM    352  CG  PRO B 185      18.363  19.988 -21.047  1.00 30.00           C  
ATOM    353  CD  PRO B 185      18.907  18.936 -21.990  1.00 30.00           C  
ATOM    354  N   GLU B 186      17.317  22.163 -25.177  1.00 30.00           N  
ATOM    355  CA  GLU B 186      17.578  23.193 -26.222  1.00 30.00           C  
ATOM    356  C   GLU B 186      16.322  24.062 -26.361  1.00 30.00           C  
ATOM    357  O   GLU B 186      15.798  24.163 -27.489  1.00 30.00           O  
ATOM    358  CB  GLU B 186      17.949  22.523 -27.549  1.00 30.00           C  
ATOM    359  CG  GLU B 186      19.053  23.234 -28.318  1.00 30.00           C  
ATOM    360  CD  GLU B 186      20.411  23.191 -27.638  1.00 30.00           C  
ATOM    361  OE1 GLU B 186      20.957  24.272 -27.344  1.00 30.00           O  
ATOM    362  OE2 GLU B 186      20.916  22.076 -27.402  1.00 30.00           O1-
ATOM    363  N   SER B 187      15.855  24.663 -25.258  1.00 30.00           N  
ATOM    364  CA  SER B 187      14.589  25.447 -25.297  1.00 30.00           C  
ATOM    365  C   SER B 187      14.762  26.822 -24.636  1.00 30.00           C  
ATOM    366  O   SER B 187      13.823  27.635 -24.755  1.00 30.00           O  
ATOM    367  CB  SER B 187      13.465  24.675 -24.653  1.00 30.00           C  
ATOM    368  OG  SER B 187      12.913  23.736 -25.564  1.00 30.00           O  
ATOM    369  N   LEU B 188      15.896  27.061 -23.965  1.00 30.00           N  
ATOM    370  CA  LEU B 188      16.179  28.370 -23.304  1.00 30.00           C  
ATOM    371  C   LEU B 188      15.044  28.733 -22.337  1.00 30.00           C  
ATOM    372  O   LEU B 188      15.061  28.209 -21.207  1.00 30.00           O  
ATOM    373  CB  LEU B 188      16.371  29.451 -24.375  1.00 30.00           C  
ATOM    374  CG  LEU B 188      17.606  29.287 -25.260  1.00 30.00           C  
ATOM    375  CD1 LEU B 188      18.541  30.476 -25.109  1.00 30.00           C  
ATOM    376  CD2 LEU B 188      17.208  29.102 -26.716  1.00 30.00           C  
ATOM    377  N   GLN B 189      14.115  29.604 -22.755  1.00 30.00           N  
ATOM    378  CA  GLN B 189      12.972  30.034 -21.899  1.00 30.00           C  
ATOM    379  C   GLN B 189      12.355  28.810 -21.205  1.00 30.00           C  
ATOM    380  O   GLN B 189      11.729  27.995 -21.915  1.00 30.00           O  
ATOM    381  CB  GLN B 189      11.933  30.779 -22.748  1.00 30.00           C  
ATOM    382  CG  GLN B 189      12.487  31.373 -24.042  1.00 30.00           C  
ATOM    383  CD  GLN B 189      11.436  31.931 -24.976  1.00 30.00           C  
ATOM    384  NE2 GLN B 189      11.121  33.204 -24.804  1.00 30.00           N  
ATOM    385  OE1 GLN B 189      10.911  31.232 -25.840  1.00 30.00           O  
ATOM    386  N   ALA B 190      12.522  28.679 -19.879  1.00 30.00           N  
ATOM    387  CA  ALA B 190      12.016  27.470 -19.174  1.00 30.00           C  
ATOM    388  C   ALA B 190      11.224  27.829 -17.897  1.00 30.00           C  
ATOM    389  O   ALA B 190       9.984  27.883 -18.023  1.00 30.00           O  
ATOM    390  CB  ALA B 190      13.127  26.457 -18.959  1.00 30.00           C  
ATOM    391  N   PRO B 191      11.796  28.079 -16.685  1.00 30.00           N  
ATOM    392  CA  PRO B 191      10.981  28.326 -15.484  1.00 30.00           C  
ATOM    393  C   PRO B 191      10.690  29.809 -15.204  1.00 30.00           C  
ATOM    394  O   PRO B 191      11.142  30.652 -15.964  1.00 30.00           O  
ATOM    395  CB  PRO B 191      11.851  27.740 -14.361  1.00 30.00           C  
ATOM    396  CG  PRO B 191      13.272  28.013 -14.806  1.00 30.00           C  
ATOM    397  CD  PRO B 191      13.220  28.183 -16.317  1.00 30.00           C  
ATOM    398  N   SER B 192       9.942  30.089 -14.130  1.00 30.00           N  
ATOM    399  CA  SER B 192       9.593  31.488 -13.764  1.00 30.00           C  
ATOM    400  C   SER B 192       9.265  31.571 -12.269  1.00 30.00           C  
ATOM    401  O   SER B 192       9.557  30.598 -11.543  1.00 30.00           O  
ATOM    402  CB  SER B 192       8.444  31.992 -14.601  1.00 30.00           C  
ATOM    403  OG  SER B 192       8.897  32.933 -15.564  1.00 30.00           O  
ATOM    404  N   ARG B 193       8.679  32.691 -11.830  1.00 30.00           N  
ATOM    405  CA  ARG B 193       8.288  32.852 -10.403  1.00 30.00           C  
ATOM    406  C   ARG B 193       7.181  31.847 -10.070  1.00 30.00           C  
ATOM    407  O   ARG B 193       7.272  31.204  -9.005  1.00 30.00           O  
ATOM    408  CB  ARG B 193       7.826  34.288 -10.134  1.00 30.00           C  
ATOM    409  CG  ARG B 193       8.023  34.744  -8.696  1.00 30.00           C  
ATOM    410  CD  ARG B 193       6.714  35.072  -8.002  1.00 30.00           C  
ATOM    411  NE  ARG B 193       6.907  35.739  -6.722  1.00 30.00           N  
ATOM    412  CZ  ARG B 193       5.925  36.132  -5.917  1.00 30.00           C  
ATOM    413  NH1 ARG B 193       6.207  36.731  -4.773  1.00 30.00           N1+
ATOM    414  NH2 ARG B 193       4.665  35.924  -6.257  1.00 30.00           N  
ATOM    415  N   GLU B 194       6.185  31.713 -10.953  1.00 30.00           N  
ATOM    416  CA  GLU B 194       5.068  30.754 -10.729  1.00 30.00           C  
ATOM    417  C   GLU B 194       5.394  29.421 -11.414  1.00 30.00           C  
ATOM    418  O   GLU B 194       4.462  28.800 -11.965  1.00 30.00           O  
ATOM    419  CB  GLU B 194       3.755  31.344 -11.246  1.00 30.00           C  
ATOM    420  CG  GLU B 194       3.164  32.395 -10.323  1.00 30.00           C  
ATOM    421  CD  GLU B 194       3.305  33.821 -10.824  1.00 30.00           C  
ATOM    422  OE1 GLU B 194       2.457  34.249 -11.631  1.00 30.00           O  
ATOM    423  OE2 GLU B 194       4.263  34.500 -10.407  1.00 30.00           O1-
ATOM    424  N   GLU B 195       6.663  29.000 -11.376  1.00145.10           N  
ANISOU  424  N   GLU B 195    14372  16782  23977   2958   5494   7125       N  
ATOM    425  CA  GLU B 195       7.076  27.699 -11.972  1.00155.17           C  
ANISOU  425  CA  GLU B 195    15706  18588  24664   2728   5079   6808       C  
ATOM    426  C   GLU B 195       8.286  27.164 -11.196  1.00169.64           C  
ANISOU  426  C   GLU B 195    17928  20292  26234   2460   5151   5974       C  
ATOM    427  O   GLU B 195       9.078  26.405 -11.791  1.00172.89           O  
ANISOU  427  O   GLU B 195    18397  21106  26187   2279   4846   5619       O  
ATOM    428  CB  GLU B 195       7.391  27.867 -13.460  1.00130.77           C  
ANISOU  428  CB  GLU B 195    12326  16279  21082   2596   4666   7071       C  
ATOM    429  N   ALA B 196       8.418  27.549  -9.922  1.00183.87           N  
ANISOU  429  N   ALA B 196    24489  13804  31568  -2253   -272  -5733       N  
ATOM    430  CA  ALA B 196       9.559  27.101  -9.091  1.00186.49           C  
ANISOU  430  CA  ALA B 196    24689  14228  31941  -2489    -26  -5931       C  
ATOM    431  C   ALA B 196       9.041  26.341  -7.865  1.00190.60           C  
ANISOU  431  C   ALA B 196    24857  15604  31958  -2583     93  -6360       C  
ATOM    432  O   ALA B 196       9.627  25.294  -7.537  1.00189.55           O  
ANISOU  432  O   ALA B 196    24803  15790  31427  -2913    435  -6182       O  
ATOM    433  CB  ALA B 196      10.396  28.291  -8.689  1.00175.77           C  
ANISOU  433  CB  ALA B 196    23137  12372  31276  -2282   -214  -6290       C  
ATOM    434  N   ALA B 197       7.987  26.854  -7.220  1.00202.06           N  
ANISOU  434  N   ALA B 197    25912  17431  33431  -2288   -181  -6923       N  
ATOM    435  CA  ALA B 197       7.413  26.194  -6.023  1.00197.83           C  
ANISOU  435  CA  ALA B 197    25026  17729  32414  -2367    -85  -7351       C  
ATOM    436  C   ALA B 197       6.757  24.869  -6.425  1.00207.23           C  
ANISOU  436  C   ALA B 197    26395  19398  32944  -2580    122  -7043       C  
ATOM    437  O   ALA B 197       6.878  23.898  -5.653  1.00212.35           O  
ANISOU  437  O   ALA B 197    26924  20622  33138  -2817    386  -7143       O  
ATOM    438  CB  ALA B 197       6.424  27.117  -5.353  1.00195.87           C  
ANISOU  438  CB  ALA B 197    24318  17751  32354  -1997   -435  -8028       C  
ATOM    439  N   LYS B 198       6.086  24.839  -7.583  1.00193.79           N  
ANISOU  439  N   LYS B 198    24971  17478  31182  -2505     15  -6673       N  
ATOM    440  CA  LYS B 198       5.443  23.591  -8.079  1.00186.50           C  
ANISOU  440  CA  LYS B 198    24230  16988  29644  -2731    222  -6382       C  
ATOM    441  C   LYS B 198       6.502  22.491  -8.208  1.00178.39           C  
ANISOU  441  C   LYS B 198    23467  15989  28322  -3172    685  -5985       C  
ATOM    442  O   LYS B 198       6.112  21.315  -8.327  1.00173.83           O  
ANISOU  442  O   LYS B 198    22897  15947  27204  -3413    949  -5945       O  
ATOM    443  CB  LYS B 198       4.753  23.835  -9.425  1.00182.55           C  
ANISOU  443  CB  LYS B 198    24021  16160  29179  -2602     41  -5973       C  
ATOM    444  CG  LYS B 198       4.929  25.230 -10.012  1.00189.76           C  
ANISOU  444  CG  LYS B 198    24700  16981  30418  -2132   -421  -6288       C  
ATOM    445  CD  LYS B 198       3.638  26.018 -10.077  1.00200.99           C  
ANISOU  445  CD  LYS B 198    25730  19179  31456  -2002   -541  -6804       C  
ATOM    446  CE  LYS B 198       3.418  26.911  -8.875  1.00201.94           C  
ANISOU  446  CE  LYS B 198    25624  19202  31903  -1516  -1001  -7084       C  
ATOM    447  NZ  LYS B 198       4.622  27.714  -8.554  1.00205.96           N1+
ANISOU  447  NZ  LYS B 198    25740  20490  32024  -1390  -1122  -7594       N1+
ATOM    448  N   TRP B 199       7.785  22.865  -8.194  1.00179.28           N  
ANISOU  448  N   TRP B 199    23795  15526  28797  -3282    801  -5694       N  
ATOM    449  CA  TRP B 199       8.854  21.881  -8.274  1.00174.95           C  
ANISOU  449  CA  TRP B 199    23485  14948  28039  -3674   1234  -5316       C  
ATOM    450  C   TRP B 199       9.546  21.663  -6.936  1.00181.48           C  
ANISOU  450  C   TRP B 199    24030  15999  28926  -3750   1376  -5627       C  
ATOM    451  O   TRP B 199       9.982  20.544  -6.645  1.00177.85           O  
ANISOU  451  O   TRP B 199    23610  15852  28111  -4039   1741  -5476       O  
ATOM    452  CB  TRP B 199       9.894  22.332  -9.306  1.00165.51           C  
ANISOU  452  CB  TRP B 199    22712  12997  27177  -3775   1295  -4766       C  
ATOM    453  CG  TRP B 199       9.433  22.243 -10.738  1.00165.23           C  
ANISOU  453  CG  TRP B 199    23021  12795  26964  -3812   1269  -4323       C  
ATOM    454  CD1 TRP B 199       8.531  23.065 -11.354  1.00159.34           C  
ANISOU  454  CD1 TRP B 199    22270  11923  26349  -3512    908  -4350       C  
ATOM    455  CD2 TRP B 199       9.880  21.321 -11.741  1.00167.77           C  
ANISOU  455  CD2 TRP B 199    23731  13056  26958  -4166   1614  -3785       C  
ATOM    456  CE2 TRP B 199       9.188  21.632 -12.931  1.00165.75           C  
ANISOU  456  CE2 TRP B 199    23677  12683  26617  -4072   1433  -3522       C  
ATOM    457  CE3 TRP B 199      10.788  20.257 -11.749  1.00162.26           C  
ANISOU  457  CE3 TRP B 199    23214  12406  26033  -4548   2062  -3505       C  
ATOM    458  NE1 TRP B 199       8.370  22.698 -12.666  1.00167.96           N  
ANISOU  458  NE1 TRP B 199    23711  12927  27178  -3659    997  -3859       N  
ATOM    459  CZ2 TRP B 199       9.378  20.919 -14.115  1.00159.09           C  
ANISOU  459  CZ2 TRP B 199    23205  11792  25451  -4370   1690  -3017       C  
ATOM    460  CZ3 TRP B 199      10.972  19.548 -12.928  1.00157.74           C  
ANISOU  460  CZ3 TRP B 199    23016  11746  25173  -4835   2326  -3011       C  
ATOM    461  CH2 TRP B 199      10.270  19.883 -14.092  1.00156.61           C  
ANISOU  461  CH2 TRP B 199    23061  11509  24933  -4757   2141  -2786       C  
ATOM    462  N   SER B 200       9.643  22.715  -6.118  1.00196.63           N  
ANISOU  462  N   SER B 200    25651  17772  31287  -3493   1101  -6059       N  
ATOM    463  CA  SER B 200      10.303  22.613  -4.821  1.00192.34           C  
ANISOU  463  CA  SER B 200    24801  17473  30808  -3553   1205  -6388       C  
ATOM    464  C   SER B 200       9.539  21.695  -3.874  1.00189.31           C  
ANISOU  464  C   SER B 200    24086  17929  29915  -3607   1312  -6745       C  
ATOM    465  O   SER B 200      10.079  20.685  -3.405  1.00188.48           O  
ANISOU  465  O   SER B 200    23972  18150  29491  -3865   1647  -6610       O  
ATOM    466  CB  SER B 200      10.460  24.007  -4.206  1.00188.25           C  
ANISOU  466  CB  SER B 200    24018  16624  30883  -3265    874  -6827       C  
ATOM    467  OG  SER B 200      11.129  24.893  -5.093  1.00193.77           O  
ANISOU  467  OG  SER B 200    25031  16518  32074  -3214    782  -6493       O  
ATOM    468  N   GLN B 201       8.276  22.033  -3.580  1.00181.44           N  
ANISOU  468  N   GLN B 201    22805  17292  28840  -3359   1033  -7197       N  
ATOM    469  CA  GLN B 201       7.507  21.299  -2.576  1.00175.14           C  
ANISOU  469  CA  GLN B 201    21646  17303  27597  -3390   1102  -7612       C  
ATOM    470  C   GLN B 201       7.371  19.826  -2.928  1.00172.56           C  
ANISOU  470  C   GLN B 201    21522  17364  26679  -3710   1491  -7254       C  
ATOM    471  O   GLN B 201       7.276  18.978  -2.033  1.00172.14           O  
ANISOU  471  O   GLN B 201    21250  17895  26261  -3853   1703  -7426       O  
ATOM    472  CB  GLN B 201       6.114  21.917  -2.412  1.00173.34           C  
ANISOU  472  CB  GLN B 201    21121  17353  27386  -3072    735  -8117       C  
ATOM    473  CG  GLN B 201       6.095  23.429  -2.292  1.00176.01           C  
ANISOU  473  CG  GLN B 201    21302  17220  28354  -2722    342  -8439       C  
ATOM    474  CD  GLN B 201       7.103  23.957  -1.292  1.00179.13           C  
ANISOU  474  CD  GLN B 201    21480  17473  29109  -2729    351  -8698       C  
ATOM    475  NE2 GLN B 201       6.987  23.522  -0.041  1.00173.48           N  
ANISOU  475  NE2 GLN B 201    20373  17404  28136  -2791    430  -9128       N  
ATOM    476  OE1 GLN B 201       7.972  24.755  -1.638  1.00176.57           O  
ANISOU  476  OE1 GLN B 201    21327  16482  29279  -2686    290  -8521       O  
ATOM    477  N   VAL B 202       7.336  19.510  -4.223  1.00172.15           N  
ANISOU  477  N   VAL B 202    21880  17003  26525  -3830   1597  -6765       N  
ATOM    478  CA  VAL B 202       7.329  18.123  -4.674  1.00168.25           C  
ANISOU  478  CA  VAL B 202    21621  16782  25524  -4168   2008  -6396       C  
ATOM    479  C   VAL B 202       8.579  17.404  -4.179  1.00168.74           C  
ANISOU  479  C   VAL B 202    21760  16809  25545  -4431   2386  -6130       C  
ATOM    480  O   VAL B 202       8.505  16.306  -3.616  1.00169.99           O  
ANISOU  480  O   VAL B 202    21827  17463  25296  -4631   2696  -6132       O  
ATOM    481  CB  VAL B 202       7.205  18.078  -6.209  1.00156.51           C  
ANISOU  481  CB  VAL B 202    20561  14902  24002  -4248   2034  -5922       C  
ATOM    482  CG1 VAL B 202       7.655  16.735  -6.754  1.00144.96           C  
ANISOU  482  CG1 VAL B 202    19410  13518  22152  -4646   2522  -5458       C  
ATOM    483  CG2 VAL B 202       5.769  18.389  -6.635  1.00150.51           C  
ANISOU  483  CG2 VAL B 202    19684  14417  23088  -4037   1740  -6178       C  
ATOM    484  N   ARG B 203       9.745  18.030  -4.366  1.00165.57           N  
ANISOU  484  N   ARG B 203    21516  15820  25573  -4426   2366  -5896       N  
ATOM    485  CA  ARG B 203      11.016  17.419  -3.984  1.00158.58           C  
ANISOU  485  CA  ARG B 203    20711  14857  24685  -4659   2710  -5610       C  
ATOM    486  C   ARG B 203      11.151  17.252  -2.474  1.00163.80           C  
ANISOU  486  C   ARG B 203    20936  16043  25256  -4618   2732  -6011       C  
ATOM    487  O   ARG B 203      11.754  16.277  -2.010  1.00158.52           O  
ANISOU  487  O   ARG B 203    20265  15629  24337  -4832   3084  -5809       O  
ATOM    488  CB  ARG B 203      12.173  18.254  -4.534  1.00149.87           C  
ANISOU  488  CB  ARG B 203    19845  13012  24087  -4647   2645  -5323       C  
ATOM    489  N   LYS B 204      10.616  18.200  -1.694  1.00184.52           N  
ANISOU  489  N   LYS B 204    23184  18838  28088  -4343   2365  -6574       N  
ATOM    490  CA  LYS B 204      10.754  18.160  -0.237  1.00180.52           C  
ANISOU  490  CA  LYS B 204    22231  18851  27509  -4299   2355  -6996       C  
ATOM    491  C   LYS B 204      10.297  16.840   0.372  1.00177.38           C  
ANISOU  491  C   LYS B 204    21703  19165  26529  -4478   2658  -6996       C  
ATOM    492  O   LYS B 204      10.856  16.398   1.381  1.00180.44           O  
ANISOU  492  O   LYS B 204    21860  19920  26778  -4561   2825  -7055       O  
ATOM    493  CB  LYS B 204       9.966  19.315   0.388  1.00173.12           C  
ANISOU  493  CB  LYS B 204    20907  18040  26831  -3979   1916  -7651       C  
ATOM    494  N   ASP B 205       9.284  16.203  -0.213  1.00172.04           N  
ANISOU  494  N   ASP B 205    21156  18705  25504  -4542   2736  -6932       N  
ATOM    495  CA  ASP B 205       8.728  14.976   0.346  1.00170.62           C  
ANISOU  495  CA  ASP B 205    20851  19195  24782  -4715   3028  -6966       C  
ATOM    496  C   ASP B 205       9.523  13.750  -0.092  1.00167.04           C  
ANISOU  496  C   ASP B 205    20733  18632  24101  -5033   3524  -6363       C  
ATOM    497  O   ASP B 205       9.786  12.849   0.715  1.00160.00           O  
ANISOU  497  O   ASP B 205    19706  18168  22921  -5176   3819  -6299       O  
ATOM    498  CB  ASP B 205       7.263  14.841  -0.065  1.00166.49           C  
ANISOU  498  CB  ASP B 205    20294  18978  23988  -4656   2904  -7209       C  
ATOM    499  N   LEU B 206       9.898  13.705  -1.374  1.00168.97           N  
ANISOU  499  N   LEU B 206    21412  18311  24479  -5144   3627  -5915       N  
ATOM    500  CA  LEU B 206      10.456  12.497  -1.974  1.00161.14           C  
ANISOU  500  CA  LEU B 206    20764  17206  23257  -5458   4112  -5368       C  
ATOM    501  C   LEU B 206      11.750  12.047  -1.302  1.00155.04           C  
ANISOU  501  C   LEU B 206    19960  16403  22546  -5570   4389  -5103       C  
ATOM    502  O   LEU B 206      12.032  10.845  -1.272  1.00152.95           O  
ANISOU  502  O   LEU B 206    19818  16301  21996  -5802   4825  -4776       O  
ATOM    503  CB  LEU B 206      10.695  12.734  -3.468  1.00156.16           C  
ANISOU  503  CB  LEU B 206    20577  15947  22810  -5537   4118  -4977       C  
ATOM    504  CG  LEU B 206       9.478  13.085  -4.337  1.00150.40           C  
ANISOU  504  CG  LEU B 206    19928  15227  21987  -5448   3879  -5130       C  
ATOM    505  CD1 LEU B 206       9.840  12.999  -5.811  1.00138.35           C  
ANISOU  505  CD1 LEU B 206    18866  13165  20536  -5609   4005  -4643       C  
ATOM    506  CD2 LEU B 206       8.285  12.198  -4.021  1.00147.13           C  
ANISOU  506  CD2 LEU B 206    19353  15474  21077  -5537   4018  -5374       C  
ATOM    507  N   CYS B 207      12.540  12.977  -0.752  1.00151.02           N  
ANISOU  507  N   CYS B 207    19274  15699  22407  -5408   4156  -5243       N  
ATOM    508  CA  CYS B 207      13.825  12.599  -0.163  1.00141.84           C  
ANISOU  508  CA  CYS B 207    18070  14513  21311  -5506   4402  -4981       C  
ATOM    509  C   CYS B 207      13.646  11.600   0.975  1.00141.93           C  
ANISOU  509  C   CYS B 207    17797  15221  20909  -5578   4653  -5052       C  
ATOM    510  O   CYS B 207      14.447  10.667   1.127  1.00137.28           O  
ANISOU  510  O   CYS B 207    17305  14667  20187  -5749   5041  -4645       O  
ATOM    511  CB  CYS B 207      14.562  13.844   0.330  1.00143.88           C  
ANISOU  511  CB  CYS B 207    18120  14530  22019  -5316   4076  -5227       C  
ATOM    512  SG  CYS B 207      16.004  13.500   1.358  1.00144.02           S  
ANISOU  512  SG  CYS B 207    17930  14718  22072  -5388   4302  -5057       S  
ATOM    513  N   SER B 208      12.600  11.783   1.786  1.00156.99           N  
ANISOU  513  N   SER B 208    19348  17689  22612  -5444   4440  -5559       N  
ATOM    514  CA  SER B 208      12.273  10.824   2.838  1.00154.27           C  
ANISOU  514  CA  SER B 208    18737  18043  21834  -5519   4675  -5637       C  
ATOM    515  C   SER B 208      12.086   9.419   2.286  1.00155.65           C  
ANISOU  515  C   SER B 208    19213  18267  21659  -5782   5157  -5196       C  
ATOM    516  O   SER B 208      12.421   8.439   2.961  1.00151.21           O  
ANISOU  516  O   SER B 208    18566  18054  20833  -5902   5501  -4979       O  
ATOM    517  CB  SER B 208      11.016  11.266   3.587  1.00155.97           C  
ANISOU  517  CB  SER B 208    18565  18818  21881  -5352   4363  -6269       C  
ATOM    518  OG  SER B 208       9.878  11.185   2.749  1.00156.85           O  
ANISOU  518  OG  SER B 208    18848  18884  21864  -5370   4304  -6365       O  
ATOM    519  N   LEU B 209      11.561   9.293   1.066  1.00142.39           N  
ANISOU  519  N   LEU B 209    17878  16248  19977  -5879   5203  -5053       N  
ATOM    520  CA  LEU B 209      11.221   7.994   0.508  1.00122.40           C  
ANISOU  520  CA  LEU B 209    15612  13787  17108  -6145   5657  -4723       C  
ATOM    521  C   LEU B 209      12.240   7.549  -0.528  1.00121.19           C  
ANISOU  521  C   LEU B 209    15895  13028  17125  -6338   5978  -4140       C  
ATOM    522  O   LEU B 209      11.893   6.848  -1.482  1.00116.82           O  
ANISOU  522  O   LEU B 209    15653  12315  16418  -6547   6250  -3907       O  
ATOM    523  CB  LEU B 209       9.844   8.058  -0.147  1.00120.45           C  
ANISOU  523  CB  LEU B 209    15422  13670  16675  -6155   5520  -4999       C  
ATOM    524  CG  LEU B 209       8.634   8.631   0.582  1.00125.16           C  
ANISOU  524  CG  LEU B 209    15627  14797  17131  -5955   5151  -5622       C  
ATOM    525  CD1 LEU B 209       7.548   8.908  -0.446  1.00123.26           C  
ANISOU  525  CD1 LEU B 209    15534  14466  16833  -5942   4973  -5784       C  
ATOM    526  CD2 LEU B 209       8.128   7.691   1.665  1.00122.61           C  
ANISOU  526  CD2 LEU B 209    15032  15171  16384  -6050   5400  -5771       C  
ATOM    527  N   LYS B 210      13.500   7.939  -0.352  1.00113.03           N  
ANISOU  527  N   LYS B 210    11527  17054  14366   -691   1781  -3144       N  
ATOM    528  CA  LYS B 210      14.552   7.511  -1.260  1.00 95.35           C  
ANISOU  528  CA  LYS B 210     9449  14300  12482   -797   1830  -2735       C  
ATOM    529  C   LYS B 210      14.887   6.052  -0.991  1.00 87.42           C  
ANISOU  529  C   LYS B 210     8572  13603  11040  -1029   1755  -2392       C  
ATOM    530  O   LYS B 210      15.200   5.678   0.146  1.00 86.16           O  
ANISOU  530  O   LYS B 210     8342  13826  10568  -1117   1589  -2551       O  
ATOM    531  CB  LYS B 210      15.780   8.400  -1.094  1.00102.39           C  
ANISOU  531  CB  LYS B 210    10237  14699  13968   -790   1765  -3012       C  
ATOM    532  CG  LYS B 210      16.714   8.375  -2.292  1.00100.26           C  
ANISOU  532  CG  LYS B 210    10082  13821  14190   -832   1894  -2626       C  
ATOM    533  CD  LYS B 210      17.761   9.480  -2.216  1.00 96.85           C  
ANISOU  533  CD  LYS B 210     9514  12864  14422   -863   1896  -2947       C  
ATOM    534  CE  LYS B 210      19.085   9.016  -2.797  1.00106.15           C  
ANISOU  534  CE  LYS B 210    10696  13760  15876  -1025   1914  -2653       C  
ATOM    535  NZ  LYS B 210      19.919  10.129  -3.324  1.00110.52           N1+
ANISOU  535  NZ  LYS B 210    11167  13655  17170  -1082   2060  -2767       N1+
ATOM    536  N   VAL B 211      14.831   5.222  -2.031  1.00 89.32           N  
ANISOU  536  N   VAL B 211     9010  13677  11251  -1103   1880  -1923       N  
ATOM    537  CA  VAL B 211      15.137   3.810  -1.879  1.00 76.15           C  
ANISOU  537  CA  VAL B 211     7527  12176   9232  -1303   1837  -1579       C  
ATOM    538  C   VAL B 211      16.109   3.379  -2.964  1.00 72.56           C  
ANISOU  538  C   VAL B 211     7219  11225   9124  -1300   1895  -1231       C  
ATOM    539  O   VAL B 211      16.233   4.012  -4.014  1.00 74.57           O  
ANISOU  539  O   VAL B 211     7452  11101   9782  -1182   2022  -1163       O  
ATOM    540  CB  VAL B 211      13.874   2.921  -1.915  1.00 79.77           C  
ANISOU  540  CB  VAL B 211     8092  13056   9160  -1467   1945  -1399       C  
ATOM    541  CG1 VAL B 211      12.986   3.204  -0.711  1.00 76.01           C  
ANISOU  541  CG1 VAL B 211     7443  13186   8252  -1492   1890  -1726       C  
ATOM    542  CG2 VAL B 211      13.117   3.111  -3.227  1.00 75.11           C  
ANISOU  542  CG2 VAL B 211     7516  12326   8699  -1395   2129  -1272       C  
ATOM    543  N   SER B 212      16.787   2.269  -2.693  1.00 77.52           N  
ANISOU  543  N   SER B 212     8004  11886   9563  -1401   1810   -989       N  
ATOM    544  CA  SER B 212      17.621   1.581  -3.664  1.00 74.80           C  
ANISOU  544  CA  SER B 212     7821  11169   9431  -1389   1862   -650       C  
ATOM    545  C   SER B 212      16.963   0.254  -4.014  1.00 82.47           C  
ANISOU  545  C   SER B 212     9072  12235  10030  -1543   1954   -330       C  
ATOM    546  O   SER B 212      16.427  -0.433  -3.137  1.00 79.52           O  
ANISOU  546  O   SER B 212     8808  12186   9218  -1691   1918   -290       O  
ATOM    547  CB  SER B 212      19.034   1.354  -3.117  1.00 67.44           C  
ANISOU  547  CB  SER B 212     6840  10165   8618  -1323   1684   -658       C  
ATOM    548  OG  SER B 212      19.043   0.371  -2.096  1.00 78.89           O  
ANISOU  548  OG  SER B 212     8433  11945   9594  -1368   1553   -551       O  
ATOM    549  N   LEU B 213      17.001  -0.102  -5.292  1.00 82.75           N  
ANISOU  549  N   LEU B 213     9216  11992  10233  -1527   2091   -114       N  
ATOM    550  CA  LEU B 213      16.314  -1.284  -5.785  1.00 69.32           C  
ANISOU  550  CA  LEU B 213     7760  10335   8245  -1707   2204    104       C  
ATOM    551  C   LEU B 213      17.299  -2.432  -5.946  1.00 76.06           C  
ANISOU  551  C   LEU B 213     8872  10904   9123  -1692   2158    367       C  
ATOM    552  O   LEU B 213      18.424  -2.242  -6.418  1.00 77.42           O  
ANISOU  552  O   LEU B 213     8988  10811   9619  -1499   2113    419       O  
ATOM    553  CB  LEU B 213      15.619  -0.994  -7.120  1.00 72.48           C  
ANISOU  553  CB  LEU B 213     8092  10699   8747  -1670   2378    116       C  
ATOM    554  CG  LEU B 213      14.840  -2.125  -7.803  1.00 88.54           C  
ANISOU  554  CG  LEU B 213    10310  12815  10518  -1883   2507    235       C  
ATOM    555  CD1 LEU B 213      13.632  -1.549  -8.511  1.00 90.27           C  
ANISOU  555  CD1 LEU B 213    10327  13345  10628  -1865   2633     90       C  
ATOM    556  CD2 LEU B 213      15.704  -2.905  -8.791  1.00 81.91           C  
ANISOU  556  CD2 LEU B 213     9650  11609   9865  -1814   2543    435       C  
ATOM    557  N   GLN B 214      16.866  -3.622  -5.550  1.00 72.26           N  
ANISOU  557  N   GLN B 214     8675  10477   8303  -1895   2187    534       N  
ATOM    558  CA  GLN B 214      17.630  -4.844  -5.739  1.00 77.09           C  
ANISOU  558  CA  GLN B 214     9607  10765   8917  -1859   2170    798       C  
ATOM    559  C   GLN B 214      16.767  -5.835  -6.505  1.00 84.57           C  
ANISOU  559  C   GLN B 214    10803  11599   9732  -2119   2355    888       C  
ATOM    560  O   GLN B 214      15.573  -5.979  -6.226  1.00 77.40           O  
ANISOU  560  O   GLN B 214     9900  10959   8548  -2421   2462    821       O  
ATOM    561  CB  GLN B 214      18.072  -5.435  -4.395  1.00 70.36           C  
ANISOU  561  CB  GLN B 214     8934  10005   7795  -1831   2030    952       C  
ATOM    562  CG  GLN B 214      18.836  -6.743  -4.504  1.00 95.12           C  
ANISOU  562  CG  GLN B 214    12455  12773  10913  -1723   2012   1261       C  
ATOM    563  CD  GLN B 214      19.538  -7.117  -3.212  1.00103.66           C  
ANISOU  563  CD  GLN B 214    13654  13986  11749  -1536   1834   1436       C  
ATOM    564  NE2 GLN B 214      19.383  -8.368  -2.794  1.00 96.98           N  
ANISOU  564  NE2 GLN B 214    13251  12957  10641  -1609   1894   1771       N  
ATOM    565  OE1 GLN B 214      20.221  -6.293  -2.601  1.00109.92           O  
ANISOU  565  OE1 GLN B 214    14139  15042  12584  -1322   1650   1269       O  
ATOM    566  N   LEU B 215      17.371  -6.517  -7.475  1.00 86.55           N  
ANISOU  566  N   LEU B 215    11223  11488  10174  -2015   2398    994       N  
ATOM    567  CA  LEU B 215      16.651  -7.443  -8.349  1.00 79.26           C  
ANISOU  567  CA  LEU B 215    10506  10431   9177  -2255   2569    991       C  
ATOM    568  C   LEU B 215      17.419  -8.758  -8.348  1.00 90.74           C  
ANISOU  568  C   LEU B 215    12383  11424  10672  -2192   2556   1207       C  
ATOM    569  O   LEU B 215      18.406  -8.917  -9.074  1.00 93.41           O  
ANISOU  569  O   LEU B 215    12736  11506  11249  -1894   2512   1236       O  
ATOM    570  CB  LEU B 215      16.506  -6.873  -9.757  1.00 73.42           C  
ANISOU  570  CB  LEU B 215     9516   9755   8626  -2139   2655    831       C  
ATOM    571  CG  LEU B 215      15.369  -7.443 -10.608  1.00 82.49           C  
ANISOU  571  CG  LEU B 215    10697  11032   9612  -2430   2826    679       C  
ATOM    572  N   ARG B 216      16.962  -9.696  -7.525  1.00101.56           N  
ANISOU  572  N   ARG B 216    14099  12689  11802  -2457   2611   1372       N  
ATOM    573  CA  ARG B 216      17.568 -11.015  -7.422  1.00113.03           C  
ANISOU  573  CA  ARG B 216    16037  13630  13279  -2393   2625   1618       C  
ATOM    574  C   ARG B 216      17.010 -11.964  -8.472  1.00112.43           C  
ANISOU  574  C   ARG B 216    16199  13233  13286  -2663   2817   1498       C  
ATOM    575  O   ARG B 216      15.822 -11.918  -8.805  1.00113.90           O  
ANISOU  575  O   ARG B 216    16270  13652  13353  -3079   2971   1295       O  
ATOM    576  CB  ARG B 216      17.343 -11.572  -6.017  1.00113.78           C  
ANISOU  576  CB  ARG B 216    16432  13729  13069  -2543   2624   1911       C  
ATOM    577  CG  ARG B 216      18.062 -10.752  -4.950  1.00112.24           C  
ANISOU  577  CG  ARG B 216    16006  13876  12763  -2212   2400   1990       C  
ATOM    578  CD  ARG B 216      17.746 -11.234  -3.546  1.00120.54           C  
ANISOU  578  CD  ARG B 216    17309  15069  13422  -2343   2408   2287       C  
ATOM    579  NE  ARG B 216      16.333 -11.057  -3.237  1.00121.46           N  
ANISOU  579  NE  ARG B 216    17331  15533  13284  -2851   2588   2185       N  
ATOM    580  CZ  ARG B 216      15.775  -9.898  -2.911  1.00118.16           C  
ANISOU  580  CZ  ARG B 216    16460  15684  12751  -2915   2539   1913       C  
ATOM    581  NH1 ARG B 216      16.437  -8.756  -3.010  1.00108.64           N1+
ANISOU  581  NH1 ARG B 216    14863  14679  11735  -2566   2346   1682       N1+
ATOM    582  NH2 ARG B 216      14.500  -9.876  -2.530  1.00117.95           N  
ANISOU  582  NH2 ARG B 216    16361  16018  12436  -3352   2707   1845       N  
ATOM    583  N   GLY B 217      17.882 -12.819  -8.997  1.00101.00           N  
ANISOU  583  N   GLY B 217    15053  11289  12034  -2408   2800   1578       N  
ATOM    584  CA  GLY B 217      17.516 -13.718 -10.072  1.00107.51           C  
ANISOU  584  CA  GLY B 217    16091  11780  12978  -2605   2962   1386       C  
ATOM    585  C   GLY B 217      17.459 -15.168  -9.644  1.00118.73           C  
ANISOU  585  C   GLY B 217    18140  12578  14395  -2796   3080   1591       C  
ATOM    586  O   GLY B 217      17.973 -15.528  -8.580  1.00121.52           O  
ANISOU  586  O   GLY B 217    18793  12720  14658  -2623   3009   1963       O  
ATOM    587  N   GLU B 218      16.820 -16.009 -10.464  1.00119.91           N  
ANISOU  587  N   GLU B 218    18493  12433  14635  -3151   3268   1344       N  
ATOM    588  CA  GLU B 218      16.745 -17.437 -10.168  1.00121.97           C  
ANISOU  588  CA  GLU B 218    19406  11969  14970  -3374   3424   1509       C  
ATOM    589  C   GLU B 218      18.128 -18.067 -10.062  1.00120.50           C  
ANISOU  589  C   GLU B 218    19602  11222  14963  -2754   3292   1771       C  
ATOM    590  O   GLU B 218      18.312 -19.034  -9.315  1.00108.88           O  
ANISOU  590  O   GLU B 218    18704   9177  13489  -2749   3360   2126       O  
ATOM    591  CB  GLU B 218      15.914 -18.150 -11.234  1.00118.25           C  
ANISOU  591  CB  GLU B 218    19014  11293  14622  -3846   3636   1069       C  
ATOM    592  N   ASP B 219      19.107 -17.538 -10.798  1.00121.17           N  
ANISOU  592  N   ASP B 219    19372  11479  15188  -2209   3115   1623       N  
ATOM    593  CA  ASP B 219      20.449 -18.103 -10.816  1.00113.37           C  
ANISOU  593  CA  ASP B 219    18655  10063  14356  -1571   2980   1800       C  
ATOM    594  C   ASP B 219      21.290 -17.699  -9.613  1.00114.79           C  
ANISOU  594  C   ASP B 219    18807  10424  14384  -1143   2773   2218       C  
ATOM    595  O   ASP B 219      22.356 -18.286  -9.399  1.00110.45           O  
ANISOU  595  O   ASP B 219    18531   9533  13901   -597   2656   2428       O  
ATOM    596  CB  ASP B 219      21.170 -17.677 -12.097  1.00103.84           C  
ANISOU  596  CB  ASP B 219    17056   9072  13326  -1180   2895   1459       C  
ATOM    597  CG  ASP B 219      20.977 -16.202 -12.411  1.00106.71           C  
ANISOU  597  CG  ASP B 219    16735  10200  13609  -1224   2827   1307       C  
ATOM    598  OD1 ASP B 219      20.832 -15.402 -11.463  1.00103.55           O  
ANISOU  598  OD1 ASP B 219    16136  10152  13058  -1292   2744   1507       O  
ATOM    599  OD2 ASP B 219      20.973 -15.843 -13.607  1.00114.16           O1-
ANISOU  599  OD2 ASP B 219    17354  11388  14634  -1169   2866    990       O1-
ATOM    600  N   GLY B 220      20.846 -16.718  -8.829  1.00113.86           N  
ANISOU  600  N   GLY B 220    18347  10869  14046  -1343   2715   2306       N  
ATOM    601  CA  GLY B 220      21.602 -16.225  -7.701  1.00110.74           C  
ANISOU  601  CA  GLY B 220    17833  10768  13474   -962   2502   2606       C  
ATOM    602  C   GLY B 220      22.300 -14.904  -7.935  1.00108.60           C  
ANISOU  602  C   GLY B 220    16913  11082  13270   -663   2307   2404       C  
ATOM    603  O   GLY B 220      22.886 -14.359  -6.992  1.00109.53           O  
ANISOU  603  O   GLY B 220    16838  11537  13241   -402   2120   2555       O  
ATOM    604  N   SER B 221      22.257 -14.374  -9.155  1.00 95.51           N  
ANISOU  604  N   SER B 221    14909   9563  11819   -703   2357   2066       N  
ATOM    605  CA  SER B 221      22.832 -13.066  -9.419  1.00 88.18           C  
ANISOU  605  CA  SER B 221    13384   9132  10988   -499   2232   1905       C  
ATOM    606  C   SER B 221      21.973 -11.976  -8.781  1.00 93.82           C  
ANISOU  606  C   SER B 221    13786  10308  11555   -844   2235   1846       C  
ATOM    607  O   SER B 221      20.828 -12.201  -8.378  1.00105.46           O  
ANISOU  607  O   SER B 221    15431  11795  12841  -1270   2357   1871       O  
ATOM    608  CB  SER B 221      22.967 -12.834 -10.924  1.00 92.16           C  
ANISOU  608  CB  SER B 221    13643   9661  11714   -438   2325   1625       C  
ATOM    609  OG  SER B 221      21.696 -12.786 -11.548  1.00 90.98           O  
ANISOU  609  OG  SER B 221    13480   9575  11515   -895   2509   1432       O  
ATOM    610  N   VAL B 222      22.538 -10.774  -8.699  1.00 77.83           N  
ANISOU  610  N   VAL B 222    11281   8665   9627   -667   2112   1739       N  
ATOM    611  CA  VAL B 222      21.876  -9.636  -8.070  1.00 83.65           C  
ANISOU  611  CA  VAL B 222    11699   9816  10266   -904   2091   1636       C  
ATOM    612  C   VAL B 222      22.177  -8.374  -8.865  1.00 83.48           C  
ANISOU  612  C   VAL B 222    11189  10020  10507   -822   2102   1422       C  
ATOM    613  O   VAL B 222      23.344  -8.043  -9.096  1.00 88.11           O  
ANISOU  613  O   VAL B 222    11556  10624  11298   -511   2008   1404       O  
ATOM    614  CB  VAL B 222      22.313  -9.447  -6.602  1.00 84.17           C  
ANISOU  614  CB  VAL B 222    11742  10106  10132   -769   1901   1764       C  
ATOM    615  CG1 VAL B 222      21.719  -8.170  -6.038  1.00 81.63           C  
ANISOU  615  CG1 VAL B 222    11043  10221   9754   -968   1872   1564       C  
ATOM    616  CG2 VAL B 222      21.888 -10.634  -5.750  1.00 91.22           C  
ANISOU  616  CG2 VAL B 222    13145  10800  10716   -869   1934   2061       C  
ATOM    617  N   TRP B 223      21.127  -7.670  -9.277  1.00 81.40           N  
ANISOU  617  N   TRP B 223    10751   9943  10234  -1090   2229   1275       N  
ATOM    618  CA  TRP B 223      21.244  -6.308  -9.777  1.00 76.99           C  
ANISOU  618  CA  TRP B 223     9764   9590   9898  -1027   2254   1128       C  
ATOM    619  C   TRP B 223      20.876  -5.348  -8.654  1.00 81.82           C  
ANISOU  619  C   TRP B 223    10181  10471  10437  -1133   2164   1025       C  
ATOM    620  O   TRP B 223      19.917  -5.585  -7.913  1.00 85.65           O  
ANISOU  620  O   TRP B 223    10801  11102  10639  -1363   2174   1018       O  
ATOM    621  CB  TRP B 223      20.333  -6.070 -10.983  1.00 75.19           C  
ANISOU  621  CB  TRP B 223     9455   9432   9681  -1154   2444   1037       C  
ATOM    622  CG  TRP B 223      20.940  -6.427 -12.308  1.00 71.32           C  
ANISOU  622  CG  TRP B 223     8948   8805   9345   -956   2531   1058       C  
ATOM    623  CD1 TRP B 223      20.680  -7.536 -13.057  1.00 81.00           C  
ANISOU  623  CD1 TRP B 223    10421   9882  10472   -998   2616   1031       C  
ATOM    624  CD2 TRP B 223      21.899  -5.659 -13.047  1.00 71.39           C  
ANISOU  624  CD2 TRP B 223     8660   8840   9625   -701   2563   1085       C  
ATOM    625  CE2 TRP B 223      22.179  -6.370 -14.231  1.00 81.23           C  
ANISOU  625  CE2 TRP B 223     9975  10012  10876   -562   2659   1087       C  
ATOM    626  CE3 TRP B 223      22.551  -4.442 -12.821  1.00 74.58           C  
ANISOU  626  CE3 TRP B 223     8741   9317  10279   -607   2535   1090       C  
ATOM    627  NE1 TRP B 223      21.422  -7.511 -14.213  1.00 74.98           N  
ANISOU  627  NE1 TRP B 223     9521   9102   9867   -739   2679   1022       N  
ATOM    628  CZ2 TRP B 223      23.082  -5.904 -15.186  1.00 84.17           C  
ANISOU  628  CZ2 TRP B 223    10089  10444  11448   -314   2737   1136       C  
ATOM    629  CZ3 TRP B 223      23.448  -3.982 -13.770  1.00 72.24           C  
ANISOU  629  CZ3 TRP B 223     8205   9015  10226   -412   2632   1152       C  
ATOM    630  CH2 TRP B 223      23.704  -4.712 -14.938  1.00 71.44           C  
ANISOU  630  CH2 TRP B 223     8164   8901  10077   -259   2734   1196       C  
ATOM    631  N   ASN B 224      21.640  -4.264  -8.528  1.00 71.09           N  
ANISOU  631  N   ASN B 224     8488   9188   9335   -985   2092    918       N  
ATOM    632  CA  ASN B 224      21.449  -3.295  -7.455  1.00 73.58           C  
ANISOU  632  CA  ASN B 224     8592   9738   9629  -1052   1989    737       C  
ATOM    633  C   ASN B 224      21.495  -1.895  -8.044  1.00 73.62           C  
ANISOU  633  C   ASN B 224     8265   9720   9987  -1028   2081    581       C  
ATOM    634  O   ASN B 224      22.472  -1.528  -8.705  1.00 74.83           O  
ANISOU  634  O   ASN B 224     8248   9722  10462   -894   2116    607       O  
ATOM    635  CB  ASN B 224      22.517  -3.460  -6.371  1.00 72.67           C  
ANISOU  635  CB  ASN B 224     8419   9725   9469   -894   1768    717       C  
ATOM    636  CG  ASN B 224      22.110  -2.836  -5.056  1.00 90.19           C  
ANISOU  636  CG  ASN B 224    10502  12268  11497   -986   1642    515       C  
ATOM    637  ND2 ASN B 224      21.854  -3.674  -4.059  1.00 96.38           N  
ANISOU  637  ND2 ASN B 224    11518  13229  11872  -1003   1547    645       N  
ATOM    638  OD1 ASN B 224      22.027  -1.614  -4.937  1.00 94.47           O  
ANISOU  638  OD1 ASN B 224    10744  12893  12256  -1030   1644    248       O  
ATOM    639  N   TYR B 225      20.440  -1.119  -7.809  1.00 73.86           N  
ANISOU  639  N   TYR B 225     8210   9897   9956  -1146   2137    434       N  
ATOM    640  CA  TYR B 225      20.319   0.241  -8.322  1.00 76.53           C  
ANISOU  640  CA  TYR B 225     8302  10150  10625  -1093   2246    315       C  
ATOM    641  C   TYR B 225      20.407   1.232  -7.166  1.00 77.59           C  
ANISOU  641  C   TYR B 225     8235  10387  10860  -1122   2123     11       C  
ATOM    642  O   TYR B 225      19.523   1.269  -6.302  1.00 82.81           O  
ANISOU  642  O   TYR B 225     8921  11313  11228  -1205   2059   -143       O  
ATOM    643  CB  TYR B 225      19.009   0.412  -9.087  1.00 67.67           C  
ANISOU  643  CB  TYR B 225     7226   9125   9360  -1116   2414    355       C  
ATOM    644  CG  TYR B 225      18.749   1.825  -9.556  1.00 71.01           C  
ANISOU  644  CG  TYR B 225     7451   9445  10085   -992   2536    282       C  
ATOM    645  CD1 TYR B 225      19.406   2.339 -10.664  1.00 78.74           C  
ANISOU  645  CD1 TYR B 225     8347  10165  11407   -853   2688    460       C  
ATOM    646  CD2 TYR B 225      17.853   2.645  -8.886  1.00 72.21           C  
ANISOU  646  CD2 TYR B 225     7513   9752  10172   -992   2516     52       C  
ATOM    647  CE1 TYR B 225      19.176   3.628 -11.096  1.00 82.61           C  
ANISOU  647  CE1 TYR B 225     8712  10486  12188   -723   2832    464       C  
ATOM    648  CE2 TYR B 225      17.615   3.939  -9.309  1.00 71.93           C  
ANISOU  648  CE2 TYR B 225     7348   9543  10440   -826   2638      1       C  
ATOM    649  CZ  TYR B 225      18.281   4.427 -10.414  1.00 82.31           C  
ANISOU  649  CZ  TYR B 225     8627  10532  12116   -695   2803    234       C  
ATOM    650  OH  TYR B 225      18.050   5.715 -10.843  1.00 86.89           O  
ANISOU  650  OH  TYR B 225     9134  10867  13015   -514   2956    252       O  
ATOM    651  N   LYS B 226      21.467   2.033  -7.159  1.00 76.39           N  
ANISOU  651  N   LYS B 226     7856  10050  11117  -1074   2101   -109       N  
ATOM    652  CA  LYS B 226      21.540   3.152  -6.227  1.00 74.62           C  
ANISOU  652  CA  LYS B 226     7408   9864  11081  -1117   2014   -482       C  
ATOM    653  C   LYS B 226      21.026   4.417  -6.904  1.00 75.99           C  
ANISOU  653  C   LYS B 226     7501   9755  11615  -1082   2213   -538       C  
ATOM    654  O   LYS B 226      21.471   4.747  -8.012  1.00 79.97           O  
ANISOU  654  O   LYS B 226     7982   9955  12448  -1032   2397   -319       O  
ATOM    655  CB  LYS B 226      22.958   3.363  -5.736  1.00 72.41           C  
ANISOU  655  CB  LYS B 226     6893   9563  11058  -1132   1877   -662       C  
ATOM    656  CG  LYS B 226      23.501   2.184  -4.945  1.00 80.25           C  
ANISOU  656  CG  LYS B 226     7956  10872  11662  -1072   1654   -604       C  
ATOM    657  CD  LYS B 226      22.786   2.053  -3.616  1.00 96.60           C  
ANISOU  657  CD  LYS B 226    10066  13333  13304  -1102   1486   -804       C  
ATOM    658  CE  LYS B 226      23.309   0.892  -2.797  1.00102.28           C  
ANISOU  658  CE  LYS B 226    10896  14365  13602   -995   1282   -671       C  
ATOM    659  NZ  LYS B 226      22.559   0.802  -1.520  1.00 98.69           N1+
ANISOU  659  NZ  LYS B 226    10474  14340  12684  -1029   1154   -820       N1+
ATOM    660  N   PRO B 227      20.085   5.164  -6.275  1.00 81.50           N  
ANISOU  660  N   PRO B 227     8166  10559  12244  -1070   2196   -802       N  
ATOM    661  CA  PRO B 227      19.478   6.294  -6.954  1.00 80.05           C  
ANISOU  661  CA  PRO B 227     7959  10090  12367   -952   2389   -818       C  
ATOM    662  C   PRO B 227      20.363   7.536  -6.987  1.00 85.55           C  
ANISOU  662  C   PRO B 227     8484  10336  13686   -997   2459  -1005       C  
ATOM    663  O   PRO B 227      21.278   7.658  -6.209  1.00 73.83           O  
ANISOU  663  O   PRO B 227     6824   8886  12343  -1142   2304  -1307       O  
ATOM    664  CB  PRO B 227      18.230   6.564  -6.117  1.00 75.45           C  
ANISOU  664  CB  PRO B 227     7370   9835  11463   -903   2308  -1112       C  
ATOM    665  CG  PRO B 227      18.636   6.203  -4.721  1.00 84.77           C  
ANISOU  665  CG  PRO B 227     8469  11363  12378  -1042   2064  -1387       C  
ATOM    666  CD  PRO B 227      19.564   5.028  -4.894  1.00 74.48           C  
ANISOU  666  CD  PRO B 227     7255  10093  10951  -1124   2001  -1087       C  
ATOM    667  N   PRO B 228      20.097   8.450  -7.926  1.00 88.98           N  
ANISOU  667  N   PRO B 228     8958  10353  14496   -879   2703   -831       N  
ATOM    668  CA  PRO B 228      20.849   9.681  -7.988  1.00 93.62           C  
ANISOU  668  CA  PRO B 228     9419  10413  15739   -972   2827  -1002       C  
ATOM    669  C   PRO B 228      20.649  10.566  -6.750  1.00 92.66           C  
ANISOU  669  C   PRO B 228     9205  10223  15779   -992   2718  -1563       C  
ATOM    670  O   PRO B 228      19.584  10.537  -6.180  1.00105.33           O  
ANISOU  670  O   PRO B 228    10865  12141  17017   -843   2615  -1749       O  
ATOM    671  CB  PRO B 228      20.258  10.340  -9.239  1.00 99.15           C  
ANISOU  671  CB  PRO B 228    10264  10714  16695   -777   3145   -562       C  
ATOM    672  CG  PRO B 228      18.903   9.725  -9.419  1.00 93.66           C  
ANISOU  672  CG  PRO B 228     9722  10408  15457   -520   3129   -380       C  
ATOM    673  CD  PRO B 228      19.113   8.295  -8.991  1.00 96.06           C  
ANISOU  673  CD  PRO B 228    10019  11256  15223   -652   2892   -447       C  
ATOM    674  N   ALA B 229      21.674  11.329  -6.366  1.00108.42           N  
ANISOU  674  N   ALA B 229    11030  11829  18336  -1195   2751  -1877       N  
ATOM    675  CA  ALA B 229      21.549  12.274  -5.229  1.00119.03           C  
ANISOU  675  CA  ALA B 229    12258  13066  19903  -1241   2647  -2507       C  
ATOM    676  C   ALA B 229      20.791  13.528  -5.678  1.00124.09           C  
ANISOU  676  C   ALA B 229    13085  13158  20904  -1011   2882  -2481       C  
ATOM    677  O   ALA B 229      20.884  13.871  -6.868  1.00129.55           O  
ANISOU  677  O   ALA B 229    13954  13434  21836   -883   3161  -1974       O  
ATOM    678  CB  ALA B 229      22.907  12.614  -4.683  1.00107.94           C  
ANISOU  678  CB  ALA B 229    10568  11457  18987  -1583   2594  -2934       C  
ATOM    679  N   ASP B 230      20.081  14.190  -4.760  1.00119.05           N  
ANISOU  679  N   ASP B 230    12406  12560  20266   -909   2766  -3032       N  
ATOM    680  CA  ASP B 230      19.220  15.338  -5.159  1.00123.86           C  
ANISOU  680  CA  ASP B 230    13205  12708  21146   -591   2949  -3065       C  
ATOM    681  C   ASP B 230      20.039  16.393  -5.895  1.00128.97           C  
ANISOU  681  C   ASP B 230    13929  12407  22666   -722   3236  -3057       C  
ATOM    682  O   ASP B 230      21.047  16.862  -5.342  1.00129.47           O  
ANISOU  682  O   ASP B 230    13804  12204  23187  -1066   3190  -3563       O  
ATOM    683  CB  ASP B 230      18.463  15.952  -3.981  1.00127.69           C  
ANISOU  683  CB  ASP B 230    13591  13528  21399   -450   2735  -3736       C  
ATOM    684  CG  ASP B 230      17.160  16.619  -4.394  1.00132.50           C  
ANISOU  684  CG  ASP B 230    14395  13797  22152     -6   2890  -3767       C  
ATOM    685  OD1 ASP B 230      17.163  17.345  -5.410  1.00135.21           O  
ANISOU  685  OD1 ASP B 230    14844  14521  22006    325   2918  -3398       O  
ATOM    686  OD2 ASP B 230      16.150  16.406  -3.699  1.00138.71           O1-
ANISOU  686  OD2 ASP B 230    15219  13932  23552     19   2986  -4186       O1-
ATOM    687  N   SER B 231      19.582  16.749  -7.090  1.00132.82           N  
ANISOU  687  N   SER B 231    14683  12412  23372   -453   3540  -2484       N  
ATOM    688  CA  SER B 231      20.297  17.749  -7.914  1.00136.84           C  
ANISOU  688  CA  SER B 231    15343  11944  24708   -537   3885  -2346       C  
ATOM    689  C   SER B 231      19.246  18.600  -8.616  1.00133.81           C  
ANISOU  689  C   SER B 231    15292  11216  24334    -38   4173  -1691       C  
ATOM    690  O   SER B 231      19.613  19.296  -9.575  1.00138.69           O  
ANISOU  690  O   SER B 231    16021  12090  24585    432   4097  -1729       O  
ATOM    691  CB  SER B 231      21.201  17.068  -8.902  1.00133.50           C  
ANISOU  691  CB  SER B 231    14766  11326  24633  -1019   4015  -2120       C  
ATOM    692  OG  SER B 231      22.199  17.955  -9.379  1.00128.19           O  
ANISOU  692  OG  SER B 231    14124  11072  23509   -925   4066  -1445       O  
ATOM    693  N   GLY B 232      17.993  18.518  -8.161  1.00 30.00           N  
ATOM    694  CA  GLY B 232      16.893  19.316  -8.740  1.00 30.00           C  
ATOM    695  C   GLY B 232      16.895  19.335 -10.259  1.00 30.00           C  
ATOM    696  O   GLY B 232      17.348  20.344 -10.836  1.00 30.00           O  
ATOM    697  N   GLY B 233      16.370  18.286 -10.894  1.00 30.00           N  
ATOM    698  CA  GLY B 233      16.271  18.271 -12.367  1.00 30.00           C  
ATOM    699  C   GLY B 233      15.904  16.903 -12.894  1.00 30.00           C  
ATOM    700  O   GLY B 233      16.816  16.167 -13.309  1.00 30.00           O  
ATOM    701  N   LYS B 234      14.612  16.578 -12.856  1.00119.47           N  
ANISOU  701  N   LYS B 234    13981  10987  20425   1901   4543    771       N  
ATOM    702  CA  LYS B 234      14.022  15.413 -13.569  1.00124.55           C  
ANISOU  702  CA  LYS B 234    14500  12571  20253   2140   4368    855       C  
ATOM    703  C   LYS B 234      14.762  14.143 -13.162  1.00136.70           C  
ANISOU  703  C   LYS B 234    15846  14665  21430   1646   4166    746       C  
ATOM    704  O   LYS B 234      14.733  13.177 -13.946  1.00133.28           O  
ANISOU  704  O   LYS B 234    15349  14818  20472   1712   4137   1020       O  
ATOM    705  CB  LYS B 234      14.079  15.602 -15.087  1.00124.09           C  
ANISOU  705  CB  LYS B 234    14559  12632  19958   2645   4600   1536       C  
ATOM    706  N   GLU B 235      15.375  14.138 -11.979  1.00152.79           N  
ANISOU  706  N   GLU B 235    17788  16513  23752   1173   4024    323       N  
ATOM    707  CA  GLU B 235      16.197  12.971 -11.577  1.00152.18           C  
ANISOU  707  CA  GLU B 235    17558  16905  23359    759   3824    217       C  
ATOM    708  C   GLU B 235      15.602  12.384 -10.300  1.00138.25           C  
ANISOU  708  C   GLU B 235    15669  15746  21111    659   3519   -276       C  
ATOM    709  O   GLU B 235      15.884  11.214 -10.008  1.00134.02           O  
ANISOU  709  O   GLU B 235    15060  15685  20175    414   3363   -277       O  
ATOM    710  CB  GLU B 235      17.662  13.400 -11.448  1.00148.39           C  
ANISOU  710  CB  GLU B 235    17004  15965  23414    316   3851    108       C  
ATOM    711  CG  GLU B 235      18.060  13.853 -10.058  1.00147.93           C  
ANISOU  711  CG  GLU B 235    16835  15725  23646     80   3674   -549       C  
ATOM    712  CD  GLU B 235      18.039  15.356  -9.877  1.00152.76           C  
ANISOU  712  CD  GLU B 235    17568  15644  24830    262   3846   -726       C  
ATOM    713  OE1 GLU B 235      18.522  16.065 -10.778  1.00149.86           O  
ANISOU  713  OE1 GLU B 235    17393  14814  24734    527   4142   -250       O  
ATOM    714  OE2 GLU B 235      17.539  15.812  -8.835  1.00151.51           O1-
ANISOU  714  OE2 GLU B 235    17323  15400  24845    162   3690  -1341       O1-
ATOM    715  N   ILE B 236      14.778  13.156  -9.598  1.00115.25           N  
ANISOU  715  N   ILE B 236    12740  12823  18224    855   3448   -682       N  
ATOM    716  CA  ILE B 236      14.089  12.620  -8.394  1.00115.77           C  
ANISOU  716  CA  ILE B 236    12664  13527  17796    767   3187  -1141       C  
ATOM    717  C   ILE B 236      12.946  11.722  -8.866  1.00115.96           C  
ANISOU  717  C   ILE B 236    12646  14279  17136    947   3149   -977       C  
ATOM    718  O   ILE B 236      12.346  11.047  -8.021  1.00103.40           O  
ANISOU  718  O   ILE B 236    10930  13278  15079    842   2974  -1296       O  
ATOM    719  CB  ILE B 236      13.594  13.785  -7.520  1.00115.47           C  
ANISOU  719  CB  ILE B 236    12587  13287  17997    944   3132  -1683       C  
ATOM    720  CG1 ILE B 236      12.867  14.850  -8.345  1.00107.72           C  
ANISOU  720  CG1 ILE B 236    11754  11914  17258   1476   3345  -1496       C  
ATOM    721  CG2 ILE B 236      14.744  14.372  -6.716  1.00109.79           C  
ANISOU  721  CG2 ILE B 236    11824  12036  17854    615   3090  -2047       C  
ATOM    722  CD1 ILE B 236      13.656  16.124  -8.553  1.00101.19           C  
ANISOU  722  CD1 ILE B 236    10902  10958  16587   1756   3285  -2056       C  
ATOM    723  N   PHE B 237      12.703  11.678 -10.176  1.00118.20           N  
ANISOU  723  N   PHE B 237    13004  14584  17322   1200   3320   -502       N  
ATOM    724  CA  PHE B 237      11.559  10.915 -10.728  1.00117.84           C  
ANISOU  724  CA  PHE B 237    12871  15257  16643   1377   3298   -392       C  
ATOM    725  C   PHE B 237      12.038   9.781 -11.630  1.00113.95           C  
ANISOU  725  C   PHE B 237    12389  15039  15869   1102   3300    -87       C  
ATOM    726  O   PHE B 237      11.323   9.428 -12.578  1.00118.58           O  
ANISOU  726  O   PHE B 237    12909  16131  16014   1248   3335     70       O  
ATOM    727  CB  PHE B 237      10.686  11.866 -11.543  1.00121.46           C  
ANISOU  727  CB  PHE B 237    13365  15672  17112   1973   3468   -152       C  
ATOM    728  N   SER B 238      13.225   9.254 -11.366  1.00109.25           N  
ANISOU  728  N   SER B 238    11856  14132  15521    731   3261    -35       N  
ATOM    729  CA  SER B 238      13.726   8.122 -12.140  1.00104.28           C  
ANISOU  729  CA  SER B 238    11265  13649  14709    537   3285    260       C  
ATOM    730  C   SER B 238      13.070   6.810 -11.722  1.00 97.85           C  
ANISOU  730  C   SER B 238    10409  13441  13329    276   3136     94       C  
ATOM    731  O   SER B 238      12.941   5.894 -12.543  1.00103.12           O  
ANISOU  731  O   SER B 238    11096  14365  13720    217   3177    285       O  
ATOM    732  CB  SER B 238      15.247   8.021 -12.000  1.00111.41           C  
ANISOU  732  CB  SER B 238    12219  14070  16043    270   3285    340       C  
ATOM    733  OG  SER B 238      15.621   7.902 -10.637  1.00108.39           O  
ANISOU  733  OG  SER B 238    11793  13673  15715      0   3090    -37       O  
ATOM    734  N   LEU B 239      12.657   6.695 -10.461  1.00 98.51           N  
ANISOU  734  N   LEU B 239    10437  13755  13237    104   2983   -264       N  
ATOM    735  CA  LEU B 239      12.058   5.464  -9.961  1.00 93.07           C  
ANISOU  735  CA  LEU B 239     9735  13591  12037   -202   2880   -386       C  
ATOM    736  C   LEU B 239      10.540   5.441 -10.076  1.00 89.24           C  
ANISOU  736  C   LEU B 239     9091  13727  11088    -81   2908   -537       C  
ATOM    737  O   LEU B 239       9.940   4.377  -9.885  1.00 86.54           O  
ANISOU  737  O   LEU B 239     8725  13839  10318   -377   2879   -605       O  
ATOM    738  CB  LEU B 239      12.452   5.243  -8.496  1.00 87.10           C  
ANISOU  738  CB  LEU B 239     8989  12847  11257   -473   2713   -650       C  
ATOM    739  CG  LEU B 239      13.729   4.448  -8.225  1.00 91.62           C  
ANISOU  739  CG  LEU B 239     9699  13140  11971   -730   2630   -517       C  
ATOM    740  CD1 LEU B 239      13.951   4.293  -6.730  1.00 84.97           C  
ANISOU  740  CD1 LEU B 239     8832  12456  10999   -917   2455   -783       C  
ATOM    741  CD2 LEU B 239      13.643   3.086  -8.888  1.00 76.88           C  
ANISOU  741  CD2 LEU B 239     7970  11423   9818   -920   2671   -276       C  
ATOM    742  N   LEU B 240       9.913   6.571 -10.399  1.00 88.41           N  
ANISOU  742  N   LEU B 240     8137  10115  15341  -1181   2836   -821       N  
ATOM    743  CA  LEU B 240       8.452   6.624 -10.459  1.00 94.06           C  
ANISOU  743  CA  LEU B 240     9109  10639  15991  -1024   2719   -560       C  
ATOM    744  C   LEU B 240       7.848   5.667 -11.478  1.00 89.03           C  
ANISOU  744  C   LEU B 240     8748  10224  14854   -790   2574   -162       C  
ATOM    745  O   LEU B 240       6.858   4.995 -11.139  1.00 87.91           O  
ANISOU  745  O   LEU B 240     8780  10179  14443   -636   2312   -160       O  
ATOM    746  CB  LEU B 240       7.999   8.065 -10.708  1.00104.51           C  
ANISOU  746  CB  LEU B 240    10415  11447  17847  -1145   3015   -338       C  
ATOM    747  CG  LEU B 240       7.864   8.899  -9.437  1.00102.05           C  
ANISOU  747  CG  LEU B 240     9935  10855  17983  -1307   3054   -778       C  
ATOM    748  CD1 LEU B 240       7.309  10.257  -9.778  1.00109.28           C  
ANISOU  748  CD1 LEU B 240    10887  11199  19434  -1373   3363   -510       C  
ATOM    749  CD2 LEU B 240       6.976   8.192  -8.422  1.00 95.35           C  
ANISOU  749  CD2 LEU B 240     9171  10207  16853  -1149   2713  -1026       C  
ATOM    750  N   PRO B 241       8.345   5.561 -12.720  1.00 89.32           N  
ANISOU  750  N   PRO B 241     8832  10367  14739   -767   2736    164       N  
ATOM    751  CA  PRO B 241       7.737   4.587 -13.646  1.00 89.71           C  
ANISOU  751  CA  PRO B 241     9141  10675  14271   -555   2575    462       C  
ATOM    752  C   PRO B 241       7.752   3.168 -13.107  1.00 89.04           C  
ANISOU  752  C   PRO B 241     9152  10911  13769   -422   2260    165       C  
ATOM    753  O   PRO B 241       6.790   2.419 -13.317  1.00 89.81           O  
ANISOU  753  O   PRO B 241     9475  11113  13534   -282   2046    283       O  
ATOM    754  CB  PRO B 241       8.590   4.730 -14.913  1.00 77.42           C  
ANISOU  754  CB  PRO B 241     7551   9236  12628   -583   2835    748       C  
ATOM    755  CG  PRO B 241       9.131   6.108 -14.844  1.00 89.73           C  
ANISOU  755  CG  PRO B 241     8899  10445  14747   -804   3175    809       C  
ATOM    756  CD  PRO B 241       9.391   6.358 -13.390  1.00 78.48           C  
ANISOU  756  CD  PRO B 241     7283   8886  13648   -944   3091    293       C  
ATOM    757  N   HIS B 242       8.822   2.776 -12.414  1.00 85.14           N  
ANISOU  757  N   HIS B 242     8480  10579  13291   -462   2231   -210       N  
ATOM    758  CA  HIS B 242       8.859   1.447 -11.814  1.00 75.66           C  
ANISOU  758  CA  HIS B 242     7374   9642  11731   -303   1948   -460       C  
ATOM    759  C   HIS B 242       7.858   1.330 -10.673  1.00 72.04           C  
ANISOU  759  C   HIS B 242     6984   9092  11298   -282   1721   -616       C  
ATOM    760  O   HIS B 242       7.144   0.327 -10.563  1.00 77.44           O  
ANISOU  760  O   HIS B 242     7889   9881  11656   -146   1497   -593       O  
ATOM    761  CB  HIS B 242      10.263   1.124 -11.314  1.00 78.43           C  
ANISOU  761  CB  HIS B 242     7477  10222  12099   -312   1976   -792       C  
ATOM    762  CG  HIS B 242      10.342  -0.163 -10.553  1.00 77.04           C  
ANISOU  762  CG  HIS B 242     7384  10284  11606   -117   1703  -1026       C  
ATOM    763  CD2 HIS B 242      10.321  -0.416  -9.224  1.00 73.42           C  
ANISOU  763  CD2 HIS B 242     6832   9904  11159    -87   1514  -1320       C  
ATOM    764  ND1 HIS B 242      10.435  -1.389 -11.176  1.00 75.86           N  
ANISOU  764  ND1 HIS B 242     7448  10310  11066     88   1612   -950       N  
ATOM    765  CE1 HIS B 242      10.477  -2.342 -10.262  1.00 72.99           C  
ANISOU  765  CE1 HIS B 242     7132  10078  10525    243   1393  -1157       C  
ATOM    766  NE2 HIS B 242      10.409  -1.777  -9.069  1.00 74.39           N  
ANISOU  766  NE2 HIS B 242     7121  10227  10917    146   1323  -1363       N  
ATOM    767  N   MET B 243       7.799   2.345  -9.808  1.00 79.93           N  
ANISOU  767  N   MET B 243     7790   9894  12685   -429   1793   -795       N  
ATOM    768  CA  MET B 243       6.885   2.300  -8.673  1.00 78.10           C  
ANISOU  768  CA  MET B 243     7592   9612  12471   -410   1602   -970       C  
ATOM    769  C   MET B 243       5.434   2.285  -9.134  1.00 74.91           C  
ANISOU  769  C   MET B 243     7423   9072  11966   -333   1529   -649       C  
ATOM    770  O   MET B 243       4.588   1.615  -8.528  1.00 76.47           O  
ANISOU  770  O   MET B 243     7745   9356  11955   -252   1310   -706       O  
ATOM    771  CB  MET B 243       7.139   3.494  -7.753  1.00 78.78           C  
ANISOU  771  CB  MET B 243     7415   9508  13011   -595   1733  -1261       C  
ATOM    772  CG  MET B 243       8.567   3.599  -7.227  1.00 77.39           C  
ANISOU  772  CG  MET B 243     6940   9517  12947   -711   1797  -1628       C  
ATOM    773  SD  MET B 243       9.284   2.077  -6.582  1.00 91.63           S  
ANISOU  773  SD  MET B 243     8724  11814  14277   -514   1519  -1860       S  
ATOM    774  CE  MET B 243       8.074   1.612  -5.355  1.00 79.91           C  
ANISOU  774  CE  MET B 243     7379  10374  12610   -411   1249  -1978       C  
ATOM    775  N   ALA B 244       5.124   3.027 -10.200  1.00 80.08           N  
ANISOU  775  N   ALA B 244     8123   9540  12762   -355   1714   -293       N  
ATOM    776  CA  ALA B 244       3.781   2.987 -10.771  1.00 73.53           C  
ANISOU  776  CA  ALA B 244     7481   8663  11793   -257   1632     43       C  
ATOM    777  C   ALA B 244       3.433   1.592 -11.276  1.00 76.60           C  
ANISOU  777  C   ALA B 244     8095   9343  11668   -141   1410    120       C  
ATOM    778  O   ALA B 244       2.320   1.102 -11.049  1.00 79.47           O  
ANISOU  778  O   ALA B 244     8583   9763  11850    -88   1219    164       O  
ATOM    779  CB  ALA B 244       3.660   4.014 -11.896  1.00 81.48           C  
ANISOU  779  CB  ALA B 244     8480   9473  13008   -266   1882    457       C  
ATOM    780  N   ASP B 245       4.372   0.939 -11.967  1.00 78.21           N  
ANISOU  780  N   ASP B 245     8343   9727  11646   -111   1449    117       N  
ATOM    781  CA  ASP B 245       4.149  -0.437 -12.396  1.00 76.64           C  
ANISOU  781  CA  ASP B 245     8366   9762  10989     -9   1261    115       C  
ATOM    782  C   ASP B 245       3.973  -1.362 -11.199  1.00 71.85           C  
ANISOU  782  C   ASP B 245     7817   9214  10270     28   1041   -181       C  
ATOM    783  O   ASP B 245       3.121  -2.257 -11.212  1.00 65.13           O  
ANISOU  783  O   ASP B 245     7163   8432   9151     66    858   -154       O  
ATOM    784  CB  ASP B 245       5.311  -0.913 -13.268  1.00 63.36           C  
ANISOU  784  CB  ASP B 245     6698   8252   9126     38   1379    113       C  
ATOM    785  CG  ASP B 245       5.340  -0.236 -14.620  1.00 75.91           C  
ANISOU  785  CG  ASP B 245     8286   9862  10695     23   1583    470       C  
ATOM    786  OD1 ASP B 245       4.393   0.518 -14.932  1.00 82.74           O  
ANISOU  786  OD1 ASP B 245     9164  10613  11662      4   1608    751       O  
ATOM    787  OD2 ASP B 245       6.310  -0.458 -15.374  1.00 81.92           O1-
ANISOU  787  OD2 ASP B 245     9023  10775  11327     49   1728    487       O1-
ATOM    788  N   MET B 246       4.743  -1.144 -10.140  1.00 73.76           N  
ANISOU  788  N   MET B 246     7876   9446  10706      5   1061   -461       N  
ATOM    789  CA  MET B 246       4.626  -2.002  -8.932  1.00 73.22           C  
ANISOU  789  CA  MET B 246     7842   9472  10508     65    864   -704       C  
ATOM    790  C   MET B 246       3.275  -1.731  -8.274  1.00 69.05           C  
ANISOU  790  C   MET B 246     7343   8852  10040     17    750   -688       C  
ATOM    791  O   MET B 246       2.540  -2.689  -8.002  1.00 69.59           O  
ANISOU  791  O   MET B 246     7569   8994   9878     63    573   -713       O  
ATOM    792  CB  MET B 246       5.752  -1.706  -7.936  1.00 68.82           C  
ANISOU  792  CB  MET B 246     7032   9008  10109     62    907  -1004       C  
ATOM    793  CG  MET B 246       5.491  -2.227  -6.543  1.00 68.93           C  
ANISOU  793  CG  MET B 246     7010   9131  10051    109    727  -1234       C  
ATOM    794  SD  MET B 246       5.246  -4.012  -6.555  1.00 73.14           S  
ANISOU  794  SD  MET B 246     7850   9785  10157    295    517  -1179       S  
ATOM    795  CE  MET B 246       6.941  -4.575  -6.445  1.00 74.64           C  
ANISOU  795  CE  MET B 246     7911  10199  10251    470    541  -1353       C  
ATOM    796  N   SER B 247       2.969  -0.462  -8.044  1.00 68.02           N  
ANISOU  796  N   SER B 247     7060   8550  10236    -73    870   -644       N  
ATOM    797  CA  SER B 247       1.694  -0.096  -7.390  1.00 69.21           C  
ANISOU  797  CA  SER B 247     7210   8627  10461    -95    787   -636       C  
ATOM    798  C   SER B 247       0.537  -0.702  -8.182  1.00 73.21           C  
ANISOU  798  C   SER B 247     7915   9168  10732    -63    680   -350       C  
ATOM    799  O   SER B 247      -0.355  -1.295  -7.564  1.00 65.92           O  
ANISOU  799  O   SER B 247     7058   8310   9681    -64    531   -372       O  
ATOM    800  CB  SER B 247       1.582   1.392  -7.286  1.00 62.91           C  
ANISOU  800  CB  SER B 247     6208   7590  10103   -171    974   -662       C  
ATOM    801  OG  SER B 247       2.518   1.891  -6.347  1.00 88.01           O  
ANISOU  801  OG  SER B 247     9177  10766  13495   -246   1050  -1010       O  
ATOM    802  N   THR B 248       0.570  -0.560  -9.503  1.00 70.55           N  
ANISOU  802  N   THR B 248     7655   8831  10322    -45    758    -83       N  
ATOM    803  CA  THR B 248      -0.514  -1.090 -10.325  1.00 70.32           C  
ANISOU  803  CA  THR B 248     7786   8913  10020    -27    639    158       C  
ATOM    804  C   THR B 248      -0.662  -2.595 -10.138  1.00 69.45           C  
ANISOU  804  C   THR B 248     7878   8956   9554    -32    447     25       C  
ATOM    805  O   THR B 248      -1.781  -3.108 -10.016  1.00 70.35           O  
ANISOU  805  O   THR B 248     8076   9140   9511    -74    301     72       O  
ATOM    806  CB  THR B 248      -0.270  -0.752 -11.796  1.00 73.12           C  
ANISOU  806  CB  THR B 248     8176   9311  10296      4    760    447       C  
ATOM    807  CG2 THR B 248      -1.356  -1.362 -12.673  1.00 71.08           C  
ANISOU  807  CG2 THR B 248     8059   9253   9697     13    610    652       C  
ATOM    808  OG1 THR B 248      -0.269   0.670 -11.968  1.00 70.65           O  
ANISOU  808  OG1 THR B 248     7695   8802  10347     13    960    635       O  
ATOM    809  N   TYR B 249       0.460  -3.320 -10.120  1.00 64.19           N  
ANISOU  809  N   TYR B 249     7284   8330   8776     12    461   -139       N  
ATOM    810  CA  TYR B 249       0.416  -4.760  -9.889  1.00 60.83           C  
ANISOU  810  CA  TYR B 249     7070   7976   8066     34    315   -263       C  
ATOM    811  C   TYR B 249      -0.202  -5.074  -8.530  1.00 69.64           C  
ANISOU  811  C   TYR B 249     8178   9073   9210      6    193   -383       C  
ATOM    812  O   TYR B 249      -1.046  -5.970  -8.412  1.00 64.54           O  
ANISOU  812  O   TYR B 249     7698   8450   8374    -48     66   -363       O  
ATOM    813  CB  TYR B 249       1.824  -5.347  -9.997  1.00 55.53           C  
ANISOU  813  CB  TYR B 249     6435   7338   7326    143    379   -412       C  
ATOM    814  CG  TYR B 249       1.891  -6.833  -9.734  1.00 61.57           C  
ANISOU  814  CG  TYR B 249     7438   8113   7846    209    261   -528       C  
ATOM    815  CD1 TYR B 249       1.548  -7.744 -10.724  1.00 71.72           C  
ANISOU  815  CD1 TYR B 249     8963   9409   8876    191    223   -488       C  
ATOM    816  CD2 TYR B 249       2.299  -7.327  -8.502  1.00 59.56           C  
ANISOU  816  CD2 TYR B 249     7166   7850   7612    294    199   -677       C  
ATOM    817  CE1 TYR B 249       1.609  -9.104 -10.496  1.00 66.67           C  
ANISOU  817  CE1 TYR B 249     8565   8702   8064    245    149   -603       C  
ATOM    818  CE2 TYR B 249       2.362  -8.687  -8.263  1.00 70.83           C  
ANISOU  818  CE2 TYR B 249     8831   9235   8846    380    120   -732       C  
ATOM    819  CZ  TYR B 249       2.016  -9.570  -9.264  1.00 74.91           C  
ANISOU  819  CZ  TYR B 249     9608   9689   9166    350    106   -700       C  
ATOM    820  OH  TYR B 249       2.076 -10.926  -9.034  1.00 81.35           O  
ANISOU  820  OH  TYR B 249    10684  10387   9841    428     58   -765       O  
ATOM    821  N   MET B 250       0.222  -4.351  -7.488  1.00 70.57           N  
ANISOU  821  N   MET B 250     8094   9166   9555     25    242   -524       N  
ATOM    822  CA  MET B 250      -0.355  -4.551  -6.161  1.00 73.85           C  
ANISOU  822  CA  MET B 250     8473   9620   9967      8    144   -638       C  
ATOM    823  C   MET B 250      -1.851  -4.272  -6.156  1.00 65.87           C  
ANISOU  823  C   MET B 250     7460   8601   8968    -86     90   -500       C  
ATOM    824  O   MET B 250      -2.629  -5.038  -5.575  1.00 56.58           O  
ANISOU  824  O   MET B 250     6380   7484   7634   -132    -21   -500       O  
ATOM    825  CB  MET B 250       0.359  -3.668  -5.136  1.00 61.18           C  
ANISOU  825  CB  MET B 250     6615   8035   8595     30    217   -855       C  
ATOM    826  CG  MET B 250       1.740  -4.154  -4.691  1.00 60.01           C  
ANISOU  826  CG  MET B 250     6421   8000   8378    135    214  -1038       C  
ATOM    827  SD  MET B 250       1.701  -5.526  -3.506  1.00 78.09           S  
ANISOU  827  SD  MET B 250     8849  10449  10373    247     47  -1104       S  
ATOM    828  CE  MET B 250       1.442  -6.970  -4.540  1.00 83.00           C  
ANISOU  828  CE  MET B 250     9838  10961  10738    287     -7   -907       C  
ATOM    829  N   PHE B 251      -2.274  -3.183  -6.803  1.00 64.63           N  
ANISOU  829  N   PHE B 251     7180   8374   9001   -106    179   -360       N  
ATOM    830  CA  PHE B 251      -3.694  -2.850  -6.831  1.00 65.98           C  
ANISOU  830  CA  PHE B 251     7302   8574   9193   -155    130   -214       C  
ATOM    831  C   PHE B 251      -4.498  -3.918  -7.561  1.00 66.01           C  
ANISOU  831  C   PHE B 251     7494   8699   8888   -228     -8    -78       C  
ATOM    832  O   PHE B 251      -5.622  -4.241  -7.159  1.00 63.95           O  
ANISOU  832  O   PHE B 251     7227   8528   8546   -305   -105    -48       O  
ATOM    833  CB  PHE B 251      -3.906  -1.483  -7.480  1.00 75.19           C  
ANISOU  833  CB  PHE B 251     8310   9630  10632   -110    268    -41       C  
ATOM    834  CG  PHE B 251      -5.347  -1.068  -7.557  1.00 79.41           C  
ANISOU  834  CG  PHE B 251     8755  10217  11199   -106    222    133       C  
ATOM    835  CD1 PHE B 251      -6.202  -1.269  -6.484  1.00 81.48           C  
ANISOU  835  CD1 PHE B 251     8952  10559  11447   -142    145     15       C  
ATOM    836  CD2 PHE B 251      -5.850  -0.485  -8.707  1.00 74.42           C  
ANISOU  836  CD2 PHE B 251     8087   9600  10591    -48    260    435       C  
ATOM    837  CE1 PHE B 251      -7.532  -0.893  -6.558  1.00 81.36           C  
ANISOU  837  CE1 PHE B 251     8819  10631  11461   -125    110    171       C  
ATOM    838  CE2 PHE B 251      -7.176  -0.105  -8.788  1.00 82.09           C  
ANISOU  838  CE2 PHE B 251     8940  10667  11584     -9    209    611       C  
ATOM    839  CZ  PHE B 251      -8.018  -0.309  -7.712  1.00 81.45           C  
ANISOU  839  CZ  PHE B 251     8777  10660  11510    -49    134    466       C  
ATOM    840  N   LYS B 252      -3.946  -4.467  -8.646  1.00 65.69           N  
ANISOU  840  N   LYS B 252     7608   8680   8673   -222    -10    -19       N  
ATOM    841  CA  LYS B 252      -4.626  -5.552  -9.346  1.00 60.44           C  
ANISOU  841  CA  LYS B 252     7130   8128   7707   -321   -136     33       C  
ATOM    842  C   LYS B 252      -4.874  -6.732  -8.414  1.00 58.46           C  
ANISOU  842  C   LYS B 252     7029   7851   7333   -401   -233   -115       C  
ATOM    843  O   LYS B 252      -5.945  -7.349  -8.450  1.00 61.67           O  
ANISOU  843  O   LYS B 252     7497   8335   7599   -545   -335    -82       O  
ATOM    844  CB  LYS B 252      -3.815  -5.968 -10.572  1.00 58.47           C  
ANISOU  844  CB  LYS B 252     7026   7906   7285   -285    -96     51       C  
ATOM    845  CG  LYS B 252      -4.150  -5.138 -11.803  1.00 63.34           C  
ANISOU  845  CG  LYS B 252     7545   8650   7872   -261    -52    290       C  
ATOM    846  CD  LYS B 252      -3.247  -5.452 -12.982  1.00 74.79           C  
ANISOU  846  CD  LYS B 252     9115  10169   9133   -212     20    304       C  
ATOM    847  CE  LYS B 252      -3.865  -4.945 -14.277  1.00 93.16           C  
ANISOU  847  CE  LYS B 252    11382  12719  11294   -209     15    566       C  
ATOM    848  NZ  LYS B 252      -3.449  -5.745 -15.461  1.00102.72           N1+
ANISOU  848  NZ  LYS B 252    12765  14109  12155   -223      7    513       N1+
ATOM    849  N   GLY B 253      -3.891  -7.063  -7.573  1.00 56.61           N  
ANISOU  849  N   GLY B 253     6841   7524   7144   -311   -194   -262       N  
ATOM    850  CA  GLY B 253      -4.114  -8.062  -6.544  1.00 51.97           C  
ANISOU  850  CA  GLY B 253     6378   6909   6459   -350   -260   -340       C  
ATOM    851  C   GLY B 253      -5.138  -7.629  -5.513  1.00 63.26           C  
ANISOU  851  C   GLY B 253     7648   8421   7968   -423   -291   -319       C  
ATOM    852  O   GLY B 253      -5.889  -8.460  -4.997  1.00 66.58           O  
ANISOU  852  O   GLY B 253     8169   8861   8268   -538   -353   -299       O  
ATOM    853  N   ILE B 254      -5.179  -6.332  -5.198  1.00 56.71           N  
ANISOU  853  N   ILE B 254     6567   7627   7353   -364   -225   -331       N  
ATOM    854  CA  ILE B 254      -6.194  -5.810  -4.287  1.00 57.16           C  
ANISOU  854  CA  ILE B 254     6447   7776   7496   -411   -231   -334       C  
ATOM    855  C   ILE B 254      -7.582  -5.970  -4.890  1.00 62.85           C  
ANISOU  855  C   ILE B 254     7154   8593   8133   -547   -303   -177       C  
ATOM    856  O   ILE B 254      -8.541  -6.331  -4.196  1.00 58.88           O  
ANISOU  856  O   ILE B 254     6614   8196   7563   -651   -346   -167       O  
ATOM    857  CB  ILE B 254      -5.892  -4.340  -3.941  1.00 68.58           C  
ANISOU  857  CB  ILE B 254     7640   9186   9233   -308   -119   -414       C  
ATOM    858  CG1 ILE B 254      -4.589  -4.228  -3.147  1.00 67.79           C  
ANISOU  858  CG1 ILE B 254     7501   9064   9192   -216    -66   -628       C  
ATOM    859  CG2 ILE B 254      -7.052  -3.720  -3.176  1.00 65.38           C  
ANISOU  859  CG2 ILE B 254     7042   8873   8929   -334   -105   -424       C  
ATOM    860  CD1 ILE B 254      -4.617  -4.966  -1.833  1.00 70.96           C  
ANISOU  860  CD1 ILE B 254     7933   9606   9423   -212   -128   -740       C  
ATOM    861  N   ILE B 255      -7.715  -5.697  -6.191  1.00 60.89           N  
ANISOU  861  N   ILE B 255     6912   8355   7870   -551   -315    -46       N  
ATOM    862  CA  ILE B 255      -8.996  -5.877  -6.869  1.00 59.87           C  
ANISOU  862  CA  ILE B 255     6738   8393   7619   -677   -409     94       C  
ATOM    863  C   ILE B 255      -9.444  -7.330  -6.773  1.00 66.23           C  
ANISOU  863  C   ILE B 255     7746   9233   8187   -881   -507     37       C  
ATOM    864  O   ILE B 255     -10.600  -7.622  -6.445  1.00 62.23           O  
ANISOU  864  O   ILE B 255     7156   8866   7621  -1035   -567     70       O  
ATOM    865  CB  ILE B 255      -8.897  -5.412  -8.333  1.00 62.76           C  
ANISOU  865  CB  ILE B 255     7088   8816   7943   -621   -411    251       C  
ATOM    866  CG1 ILE B 255      -8.607  -3.913  -8.400  1.00 54.22           C  
ANISOU  866  CG1 ILE B 255     5803   7651   7148   -433   -280    360       C  
ATOM    867  CG2 ILE B 255     -10.184  -5.734  -9.078  1.00 59.57           C  
ANISOU  867  CG2 ILE B 255     6622   8665   7346   -759   -542    373       C  
ATOM    868  CD1 ILE B 255      -8.098  -3.456  -9.747  1.00 58.54           C  
ANISOU  868  CD1 ILE B 255     6373   8206   7663   -346   -229    538       C  
ATOM    869  N   SER B 256      -8.533  -8.261  -7.068  1.00 63.70           N  
ANISOU  869  N   SER B 256     7687   8769   7746   -888   -506    -53       N  
ATOM    870  CA  SER B 256      -8.858  -9.680  -6.955  1.00 60.53           C  
ANISOU  870  CA  SER B 256     7520   8306   7172  -1077   -563   -118       C  
ATOM    871  C   SER B 256      -9.240 -10.044  -5.526  1.00 61.68           C  
ANISOU  871  C   SER B 256     7653   8430   7353  -1130   -542   -128       C  
ATOM    872  O   SER B 256     -10.129 -10.876  -5.307  1.00 62.14           O  
ANISOU  872  O   SER B 256     7781   8510   7318  -1352   -578   -111       O  
ATOM    873  CB  SER B 256      -7.680 -10.527  -7.430  1.00 70.32           C  
ANISOU  873  CB  SER B 256     9042   9349   8326  -1004   -529   -219       C  
ATOM    874  OG  SER B 256      -7.446 -10.344  -8.816  1.00 74.52           O  
ANISOU  874  OG  SER B 256     9599   9951   8764   -991   -543   -217       O  
ATOM    875  N   PHE B 257      -8.572  -9.438  -4.542  1.00 59.74           N  
ANISOU  875  N   PHE B 257     7307   8164   7228   -945   -473   -160       N  
ATOM    876  CA  PHE B 257      -8.918  -9.678  -3.144  1.00 63.03           C  
ANISOU  876  CA  PHE B 257     7682   8634   7634   -968   -447   -162       C  
ATOM    877  C   PHE B 257     -10.375  -9.324  -2.872  1.00 63.06           C  
ANISOU  877  C   PHE B 257     7471   8837   7651  -1128   -467    -95       C  
ATOM    878  O   PHE B 257     -11.101 -10.084  -2.221  1.00 69.32           O  
ANISOU  878  O   PHE B 257     8311   9679   8350  -1295   -465    -49       O  
ATOM    879  CB  PHE B 257      -7.981  -8.880  -2.235  1.00 62.34           C  
ANISOU  879  CB  PHE B 257     7459   8573   7654   -743   -383   -257       C  
ATOM    880  CG  PHE B 257      -8.378  -8.891  -0.785  1.00 60.01           C  
ANISOU  880  CG  PHE B 257     7060   8425   7315   -742   -354   -274       C  
ATOM    881  CD1 PHE B 257      -8.079  -9.978   0.019  1.00 57.32           C  
ANISOU  881  CD1 PHE B 257     6909   8058   6812   -737   -349   -225       C  
ATOM    882  CD2 PHE B 257      -9.033  -7.808  -0.222  1.00 65.46           C  
ANISOU  882  CD2 PHE B 257     7464   9287   8121   -725   -314   -329       C  
ATOM    883  CE1 PHE B 257      -8.436  -9.991   1.354  1.00 57.47           C  
ANISOU  883  CE1 PHE B 257     6828   8267   6741   -727   -313   -213       C  
ATOM    884  CE2 PHE B 257      -9.394  -7.814   1.114  1.00 65.15           C  
ANISOU  884  CE2 PHE B 257     7320   9432   8004   -720   -275   -369       C  
ATOM    885  CZ  PHE B 257      -9.094  -8.907   1.902  1.00 59.36           C  
ANISOU  885  CZ  PHE B 257     6769   8720   7065   -727   -278   -302       C  
ATOM    886  N   ALA B 258     -10.820  -8.167  -3.367  1.00 63.73           N  
ANISOU  886  N   ALA B 258     7309   9041   7863  -1066   -470    -68       N  
ATOM    887  CA  ALA B 258     -12.201  -7.747  -3.144  1.00 58.92           C  
ANISOU  887  CA  ALA B 258     6454   8653   7281  -1167   -485     -1       C  
ATOM    888  C   ALA B 258     -13.185  -8.640  -3.892  1.00 65.90           C  
ANISOU  888  C   ALA B 258     7394   9640   8005  -1436   -581     70       C  
ATOM    889  O   ALA B 258     -14.269  -8.939  -3.379  1.00 60.25           O  
ANISOU  889  O   ALA B 258     6554   9096   7242  -1612   -588    105       O  
ATOM    890  CB  ALA B 258     -12.378  -6.287  -3.559  1.00 58.09           C  
ANISOU  890  CB  ALA B 258     6084   8610   7376   -986   -451     39       C  
ATOM    891  N   LYS B 259     -12.830  -9.070  -5.107  1.00 70.22           N  
ANISOU  891  N   LYS B 259     8106  10113   8460  -1488   -649     69       N  
ATOM    892  CA  LYS B 259     -13.735  -9.915  -5.880  1.00 61.37           C  
ANISOU  892  CA  LYS B 259     7028   9116   7176  -1773   -748     73       C  
ATOM    893  C   LYS B 259     -13.987 -11.255  -5.200  1.00 58.48           C  
ANISOU  893  C   LYS B 259     6871   8621   6728  -2028   -723     19       C  
ATOM    894  O   LYS B 259     -15.059 -11.843  -5.374  1.00 69.81           O  
ANISOU  894  O   LYS B 259     8245  10197   8082  -2324   -774     15       O  
ATOM    895  CB  LYS B 259     -13.182 -10.152  -7.286  1.00 62.12           C  
ANISOU  895  CB  LYS B 259     7280   9168   7154  -1767   -813     35       C  
ATOM    896  CG  LYS B 259     -13.192  -8.938  -8.193  1.00 65.23           C  
ANISOU  896  CG  LYS B 259     7458   9743   7583  -1570   -843    156       C  
ATOM    897  CD  LYS B 259     -12.676  -9.304  -9.579  1.00 73.83           C  
ANISOU  897  CD  LYS B 259     8713  10851   8490  -1588   -900    118       C  
ATOM    898  CE  LYS B 259     -11.409 -10.144  -9.500  1.00 87.23           C  
ANISOU  898  CE  LYS B 259    10754  12224  10166  -1555   -826    -33       C  
ATOM    899  NZ  LYS B 259     -11.107 -10.832 -10.786  1.00 90.15           N1+
ANISOU  899  NZ  LYS B 259    11312  12627  10314  -1645   -878   -140       N1+
ATOM    900  N   VAL B 260     -13.016 -11.758  -4.435  1.00 64.25           N  
ANISOU  900  N   VAL B 260     7839   9089   7483  -1921   -638     -9       N  
ATOM    901  CA  VAL B 260     -13.191 -13.051  -3.784  1.00 67.30           C  
ANISOU  901  CA  VAL B 260     8460   9301   7809  -2130   -584     -2       C  
ATOM    902  C   VAL B 260     -14.122 -12.951  -2.579  1.00 71.39           C  
ANISOU  902  C   VAL B 260     8782  10003   8340  -2236   -526     93       C  
ATOM    903  O   VAL B 260     -14.772 -13.941  -2.218  1.00 80.10           O  
ANISOU  903  O   VAL B 260     9991  11050   9395  -2516   -482    138       O  
ATOM    904  CB  VAL B 260     -11.815 -13.626  -3.398  1.00 72.13           C  
ANISOU  904  CB  VAL B 260     9378   9603   8425  -1923   -514    -20       C  
ATOM    905  CG1 VAL B 260     -11.952 -14.904  -2.574  1.00 63.04           C  
ANISOU  905  CG1 VAL B 260     8478   8238   7236  -2077   -429     58       C  
ATOM    906  CG2 VAL B 260     -10.982 -13.881  -4.646  1.00 70.27           C  
ANISOU  906  CG2 VAL B 260     9339   9200   8161  -1851   -552   -132       C  
ATOM    907  N   ILE B 261     -14.240 -11.768  -1.977  1.00 68.32           N  
ANISOU  907  N   ILE B 261     8105   9828   8025  -2035   -504    115       N  
ATOM    908  CA  ILE B 261     -15.116 -11.589  -0.826  1.00 66.93           C  
ANISOU  908  CA  ILE B 261     7716   9876   7840  -2106   -432    179       C  
ATOM    909  C   ILE B 261     -16.565 -11.596  -1.293  1.00 79.21           C  
ANISOU  909  C   ILE B 261     9028  11689   9379  -2380   -483    211       C  
ATOM    910  O   ILE B 261     -16.950 -10.829  -2.185  1.00 82.22           O  
ANISOU  910  O   ILE B 261     9199  12236   9805  -2325   -572    193       O  
ATOM    911  CB  ILE B 261     -14.774 -10.284  -0.091  1.00 60.86           C  
ANISOU  911  CB  ILE B 261     6707   9250   7168  -1800   -382    130       C  
ATOM    912  CG1 ILE B 261     -13.269 -10.200   0.165  1.00 58.30           C  
ANISOU  912  CG1 ILE B 261     6574   8716   6861  -1544   -360     60       C  
ATOM    913  CG2 ILE B 261     -15.549 -10.194   1.214  1.00 68.43           C  
ANISOU  913  CG2 ILE B 261     7473  10450   8076  -1851   -284    166       C  
ATOM    914  CD1 ILE B 261     -12.845  -8.960   0.920  1.00 71.39           C  
ANISOU  914  CD1 ILE B 261     8004  10496   8624  -1285   -303    -52       C  
ATOM    915  N   SER B 262     -17.376 -12.470  -0.691  1.00 76.81           N  
ANISOU  915  N   SER B 262     8738  11441   9003  -2676   -420    276       N  
ATOM    916  CA  SER B 262     -18.776 -12.585  -1.091  1.00 86.74           C  
ANISOU  916  CA  SER B 262     9735  12985  10237  -2982   -467    288       C  
ATOM    917  C   SER B 262     -19.552 -11.311  -0.784  1.00 86.95           C  
ANISOU  917  C   SER B 262     9315  13396  10327  -2811   -466    309       C  
ATOM    918  O   SER B 262     -20.367 -10.863  -1.600  1.00 77.65           O  
ANISOU  918  O   SER B 262     7865  12478   9158  -2866   -568    306       O  
ATOM    919  CB  SER B 262     -19.421 -13.786  -0.401  1.00 95.04           C  
ANISOU  919  CB  SER B 262    10893  13991  11229  -3355   -360    362       C  
ATOM    920  OG  SER B 262     -19.439 -13.615   1.006  1.00102.98           O  
ANISOU  920  OG  SER B 262    11832  15090  12208  -3242   -214    469       O  
ATOM    921  N   TYR B 263     -19.327 -10.722   0.394  1.00 86.41           N  
ANISOU  921  N   TYR B 263     9154  13385  10291  -2590   -347    322       N  
ATOM    922  CA  TYR B 263     -20.003  -9.480   0.755  1.00 83.32           C  
ANISOU  922  CA  TYR B 263     8357  13310   9991  -2389   -312    303       C  
ATOM    923  C   TYR B 263     -19.695  -8.350  -0.219  1.00 81.76           C  
ANISOU  923  C   TYR B 263     8039  13090   9936  -2108   -404    271       C  
ATOM    924  O   TYR B 263     -20.484  -7.404  -0.325  1.00 78.64           O  
ANISOU  924  O   TYR B 263     7292  12947   9639  -1973   -402    293       O  
ATOM    925  CB  TYR B 263     -19.624  -9.071   2.180  1.00 85.41           C  
ANISOU  925  CB  TYR B 263     8589  13615  10247  -2192   -163    260       C  
ATOM    926  CG  TYR B 263     -19.826 -10.169   3.204  1.00 90.26           C  
ANISOU  926  CG  TYR B 263     9343  14260  10691  -2426    -52    353       C  
ATOM    927  CD1 TYR B 263     -21.082 -10.423   3.742  1.00 90.29           C  
ANISOU  927  CD1 TYR B 263     9094  14584  10626  -2660     36    427       C  
ATOM    928  CD2 TYR B 263     -18.760 -10.953   3.632  1.00 96.46           C  
ANISOU  928  CD2 TYR B 263    10500  14768  11384  -2400    -21    394       C  
ATOM    929  CE1 TYR B 263     -21.271 -11.425   4.677  1.00108.85           C  
ANISOU  929  CE1 TYR B 263    11579  16955  12824  -2886    168    557       C  
ATOM    930  CE2 TYR B 263     -18.941 -11.958   4.566  1.00104.61           C  
ANISOU  930  CE2 TYR B 263    11673  15812  12261  -2586     99    541       C  
ATOM    931  CZ  TYR B 263     -20.198 -12.190   5.085  1.00116.46           C  
ANISOU  931  CZ  TYR B 263    12939  17610  13699  -2841    201    631       C  
ATOM    932  OH  TYR B 263     -20.385 -13.187   6.015  1.00120.64           O  
ANISOU  932  OH  TYR B 263    13616  18145  14076  -3037    350    820       O  
ATOM    933  N   PHE B 264     -18.569  -8.426  -0.931  1.00 79.09           N  
ANISOU  933  N   PHE B 264     7979  12454   9617  -2002   -465    243       N  
ATOM    934  CA  PHE B 264     -18.201  -7.367  -1.864  1.00 73.33           C  
ANISOU  934  CA  PHE B 264     7159  11681   9021  -1741   -522    253       C  
ATOM    935  C   PHE B 264     -18.863  -7.551  -3.225  1.00 85.64           C  
ANISOU  935  C   PHE B 264     8634  13408  10498  -1879   -672    337       C  
ATOM    936  O   PHE B 264     -19.247  -6.565  -3.865  1.00 76.39           O  
ANISOU  936  O   PHE B 264     7215  12393   9415  -1683   -712    426       O  
ATOM    937  CB  PHE B 264     -16.681  -7.311  -2.013  1.00 68.57           C  
ANISOU  937  CB  PHE B 264     6854  10736   8464  -1567   -503    185       C  
ATOM    938  CG  PHE B 264     -16.191  -6.128  -2.796  1.00 67.89           C  
ANISOU  938  CG  PHE B 264     6677  10569   8548  -1294   -508    213       C  
ATOM    939  CD1 PHE B 264     -15.980  -4.908  -2.177  1.00 59.19           C  
ANISOU  939  CD1 PHE B 264     5397   9428   7667  -1033   -394    155       C  
ATOM    940  CD2 PHE B 264     -15.941  -6.237  -4.154  1.00 69.21           C  
ANISOU  940  CD2 PHE B 264     6942  10696   8656  -1306   -607    292       C  
ATOM    941  CE1 PHE B 264     -15.528  -3.818  -2.898  1.00 60.95           C  
ANISOU  941  CE1 PHE B 264     5553   9517   8088   -800   -364    206       C  
ATOM    942  CE2 PHE B 264     -15.490  -5.152  -4.880  1.00 67.50           C  
ANISOU  942  CE2 PHE B 264     6650  10404   8591  -1057   -585    370       C  
ATOM    943  CZ  PHE B 264     -15.283  -3.941  -4.251  1.00 62.65           C  
ANISOU  943  CZ  PHE B 264     5870   9697   8236   -808   -456    343       C  
ATOM    944  N   ARG B 265     -19.000  -8.798  -3.692  1.00 94.90           N  
ANISOU  944  N   ARG B 265    10003  14554  11499  -2206   -749    308       N  
ATOM    945  CA  ARG B 265     -19.613  -9.025  -4.999  1.00 87.83           C  
ANISOU  945  CA  ARG B 265     9015  13877  10479  -2367   -905    333       C  
ATOM    946  C   ARG B 265     -21.080  -8.616  -5.018  1.00 91.91           C  
ANISOU  946  C   ARG B 265     9087  14853  10983  -2444   -959    410       C  
ATOM    947  O   ARG B 265     -21.584  -8.170  -6.053  1.00100.43           O  
ANISOU  947  O   ARG B 265     9949  16213  11997  -2386  -1090    487       O  
ATOM    948  CB  ARG B 265     -19.502 -10.492  -5.412  1.00 91.47           C  
ANISOU  948  CB  ARG B 265     9779  14196  10781  -2742   -957    218       C  
ATOM    949  CG  ARG B 265     -18.095 -11.018  -5.603  1.00 91.72           C  
ANISOU  949  CG  ARG B 265    10243  13802  10805  -2658   -918    139       C  
ATOM    950  CD  ARG B 265     -18.148 -12.454  -6.111  1.00 99.34           C  
ANISOU  950  CD  ARG B 265    11487  14619  11638  -3030   -957      4       C  
ATOM    951  NE  ARG B 265     -18.693 -13.381  -5.125  1.00 96.84           N  
ANISOU  951  NE  ARG B 265    11239  14214  11344  -3327   -859      2       N  
ATOM    952  CZ  ARG B 265     -17.995 -14.328  -4.515  1.00 97.66           C  
ANISOU  952  CZ  ARG B 265    11707  13924  11476  -3387   -744    -14       C  
ATOM    953  NH1 ARG B 265     -16.710 -14.512  -4.768  1.00101.79           N1+
ANISOU  953  NH1 ARG B 265    12547  14118  12011  -3165   -722    -60       N1+
ATOM    954  NH2 ARG B 265     -18.603 -15.117  -3.633  1.00 94.51           N  
ANISOU  954  NH2 ARG B 265    11345  13470  11096  -3662   -638     39       N  
ATOM    955  N   ASP B 266     -21.778  -8.761  -3.891  1.00 86.73           N  
ANISOU  955  N   ASP B 266     8269  14320  10366  -2557   -855    404       N  
ATOM    956  CA  ASP B 266     -23.204  -8.460  -3.846  1.00 81.76           C  
ANISOU  956  CA  ASP B 266     7185  14159   9719  -2646   -891    465       C  
ATOM    957  C   ASP B 266     -23.495  -6.969  -3.854  1.00 84.78           C  
ANISOU  957  C   ASP B 266     7228  14720  10263  -2214   -867    577       C  
ATOM    958  O   ASP B 266     -24.669  -6.585  -3.886  1.00 93.10           O  
ANISOU  958  O   ASP B 266     7864  16192  11317  -2206   -898    647       O  
ATOM    959  CB  ASP B 266     -23.833  -9.112  -2.614  1.00 83.60           C  
ANISOU  959  CB  ASP B 266     7353  14477   9936  -2910   -756    433       C  
ATOM    960  CG  ASP B 266     -23.707 -10.623  -2.630  1.00 98.15           C  
ANISOU  960  CG  ASP B 266     9516  16120  11657  -3364   -754    360       C  
ATOM    961  OD1 ASP B 266     -23.598 -11.201  -3.733  1.00 94.15           O  
ANISOU  961  OD1 ASP B 266     9148  15569  11054  -3556   -893    290       O  
ATOM    962  OD2 ASP B 266     -23.715 -11.232  -1.540  1.00108.30           O1-
ANISOU  962  OD2 ASP B 266    10922  17290  12940  -3520   -601    371       O1-
ATOM    963  N   LEU B 267     -22.470  -6.127  -3.828  1.00 87.98           N  
ANISOU  963  N   LEU B 267     7791  14813  10826  -1859   -799    591       N  
ATOM    964  CA  LEU B 267     -22.661  -4.692  -3.910  1.00 82.66           C  
ANISOU  964  CA  LEU B 267     6842  14207  10358  -1444   -748    699       C  
ATOM    965  C   LEU B 267     -22.898  -4.279  -5.358  1.00 78.67           C  
ANISOU  965  C   LEU B 267     6211  13887   9794  -1320   -907    879       C  
ATOM    966  O   LEU B 267     -22.496  -4.983  -6.289  1.00 71.26           O  
ANISOU  966  O   LEU B 267     5488  12923   8664  -1503  -1038    873       O  
ATOM    967  CB  LEU B 267     -21.440  -3.970  -3.353  1.00 72.97           C  
ANISOU  967  CB  LEU B 267     5833  12550   9340  -1162   -601    621       C  
ATOM    968  CG  LEU B 267     -21.172  -4.122  -1.856  1.00 73.70           C  
ANISOU  968  CG  LEU B 267     5996  12529   9477  -1194   -440    445       C  
ATOM    969  CD1 LEU B 267     -19.837  -3.496  -1.500  1.00 70.09           C  
ANISOU  969  CD1 LEU B 267     5760  11683   9190   -959   -336    333       C  
ATOM    970  CD2 LEU B 267     -22.292  -3.493  -1.043  1.00 71.69           C  
ANISOU  970  CD2 LEU B 267     5346  12577   9315  -1086   -334    431       C  
ATOM    971  N   PRO B 268     -23.563  -3.145  -5.577  1.00 83.35           N  
ANISOU  971  N   PRO B 268     6451  14686  10533   -989   -891   1048       N  
ATOM    972  CA  PRO B 268     -23.688  -2.626  -6.943  1.00 83.52           C  
ANISOU  972  CA  PRO B 268     6359  14883  10490   -794  -1026   1284       C  
ATOM    973  C   PRO B 268     -22.320  -2.377  -7.556  1.00 78.64           C  
ANISOU  973  C   PRO B 268     6109  13849   9923   -656   -995   1323       C  
ATOM    974  O   PRO B 268     -21.355  -2.046  -6.864  1.00 80.76           O  
ANISOU  974  O   PRO B 268     6602  13682  10400   -547   -832   1212       O  
ATOM    975  CB  PRO B 268     -24.468  -1.319  -6.761  1.00 75.28           C  
ANISOU  975  CB  PRO B 268     4915  13999   9690   -375   -940   1471       C  
ATOM    976  CG  PRO B 268     -25.202  -1.494  -5.475  1.00 81.23           C  
ANISOU  976  CG  PRO B 268     5466  14885  10510   -485   -829   1299       C  
ATOM    977  CD  PRO B 268     -24.321  -2.339  -4.605  1.00 73.18           C  
ANISOU  977  CD  PRO B 268     4830  13523   9453   -772   -744   1044       C  
ATOM    978  N   ILE B 269     -22.244  -2.560  -8.878  1.00 81.45           N  
ANISOU  978  N   ILE B 269     6383  14961   9604   -654  -1919   1183       N  
ATOM    979  CA  ILE B 269     -20.963  -2.460  -9.570  1.00 74.99           C  
ANISOU  979  CA  ILE B 269     6035  13831   8626   -717  -1932   1176       C  
ATOM    980  C   ILE B 269     -20.338  -1.084  -9.378  1.00 74.21           C  
ANISOU  980  C   ILE B 269     6205  13399   8592   -251  -1880   1426       C  
ATOM    981  O   ILE B 269     -19.110  -0.964  -9.290  1.00 78.58           O  
ANISOU  981  O   ILE B 269     7182  13526   9148   -274  -1746   1386       O  
ATOM    982  CB  ILE B 269     -21.130  -2.810 -11.065  1.00 79.42           C  
ANISOU  982  CB  ILE B 269     6521  14798   8856   -962  -2215   1151       C  
ATOM    983  CG1 ILE B 269     -19.778  -2.757 -11.784  1.00 82.58           C  
ANISOU  983  CG1 ILE B 269     7404  14894   9079  -1049  -2190   1123       C  
ATOM    984  CG2 ILE B 269     -22.141  -1.890 -11.731  1.00 85.06           C  
ANISOU  984  CG2 ILE B 269     6880  15995   9444   -641  -2502   1438       C  
ATOM    985  CD1 ILE B 269     -18.764  -3.751 -11.257  1.00 75.75           C  
ANISOU  985  CD1 ILE B 269     6859  13601   8322  -1357  -1934    837       C  
ATOM    986  N   GLU B 270     -21.151  -0.026  -9.299  1.00 79.23           N  
ANISOU  986  N   GLU B 270     6599  14208   9295    177  -1974   1679       N  
ATOM    987  CA  GLU B 270     -20.564   1.300  -9.128  1.00 82.11           C  
ANISOU  987  CA  GLU B 270     7260  14201   9739    605  -1905   1908       C  
ATOM    988  C   GLU B 270     -20.046   1.498  -7.708  1.00 81.77           C  
ANISOU  988  C   GLU B 270     7419  13688   9963    714  -1592   1801       C  
ATOM    989  O   GLU B 270     -19.046   2.195  -7.504  1.00 80.61           O  
ANISOU  989  O   GLU B 270     7663  13104   9861    852  -1472   1853       O  
ATOM    990  CB  GLU B 270     -21.551   2.409  -9.502  1.00 90.91           C  
ANISOU  990  CB  GLU B 270     8096  15588  10859   1073  -2088   2227       C  
ATOM    991  CG  GLU B 270     -21.847   2.491 -10.993  1.00101.34           C  
ANISOU  991  CG  GLU B 270     9309  17333  11861   1038  -2424   2410       C  
ATOM    992  CD  GLU B 270     -22.852   3.573 -11.345  1.00121.50           C  
ANISOU  992  CD  GLU B 270    11566  20172  14426   1550  -2623   2766       C  
ATOM    993  OE1 GLU B 270     -23.622   4.002 -10.459  1.00130.16           O  
ANISOU  993  OE1 GLU B 270    12392  21279  15783   1876  -2520   2809       O  
ATOM    994  OE2 GLU B 270     -22.870   3.991 -12.522  1.00122.38           O1-
ANISOU  994  OE2 GLU B 270    11718  20510  14272   1637  -2880   3011       O1-
ATOM    995  N   ASP B 271     -20.714   0.911  -6.711  1.00 81.39           N  
ANISOU  995  N   ASP B 271     7107  13740  10077    637  -1454   1651       N  
ATOM    996  CA  ASP B 271     -20.177   0.967  -5.355  1.00 74.05           C  
ANISOU  996  CA  ASP B 271     6385  12405   9345    687  -1160   1530       C  
ATOM    997  C   ASP B 271     -18.888   0.165  -5.232  1.00 72.04           C  
ANISOU  997  C   ASP B 271     6511  11823   9037    339  -1049   1341       C  
ATOM    998  O   ASP B 271     -17.990   0.554  -4.477  1.00 70.09           O  
ANISOU  998  O   ASP B 271     6577  11173   8881    430   -872   1303       O  
ATOM    999  CB  ASP B 271     -21.209   0.465  -4.345  1.00 76.56           C  
ANISOU  999  CB  ASP B 271     6333  12944   9811    658  -1025   1427       C  
ATOM   1000  CG  ASP B 271     -22.246   1.514  -4.000  1.00 88.77           C  
ANISOU 1000  CG  ASP B 271     7572  14664  11492   1126  -1018   1592       C  
ATOM   1001  OD1 ASP B 271     -22.194   2.617  -4.584  1.00 94.56           O  
ANISOU 1001  OD1 ASP B 271     8391  15326  12211   1486  -1136   1805       O  
ATOM   1002  OD2 ASP B 271     -23.108   1.239  -3.139  1.00 95.72           O1-
ANISOU 1002  OD2 ASP B 271     8131  15740  12498   1144   -879   1516       O1-
ATOM   1003  N   GLN B 272     -18.780  -0.951  -5.959  1.00 75.56           N  
ANISOU 1003  N   GLN B 272     6931  12440   9341    -54  -1148   1209       N  
ATOM   1004  CA  GLN B 272     -17.530  -1.705  -5.973  1.00 65.19           C  
ANISOU 1004  CA  GLN B 272     5972  10817   7982   -341  -1048   1040       C  
ATOM   1005  C   GLN B 272     -16.390  -0.863  -6.533  1.00 67.19           C  
ANISOU 1005  C   GLN B 272     6582  10797   8151   -201  -1072   1139       C  
ATOM   1006  O   GLN B 272     -15.249  -0.958  -6.065  1.00 62.83           O  
ANISOU 1006  O   GLN B 272     6334   9891   7647   -259   -921   1048       O  
ATOM   1007  CB  GLN B 272     -17.699  -2.987  -6.787  1.00 66.18           C  
ANISOU 1007  CB  GLN B 272     6004  11174   7967   -765  -1149    870       C  
ATOM   1008  CG  GLN B 272     -18.682  -3.976  -6.188  1.00 72.01           C  
ANISOU 1008  CG  GLN B 272     6438  12120   8802  -1000  -1086    740       C  
ATOM   1009  CD  GLN B 272     -18.811  -5.239  -7.016  1.00 77.48           C  
ANISOU 1009  CD  GLN B 272     7082  12992   9366  -1455  -1170    538       C  
ATOM   1010  NE2 GLN B 272     -19.805  -6.058  -6.695  1.00 79.69           N  
ANISOU 1010  NE2 GLN B 272     7057  13510   9710  -1706  -1145    432       N  
ATOM   1011  OE1 GLN B 272     -18.027  -5.474  -7.936  1.00 82.79           O  
ANISOU 1011  OE1 GLN B 272     7989  13588   9878  -1596  -1242    462       O  
ATOM   1012  N   ILE B 273     -16.679  -0.038  -7.540  1.00 69.18           N  
ANISOU 1012  N   ILE B 273     6791  11225   8267    -25  -1259   1339       N  
ATOM   1013  CA  ILE B 273     -15.664   0.856  -8.090  1.00 66.53           C  
ANISOU 1013  CA  ILE B 273     6797  10632   7848    101  -1264   1468       C  
ATOM   1014  C   ILE B 273     -15.318   1.948  -7.083  1.00 66.39           C  
ANISOU 1014  C   ILE B 273     6951  10241   8034    419  -1095   1553       C  
ATOM   1015  O   ILE B 273     -14.142   2.232  -6.829  1.00 71.77           O  
ANISOU 1015  O   ILE B 273     7958  10569   8743    381   -965   1502       O  
ATOM   1016  CB  ILE B 273     -16.142   1.450  -9.427  1.00 67.25           C  
ANISOU 1016  CB  ILE B 273     6808  11025   7721    212  -1511   1702       C  
ATOM   1017  CG1 ILE B 273     -16.156   0.376 -10.515  1.00 68.50           C  
ANISOU 1017  CG1 ILE B 273     6895  11511   7621   -168  -1661   1564       C  
ATOM   1018  CG2 ILE B 273     -15.260   2.614  -9.843  1.00 64.82           C  
ANISOU 1018  CG2 ILE B 273     6848  10415   7364    405  -1484   1903       C  
ATOM   1019  CD1 ILE B 273     -16.775   0.831 -11.818  1.00 76.96           C  
ANISOU 1019  CD1 ILE B 273     7833  12985   8422    -88  -1938   1787       C  
ATOM   1020  N   SER B 274     -16.343   2.575  -6.498  1.00 69.22           N  
ANISOU 1020  N   SER B 274     7081  10685   8532    727  -1088   1663       N  
ATOM   1021  CA  SER B 274     -16.122   3.657  -5.541  1.00 68.20           C  
ANISOU 1021  CA  SER B 274     7117  10202   8594   1041   -915   1714       C  
ATOM   1022  C   SER B 274     -15.321   3.187  -4.331  1.00 63.89           C  
ANISOU 1022  C   SER B 274     6746   9373   8157    880   -691   1480       C  
ATOM   1023  O   SER B 274     -14.396   3.875  -3.882  1.00 65.21           O  
ANISOU 1023  O   SER B 274     7217   9176   8383    950   -565   1457       O  
ATOM   1024  CB  SER B 274     -17.462   4.247  -5.104  1.00 72.20           C  
ANISOU 1024  CB  SER B 274     7298  10897   9237   1399   -925   1833       C  
ATOM   1025  OG  SER B 274     -18.116   4.880  -6.191  1.00 69.54           O  
ANISOU 1025  OG  SER B 274     6825  10791   8807   1626  -1143   2098       O  
ATOM   1026  N   LEU B 275     -15.670   2.021  -3.780  1.00 63.40           N  
ANISOU 1026  N   LEU B 275     6496   9480   8111    656   -641   1312       N  
ATOM   1027  CA  LEU B 275     -14.979   1.526  -2.591  1.00 54.82           C  
ANISOU 1027  CA  LEU B 275     5564   8161   7105    526   -443   1129       C  
ATOM   1028  C   LEU B 275     -13.504   1.266  -2.873  1.00 62.31           C  
ANISOU 1028  C   LEU B 275     6841   8855   7981    322   -422   1045       C  
ATOM   1029  O   LEU B 275     -12.628   1.715  -2.124  1.00 65.45           O  
ANISOU 1029  O   LEU B 275     7467   8965   8434    371   -295    983       O  
ATOM   1030  CB  LEU B 275     -15.657   0.258  -2.075  1.00 56.06           C  
ANISOU 1030  CB  LEU B 275     5474   8544   7281    302   -396   1007       C  
ATOM   1031  CG  LEU B 275     -16.993   0.444  -1.357  1.00 67.40           C  
ANISOU 1031  CG  LEU B 275     6577  10211   8822    481   -330   1040       C  
ATOM   1032  CD1 LEU B 275     -17.451  -0.871  -0.753  1.00 70.68           C  
ANISOU 1032  CD1 LEU B 275     6816  10786   9252    188   -239    913       C  
ATOM   1033  CD2 LEU B 275     -16.878   1.513  -0.285  1.00 58.15           C  
ANISOU 1033  CD2 LEU B 275     5528   8803   7763    793   -158   1044       C  
ATOM   1034  N   LEU B 276     -13.211   0.533  -3.950  1.00 56.72           N  
ANISOU 1034  N   LEU B 276     6142   8272   7137     85   -541   1023       N  
ATOM   1035  CA  LEU B 276     -11.819   0.261  -4.295  1.00 63.77           C  
ANISOU 1035  CA  LEU B 276     7310   8958   7962    -96   -507    935       C  
ATOM   1036  C   LEU B 276     -11.073   1.547  -4.628  1.00 62.78           C  
ANISOU 1036  C   LEU B 276     7420   8613   7819     62   -500   1052       C  
ATOM   1037  O   LEU B 276      -9.877   1.670  -4.340  1.00 73.14           O  
ANISOU 1037  O   LEU B 276     8956   9687   9147    -13   -403    969       O  
ATOM   1038  CB  LEU B 276     -11.745  -0.729  -5.458  1.00 66.83           C  
ANISOU 1038  CB  LEU B 276     7656   9541   8194   -366   -619    869       C  
ATOM   1039  CG  LEU B 276     -11.937  -2.199  -5.075  1.00 63.00           C  
ANISOU 1039  CG  LEU B 276     7070   9121   7745   -618   -564    689       C  
ATOM   1040  CD1 LEU B 276     -12.192  -3.056  -6.304  1.00 63.29           C  
ANISOU 1040  CD1 LEU B 276     7030   9392   7625   -874   -687    609       C  
ATOM   1041  CD2 LEU B 276     -10.729  -2.707  -4.302  1.00 46.69           C  
ANISOU 1041  CD2 LEU B 276     5219   6765   5758   -694   -410    560       C  
ATOM   1042  N   LYS B 277     -11.762   2.512  -5.243  1.00 65.38           N  
ANISOU 1042  N   LYS B 277     7699   9022   8120    278   -601   1255       N  
ATOM   1043  CA  LYS B 277     -11.120   3.777  -5.588  1.00 57.29           C  
ANISOU 1043  CA  LYS B 277     6930   7746   7091    423   -577   1397       C  
ATOM   1044  C   LYS B 277     -10.608   4.504  -4.349  1.00 61.91           C  
ANISOU 1044  C   LYS B 277     7683   7993   7847    546   -397   1316       C  
ATOM   1045  O   LYS B 277      -9.547   5.140  -4.391  1.00 62.58           O  
ANISOU 1045  O   LYS B 277     8031   7812   7934    495   -322   1307       O  
ATOM   1046  CB  LYS B 277     -12.084   4.656  -6.390  1.00 56.51           C  
ANISOU 1046  CB  LYS B 277     6741   7784   6947    683   -720   1666       C  
ATOM   1047  CG  LYS B 277     -11.403   5.891  -6.970  1.00 69.25           C  
ANISOU 1047  CG  LYS B 277     8659   9122   8529    793   -699   1856       C  
ATOM   1048  CD  LYS B 277     -12.139   6.438  -8.186  1.00 77.86           C  
ANISOU 1048  CD  LYS B 277     9690  10419   9475    965   -891   2159       C  
ATOM   1049  CE  LYS B 277     -11.696   7.854  -8.533  1.00 69.71           C  
ANISOU 1049  CE  LYS B 277     8973   9043   8471   1159   -838   2401       C  
ATOM   1050  NZ  LYS B 277     -12.617   8.505  -9.505  1.00 81.98           N1+
ANISOU 1050  NZ  LYS B 277    10450  10783   9918   1435  -1027   2752       N1+
ATOM   1051  N   GLY B 278     -11.330   4.408  -3.238  1.00 62.38           N  
ANISOU 1051  N   GLY B 278     7592   8079   8031    679   -319   1238       N  
ATOM   1052  CA  GLY B 278     -10.953   5.129  -2.038  1.00 64.08           C  
ANISOU 1052  CA  GLY B 278     7963   8011   8376    798   -150   1139       C  
ATOM   1053  C   GLY B 278     -10.013   4.371  -1.122  1.00 66.89           C  
ANISOU 1053  C   GLY B 278     8399   8291   8726    576    -50    922       C  
ATOM   1054  O   GLY B 278      -9.299   4.981  -0.320  1.00 65.80           O  
ANISOU 1054  O   GLY B 278     8447   7916   8639    593     65    820       O  
ATOM   1055  N   ALA B 279     -10.001   3.043  -1.229  1.00 63.26           N  
ANISOU 1055  N   ALA B 279     7804   8031   8202    368    -96    851       N  
ATOM   1056  CA  ALA B 279      -9.196   2.196  -0.360  1.00 62.20           C  
ANISOU 1056  CA  ALA B 279     7724   7846   8062    196    -15    685       C  
ATOM   1057  C   ALA B 279      -7.977   1.602  -1.052  1.00 63.01           C  
ANISOU 1057  C   ALA B 279     7945   7907   8089    -29    -54    628       C  
ATOM   1058  O   ALA B 279      -7.220   0.867  -0.410  1.00 65.88           O  
ANISOU 1058  O   ALA B 279     8348   8231   8454   -146     -1    510       O  
ATOM   1059  CB  ALA B 279     -10.057   1.068   0.224  1.00 61.02           C  
ANISOU 1059  CB  ALA B 279     7359   7900   7926    137      7    644       C  
ATOM   1060  N   ALA B 280      -7.775   1.886  -2.343  1.00 59.05           N  
ANISOU 1060  N   ALA B 280     7495   7431   7512    -77   -138    716       N  
ATOM   1061  CA  ALA B 280      -6.676   1.275  -3.089  1.00 54.31           C  
ANISOU 1061  CA  ALA B 280     6981   6828   6828   -289   -152    647       C  
ATOM   1062  C   ALA B 280      -5.331   1.549  -2.430  1.00 63.69           C  
ANISOU 1062  C   ALA B 280     8321   7825   8053   -347    -57    538       C  
ATOM   1063  O   ALA B 280      -4.560   0.623  -2.152  1.00 54.05           O  
ANISOU 1063  O   ALA B 280     7087   6618   6831   -468    -26    417       O  
ATOM   1064  CB  ALA B 280      -6.676   1.785  -4.529  1.00 59.83           C  
ANISOU 1064  CB  ALA B 280     7739   7589   7406   -317   -236    777       C  
ATOM   1065  N   PHE B 281      -5.029   2.824  -2.174  1.00 59.11           N  
ANISOU 1065  N   PHE B 281     7881   7067   7513   -261     -9    576       N  
ATOM   1066  CA  PHE B 281      -3.757   3.176  -1.552  1.00 54.79           C  
ANISOU 1066  CA  PHE B 281     7458   6369   6992   -353     70    453       C  
ATOM   1067  C   PHE B 281      -3.643   2.574  -0.157  1.00 59.53           C  
ANISOU 1067  C   PHE B 281     7993   6996   7631   -334    108    321       C  
ATOM   1068  O   PHE B 281      -2.579   2.075   0.227  1.00 56.54           O  
ANISOU 1068  O   PHE B 281     7614   6629   7238   -446    124    212       O  
ATOM   1069  CB  PHE B 281      -3.606   4.697  -1.504  1.00 60.74           C  
ANISOU 1069  CB  PHE B 281     8392   6895   7791   -288    126    504       C  
ATOM   1070  CG  PHE B 281      -2.428   5.169  -0.699  1.00 61.33           C  
ANISOU 1070  CG  PHE B 281     8576   6829   7897   -405    207    346       C  
ATOM   1071  CD1 PHE B 281      -1.176   5.272  -1.279  1.00 61.96           C  
ANISOU 1071  CD1 PHE B 281     8717   6887   7937   -612    232    303       C  
ATOM   1072  CD2 PHE B 281      -2.578   5.531   0.630  1.00 65.91           C  
ANISOU 1072  CD2 PHE B 281     9181   7332   8528   -325    261    228       C  
ATOM   1073  CE1 PHE B 281      -0.091   5.711  -0.545  1.00 72.41           C  
ANISOU 1073  CE1 PHE B 281    10100   8128   9287   -746    291    146       C  
ATOM   1074  CE2 PHE B 281      -1.497   5.973   1.369  1.00 65.35           C  
ANISOU 1074  CE2 PHE B 281     9198   7174   8458   -462    314     62       C  
ATOM   1075  CZ  PHE B 281      -0.252   6.064   0.781  1.00 62.79           C  
ANISOU 1075  CZ  PHE B 281     8908   6842   8108   -677    320     22       C  
ATOM   1076  N   GLU B 282      -4.731   2.611   0.613  1.00 56.59           N  
ANISOU 1076  N   GLU B 282     7549   6654   7298   -184    125    343       N  
ATOM   1077  CA  GLU B 282      -4.686   2.112   1.983  1.00 55.79           C  
ANISOU 1077  CA  GLU B 282     7409   6592   7197   -166    175    242       C  
ATOM   1078  C   GLU B 282      -4.467   0.605   2.020  1.00 53.51           C  
ANISOU 1078  C   GLU B 282     7017   6433   6880   -268    145    226       C  
ATOM   1079  O   GLU B 282      -3.669   0.110   2.825  1.00 49.59           O  
ANISOU 1079  O   GLU B 282     6538   5946   6359   -312    159    151       O  
ATOM   1080  CB  GLU B 282      -5.973   2.492   2.711  1.00 62.20           C  
ANISOU 1080  CB  GLU B 282     8157   7431   8044     13    230    272       C  
ATOM   1081  CG  GLU B 282      -6.267   3.979   2.674  1.00 59.90           C  
ANISOU 1081  CG  GLU B 282     7983   6963   7812    162    280    289       C  
ATOM   1082  CD  GLU B 282      -7.636   4.314   3.220  1.00 57.70           C  
ANISOU 1082  CD  GLU B 282     7600   6736   7586    382    344    323       C  
ATOM   1083  OE1 GLU B 282      -8.257   3.433   3.850  1.00 69.14           O  
ANISOU 1083  OE1 GLU B 282     8894   8368   9011    381    370    310       O  
ATOM   1084  OE2 GLU B 282      -8.092   5.458   3.018  1.00 73.41           O1-
ANISOU 1084  OE2 GLU B 282     9664   8578   9652    560    385    371       O1-
ATOM   1085  N   LEU B 283      -5.164  -0.142   1.160  1.00 53.86           N  
ANISOU 1085  N   LEU B 283     6961   6576   6926   -305     99    295       N  
ATOM   1086  CA  LEU B 283      -4.968  -1.588   1.127  1.00 52.85           C  
ANISOU 1086  CA  LEU B 283     6773   6512   6795   -414     93    266       C  
ATOM   1087  C   LEU B 283      -3.602  -1.953   0.563  1.00 54.64           C  
ANISOU 1087  C   LEU B 283     7065   6690   7005   -516     81    196       C  
ATOM   1088  O   LEU B 283      -3.065  -3.019   0.885  1.00 55.97           O  
ANISOU 1088  O   LEU B 283     7222   6852   7193   -555    100    153       O  
ATOM   1089  CB  LEU B 283      -6.079  -2.258   0.315  1.00 53.85           C  
ANISOU 1089  CB  LEU B 283     6780   6756   6924   -470     53    318       C  
ATOM   1090  CG  LEU B 283      -7.300  -2.743   1.103  1.00 52.24           C  
ANISOU 1090  CG  LEU B 283     6447   6649   6753   -440     94    357       C  
ATOM   1091  CD1 LEU B 283      -7.992  -1.595   1.814  1.00 60.81           C  
ANISOU 1091  CD1 LEU B 283     7499   7751   7853   -261    133    399       C  
ATOM   1092  CD2 LEU B 283      -8.276  -3.477   0.198  1.00 76.39           C  
ANISOU 1092  CD2 LEU B 283     9365   9851   9808   -558     42    377       C  
ATOM   1093  N   CYS B 284      -3.027  -1.089  -0.275  1.00 58.16           N  
ANISOU 1093  N   CYS B 284     7579   7097   7423   -551     65    193       N  
ATOM   1094  CA ACYS B 284      -1.695  -1.359  -0.807  0.56 61.15           C  
ANISOU 1094  CA ACYS B 284     7989   7461   7783   -653     79    115       C  
ATOM   1095  CA BCYS B 284      -1.696  -1.348  -0.812  0.44 60.76           C  
ANISOU 1095  CA BCYS B 284     7941   7411   7733   -654     80    116       C  
ATOM   1096  C   CYS B 284      -0.629  -1.194   0.267  1.00 56.50           C  
ANISOU 1096  C   CYS B 284     7412   6839   7216   -637    104     38       C  
ATOM   1097  O   CYS B 284       0.279  -2.024   0.380  1.00 58.78           O  
ANISOU 1097  O   CYS B 284     7654   7161   7521   -660    111    -23       O  
ATOM   1098  CB ACYS B 284      -1.402  -0.444  -1.996  0.56 59.23           C  
ANISOU 1098  CB ACYS B 284     7818   7203   7483   -724     76    151       C  
ATOM   1099  CB BCYS B 284      -1.422  -0.408  -1.985  0.44 63.68           C  
ANISOU 1099  CB BCYS B 284     8384   7765   8046   -721     76    153       C  
ATOM   1100  SG ACYS B 284      -2.165  -0.957  -3.555  0.56 67.22           S  
ANISOU 1100  SG ACYS B 284     8804   8338   8401   -799     25    208       S  
ATOM   1101  SG BCYS B 284       0.046  -0.808  -2.950  0.44 70.35           S  
ANISOU 1101  SG BCYS B 284     9234   8650   8846   -874    126     56       S  
ATOM   1102  N   GLN B 285      -0.776  -0.189   1.119  1.00 56.15           N  
ANISOU 1102  N   GLN B 285     7425   6741   7169   -587    113     33       N  
ATOM   1103  CA  GLN B 285       0.257   0.079   2.144  1.00 55.82           C  
ANISOU 1103  CA  GLN B 285     7386   6710   7111   -600    115    -61       C  
ATOM   1104  C   GLN B 285       0.122  -0.980   3.232  1.00 49.53           C  
ANISOU 1104  C   GLN B 285     6525   5994   6298   -519     97    -51       C  
ATOM   1105  O   GLN B 285       1.144  -1.385   3.789  1.00 53.54           O  
ANISOU 1105  O   GLN B 285     6985   6574   6782   -523     68   -101       O  
ATOM   1106  CB  GLN B 285       0.099   1.497   2.685  1.00 55.10           C  
ANISOU 1106  CB  GLN B 285     7402   6522   7012   -589    146   -104       C  
ATOM   1107  CG  GLN B 285       0.287   2.578   1.633  1.00 55.62           C  
ANISOU 1107  CG  GLN B 285     7571   6459   7102   -671    177    -81       C  
ATOM   1108  CD  GLN B 285       1.679   2.567   1.056  1.00 60.48           C  
ANISOU 1108  CD  GLN B 285     8159   7114   7705   -843    186   -149       C  
ATOM   1109  NE2 GLN B 285       1.783   2.874  -0.223  1.00 66.08           N  
ANISOU 1109  NE2 GLN B 285     8920   7781   8408   -924    214    -79       N  
ATOM   1110  OE1 GLN B 285       2.653   2.285   1.745  1.00 59.49           O  
ANISOU 1110  OE1 GLN B 285     7952   7086   7564   -899    166   -258       O  
ATOM   1111  N   LEU B 286      -1.105  -1.394   3.524  1.00 53.66           N  
ANISOU 1111  N   LEU B 286     7037   6523   6827   -445    116     27       N  
ATOM   1112  CA  LEU B 286      -1.308  -2.468   4.493  1.00 57.23           C  
ANISOU 1112  CA  LEU B 286     7455   7032   7258   -389    122     74       C  
ATOM   1113  C   LEU B 286      -0.575  -3.734   4.069  1.00 57.21           C  
ANISOU 1113  C   LEU B 286     7412   7023   7300   -410    104     88       C  
ATOM   1114  O   LEU B 286       0.095  -4.381   4.883  1.00 57.78           O  
ANISOU 1114  O   LEU B 286     7470   7135   7348   -352     84    109       O  
ATOM   1115  CB  LEU B 286      -2.803  -2.742   4.666  1.00 50.72           C  
ANISOU 1115  CB  LEU B 286     6604   6221   6446   -352    170    155       C  
ATOM   1116  CG  LEU B 286      -3.577  -1.748   5.537  1.00 56.45           C  
ANISOU 1116  CG  LEU B 286     7351   6972   7126   -270    219    141       C  
ATOM   1117  CD1 LEU B 286      -5.045  -2.140   5.630  1.00 48.67           C  
ANISOU 1117  CD1 LEU B 286     6282   6046   6166   -238    278    223       C  
ATOM   1118  CD2 LEU B 286      -2.956  -1.645   6.923  1.00 47.20           C  
ANISOU 1118  CD2 LEU B 286     6230   5860   5845   -239    227     91       C  
ATOM   1119  N   ARG B 287      -0.693  -4.106   2.792  1.00 53.74           N  
ANISOU 1119  N   ARG B 287     6959   6542   6918   -477    114     76       N  
ATOM   1120  CA  ARG B 287       0.025  -5.275   2.293  1.00 55.99           C  
ANISOU 1120  CA  ARG B 287     7223   6791   7260   -487    129     51       C  
ATOM   1121  C   ARG B 287       1.532  -5.052   2.319  1.00 46.35           C  
ANISOU 1121  C   ARG B 287     5955   5620   6037   -465    107    -22       C  
ATOM   1122  O   ARG B 287       2.293  -5.967   2.654  1.00 55.77           O  
ANISOU 1122  O   ARG B 287     7107   6810   7270   -383    106    -16       O  
ATOM   1123  CB  ARG B 287      -0.449  -5.625   0.883  1.00 58.48           C  
ANISOU 1123  CB  ARG B 287     7544   7076   7601   -590    153     14       C  
ATOM   1124  CG  ARG B 287      -1.801  -6.321   0.852  1.00 60.14           C  
ANISOU 1124  CG  ARG B 287     7755   7263   7833   -635    171     69       C  
ATOM   1125  CD  ARG B 287      -2.032  -7.043  -0.461  1.00 57.63           C  
ANISOU 1125  CD  ARG B 287     7442   6925   7530   -759    190     -8       C  
ATOM   1126  NE  ARG B 287      -3.160  -7.964  -0.381  1.00 62.63           N  
ANISOU 1126  NE  ARG B 287     8066   7527   8202   -842    217     16       N  
ATOM   1127  CZ  ARG B 287      -3.658  -8.632  -1.414  1.00 66.21           C  
ANISOU 1127  CZ  ARG B 287     8520   7983   8655   -993    228    -69       C  
ATOM   1128  NH1 ARG B 287      -3.164  -8.487  -2.633  1.00 58.62           N1+
ANISOU 1128  NH1 ARG B 287     7576   7066   7630  -1061    215   -176       N1+
ATOM   1129  NH2 ARG B 287      -4.681  -9.458  -1.220  1.00 57.85           N  
ANISOU 1129  NH2 ARG B 287     7441   6897   7641  -1103    258    -55       N  
ATOM   1130  N   PHE B 288       1.981  -3.847   1.955  1.00 51.81           N  
ANISOU 1130  N   PHE B 288     6645   6352   6689   -539     95    -85       N  
ATOM   1131  CA  PHE B 288       3.408  -3.538   1.992  1.00 53.59           C  
ANISOU 1131  CA  PHE B 288     6791   6660   6911   -563     81   -170       C  
ATOM   1132  C   PHE B 288       3.982  -3.719   3.390  1.00 55.18           C  
ANISOU 1132  C   PHE B 288     6933   6957   7076   -467     15   -158       C  
ATOM   1133  O   PHE B 288       5.127  -4.160   3.546  1.00 58.16           O  
ANISOU 1133  O   PHE B 288     7191   7435   7472   -419    -15   -193       O  
ATOM   1134  CB  PHE B 288       3.651  -2.107   1.516  1.00 59.49           C  
ANISOU 1134  CB  PHE B 288     7578   7404   7620   -697     97   -226       C  
ATOM   1135  CG  PHE B 288       3.646  -1.956   0.031  1.00 56.16           C  
ANISOU 1135  CG  PHE B 288     7186   6952   7200   -800    155   -235       C  
ATOM   1136  CD1 PHE B 288       4.025  -3.006  -0.785  1.00 55.99           C  
ANISOU 1136  CD1 PHE B 288     7106   6960   7207   -795    198   -273       C  
ATOM   1137  CD2 PHE B 288       3.262  -0.761  -0.551  1.00 65.00           C  
ANISOU 1137  CD2 PHE B 288     8409   8007   8282   -894    175   -203       C  
ATOM   1138  CE1 PHE B 288       4.019  -2.868  -2.153  1.00 65.71           C  
ANISOU 1138  CE1 PHE B 288     8375   8198   8395   -905    257   -294       C  
ATOM   1139  CE2 PHE B 288       3.257  -0.617  -1.916  1.00 64.21           C  
ANISOU 1139  CE2 PHE B 288     8349   7907   8140   -991    222   -182       C  
ATOM   1140  CZ  PHE B 288       3.629  -1.672  -2.717  1.00 59.67           C  
ANISOU 1140  CZ  PHE B 288     7708   7404   7560  -1007    261   -236       C  
ATOM   1141  N   ASN B 289       3.209  -3.362   4.418  1.00 48.78           N  
ANISOU 1141  N   ASN B 289     6191   6146   6195   -432     -9   -109       N  
ATOM   1142  CA  ASN B 289       3.696  -3.483   5.788  1.00 47.09           C  
ANISOU 1142  CA  ASN B 289     5938   6062   5891   -355    -82    -95       C  
ATOM   1143  C   ASN B 289       4.071  -4.922   6.120  1.00 47.96           C  
ANISOU 1143  C   ASN B 289     5994   6195   6036   -207   -108     16       C  
ATOM   1144  O   ASN B 289       5.021  -5.165   6.874  1.00 54.61           O  
ANISOU 1144  O   ASN B 289     6740   7187   6820   -124   -194     30       O  
ATOM   1145  CB  ASN B 289       2.648  -2.959   6.767  1.00 50.63           C  
ANISOU 1145  CB  ASN B 289     6489   6506   6241   -341    -68    -66       C  
ATOM   1146  CG  ASN B 289       3.216  -2.718   8.149  1.00 58.33           C  
ANISOU 1146  CG  ASN B 289     7444   7657   7063   -312   -146    -97       C  
ATOM   1147  ND2 ASN B 289       4.049  -1.693   8.273  1.00 56.43           N  
ANISOU 1147  ND2 ASN B 289     7169   7500   6772   -424   -189   -251       N  
ATOM   1148  OD1 ASN B 289       2.921  -3.451   9.093  1.00 51.46           O  
ANISOU 1148  OD1 ASN B 289     6593   6855   6104   -210   -166     17       O  
ATOM   1149  N   THR B 290       3.334  -5.891   5.571  1.00 47.25           N  
ANISOU 1149  N   THR B 290     5963   5953   6036   -171    -39     97       N  
ATOM   1150  CA  THR B 290       3.618  -7.292   5.862  1.00 59.37           C  
ANISOU 1150  CA  THR B 290     7495   7431   7632    -26    -35    211       C  
ATOM   1151  C   THR B 290       4.924  -7.765   5.237  1.00 65.26           C  
ANISOU 1151  C   THR B 290     8118   8205   8474     53    -44    149       C  
ATOM   1152  O   THR B 290       5.501  -8.750   5.713  1.00 58.04           O  
ANISOU 1152  O   THR B 290     7168   7282   7603    233    -70    249       O  
ATOM   1153  CB  THR B 290       2.468  -8.178   5.384  1.00 51.88           C  
ANISOU 1153  CB  THR B 290     6657   6284   6771    -59     62    280       C  
ATOM   1154  CG2 THR B 290       1.164  -7.764   6.048  1.00 49.41           C  
ANISOU 1154  CG2 THR B 290     6418   5984   6371   -123     86    345       C  
ATOM   1155  OG1 THR B 290       2.333  -8.063   3.961  1.00 62.60           O  
ANISOU 1155  OG1 THR B 290     8008   7567   8208   -172    118    158       O  
ATOM   1156  N   VAL B 291       5.403  -7.096   4.187  1.00 49.66           N  
ANISOU 1156  N   VAL B 291     6073   6264   6531    -63    -13     -0       N  
ATOM   1157  CA  VAL B 291       6.694  -7.421   3.590  1.00 53.74           C  
ANISOU 1157  CA  VAL B 291     6436   6856   7127     -1      2    -86       C  
ATOM   1158  C   VAL B 291       7.765  -6.407   3.977  1.00 58.75           C  
ANISOU 1158  C   VAL B 291     6904   7734   7686    -62    -82   -172       C  
ATOM   1159  O   VAL B 291       8.842  -6.386   3.372  1.00 55.75           O  
ANISOU 1159  O   VAL B 291     6356   7465   7360    -67    -55   -272       O  
ATOM   1160  CB  VAL B 291       6.584  -7.553   2.062  1.00 56.28           C  
ANISOU 1160  CB  VAL B 291     6787   7071   7525   -108    125   -200       C  
ATOM   1161  CG1 VAL B 291       5.522  -8.575   1.692  1.00 48.34           C  
ANISOU 1161  CG1 VAL B 291     5940   5843   6586    -92    198   -149       C  
ATOM   1162  CG2 VAL B 291       6.276  -6.205   1.423  1.00 56.22           C  
ANISOU 1162  CG2 VAL B 291     6815   7111   7433   -327    137   -278       C  
ATOM   1163  N   PHE B 292       7.501  -5.576   4.980  1.00 52.48           N  
ANISOU 1163  N   PHE B 292     6142   7034   6763   -123   -170   -155       N  
ATOM   1164  CA  PHE B 292       8.446  -4.566   5.424  1.00 59.03           C  
ANISOU 1164  CA  PHE B 292     6832   8089   7507   -232   -251   -268       C  
ATOM   1165  C   PHE B 292       9.312  -5.111   6.551  1.00 61.01           C  
ANISOU 1165  C   PHE B 292     6917   8571   7691    -61   -393   -202       C  
ATOM   1166  O   PHE B 292       8.818  -5.762   7.476  1.00 60.26           O  
ANISOU 1166  O   PHE B 292     6906   8460   7528     92   -450    -48       O  
ATOM   1167  CB  PHE B 292       7.709  -3.307   5.886  1.00 57.84           C  
ANISOU 1167  CB  PHE B 292     6825   7904   7245   -402   -258   -324       C  
ATOM   1168  CG  PHE B 292       8.618  -2.202   6.346  1.00 63.01           C  
ANISOU 1168  CG  PHE B 292     7376   8751   7816   -570   -326   -475       C  
ATOM   1169  CD1 PHE B 292       9.556  -1.655   5.487  1.00 60.61           C  
ANISOU 1169  CD1 PHE B 292     6945   8510   7575   -733   -280   -602       C  
ATOM   1170  CD2 PHE B 292       8.526  -1.704   7.634  1.00 56.95           C  
ANISOU 1170  CD2 PHE B 292     6641   8108   6889   -593   -422   -508       C  
ATOM   1171  CE1 PHE B 292      10.390  -0.637   5.905  1.00 60.70           C  
ANISOU 1171  CE1 PHE B 292     6855   8691   7516   -937   -331   -757       C  
ATOM   1172  CE2 PHE B 292       9.357  -0.684   8.060  1.00 56.85           C  
ANISOU 1172  CE2 PHE B 292     6541   8271   6791   -790   -483   -686       C  
ATOM   1173  CZ  PHE B 292      10.290  -0.151   7.194  1.00 59.62           C  
ANISOU 1173  CZ  PHE B 292     6756   8666   7228   -973   -439   -810       C  
ATOM   1174  N   ASN B 293      10.611  -4.849   6.461  1.00 63.05           N  
ANISOU 1174  N   ASN B 293     6927   9067   7960    -93   -449   -306       N  
ATOM   1175  CA  ASN B 293      11.575  -5.273   7.471  1.00 62.70           C  
ANISOU 1175  CA  ASN B 293     6666   9319   7840     71   -615   -249       C  
ATOM   1176  C   ASN B 293      11.959  -4.044   8.287  1.00 73.11           C  
ANISOU 1176  C   ASN B 293     7915  10887   8978   -152   -733   -391       C  
ATOM   1177  O   ASN B 293      12.597  -3.121   7.771  1.00 72.59           O  
ANISOU 1177  O   ASN B 293     7733  10914   8934   -390   -699   -577       O  
ATOM   1178  CB  ASN B 293      12.792  -5.923   6.815  1.00 68.08           C  
ANISOU 1178  CB  ASN B 293     7064  10135   8666    212   -599   -278       C  
ATOM   1179  CG  ASN B 293      13.747  -6.548   7.824  1.00 68.74           C  
ANISOU 1179  CG  ASN B 293     6898  10530   8690    461   -787   -169       C  
ATOM   1180  ND2 ASN B 293      14.344  -7.673   7.444  1.00 65.08           N  
ANISOU 1180  ND2 ASN B 293     6288  10051   8388    755   -754    -78       N  
ATOM   1181  OD1 ASN B 293      13.944  -6.034   8.925  1.00 67.61           O  
ANISOU 1181  OD1 ASN B 293     6695  10643   8352    402   -958   -167       O  
ATOM   1182  N   ALA B 294      11.557  -4.032   9.562  1.00 73.74           N  
ANISOU 1182  N   ALA B 294     8082  11068   8867    -97   -854   -311       N  
ATOM   1183  CA  ALA B 294      11.801  -2.867  10.408  1.00 72.00           C  
ANISOU 1183  CA  ALA B 294     7842  11065   8449   -326   -954   -480       C  
ATOM   1184  C   ALA B 294      13.289  -2.646  10.651  1.00 79.87           C  
ANISOU 1184  C   ALA B 294     8486  12465   9397   -391  -1107   -599       C  
ATOM   1185  O   ALA B 294      13.750  -1.500  10.689  1.00 76.06           O  
ANISOU 1185  O   ALA B 294     7940  12106   8856   -696  -1120   -829       O  
ATOM   1186  CB  ALA B 294      11.061  -3.022  11.736  1.00 72.11           C  
ANISOU 1186  CB  ALA B 294     8023  11140   8236   -236  -1041   -371       C  
ATOM   1187  N   GLU B 295      14.054  -3.726  10.833  1.00 79.88           N  
ANISOU 1187  N   GLU B 295     8249  12673   9431   -108  -1219   -444       N  
ATOM   1188  CA  GLU B 295      15.475  -3.575  11.133  1.00 85.78           C  
ANISOU 1188  CA  GLU B 295     8598  13870  10123   -138  -1388   -541       C  
ATOM   1189  C   GLU B 295      16.237  -2.989   9.952  1.00 84.49           C  
ANISOU 1189  C   GLU B 295     8239  13721  10145   -364  -1260   -747       C  
ATOM   1190  O   GLU B 295      16.969  -2.002  10.099  1.00 96.54           O  
ANISOU 1190  O   GLU B 295     9583  15501  11595   -671  -1317   -967       O  
ATOM   1191  CB  GLU B 295      16.086  -4.915  11.545  1.00 88.47           C  
ANISOU 1191  CB  GLU B 295     8722  14409  10483    281  -1530   -294       C  
ATOM   1192  CG  GLU B 295      15.484  -5.526  12.795  1.00 99.78           C  
ANISOU 1192  CG  GLU B 295    10331  15883  11700    501  -1670    -51       C  
ATOM   1193  CD  GLU B 295      16.003  -6.923  13.055  1.00117.87           C  
ANISOU 1193  CD  GLU B 295    12466  18266  14053    954  -1776    246       C  
ATOM   1194  OE1 GLU B 295      16.960  -7.337  12.366  1.00123.77           O  
ANISOU 1194  OE1 GLU B 295    12912  19114  15000   1104  -1764    224       O  
ATOM   1195  OE2 GLU B 295      15.477  -7.597  13.964  1.00120.91           O1-
ANISOU 1195  OE2 GLU B 295    13030  18624  14287   1167  -1858    505       O1-
ATOM   1196  N   THR B 296      16.077  -3.580   8.771  1.00 78.14           N  
ANISOU 1196  N   THR B 296     7473  12649   9567   -243  -1073   -689       N  
ATOM   1197  CA  THR B 296      16.830  -3.171   7.595  1.00 64.25           C  
ANISOU 1197  CA  THR B 296     5521  10926   7964   -429   -927   -856       C  
ATOM   1198  C   THR B 296      16.179  -2.028   6.828  1.00 68.90           C  
ANISOU 1198  C   THR B 296     6379  11226   8574   -790   -747   -998       C  
ATOM   1199  O   THR B 296      16.816  -1.466   5.932  1.00 82.10           O  
ANISOU 1199  O   THR B 296     7918  12946  10331  -1020   -622  -1141       O  
ATOM   1200  CB  THR B 296      17.016  -4.367   6.657  1.00 75.97           C  
ANISOU 1200  CB  THR B 296     6927  12281   9659   -125   -796   -748       C  
ATOM   1201  CG2 THR B 296      17.622  -5.541   7.410  1.00 65.01           C  
ANISOU 1201  CG2 THR B 296     5304  11117   8280    290   -962   -570       C  
ATOM   1202  OG1 THR B 296      15.745  -4.757   6.126  1.00 65.97           O  
ANISOU 1202  OG1 THR B 296     6042  10569   8455    -59   -650   -646       O  
ATOM   1203  N   GLY B 297      14.948  -1.660   7.168  1.00 73.57           N  
ANISOU 1203  N   GLY B 297     7334  11533   9086   -838   -724   -950       N  
ATOM   1204  CA  GLY B 297      14.254  -0.624   6.419  1.00 69.39           C  
ANISOU 1204  CA  GLY B 297     7072  10702   8592  -1114   -558  -1041       C  
ATOM   1205  C   GLY B 297      14.025  -0.990   4.969  1.00 67.15           C  
ANISOU 1205  C   GLY B 297     6855  10193   8467  -1082   -365   -993       C  
ATOM   1206  O   GLY B 297      14.168  -0.137   4.084  1.00 68.69           O  
ANISOU 1206  O   GLY B 297     7100  10294   8703  -1345   -228  -1092       O  
ATOM   1207  N   THR B 298      13.676  -2.247   4.704  1.00 57.33           N  
ANISOU 1207  N   THR B 298     5628   8852   7302   -779   -344   -846       N  
ATOM   1208  CA  THR B 298      13.529  -2.752   3.348  1.00 68.07           C  
ANISOU 1208  CA  THR B 298     7035  10037   8790   -738   -167   -829       C  
ATOM   1209  C   THR B 298      12.186  -3.449   3.206  1.00 55.08           C  
ANISOU 1209  C   THR B 298     5675   8088   7165   -574   -128   -686       C  
ATOM   1210  O   THR B 298      11.774  -4.207   4.090  1.00 56.38           O  
ANISOU 1210  O   THR B 298     5886   8229   7308   -357   -226   -561       O  
ATOM   1211  CB  THR B 298      14.641  -3.745   2.975  1.00 71.25           C  
ANISOU 1211  CB  THR B 298     7126  10642   9303   -538   -142   -847       C  
ATOM   1212  CG2 THR B 298      16.004  -3.184   3.311  1.00 70.14           C  
ANISOU 1212  CG2 THR B 298     6626  10885   9139   -673   -213   -979       C  
ATOM   1213  OG1 THR B 298      14.451  -4.968   3.698  1.00 86.67           O  
ANISOU 1213  OG1 THR B 298     9071  12572  11287   -184   -241   -692       O  
ATOM   1214  N   TRP B 299      11.505  -3.186   2.095  1.00 56.06           N  
ANISOU 1214  N   TRP B 299     5983   7998   7319   -694     12   -696       N  
ATOM   1215  CA  TRP B 299      10.338  -3.964   1.701  1.00 61.52           C  
ANISOU 1215  CA  TRP B 299     6887   8443   8044   -567     63   -591       C  
ATOM   1216  C   TRP B 299      10.831  -5.135   0.859  1.00 65.78           C  
ANISOU 1216  C   TRP B 299     7326   8973   8695   -417    164   -617       C  
ATOM   1217  O   TRP B 299      11.360  -4.941  -0.240  1.00 56.50           O  
ANISOU 1217  O   TRP B 299     6083   7847   7537   -534    290   -723       O  
ATOM   1218  CB  TRP B 299       9.340  -3.098   0.937  1.00 49.48           C  
ANISOU 1218  CB  TRP B 299     5590   6737   6472   -757    137   -586       C  
ATOM   1219  CG  TRP B 299       8.687  -2.056   1.792  1.00 63.13           C  
ANISOU 1219  CG  TRP B 299     7455   8412   8122   -846     65   -561       C  
ATOM   1220  CD1 TRP B 299       7.523  -2.178   2.492  1.00 59.40           C  
ANISOU 1220  CD1 TRP B 299     7135   7819   7615   -749     16   -465       C  
ATOM   1221  CD2 TRP B 299       9.169  -0.729   2.040  1.00 61.38           C  
ANISOU 1221  CD2 TRP B 299     7229   8243   7849  -1056     57   -654       C  
ATOM   1222  CE2 TRP B 299       8.243  -0.104   2.899  1.00 58.21           C  
ANISOU 1222  CE2 TRP B 299     6999   7731   7388  -1053      7   -623       C  
ATOM   1223  CE3 TRP B 299      10.292  -0.010   1.620  1.00 56.71           C  
ANISOU 1223  CE3 TRP B 299     6507   7777   7263  -1267    107   -772       C  
ATOM   1224  NE1 TRP B 299       7.249  -1.009   3.160  1.00 54.34           N  
ANISOU 1224  NE1 TRP B 299     6585   7158   6904   -858    -16   -502       N  
ATOM   1225  CZ2 TRP B 299       8.407   1.205   3.345  1.00 57.47           C  
ANISOU 1225  CZ2 TRP B 299     6979   7611   7247  -1239      6   -722       C  
ATOM   1226  CZ3 TRP B 299      10.451   1.292   2.062  1.00 66.58           C  
ANISOU 1226  CZ3 TRP B 299     7828   9003   8467  -1486     99   -857       C  
ATOM   1227  CH2 TRP B 299       9.514   1.885   2.916  1.00 59.83           C  
ANISOU 1227  CH2 TRP B 299     7173   8000   7561  -1465     50   -839       C  
ATOM   1228  N   GLU B 300      10.657  -6.351   1.373  1.00 58.97           N  
ANISOU 1228  N   GLU B 300     6470   8035   7900   -160    127   -523       N  
ATOM   1229  CA  GLU B 300      11.185  -7.548   0.720  1.00 59.85           C  
ANISOU 1229  CA  GLU B 300     6497   8098   8143     28    233   -560       C  
ATOM   1230  C   GLU B 300      10.076  -8.136  -0.140  1.00 60.82           C  
ANISOU 1230  C   GLU B 300     6866   7950   8294    -10    345   -562       C  
ATOM   1231  O   GLU B 300       9.238  -8.913   0.321  1.00 63.08           O  
ANISOU 1231  O   GLU B 300     7308   8044   8616    100    321   -453       O  
ATOM   1232  CB  GLU B 300      11.704  -8.537   1.756  1.00 62.39           C  
ANISOU 1232  CB  GLU B 300     6701   8465   8540    341    136   -442       C  
ATOM   1233  CG  GLU B 300      12.919  -8.023   2.519  1.00 73.56           C  
ANISOU 1233  CG  GLU B 300     7813  10223   9912    379      6   -460       C  
ATOM   1234  CD  GLU B 300      13.191  -8.802   3.791  1.00 83.58           C  
ANISOU 1234  CD  GLU B 300     9007  11568  11183    679   -151   -281       C  
ATOM   1235  OE1 GLU B 300      12.556  -9.859   3.991  1.00 87.52           O  
ANISOU 1235  OE1 GLU B 300     9688  11812  11753    879   -123   -137       O  
ATOM   1236  OE2 GLU B 300      14.040  -8.355   4.591  1.00 83.67           O1-
ANISOU 1236  OE2 GLU B 300     8776  11902  11112    699   -305   -277       O1-
ATOM   1237  N   CYS B 301      10.075  -7.756  -1.413  1.00 72.25           N  
ANISOU 1237  N   CYS B 301     8344   9400   9706   -191    470   -688       N  
ATOM   1238  CA  CYS B 301       9.050  -8.187  -2.362  1.00 62.07           C  
ANISOU 1238  CA  CYS B 301     7266   7920   8399   -277    560   -719       C  
ATOM   1239  C   CYS B 301       9.574  -9.300  -3.270  1.00 67.36           C  
ANISOU 1239  C   CYS B 301     7906   8526   9163   -173    723   -862       C  
ATOM   1240  O   CYS B 301       9.638  -9.169  -4.492  1.00 75.16           O  
ANISOU 1240  O   CYS B 301     8924   9551  10083   -320    850   -998       O  
ATOM   1241  CB  CYS B 301       8.561  -6.995  -3.178  1.00 57.99           C  
ANISOU 1241  CB  CYS B 301     6841   7458   7737   -546    577   -741       C  
ATOM   1242  SG  CYS B 301       8.087  -5.566  -2.186  1.00 59.21           S  
ANISOU 1242  SG  CYS B 301     7041   7652   7806   -654    429   -615       S  
ATOM   1243  N   GLY B 302       9.945 -10.417  -2.647  1.00 74.99           N  
ANISOU 1243  N   GLY B 302     8826   9387  10281     96    727   -826       N  
ATOM   1244  CA  GLY B 302      10.449 -11.556  -3.388  1.00 74.85           C  
ANISOU 1244  CA  GLY B 302     8795   9252  10390    246    900   -971       C  
ATOM   1245  C   GLY B 302      11.707 -11.256  -4.175  1.00 79.56           C  
ANISOU 1245  C   GLY B 302     9160  10084  10985    242   1028  -1142       C  
ATOM   1246  O   GLY B 302      12.777 -11.048  -3.595  1.00100.32           O  
ANISOU 1246  O   GLY B 302    11526  12918  13673    384    981  -1115       O  
ATOM   1247  N   ARG B 303      11.590 -11.240  -5.506  1.00 94.38           N  
ANISOU 1247  N   ARG B 303    11117  11965  12779     66   1194  -1323       N  
ATOM   1248  CA  ARG B 303      12.742 -10.936  -6.348  1.00 97.98           C  
ANISOU 1248  CA  ARG B 303    11360  12663  13207     26   1356  -1494       C  
ATOM   1249  C   ARG B 303      13.220  -9.504  -6.158  1.00 92.94           C  
ANISOU 1249  C   ARG B 303    10558  12307  12446   -181   1275  -1429       C  
ATOM   1250  O   ARG B 303      14.411  -9.220  -6.331  1.00 96.95           O  
ANISOU 1250  O   ARG B 303    10791  13063  12982   -168   1361  -1518       O  
ATOM   1251  CB  ARG B 303      12.394 -11.172  -7.817  1.00109.66           C  
ANISOU 1251  CB  ARG B 303    13000  14104  14562   -156   1550  -1694       C  
ATOM   1252  CG  ARG B 303      11.941 -12.582  -8.139  1.00114.35           C  
ANISOU 1252  CG  ARG B 303    13777  14400  15269     -8   1663  -1822       C  
ATOM   1253  CD  ARG B 303      13.068 -13.574  -7.939  1.00110.09           C  
ANISOU 1253  CD  ARG B 303    13054  13814  14962    346   1805  -1926       C  
ATOM   1254  NE  ARG B 303      12.701 -14.910  -8.393  1.00120.86           N  
ANISOU 1254  NE  ARG B 303    14630  14848  16445    468   1963  -2091       N  
ATOM   1255  CZ  ARG B 303      13.491 -15.971  -8.304  1.00130.44           C  
ANISOU 1255  CZ  ARG B 303    15760  15911  17891    813   2117  -2194       C  
ATOM   1256  NH1 ARG B 303      14.700 -15.889  -7.776  1.00123.54           N1+
ANISOU 1256  NH1 ARG B 303    14557  15233  17150   1091   2116  -2138       N1+
ATOM   1257  NH2 ARG B 303      13.055 -17.142  -8.758  1.00140.64           N  
ANISOU 1257  NH2 ARG B 303    17299  16848  19288    882   2278  -2364       N  
ATOM   1258  N   LEU B 304      12.317  -8.594  -5.811  1.00 79.10           N  
ANISOU 1258  N   LEU B 304     8966  10515  10575   -376   1125  -1286       N  
ATOM   1259  CA  LEU B 304      12.616  -7.174  -5.721  1.00 81.84           C  
ANISOU 1259  CA  LEU B 304     9237  11051  10808   -611   1070  -1235       C  
ATOM   1260  C   LEU B 304      12.721  -6.748  -4.262  1.00 84.70           C  
ANISOU 1260  C   LEU B 304     9506  11453  11222   -532    869  -1102       C  
ATOM   1261  O   LEU B 304      11.945  -7.202  -3.416  1.00 78.97           O  
ANISOU 1261  O   LEU B 304     8904  10563  10538   -391    742   -984       O  
ATOM   1262  CB  LEU B 304      11.549  -6.343  -6.444  1.00 64.41           C  
ANISOU 1262  CB  LEU B 304     7290   8765   8420   -876   1062  -1174       C  
ATOM   1263  CG  LEU B 304      11.481  -6.438  -7.976  1.00 80.34           C  
ANISOU 1263  CG  LEU B 304     9405  10826  10296  -1035   1244  -1293       C  
ATOM   1264  CD1 LEU B 304      10.957  -7.783  -8.471  1.00 87.63           C  
ANISOU 1264  CD1 LEU B 304    10446  11595  11255   -903   1316  -1407       C  
ATOM   1265  CD2 LEU B 304      10.637  -5.311  -8.544  1.00 84.51           C  
ANISOU 1265  CD2 LEU B 304    10139  11343  10628  -1289   1198  -1173       C  
ATOM   1266  N   SER B 305      13.684  -5.877  -3.972  1.00 78.52           N  
ANISOU 1266  N   SER B 305     8503  10907  10423   -650    851  -1132       N  
ATOM   1267  CA  SER B 305      13.857  -5.306  -2.644  1.00 73.00           C  
ANISOU 1267  CA  SER B 305     7713  10298   9729   -638    660  -1047       C  
ATOM   1268  C   SER B 305      14.002  -3.797  -2.756  1.00 74.57           C  
ANISOU 1268  C   SER B 305     7931  10584   9819   -977    661  -1066       C  
ATOM   1269  O   SER B 305      14.705  -3.296  -3.639  1.00 76.40           O  
ANISOU 1269  O   SER B 305     8061  10949  10018  -1177    810  -1161       O  
ATOM   1270  CB  SER B 305      15.079  -5.894  -1.934  1.00 68.44           C  
ANISOU 1270  CB  SER B 305     6786   9959   9261   -412    606  -1083       C  
ATOM   1271  OG  SER B 305      14.871  -7.257  -1.612  1.00 93.52           O  
ANISOU 1271  OG  SER B 305     9988  12993  12552    -65    585  -1018       O  
ATOM   1272  N   TYR B 306      13.328  -3.077  -1.862  1.00 68.10           N  
ANISOU 1272  N   TYR B 306     7261   9670   8946  -1045    515   -978       N  
ATOM   1273  CA  TYR B 306      13.387  -1.619  -1.810  1.00 69.87           C  
ANISOU 1273  CA  TYR B 306     7553   9904   9092  -1351    513   -996       C  
ATOM   1274  C   TYR B 306      13.947  -1.208  -0.455  1.00 64.14           C  
ANISOU 1274  C   TYR B 306     6664   9343   8363  -1365    354  -1032       C  
ATOM   1275  O   TYR B 306      13.254  -1.307   0.563  1.00 69.34           O  
ANISOU 1275  O   TYR B 306     7437   9916   8994  -1239    212   -957       O  
ATOM   1276  CB  TYR B 306      12.004  -1.016  -2.046  1.00 64.12           C  
ANISOU 1276  CB  TYR B 306     7174   8895   8292  -1427    506   -884       C  
ATOM   1277  CG  TYR B 306      11.357  -1.510  -3.319  1.00 67.62           C  
ANISOU 1277  CG  TYR B 306     7770   9222   8702  -1406    620   -844       C  
ATOM   1278  CD1 TYR B 306      11.562  -0.853  -4.524  1.00 72.04           C  
ANISOU 1278  CD1 TYR B 306     8398   9794   9180  -1630    766   -855       C  
ATOM   1279  CD2 TYR B 306      10.551  -2.641  -3.318  1.00 63.91           C  
ANISOU 1279  CD2 TYR B 306     7379   8640   8263  -1185    585   -796       C  
ATOM   1280  CE1 TYR B 306      10.977  -1.303  -5.690  1.00 76.03           C  
ANISOU 1280  CE1 TYR B 306     9039  10242   9607  -1624    855   -828       C  
ATOM   1281  CE2 TYR B 306       9.963  -3.099  -4.481  1.00 65.02           C  
ANISOU 1281  CE2 TYR B 306     7650   8703   8350  -1202    679   -794       C  
ATOM   1282  CZ  TYR B 306      10.180  -2.424  -5.663  1.00 72.51           C  
ANISOU 1282  CZ  TYR B 306     8656   9704   9190  -1415    803   -814       C  
ATOM   1283  OH  TYR B 306       9.602  -2.866  -6.830  1.00 68.73           O  
ANISOU 1283  OH  TYR B 306     8307   9194   8612  -1446    883   -820       O  
ATOM   1284  N   CYS B 307      15.187  -0.727  -0.449  1.00 67.85           N  
ANISOU 1284  N   CYS B 307     6860  10075   8844  -1541    383  -1157       N  
ATOM   1285  CA  CYS B 307      15.905  -0.378   0.771  1.00 74.33           C  
ANISOU 1285  CA  CYS B 307     7461  11139   9641  -1586    220  -1229       C  
ATOM   1286  C   CYS B 307      15.987   1.134   0.909  1.00 72.51           C  
ANISOU 1286  C   CYS B 307     7341  10864   9348  -1978    242  -1320       C  
ATOM   1287  O   CYS B 307      16.378   1.823  -0.036  1.00 79.32           O  
ANISOU 1287  O   CYS B 307     8213  11704  10221  -2253    412  -1374       O  
ATOM   1288  CB  CYS B 307      17.316  -0.968   0.763  1.00 68.67           C  
ANISOU 1288  CB  CYS B 307     6294  10802   8992  -1503    217  -1323       C  
ATOM   1289  SG  CYS B 307      18.216  -0.751   2.315  1.00 79.16           S  
ANISOU 1289  SG  CYS B 307     7295  12521  10263  -1508    -39  -1396       S  
ATOM   1290  N   LEU B 308      15.673   1.638   2.099  1.00 81.36           N  
ANISOU 1290  N   LEU B 308     8546  11970  10395  -2015     87  -1344       N  
ATOM   1291  CA  LEU B 308      15.636   3.075   2.317  1.00 85.06           C  
ANISOU 1291  CA  LEU B 308     9179  12322  10818  -2375    119  -1451       C  
ATOM   1292  C   LEU B 308      17.047   3.650   2.355  1.00 84.07           C  
ANISOU 1292  C   LEU B 308     8729  12515  10699  -2695    137  -1638       C  
ATOM   1293  O   LEU B 308      18.019   2.959   2.671  1.00 92.77           O  
ANISOU 1293  O   LEU B 308     9436  13999  11813  -2589     44  -1693       O  
ATOM   1294  CB  LEU B 308      14.903   3.398   3.618  1.00 76.16           C  
ANISOU 1294  CB  LEU B 308     8233  11107   9598  -2316    -35  -1463       C  
ATOM   1295  CG  LEU B 308      13.393   3.145   3.639  1.00 81.91           C  
ANISOU 1295  CG  LEU B 308     9302  11502  10316  -2081    -25  -1300       C  
ATOM   1296  CD1 LEU B 308      12.911   2.981   5.069  1.00 65.45           C  
ANISOU 1296  CD1 LEU B 308     7269   9478   8123  -1933   -191  -1307       C  
ATOM   1297  CD2 LEU B 308      12.645   4.272   2.943  1.00 78.21           C  
ANISOU 1297  CD2 LEU B 308     9168  10671   9878  -2272    125  -1279       C  
ATOM   1298  N   GLU B 309      17.166   4.936   2.016  1.00 92.66           N  
ANISOU 1298  N   GLU B 309     9979  13440  11787  -3090    262  -1729       N  
ATOM   1299  CA  GLU B 309      18.493   5.606   2.098  1.00 94.28           C  
ANISOU 1299  CA  GLU B 309     9900  13917  12004  -3480    310  -1921       C  
ATOM   1300  C   GLU B 309      18.550   6.369   3.424  1.00 95.78           C  
ANISOU 1300  C   GLU B 309    10212  14049  12130  -3797    232  -2102       C  
ATOM   1301  O   GLU B 309      18.717   7.607   3.388  1.00102.82           O  
ANISOU 1301  O   GLU B 309    11117  15019  12931  -3648     34  -2147       O  
ATOM   1302  CB  GLU B 309      18.720   6.499   0.875  1.00 93.99           C  
ANISOU 1302  CB  GLU B 309     9935  13751  12028  -3750    578  -1888       C  
ATOM   1303  CG  GLU B 309      18.623   5.755  -0.445  1.00 94.96           C  
ANISOU 1303  CG  GLU B 309     9953  13942  12187  -3480    686  -1756       C  
ATOM   1304  CD  GLU B 309      19.544   4.555  -0.592  1.00100.14           C  
ANISOU 1304  CD  GLU B 309    10079  15082  12888  -3444    691  -1867       C  
ATOM   1305  OE1 GLU B 309      20.742   4.764  -0.866  1.00 98.81           O  
ANISOU 1305  OE1 GLU B 309     9703  15100  12740  -3803    846  -1981       O  
ATOM   1306  OE2 GLU B 309      19.059   3.418  -0.440  1.00100.39           O1-
ANISOU 1306  OE2 GLU B 309     9899  15303  12943  -3050    552  -1832       O1-
ATOM   1307  N   ASP B 310      18.407   5.655   4.546  1.00 30.00           N  
ATOM   1308  CA  ASP B 310      18.406   6.295   5.890  1.00 30.00           C  
ATOM   1309  C   ASP B 310      19.658   7.162   6.059  1.00 30.00           C  
ATOM   1310  O   ASP B 310      20.772   6.636   5.850  1.00 30.00           O  
ATOM   1311  CB  ASP B 310      18.299   5.244   6.998  1.00 30.00           C  
ATOM   1312  CG  ASP B 310      18.369   5.825   8.400  1.00 30.00           C  
ATOM   1313  OD1 ASP B 310      17.346   6.364   8.860  1.00 30.00           O  
ATOM   1314  OD2 ASP B 310      19.446   5.729   9.020  1.00 30.00           O1-
ATOM   1315  N   THR B 311      19.476   8.433   6.432  1.00 30.00           N  
ATOM   1316  CA  THR B 311      20.630   9.343   6.666  1.00 30.00           C  
ATOM   1317  C   THR B 311      21.538   8.734   7.739  1.00 30.00           C  
ATOM   1318  O   THR B 311      21.046   8.535   8.871  1.00 30.00           O  
ATOM   1319  CB  THR B 311      20.155  10.750   7.056  1.00 30.00           C  
ATOM   1320  CG2 THR B 311      21.294  11.730   7.234  1.00 30.00           C  
ATOM   1321  OG1 THR B 311      19.271  11.222   6.039  1.00 30.00           O  
ATOM   1322  N   ALA B 312      22.797   8.442   7.390  1.00 30.00           N  
ATOM   1323  CA  ALA B 312      23.759   7.834   8.344  1.00 30.00           C  
ATOM   1324  C   ALA B 312      23.119   6.620   9.032  1.00 30.00           C  
ATOM   1325  O   ALA B 312      22.724   5.679   8.313  1.00 30.00           O  
ATOM   1326  CB  ALA B 312      24.229   8.869   9.341  1.00 30.00           C  
ATOM   1327  N   GLY B 313      23.068   6.612  10.366  1.00 30.00           N  
ATOM   1328  CA  GLY B 313      22.554   5.425  11.080  1.00 30.00           C  
ATOM   1329  C   GLY B 313      21.451   5.759  12.066  1.00 30.00           C  
ATOM   1330  O   GLY B 313      20.850   6.847  11.934  1.00 30.00           O  
ATOM   1331  N   GLY B 314      21.191   4.855  13.017  1.00 30.00           N  
ATOM   1332  CA  GLY B 314      20.120   5.067  14.011  1.00 30.00           C  
ATOM   1333  C   GLY B 314      18.778   5.294  13.340  1.00 30.00           C  
ATOM   1334  O   GLY B 314      18.199   4.310  12.836  1.00 30.00           O  
ATOM   1335  N   PHE B 315      18.307   6.543  13.327  1.00 30.00           N  
ATOM   1336  CA  PHE B 315      17.012   6.880  12.682  1.00 30.00           C  
ATOM   1337  C   PHE B 315      17.066   8.311  12.141  1.00 30.00           C  
ATOM   1338  O   PHE B 315      16.252   8.624  11.250  1.00 30.00           O  
ATOM   1339  CB  PHE B 315      15.865   6.736  13.684  1.00 30.00           C  
ATOM   1340  CG  PHE B 315      14.703   5.908  13.198  1.00 30.00           C  
ATOM   1341  CD1 PHE B 315      14.226   6.042  11.903  1.00 30.00           C  
ATOM   1342  CD2 PHE B 315      14.084   4.995  14.037  1.00 30.00           C  
ATOM   1343  CE1 PHE B 315      13.157   5.280  11.460  1.00 30.00           C  
ATOM   1344  CE2 PHE B 315      13.014   4.234  13.592  1.00 30.00           C  
ATOM   1345  CZ  PHE B 315      12.554   4.380  12.305  1.00 30.00           C  
ATOM   1346  N   GLN B 316      17.989   9.135  12.656  1.00 30.00           N  
ATOM   1347  CA  GLN B 316      18.068  10.566  12.252  1.00 30.00           C  
ATOM   1348  C   GLN B 316      16.668  11.176  12.379  1.00 30.00           C  
ATOM   1349  O   GLN B 316      16.237  11.403  13.528  1.00 30.00           O  
ATOM   1350  CB  GLN B 316      18.645  10.702  10.840  1.00 30.00           C  
ATOM   1351  CG  GLN B 316      19.413  11.998  10.621  1.00 30.00           C  
ATOM   1352  CD  GLN B 316      18.564  13.062   9.970  1.00 30.00           C  
ATOM   1353  NE2 GLN B 316      18.625  14.267  10.511  1.00 30.00           N  
ATOM   1354  OE1 GLN B 316      17.857  12.811   8.996  1.00 30.00           O  
ATOM   1355  N   GLN B 317      15.987  11.420  11.255  1.00125.16           N  
ANISOU 1355  N   GLN B 317    16025  16615  14918  -4646   -164  -3709       N  
ATOM   1356  CA  GLN B 317      14.591  11.931  11.296  1.00124.18           C  
ANISOU 1356  CA  GLN B 317    15533  16765  14885  -4520   -239  -3444       C  
ATOM   1357  C   GLN B 317      13.838  11.413  10.066  1.00133.15           C  
ANISOU 1357  C   GLN B 317    16871  17477  16244  -4235    -59  -3110       C  
ATOM   1358  O   GLN B 317      13.386  12.245   9.254  1.00130.38           O  
ANISOU 1358  O   GLN B 317    16840  16639  16061  -4382    158  -3110       O  
ATOM   1359  CB  GLN B 317      14.569  13.459  11.390  1.00123.65           C  
ANISOU 1359  CB  GLN B 317    15108  17258  14616  -4208   -509  -3324       C  
ATOM   1360  CG  GLN B 317      13.836  13.999  12.613  1.00132.31           C  
ANISOU 1360  CG  GLN B 317    15720  18797  15757  -4215   -632  -3214       C  
ATOM   1361  CD  GLN B 317      13.013  12.974  13.359  1.00128.81           C  
ANISOU 1361  CD  GLN B 317    14999  18769  15172  -3784   -860  -2994       C  
ATOM   1362  NE2 GLN B 317      11.803  12.729  12.880  1.00115.46           N  
ANISOU 1362  NE2 GLN B 317    13539  16847  13483  -3384   -824  -2759       N  
ATOM   1363  OE1 GLN B 317      13.443  12.419  14.368  1.00137.36           O  
ANISOU 1363  OE1 GLN B 317    15660  20373  16156  -3807  -1061  -3025       O  
ATOM   1364  N   LEU B 318      13.725  10.088   9.933  1.00136.74           N  
ANISOU 1364  N   LEU B 318    17148  18119  16691  -3827   -154  -2823       N  
ATOM   1365  CA  LEU B 318      12.973   9.488   8.798  1.00134.65           C  
ANISOU 1365  CA  LEU B 318    17035  17533  16593  -3545    -22  -2515       C  
ATOM   1366  C   LEU B 318      11.487   9.429   9.166  1.00137.02           C  
ANISOU 1366  C   LEU B 318    17591  17610  16860  -3176     -5  -2383       C  
ATOM   1367  O   LEU B 318      10.650   9.520   8.246  1.00137.04           O  
ANISOU 1367  O   LEU B 318    17819  17249  17001  -3015    135  -2196       O  
ATOM   1368  CB  LEU B 318      13.529   8.090   8.519  1.00131.84           C  
ANISOU 1368  CB  LEU B 318    16329  17488  16276  -3361   -101  -2304       C  
ATOM   1369  CG  LEU B 318      14.624   8.022   7.455  1.00133.77           C  
ANISOU 1369  CG  LEU B 318    16351  17851  16624  -3672    -24  -2352       C  
ATOM   1370  N   LEU B 319      11.181   9.289  10.460  1.00132.14           N  
ANISOU 1370  N   LEU B 319    16928  17234  16044  -3044   -144  -2468       N  
ATOM   1371  CA  LEU B 319       9.769   9.236  10.928  1.00126.56           C  
ANISOU 1371  CA  LEU B 319    16452  16345  15290  -2733   -103  -2374       C  
ATOM   1372  C   LEU B 319       9.057  10.549  10.583  1.00124.42           C  
ANISOU 1372  C   LEU B 319    16569  15587  15120  -2806    102  -2493       C  
ATOM   1373  O   LEU B 319       7.824  10.604  10.750  1.00127.49           O  
ANISOU 1373  O   LEU B 319    17142  15788  15512  -2532    175  -2404       O  
ATOM   1374  CB  LEU B 319       9.760   8.992  12.440  1.00127.54           C  
ANISOU 1374  CB  LEU B 319    16474  16844  15140  -2646   -269  -2474       C  
ATOM   1375  CG  LEU B 319      10.549   7.771  12.909  1.00121.72           C  
ANISOU 1375  CG  LEU B 319    15406  16535  14305  -2429   -468  -2268       C  
ATOM   1376  CD1 LEU B 319      11.457   8.129  14.076  1.00114.68           C  
ANISOU 1376  CD1 LEU B 319    14526  15903  13145  -2248   -586  -2262       C  
ATOM   1377  CD2 LEU B 319       9.612   6.635  13.288  1.00100.42           C  
ANISOU 1377  CD2 LEU B 319    12676  13674  11803  -2162   -404  -1953       C  
ATOM   1378  N   LEU B 320       9.802  11.563  10.128  1.00116.33           N  
ANISOU 1378  N   LEU B 320    15667  14346  14187  -3166    207  -2689       N  
ATOM   1379  CA  LEU B 320       9.177  12.848   9.713  1.00117.38           C  
ANISOU 1379  CA  LEU B 320    16199  13937  14463  -3210    425  -2766       C  
ATOM   1380  C   LEU B 320       8.077  12.555   8.688  1.00115.49           C  
ANISOU 1380  C   LEU B 320    16091  13380  14410  -2905    535  -2427       C  
ATOM   1381  O   LEU B 320       6.945  13.036   8.892  1.00123.21           O  
ANISOU 1381  O   LEU B 320    17363  13968  15484  -2739    680  -2402       O  
ATOM   1382  CB  LEU B 320      10.256  13.755   9.114  1.00119.82           C  
ANISOU 1382  CB  LEU B 320    16616  14051  14860  -3684    528  -2998       C  
ATOM   1383  CG  LEU B 320      10.978  14.661  10.109  1.00121.63           C  
ANISOU 1383  CG  LEU B 320    16626  14680  14907  -4069    389  -3336       C  
ATOM   1384  CD1 LEU B 320      11.814  15.704   9.383  1.00123.45           C  
ANISOU 1384  CD1 LEU B 320    17034  14619  15252  -4571    541  -3591       C  
ATOM   1385  CD2 LEU B 320       9.989  15.331  11.052  1.00111.97           C  
ANISOU 1385  CD2 LEU B 320    15441  13667  13437  -3975    292  -3562       C  
ATOM   1386  N   GLU B 321       8.401  11.799   7.632  1.00105.95           N  
ANISOU 1386  N   GLU B 321    14659  12349  13248  -2820    467  -2174       N  
ATOM   1387  CA  GLU B 321       7.380  11.405   6.624  1.00 94.51           C  
ANISOU 1387  CA  GLU B 321    13300  10679  11931  -2548    538  -1859       C  
ATOM   1388  C   GLU B 321       6.315  10.545   7.313  1.00 91.68           C  
ANISOU 1388  C   GLU B 321    12871  10464  11501  -2161    461  -1719       C  
ATOM   1389  O   GLU B 321       6.688   9.524   7.927  1.00 78.04           O  
ANISOU 1389  O   GLU B 321    10898   9109   9642  -2089    315  -1716       O  
ATOM   1390  CB  GLU B 321       8.037  10.636   5.477  1.00 91.04           C  
ANISOU 1390  CB  GLU B 321    12659  10389  11541  -2641    514  -1686       C  
ATOM   1391  CG  GLU B 321       7.047   9.993   4.521  1.00102.99           C  
ANISOU 1391  CG  GLU B 321    14139  11890  13101  -2329    503  -1379       C  
ATOM   1392  CD  GLU B 321       6.422  10.933   3.505  1.00111.74           C  
ANISOU 1392  CD  GLU B 321    15534  12588  14334  -2263    645  -1199       C  
ATOM   1393  OE1 GLU B 321       7.164  11.475   2.663  1.00122.81           O  
ANISOU 1393  OE1 GLU B 321    17089  13764  15808  -2526    762  -1221       O  
ATOM   1394  OE2 GLU B 321       5.192  11.119   3.555  1.00 98.58           O1-
ANISOU 1394  OE2 GLU B 321    13932  10835  12690  -1952    637  -1024       O1-
ATOM   1395  N   PRO B 322       5.013  10.905   7.244  1.00 88.62           N  
ANISOU 1395  N   PRO B 322    12683   9792  11198  -1907    558  -1592       N  
ATOM   1396  CA  PRO B 322       3.950  10.066   7.828  1.00 80.21           C  
ANISOU 1396  CA  PRO B 322    11545   8872  10060  -1583    509  -1495       C  
ATOM   1397  C   PRO B 322       3.935   8.635   7.324  1.00 79.97           C  
ANISOU 1397  C   PRO B 322    11262   9122  10000  -1441    389  -1274       C  
ATOM   1398  O   PRO B 322       3.769   7.713   8.131  1.00 69.18           O  
ANISOU 1398  O   PRO B 322     9756   8018   8512  -1320    301  -1267       O  
ATOM   1399  CB  PRO B 322       2.666  10.812   7.437  1.00 79.96           C  
ANISOU 1399  CB  PRO B 322    11742   8473  10167  -1359    651  -1386       C  
ATOM   1400  CG  PRO B 322       3.105  12.224   7.183  1.00 86.97           C  
ANISOU 1400  CG  PRO B 322    12893   8987  11164  -1573    783  -1521       C  
ATOM   1401  CD  PRO B 322       4.479  12.117   6.603  1.00 91.23           C  
ANISOU 1401  CD  PRO B 322    13317   9655  11692  -1904    726  -1545       C  
ATOM   1402  N   MET B 323       4.079   8.422   6.012  1.00 81.03           N  
ANISOU 1402  N   MET B 323    11357   9196  10234  -1457    397  -1091       N  
ATOM   1403  CA  MET B 323       4.062   7.063   5.476  1.00 59.60           C  
ANISOU 1403  CA  MET B 323     8431   6714   7502  -1334    305   -916       C  
ATOM   1404  C   MET B 323       5.152   6.205   6.105  1.00 66.12           C  
ANISOU 1404  C   MET B 323     9027   7872   8225  -1418    186  -1008       C  
ATOM   1405  O   MET B 323       4.930   5.025   6.404  1.00 65.72           O  
ANISOU 1405  O   MET B 323     8835   8012   8121  -1251    106   -913       O  
ATOM   1406  CB  MET B 323       4.211   7.095   3.955  1.00 66.62           C  
ANISOU 1406  CB  MET B 323     9332   7502   8480  -1390    345   -757       C  
ATOM   1407  CG  MET B 323       3.980   5.752   3.287  1.00 78.09           C  
ANISOU 1407  CG  MET B 323    10614   9135   9922  -1253    280   -597       C  
ATOM   1408  SD  MET B 323       2.346   5.071   3.640  1.00 90.91           S  
ANISOU 1408  SD  MET B 323    12242  10758  11542   -954    255   -461       S  
ATOM   1409  N   LEU B 324       6.338   6.780   6.317  1.00 76.53           N  
ANISOU 1409  N   LEU B 324    10300   9264   9516  -1676    172  -1187       N  
ATOM   1410  CA  LEU B 324       7.428   6.036   6.941  1.00 62.71           C  
ANISOU 1410  CA  LEU B 324     8291   7872   7665  -1738     39  -1271       C  
ATOM   1411  C   LEU B 324       7.114   5.725   8.398  1.00 64.97           C  
ANISOU 1411  C   LEU B 324     8567   8333   7788  -1625    -53  -1344       C  
ATOM   1412  O   LEU B 324       7.259   4.581   8.847  1.00 66.79           O  
ANISOU 1412  O   LEU B 324     8626   8815   7936  -1466   -166  -1247       O  
ATOM   1413  CB  LEU B 324       8.734   6.823   6.827  1.00 80.56           C  
ANISOU 1413  CB  LEU B 324    10475  10204   9931  -2076     47  -1461       C  
ATOM   1414  CG  LEU B 324       9.661   6.377   5.699  1.00 77.85           C  
ANISOU 1414  CG  LEU B 324     9929   9982   9669  -2170     62  -1389       C  
ATOM   1415  CD1 LEU B 324      10.947   7.183   5.718  1.00 90.85           C  
ANISOU 1415  CD1 LEU B 324    11465  11738  11314  -2539     80  -1596       C  
ATOM   1416  CD2 LEU B 324       9.949   4.892   5.828  1.00 87.16           C  
ANISOU 1416  CD2 LEU B 324    10843  11460  10812  -1940    -60  -1280       C  
ATOM   1417  N   LYS B 325       6.698   6.741   9.156  1.00 76.11           N  
ANISOU 1417  N   LYS B 325    10176   9603   9139  -1703      8  -1515       N  
ATOM   1418  CA  LYS B 325       6.326   6.529  10.551  1.00 74.47           C  
ANISOU 1418  CA  LYS B 325     9986   9571   8737  -1608    -53  -1601       C  
ATOM   1419  C   LYS B 325       5.193   5.518  10.677  1.00 70.68           C  
ANISOU 1419  C   LYS B 325     9505   9108   8243  -1299    -46  -1373       C  
ATOM   1420  O   LYS B 325       5.158   4.730  11.628  1.00 68.16           O  
ANISOU 1420  O   LYS B 325     9102   9043   7754  -1191   -137  -1332       O  
ATOM   1421  CB  LYS B 325       5.931   7.863  11.185  1.00 84.59           C  
ANISOU 1421  CB  LYS B 325    11523  10635   9982  -1733     64  -1845       C  
ATOM   1422  CG  LYS B 325       5.732   7.826  12.692  1.00 84.94           C  
ANISOU 1422  CG  LYS B 325    11598  10901   9775  -1706     15  -2007       C  
ATOM   1423  CD  LYS B 325       5.216   9.168  13.196  1.00 98.60           C  
ANISOU 1423  CD  LYS B 325    13614  12348  11500  -1803    178  -2271       C  
ATOM   1424  CE  LYS B 325       5.133   9.207  14.714  1.00108.29           C  
ANISOU 1424  CE  LYS B 325    14883  13834  12430  -1824    139  -2486       C  
ATOM   1425  NZ  LYS B 325       4.535  10.479  15.208  1.00 93.58           N1+
ANISOU 1425  NZ  LYS B 325    13320  11666  10571  -1887    335  -2770       N1+
ATOM   1426  N   PHE B 326       4.258   5.523   9.723  1.00 71.87           N  
ANISOU 1426  N   PHE B 326     9746   9002   8560  -1169     59  -1215       N  
ATOM   1427  CA  PHE B 326       3.144   4.579   9.761  1.00 63.97           C  
ANISOU 1427  CA  PHE B 326     8722   8021   7563   -921     76  -1014       C  
ATOM   1428  C   PHE B 326       3.638   3.136   9.701  1.00 61.38           C  
ANISOU 1428  C   PHE B 326     8197   7923   7201   -843    -42   -856       C  
ATOM   1429  O   PHE B 326       3.207   2.287  10.489  1.00 62.35           O  
ANISOU 1429  O   PHE B 326     8286   8188   7215   -707    -75   -760       O  
ATOM   1430  CB  PHE B 326       2.169   4.865   8.617  1.00 57.60           C  
ANISOU 1430  CB  PHE B 326     8005   6946   6935   -826    180   -881       C  
ATOM   1431  CG  PHE B 326       1.076   3.842   8.482  1.00 52.47           C  
ANISOU 1431  CG  PHE B 326     7289   6340   6307   -623    189   -683       C  
ATOM   1432  CD1 PHE B 326      -0.076   3.941   9.246  1.00 52.95           C  
ANISOU 1432  CD1 PHE B 326     7409   6393   6319   -482    270   -679       C  
ATOM   1433  CD2 PHE B 326       1.194   2.787   7.592  1.00 63.19           C  
ANISOU 1433  CD2 PHE B 326     8527   7750   7734   -594    136   -524       C  
ATOM   1434  CE1 PHE B 326      -1.086   3.005   9.128  1.00 60.85           C  
ANISOU 1434  CE1 PHE B 326     8327   7451   7344   -340    289   -506       C  
ATOM   1435  CE2 PHE B 326       0.187   1.846   7.472  1.00 58.01           C  
ANISOU 1435  CE2 PHE B 326     7818   7121   7101   -457    152   -368       C  
ATOM   1436  CZ  PHE B 326      -0.954   1.956   8.240  1.00 53.77           C  
ANISOU 1436  CZ  PHE B 326     7321   6591   6520   -342    225   -352       C  
ATOM   1437  N   HIS B 327       4.537   2.841   8.757  1.00 57.62           N  
ANISOU 1437  N   HIS B 327     7600   7469   6822   -921    -87   -823       N  
ATOM   1438  CA  HIS B 327       5.001   1.468   8.575  1.00 55.28           C  
ANISOU 1438  CA  HIS B 327     7130   7337   6536   -813   -171   -679       C  
ATOM   1439  C   HIS B 327       5.771   0.968   9.791  1.00 60.83           C  
ANISOU 1439  C   HIS B 327     7712   8333   7067   -782   -305   -706       C  
ATOM   1440  O   HIS B 327       5.682  -0.212  10.149  1.00 55.37           O  
ANISOU 1440  O   HIS B 327     6953   7746   6340   -611   -361   -543       O  
ATOM   1441  CB  HIS B 327       5.868   1.365   7.321  1.00 58.47           C  
ANISOU 1441  CB  HIS B 327     7423   7721   7071   -904   -164   -679       C  
ATOM   1442  CG  HIS B 327       5.086   1.273   6.049  1.00 54.58           C  
ANISOU 1442  CG  HIS B 327     7014   7016   6710   -870    -66   -571       C  
ATOM   1443  CD2 HIS B 327       4.815   2.197   5.099  1.00 57.96           C  
ANISOU 1443  CD2 HIS B 327     7556   7255   7211   -975     21   -585       C  
ATOM   1444  ND1 HIS B 327       4.474   0.109   5.636  1.00 55.98           N  
ANISOU 1444  ND1 HIS B 327     7164   7171   6937   -721    -59   -422       N  
ATOM   1445  CE1 HIS B 327       3.860   0.322   4.485  1.00 58.06           C  
ANISOU 1445  CE1 HIS B 327     7499   7280   7280   -746     13   -370       C  
ATOM   1446  NE2 HIS B 327       4.051   1.581   4.138  1.00 59.77           N  
ANISOU 1446  NE2 HIS B 327     7804   7399   7507   -882     57   -446       N  
ATOM   1447  N   TYR B 328       6.539   1.848  10.435  1.00 58.41           N  
ANISOU 1447  N   TYR B 328     7382   8163   6646   -953   -363   -906       N  
ATOM   1448  CA  TYR B 328       7.288   1.440  11.619  1.00 60.85           C  
ANISOU 1448  CA  TYR B 328     7559   8812   6751   -933   -522   -934       C  
ATOM   1449  C   TYR B 328       6.362   1.209  12.807  1.00 65.71           C  
ANISOU 1449  C   TYR B 328     8309   9487   7172   -811   -517   -877       C  
ATOM   1450  O   TYR B 328       6.527   0.232  13.548  1.00 70.37           O  
ANISOU 1450  O   TYR B 328     8821  10295   7622   -661   -624   -724       O  
ATOM   1451  CB  TYR B 328       8.353   2.484  11.949  1.00 59.16           C  
ANISOU 1451  CB  TYR B 328     7268   8758   6452  -1201   -590  -1196       C  
ATOM   1452  CG  TYR B 328       9.611   2.336  11.123  1.00 63.67           C  
ANISOU 1452  CG  TYR B 328     7595   9452   7146  -1303   -645  -1220       C  
ATOM   1453  CD1 TYR B 328      10.537   1.339  11.401  1.00 65.24           C  
ANISOU 1453  CD1 TYR B 328     7520   9974   7293  -1173   -805  -1122       C  
ATOM   1454  CD2 TYR B 328       9.862   3.181  10.050  1.00 71.00           C  
ANISOU 1454  CD2 TYR B 328     8562  10174   8242  -1512   -525  -1325       C  
ATOM   1455  CE1 TYR B 328      11.684   1.199  10.643  1.00 63.78           C  
ANISOU 1455  CE1 TYR B 328     7076   9927   7229  -1245   -833  -1158       C  
ATOM   1456  CE2 TYR B 328      11.004   3.050   9.288  1.00 64.39           C  
ANISOU 1456  CE2 TYR B 328     7486   9474   7504  -1622   -545  -1354       C  
ATOM   1457  CZ  TYR B 328      11.912   2.058   9.587  1.00 69.87           C  
ANISOU 1457  CZ  TYR B 328     7881  10511   8155  -1485   -694  -1285       C  
ATOM   1458  OH  TYR B 328      13.049   1.925   8.825  1.00 81.93           O  
ANISOU 1458  OH  TYR B 328     9137  12201   9790  -1575   -693  -1328       O  
ATOM   1459  N   MET B 329       5.390   2.101  13.009  1.00 58.55           N  
ANISOU 1459  N   MET B 329     7608   8389   6251   -859   -381   -989       N  
ATOM   1460  CA  MET B 329       4.436   1.929  14.100  1.00 60.85           C  
ANISOU 1460  CA  MET B 329     8020   8745   6355   -750   -334   -952       C  
ATOM   1461  C   MET B 329       3.626   0.649  13.927  1.00 60.69           C  
ANISOU 1461  C   MET B 329     7985   8682   6393   -536   -297   -661       C  
ATOM   1462  O   MET B 329       3.458  -0.126  14.875  1.00 66.07           O  
ANISOU 1462  O   MET B 329     8665   9552   6886   -432   -343   -529       O  
ATOM   1463  CB  MET B 329       3.504   3.139  14.178  1.00 58.41           C  
ANISOU 1463  CB  MET B 329     7916   8203   6074   -806   -162  -1133       C  
ATOM   1464  CG  MET B 329       4.179   4.436  14.593  1.00 78.79           C  
ANISOU 1464  CG  MET B 329    10576  10791   8570  -1039   -166  -1454       C  
ATOM   1465  SD  MET B 329       2.995   5.642  15.220  1.00106.12           S  
ANISOU 1465  SD  MET B 329    14308  14028  11985  -1029     50  -1674       S  
ATOM   1466  CE  MET B 329       2.463   6.414  13.688  1.00 75.87           C  
ANISOU 1466  CE  MET B 329    10579   9730   8519  -1006    198  -1628       C  
ATOM   1467  N   LEU B 330       3.118   0.411  12.714  1.00 61.37           N  
ANISOU 1467  N   LEU B 330     8071   8521   6725   -489   -213   -557       N  
ATOM   1468  CA  LEU B 330       2.279  -0.760  12.476  1.00 54.32           C  
ANISOU 1468  CA  LEU B 330     7174   7560   5905   -338   -162   -319       C  
ATOM   1469  C   LEU B 330       3.073  -2.050  12.636  1.00 59.51           C  
ANISOU 1469  C   LEU B 330     7717   8358   6535   -241   -281   -143       C  
ATOM   1470  O   LEU B 330       2.595  -3.012  13.251  1.00 61.99           O  
ANISOU 1470  O   LEU B 330     8065   8719   6769   -127   -269     46       O  
ATOM   1471  CB  LEU B 330       1.653  -0.681  11.083  1.00 55.88           C  
ANISOU 1471  CB  LEU B 330     7382   7504   6347   -340    -70   -281       C  
ATOM   1472  CG  LEU B 330       0.571  -1.725  10.802  1.00 58.11           C  
ANISOU 1472  CG  LEU B 330     7669   7704   6709   -239      5    -85       C  
ATOM   1473  CD1 LEU B 330      -0.533  -1.625  11.842  1.00 55.96           C  
ANISOU 1473  CD1 LEU B 330     7470   7492   6303   -189    104    -60       C  
ATOM   1474  CD2 LEU B 330       0.009  -1.561   9.400  1.00 61.07           C  
ANISOU 1474  CD2 LEU B 330     8035   7885   7283   -265     64    -73       C  
ATOM   1475  N   LYS B 331       4.282  -2.097  12.068  1.00 52.38           N  
ANISOU 1475  N   LYS B 331     6678   7513   5711   -276   -383   -190       N  
ATOM   1476  CA  LYS B 331       5.132  -3.273  12.230  1.00 59.16           C  
ANISOU 1476  CA  LYS B 331     7409   8507   6564   -138   -498    -30       C  
ATOM   1477  C   LYS B 331       5.451  -3.534  13.696  1.00 58.29           C  
ANISOU 1477  C   LYS B 331     7288   8683   6176    -66   -620     42       C  
ATOM   1478  O   LYS B 331       5.581  -4.693  14.108  1.00 62.81           O  
ANISOU 1478  O   LYS B 331     7842   9311   6711    112   -674    275       O  
ATOM   1479  CB  LYS B 331       6.424  -3.101  11.428  1.00 55.39           C  
ANISOU 1479  CB  LYS B 331     6745   8094   6204   -193   -573   -135       C  
ATOM   1480  CG  LYS B 331       7.116  -4.407  11.091  1.00 55.21           C  
ANISOU 1480  CG  LYS B 331     6590   8099   6291     -2   -628     33       C  
ATOM   1481  CD  LYS B 331       6.302  -5.199  10.082  1.00 54.57           C  
ANISOU 1481  CD  LYS B 331     6607   7713   6414     62   -485    141       C  
ATOM   1482  CE  LYS B 331       6.897  -6.574   9.839  1.00 57.58           C  
ANISOU 1482  CE  LYS B 331     6905   8061   6913    273   -509    300       C  
ATOM   1483  NZ  LYS B 331       6.418  -7.155   8.554  1.00 66.70           N1+
ANISOU 1483  NZ  LYS B 331     8123   8935   8284    267   -366    300       N1+
ATOM   1484  N   LYS B 332       5.572  -2.471  14.497  1.00 57.73           N  
ANISOU 1484  N   LYS B 332     7249   8784   5901   -203   -660   -153       N  
ATOM   1485  CA  LYS B 332       5.876  -2.632  15.915  1.00 55.05           C  
ANISOU 1485  CA  LYS B 332     6906   8770   5239   -162   -787   -109       C  
ATOM   1486  C   LYS B 332       4.752  -3.350  16.652  1.00 64.45           C  
ANISOU 1486  C   LYS B 332     8262   9925   6302    -40   -690    108       C  
ATOM   1487  O   LYS B 332       4.992  -3.980  17.688  1.00 68.94           O  
ANISOU 1487  O   LYS B 332     8833  10736   6623     63   -794    277       O  
ATOM   1488  CB  LYS B 332       6.140  -1.260  16.537  1.00 57.33           C  
ANISOU 1488  CB  LYS B 332     7227   9220   5337   -379   -818   -422       C  
ATOM   1489  CG  LYS B 332       7.184  -1.249  17.636  1.00 64.89           C  
ANISOU 1489  CG  LYS B 332     8056  10615   5986   -410  -1040   -470       C  
ATOM   1490  CD  LYS B 332       7.754   0.151  17.813  1.00 85.64           C  
ANISOU 1490  CD  LYS B 332    10664  13351   8525   -696  -1076   -847       C  
ATOM   1491  CE  LYS B 332       8.371   0.653  16.513  1.00 94.98           C  
ANISOU 1491  CE  LYS B 332    11730  14338  10020   -829  -1041   -975       C  
ATOM   1492  NZ  LYS B 332       8.911   2.035  16.633  1.00 90.34           N1+
ANISOU 1492  NZ  LYS B 332    11151  13797   9376  -1147  -1046  -1339       N1+
ATOM   1493  N   LEU B 333       3.525  -3.273  16.131  1.00 68.65           N  
ANISOU 1493  N   LEU B 333     8918  10178   6986    -56   -493    119       N  
ATOM   1494  CA  LEU B 333       2.392  -3.938  16.761  1.00 60.03           C  
ANISOU 1494  CA  LEU B 333     7957   9056   5795     21   -369    313       C  
ATOM   1495  C   LEU B 333       2.446  -5.453  16.604  1.00 57.94           C  
ANISOU 1495  C   LEU B 333     7684   8706   5623    177   -387    636       C  
ATOM   1496  O   LEU B 333       1.785  -6.163  17.370  1.00 69.73           O  
ANISOU 1496  O   LEU B 333     9287  10233   6976    235   -317    847       O  
ATOM   1497  CB  LEU B 333       1.080  -3.400  16.187  1.00 65.34           C  
ANISOU 1497  CB  LEU B 333     8711   9490   6626    -42   -160    221       C  
ATOM   1498  CG  LEU B 333       0.796  -1.915  16.430  1.00 55.40           C  
ANISOU 1498  CG  LEU B 333     7511   8245   5292   -155    -90    -77       C  
ATOM   1499  CD1 LEU B 333      -0.545  -1.521  15.832  1.00 64.18           C  
ANISOU 1499  CD1 LEU B 333     8672   9130   6583   -148    107   -111       C  
ATOM   1500  CD2 LEU B 333       0.835  -1.598  17.916  1.00 54.86           C  
ANISOU 1500  CD2 LEU B 333     7521   8465   4857   -179   -105   -154       C  
ATOM   1501  N   GLN B 334       3.212  -5.956  15.632  1.00 67.09           N  
ANISOU 1501  N   GLN B 334     8734   9742   7017    240   -458    675       N  
ATOM   1502  CA  GLN B 334       3.382  -7.393  15.403  1.00 70.92           C  
ANISOU 1502  CA  GLN B 334     9226  10093   7628    407   -465    952       C  
ATOM   1503  C   GLN B 334       2.031  -8.082  15.200  1.00 60.51           C  
ANISOU 1503  C   GLN B 334     8055   8521   6416    380   -268   1098       C  
ATOM   1504  O   GLN B 334       1.672  -9.032  15.898  1.00 61.67           O  
ANISOU 1504  O   GLN B 334     8312   8648   6473    459   -225   1356       O  
ATOM   1505  CB  GLN B 334       4.162  -8.040  16.552  1.00 63.77           C  
ANISOU 1505  CB  GLN B 334     8305   9444   6482    572   -626   1168       C  
ATOM   1506  CG  GLN B 334       5.616  -7.611  16.642  1.00 75.96           C  
ANISOU 1506  CG  GLN B 334     9640  11268   7955    615   -846   1053       C  
ATOM   1507  CD  GLN B 334       6.405  -8.438  17.638  1.00 82.89           C  
ANISOU 1507  CD  GLN B 334    10469  12402   8623    835  -1030   1323       C  
ATOM   1508  NE2 GLN B 334       7.506  -9.025  17.183  1.00 89.76           N  
ANISOU 1508  NE2 GLN B 334    11157  13299   9648   1020  -1154   1401       N  
ATOM   1509  OE1 GLN B 334       6.027  -8.549  18.804  1.00 86.96           O  
ANISOU 1509  OE1 GLN B 334    11106  13105   8831    851  -1054   1468       O  
ATOM   1510  N   LEU B 335       1.283  -7.580  14.221  1.00 63.75           N  
ANISOU 1510  N   LEU B 335     8460   8746   7016    255   -149    938       N  
ATOM   1511  CA  LEU B 335      -0.062  -8.081  13.981  1.00 68.66           C  
ANISOU 1511  CA  LEU B 335     9169   9182   7735    189     29   1030       C  
ATOM   1512  C   LEU B 335      -0.031  -9.452  13.316  1.00 67.59           C  
ANISOU 1512  C   LEU B 335     9073   8794   7812    241     71   1204       C  
ATOM   1513  O   LEU B 335       0.885  -9.784  12.557  1.00 67.05           O  
ANISOU 1513  O   LEU B 335     8943   8636   7897    316     -5   1171       O  
ATOM   1514  CB  LEU B 335      -0.848  -7.108  13.106  1.00 57.49           C  
ANISOU 1514  CB  LEU B 335     7710   7685   6448     62    115    818       C  
ATOM   1515  CG  LEU B 335      -1.008  -5.677  13.616  1.00 57.70           C  
ANISOU 1515  CG  LEU B 335     7730   7871   6321     12    117    616       C  
ATOM   1516  CD1 LEU B 335      -1.838  -4.875  12.635  1.00 53.54           C  
ANISOU 1516  CD1 LEU B 335     7169   7211   5963    -61    206    469       C  
ATOM   1517  CD2 LEU B 335      -1.643  -5.666  14.996  1.00 56.93           C  
ANISOU 1517  CD2 LEU B 335     7713   7950   5966     22    195    687       C  
ATOM   1518  N   HIS B 336      -1.054 -10.251  13.609  1.00 68.66           N  
ANISOU 1518  N   HIS B 336     9318   8812   7959    189    214   1374       N  
ATOM   1519  CA  HIS B 336      -1.237 -11.519  12.924  1.00 59.00           C  
ANISOU 1519  CA  HIS B 336     8165   7292   6959    182    294   1501       C  
ATOM   1520  C   HIS B 336      -1.771 -11.285  11.512  1.00 57.07           C  
ANISOU 1520  C   HIS B 336     7848   6898   6938     40    353   1298       C  
ATOM   1521  O   HIS B 336      -2.215 -10.190  11.154  1.00 58.82           O  
ANISOU 1521  O   HIS B 336     7977   7233   7139    -46    349   1117       O  
ATOM   1522  CB  HIS B 336      -2.189 -12.427  13.702  1.00 62.28           C  
ANISOU 1522  CB  HIS B 336     8727   7625   7312    118    445   1744       C  
ATOM   1523  CG  HIS B 336      -1.704 -12.780  15.074  1.00 71.56           C  
ANISOU 1523  CG  HIS B 336    10004   8948   8237    261    392   1993       C  
ATOM   1524  CD2 HIS B 336      -0.479 -12.677  15.641  1.00 61.41           C  
ANISOU 1524  CD2 HIS B 336     8694   7834   6807    460    210   2060       C  
ATOM   1525  ND1 HIS B 336      -2.528 -13.321  16.038  1.00 65.40           N  
ANISOU 1525  ND1 HIS B 336     9360   8186   7302    193    530   2224       N  
ATOM   1526  CE1 HIS B 336      -1.833 -13.531  17.140  1.00 71.29           C  
ANISOU 1526  CE1 HIS B 336    10186   9102   7801    355    431   2436       C  
ATOM   1527  NE2 HIS B 336      -0.586 -13.150  16.927  1.00 79.18           N  
ANISOU 1527  NE2 HIS B 336    11077  10208   8801    524    222   2338       N  
ATOM   1528  N   GLU B 337      -1.713 -12.341  10.700  1.00 61.58           N  
ANISOU 1528  N   GLU B 337     8475   7204   7719     23    407   1334       N  
ATOM   1529  CA  GLU B 337      -2.285 -12.279   9.360  1.00 62.22           C  
ANISOU 1529  CA  GLU B 337     8502   7163   7977   -136    461   1152       C  
ATOM   1530  C   GLU B 337      -3.774 -11.955   9.409  1.00 59.63           C  
ANISOU 1530  C   GLU B 337     8136   6904   7618   -328    565   1131       C  
ATOM   1531  O   GLU B 337      -4.285 -11.211   8.564  1.00 52.72           O  
ANISOU 1531  O   GLU B 337     7149   6097   6786   -424    552    963       O  
ATOM   1532  CB  GLU B 337      -2.048 -13.600   8.629  1.00 58.44           C  
ANISOU 1532  CB  GLU B 337     8124   6374   7705   -143    530   1183       C  
ATOM   1533  CG  GLU B 337      -2.055 -13.479   7.115  1.00 67.63           C  
ANISOU 1533  CG  GLU B 337     9222   7459   9015   -254    533    949       C  
ATOM   1534  CD  GLU B 337      -0.708 -13.057   6.563  1.00 80.88           C  
ANISOU 1534  CD  GLU B 337    10822   9195  10717   -101    430    828       C  
ATOM   1535  OE1 GLU B 337       0.301 -13.723   6.882  1.00 77.13           O  
ANISOU 1535  OE1 GLU B 337    10387   8629  10291     94    409    918       O  
ATOM   1536  OE2 GLU B 337      -0.657 -12.060   5.813  1.00 71.29           O1-
ANISOU 1536  OE2 GLU B 337     9496   8119   9470   -170    377    656       O1-
ATOM   1537  N   GLU B 338      -4.485 -12.500  10.401  1.00 60.56           N  
ANISOU 1537  N   GLU B 338     8331   7023   7654   -376    673   1315       N  
ATOM   1538  CA  GLU B 338      -5.922 -12.271  10.504  1.00 56.70           C  
ANISOU 1538  CA  GLU B 338     7768   6631   7145   -559    795   1299       C  
ATOM   1539  C   GLU B 338      -6.235 -10.808  10.794  1.00 60.54           C  
ANISOU 1539  C   GLU B 338     8121   7388   7493   -509    755   1172       C  
ATOM   1540  O   GLU B 338      -7.216 -10.263  10.276  1.00 57.91           O  
ANISOU 1540  O   GLU B 338     7651   7142   7209   -608    798   1064       O  
ATOM   1541  CB  GLU B 338      -6.521 -13.168  11.589  1.00 55.03           C  
ANISOU 1541  CB  GLU B 338     7676   6378   6855   -631    944   1538       C  
ATOM   1542  CG  GLU B 338      -6.445 -14.663  11.299  1.00 69.28           C  
ANISOU 1542  CG  GLU B 338     9647   7849   8829   -716   1030   1673       C  
ATOM   1543  CD  GLU B 338      -5.094 -15.272  11.638  1.00 72.19           C  
ANISOU 1543  CD  GLU B 338    10174   8056   9199   -480    944   1820       C  
ATOM   1544  OE1 GLU B 338      -4.132 -14.512  11.880  1.00 70.06           O  
ANISOU 1544  OE1 GLU B 338     9845   7962   8815   -277    789   1774       O  
ATOM   1545  OE2 GLU B 338      -4.995 -16.517  11.665  1.00 75.60           O1-
ANISOU 1545  OE2 GLU B 338    10788   8182   9754   -497   1035   1984       O1-
ATOM   1546  N   GLU B 339      -5.412 -10.155  11.616  1.00 55.59           N  
ANISOU 1546  N   GLU B 339     7529   6896   6697   -353    672   1177       N  
ATOM   1547  CA  GLU B 339      -5.647  -8.749  11.927  1.00 57.53           C  
ANISOU 1547  CA  GLU B 339     7691   7348   6822   -309    654   1028       C  
ATOM   1548  C   GLU B 339      -5.347  -7.859  10.726  1.00 57.54           C  
ANISOU 1548  C   GLU B 339     7601   7312   6949   -300    558    831       C  
ATOM   1549  O   GLU B 339      -6.023  -6.846  10.514  1.00 53.31           O  
ANISOU 1549  O   GLU B 339     6980   6860   6414   -302    586    717       O  
ATOM   1550  CB  GLU B 339      -4.812  -8.341  13.139  1.00 56.34           C  
ANISOU 1550  CB  GLU B 339     7615   7356   6434   -187    589   1058       C  
ATOM   1551  CG  GLU B 339      -5.236  -9.040  14.423  1.00 60.37           C  
ANISOU 1551  CG  GLU B 339     8225   7958   6755   -196    697   1268       C  
ATOM   1552  CD  GLU B 339      -4.100  -9.201  15.411  1.00 64.62           C  
ANISOU 1552  CD  GLU B 339     8863   8615   7075    -67    577   1377       C  
ATOM   1553  OE1 GLU B 339      -2.930  -9.105  14.991  1.00 71.97           O  
ANISOU 1553  OE1 GLU B 339     9768   9515   8062     25    412   1320       O  
ATOM   1554  OE2 GLU B 339      -4.378  -9.431  16.606  1.00 62.06           O1-
ANISOU 1554  OE2 GLU B 339     8625   8445   6511    -61    647   1525       O1-
ATOM   1555  N   TYR B 340      -4.336  -8.218   9.933  1.00 54.69           N  
ANISOU 1555  N   TYR B 340     7262   6825   6692   -275    457    802       N  
ATOM   1556  CA  TYR B 340      -4.053  -7.476   8.706  1.00 59.88           C  
ANISOU 1556  CA  TYR B 340     7850   7447   7455   -294    385    641       C  
ATOM   1557  C   TYR B 340      -5.221  -7.561   7.729  1.00 57.95           C  
ANISOU 1557  C   TYR B 340     7525   7169   7326   -414    440    608       C  
ATOM   1558  O   TYR B 340      -5.700  -6.539   7.224  1.00 48.90           O  
ANISOU 1558  O   TYR B 340     6302   6090   6189   -410    423    519       O  
ATOM   1559  CB  TYR B 340      -2.775  -8.006   8.054  1.00 51.16           C  
ANISOU 1559  CB  TYR B 340     6771   6236   6433   -255    302    617       C  
ATOM   1560  CG  TYR B 340      -1.507  -7.325   8.519  1.00 58.52           C  
ANISOU 1560  CG  TYR B 340     7693   7271   7270   -156    198    559       C  
ATOM   1561  CD1 TYR B 340      -1.237  -6.005   8.179  1.00 46.41           C  
ANISOU 1561  CD1 TYR B 340     6119   5807   5708   -181    153    407       C  
ATOM   1562  CD2 TYR B 340      -0.574  -8.006   9.291  1.00 55.76           C  
ANISOU 1562  CD2 TYR B 340     7372   6955   6859    -45    141    663       C  
ATOM   1563  CE1 TYR B 340      -0.078  -5.382   8.598  1.00 42.89           C  
ANISOU 1563  CE1 TYR B 340     5651   5466   5179   -144     62    329       C  
ATOM   1564  CE2 TYR B 340       0.587  -7.392   9.715  1.00 47.97           C  
ANISOU 1564  CE2 TYR B 340     6333   6119   5775     23     27    597       C  
ATOM   1565  CZ  TYR B 340       0.831  -6.081   9.366  1.00 45.04           C  
ANISOU 1565  CZ  TYR B 340     5912   5822   5380    -50     -8    414       C  
ATOM   1566  OH  TYR B 340       1.989  -5.467   9.789  1.00 50.40           O  
ANISOU 1566  OH  TYR B 340     6527   6658   5965    -34   -116    324       O  
ATOM   1567  N   VAL B 341      -5.686  -8.779   7.442  1.00 53.16           N  
ANISOU 1567  N   VAL B 341     6935   6455   6808   -522    503    681       N  
ATOM   1568  CA  VAL B 341      -6.754  -8.951   6.462  1.00 52.04           C  
ANISOU 1568  CA  VAL B 341     6691   6319   6761   -673    533    630       C  
ATOM   1569  C   VAL B 341      -8.062  -8.345   6.961  1.00 58.59           C  
ANISOU 1569  C   VAL B 341     7391   7329   7542   -692    604    653       C  
ATOM   1570  O   VAL B 341      -8.903  -7.922   6.157  1.00 58.97           O  
ANISOU 1570  O   VAL B 341     7296   7473   7638   -749    582    593       O  
ATOM   1571  CB  VAL B 341      -6.907 -10.441   6.098  1.00 57.23           C  
ANISOU 1571  CB  VAL B 341     7418   6797   7529   -824    598    672       C  
ATOM   1572  CG1 VAL B 341      -7.690 -11.195   7.162  1.00 55.31           C  
ANISOU 1572  CG1 VAL B 341     7209   6545   7263   -905    733    824       C  
ATOM   1573  CG2 VAL B 341      -7.560 -10.588   4.736  1.00 70.56           C  
ANISOU 1573  CG2 VAL B 341     9011   8497   9302   -995    573    549       C  
ATOM   1574  N   LEU B 342      -8.260  -8.283   8.281  1.00 62.72           N  
ANISOU 1574  N   LEU B 342     7948   7927   7955   -635    692    740       N  
ATOM   1575  CA  LEU B 342      -9.427  -7.585   8.815  1.00 51.03           C  
ANISOU 1575  CA  LEU B 342     6331   6637   6422   -617    786    735       C  
ATOM   1576  C   LEU B 342      -9.279  -6.076   8.665  1.00 55.51           C  
ANISOU 1576  C   LEU B 342     6857   7278   6956   -452    723    617       C  
ATOM   1577  O   LEU B 342     -10.258  -5.377   8.383  1.00 58.68           O  
ANISOU 1577  O   LEU B 342     7104   7795   7396   -413    754    576       O  
ATOM   1578  CB  LEU B 342      -9.647  -7.968  10.278  1.00 50.54           C  
ANISOU 1578  CB  LEU B 342     6336   6647   6219   -613    921    853       C  
ATOM   1579  CG  LEU B 342     -10.321  -9.324  10.495  1.00 49.62           C  
ANISOU 1579  CG  LEU B 342     6227   6480   6148   -809   1048    995       C  
ATOM   1580  CD1 LEU B 342     -10.160  -9.782  11.932  1.00 51.21           C  
ANISOU 1580  CD1 LEU B 342     6569   6714   6173   -789   1160   1158       C  
ATOM   1581  CD2 LEU B 342     -11.793  -9.246  10.122  1.00 50.68           C  
ANISOU 1581  CD2 LEU B 342     6124   6774   6357   -945   1144    958       C  
ATOM   1582  N   MET B 343      -8.063  -5.558   8.863  1.00 51.48           N  
ANISOU 1582  N   MET B 343     6478   6697   6384   -354    638    563       N  
ATOM   1583  CA  MET B 343      -7.797  -4.151   8.577  1.00 45.81           C  
ANISOU 1583  CA  MET B 343     5762   5982   5662   -239    584    442       C  
ATOM   1584  C   MET B 343      -8.148  -3.809   7.135  1.00 57.60           C  
ANISOU 1584  C   MET B 343     7165   7438   7283   -260    510    414       C  
ATOM   1585  O   MET B 343      -8.765  -2.772   6.867  1.00 58.23           O  
ANISOU 1585  O   MET B 343     7177   7558   7392   -160    518    378       O  
ATOM   1586  CB  MET B 343      -6.329  -3.826   8.853  1.00 51.98           C  
ANISOU 1586  CB  MET B 343     6681   6697   6373   -201    495    381       C  
ATOM   1587  CG  MET B 343      -5.994  -3.626  10.316  1.00 49.83           C  
ANISOU 1587  CG  MET B 343     6491   6521   5921   -147    540    368       C  
ATOM   1588  SD  MET B 343      -4.247  -3.256  10.563  1.00 57.58           S  
ANISOU 1588  SD  MET B 343     7575   7488   6817   -133    401    280       S  
ATOM   1589  CE  MET B 343      -4.246  -1.469  10.444  1.00 47.08           C  
ANISOU 1589  CE  MET B 343     6282   6117   5488    -97    416     77       C  
ATOM   1590  N   GLN B 344      -7.756  -4.672   6.194  1.00 59.07           N  
ANISOU 1590  N   GLN B 344     7358   7549   7536   -375    440    433       N  
ATOM   1591  CA  GLN B 344      -8.081  -4.448   4.788  1.00 58.85           C  
ANISOU 1591  CA  GLN B 344     7253   7528   7579   -421    361    409       C  
ATOM   1592  C   GLN B 344      -9.588  -4.395   4.572  1.00 60.30           C  
ANISOU 1592  C   GLN B 344     7242   7868   7800   -436    395    449       C  
ATOM   1593  O   GLN B 344     -10.088  -3.541   3.830  1.00 64.37           O  
ANISOU 1593  O   GLN B 344     7669   8451   8337   -358    334    450       O  
ATOM   1594  CB  GLN B 344      -7.454  -5.545   3.929  1.00 58.03           C  
ANISOU 1594  CB  GLN B 344     7197   7332   7519   -562    314    391       C  
ATOM   1595  CG  GLN B 344      -5.937  -5.602   3.997  1.00 53.55           C  
ANISOU 1595  CG  GLN B 344     6767   6645   6934   -525    277    350       C  
ATOM   1596  CD  GLN B 344      -5.358  -6.750   3.191  1.00 57.09           C  
ANISOU 1596  CD  GLN B 344     7259   6992   7442   -631    266    317       C  
ATOM   1597  NE2 GLN B 344      -6.187  -7.363   2.353  1.00 56.36           N  
ANISOU 1597  NE2 GLN B 344     7104   6920   7390   -769    270    297       N  
ATOM   1598  OE1 GLN B 344      -4.182  -7.087   3.326  1.00 64.98           O  
ANISOU 1598  OE1 GLN B 344     8334   7907   8448   -587    255    294       O  
ATOM   1599  N   ALA B 345     -10.327  -5.307   5.210  1.00 51.80           N  
ANISOU 1599  N   ALA B 345     6089   6862   6728   -536    491    497       N  
ATOM   1600  CA  ALA B 345     -11.779  -5.327   5.061  1.00 56.08           C  
ANISOU 1600  CA  ALA B 345     6397   7601   7311   -578    533    526       C  
ATOM   1601  C   ALA B 345     -12.418  -4.063   5.625  1.00 57.45           C  
ANISOU 1601  C   ALA B 345     6469   7890   7468   -356    589    524       C  
ATOM   1602  O   ALA B 345     -13.303  -3.474   4.995  1.00 57.29           O  
ANISOU 1602  O   ALA B 345     6256   8013   7496   -275    543    537       O  
ATOM   1603  CB  ALA B 345     -12.361  -6.569   5.736  1.00 57.85           C  
ANISOU 1603  CB  ALA B 345     6576   7861   7543   -766    659    579       C  
ATOM   1604  N   ILE B 346     -11.986  -3.636   6.815  1.00 55.94           N  
ANISOU 1604  N   ILE B 346     6405   7646   7203   -243    685    503       N  
ATOM   1605  CA  ILE B 346     -12.553  -2.436   7.428  1.00 57.85           C  
ANISOU 1605  CA  ILE B 346     6588   7963   7432    -26    774    462       C  
ATOM   1606  C   ILE B 346     -12.266  -1.212   6.569  1.00 55.63           C  
ANISOU 1606  C   ILE B 346     6350   7578   7209    140    666    428       C  
ATOM   1607  O   ILE B 346     -13.114  -0.322   6.425  1.00 64.11           O  
ANISOU 1607  O   ILE B 346     7292   8723   8343    327    696    434       O  
ATOM   1608  CB  ILE B 346     -12.014  -2.265   8.860  1.00 55.56           C  
ANISOU 1608  CB  ILE B 346     6463   7637   7010     24    893    412       C  
ATOM   1609  CG1 ILE B 346     -12.420  -3.458   9.728  1.00 54.23           C  
ANISOU 1609  CG1 ILE B 346     6259   7580   6767   -132   1016    494       C  
ATOM   1610  CG2 ILE B 346     -12.521  -0.970   9.474  1.00 52.71           C  
ANISOU 1610  CG2 ILE B 346     6076   7316   6634    250   1005    319       C  
ATOM   1611  CD1 ILE B 346     -11.767  -3.473  11.091  1.00 50.94           C  
ANISOU 1611  CD1 ILE B 346     6026   7160   6168   -107   1102    479       C  
ATOM   1612  N   SER B 347     -11.073  -1.149   5.976  1.00 56.33           N  
ANISOU 1612  N   SER B 347     6622   7495   7285     83    552    407       N  
ATOM   1613  CA  SER B 347     -10.746  -0.026   5.103  1.00 53.72           C  
ANISOU 1613  CA  SER B 347     6362   7047   7001    202    464    402       C  
ATOM   1614  C   SER B 347     -11.522  -0.099   3.792  1.00 62.27           C  
ANISOU 1614  C   SER B 347     7273   8246   8140    198    353    496       C  
ATOM   1615  O   SER B 347     -12.043   0.917   3.315  1.00 60.74           O  
ANISOU 1615  O   SER B 347     7029   8054   7995    386    323    549       O  
ATOM   1616  CB  SER B 347      -9.242   0.013   4.837  1.00 43.47           C  
ANISOU 1616  CB  SER B 347     5281   5572   5664    107    393    350       C  
ATOM   1617  OG  SER B 347      -8.940   0.871   3.750  1.00 60.10           O  
ANISOU 1617  OG  SER B 347     7452   7577   7806    154    308    378       O  
ATOM   1618  N   LEU B 348     -11.600  -1.289   3.190  1.00 61.50           N  
ANISOU 1618  N   LEU B 348     7094   8245   8030    -11    288    517       N  
ATOM   1619  CA  LEU B 348     -12.309  -1.441   1.923  1.00 58.48           C  
ANISOU 1619  CA  LEU B 348     6541   8020   7657    -60    162    582       C  
ATOM   1620  C   LEU B 348     -13.784  -1.085   2.062  1.00 65.36           C  
ANISOU 1620  C   LEU B 348     7130   9126   8580     79    184    644       C  
ATOM   1621  O   LEU B 348     -14.343  -0.380   1.214  1.00 64.44           O  
ANISOU 1621  O   LEU B 348     6895   9114   8475    220     76    729       O  
ATOM   1622  CB  LEU B 348     -12.148  -2.871   1.403  1.00 63.60           C  
ANISOU 1622  CB  LEU B 348     7170   8714   8281   -343    120    542       C  
ATOM   1623  CG  LEU B 348     -12.963  -3.241   0.162  1.00 61.87           C  
ANISOU 1623  CG  LEU B 348     6756   8715   8038   -463    -12    566       C  
ATOM   1624  CD1 LEU B 348     -12.548  -2.389  -1.029  1.00 53.43           C  
ANISOU 1624  CD1 LEU B 348     5765   7634   6903   -375   -153    619       C  
ATOM   1625  CD2 LEU B 348     -12.813  -4.721  -0.154  1.00 54.79           C  
ANISOU 1625  CD2 LEU B 348     5874   7812   7130   -770     -6    479       C  
ATOM   1626  N   PHE B 349     -14.433  -1.566   3.122  1.00 56.84           N  
ANISOU 1626  N   PHE B 349     5926   8150   7522     50    326    616       N  
ATOM   1627  CA  PHE B 349     -15.859  -1.315   3.332  1.00 64.89           C  
ANISOU 1627  CA  PHE B 349     6624   9435   8597    171    377    659       C  
ATOM   1628  C   PHE B 349     -16.077  -0.017   4.114  1.00 66.22           C  
ANISOU 1628  C   PHE B 349     6817   9533   8809    504    495    651       C  
ATOM   1629  O   PHE B 349     -16.726   0.018   5.156  1.00 66.18           O  
ANISOU 1629  O   PHE B 349     6693   9634   8817    580    670    612       O  
ATOM   1630  CB  PHE B 349     -16.506  -2.500   4.042  1.00 63.07           C  
ANISOU 1630  CB  PHE B 349     6233   9366   8364    -59    503    634       C  
ATOM   1631  CG  PHE B 349     -16.644  -3.724   3.182  1.00 66.94           C  
ANISOU 1631  CG  PHE B 349     6641   9948   8844   -383    402    626       C  
ATOM   1632  CD1 PHE B 349     -17.731  -3.873   2.335  1.00 69.49           C  
ANISOU 1632  CD1 PHE B 349     6638  10574   9190   -454    294    651       C  
ATOM   1633  CD2 PHE B 349     -15.693  -4.730   3.224  1.00 64.60           C  
ANISOU 1633  CD2 PHE B 349     6589   9439   8517   -614    415    582       C  
ATOM   1634  CE1 PHE B 349     -17.864  -4.997   1.543  1.00 59.38           C  
ANISOU 1634  CE1 PHE B 349     5298   9377   7888   -792    206    602       C  
ATOM   1635  CE2 PHE B 349     -15.821  -5.859   2.435  1.00 52.11           C  
ANISOU 1635  CE2 PHE B 349     4964   7898   6938   -916    347    541       C  
ATOM   1636  CZ  PHE B 349     -16.908  -5.992   1.593  1.00 56.30           C  
ANISOU 1636  CZ  PHE B 349     5189   8724   7478  -1026    246    537       C  
ATOM   1637  N   SER B 350     -15.524   1.071   3.580  1.00 64.46           N  
ANISOU 1637  N   SER B 350     6769   9118   8606    697    418    680       N  
ATOM   1638  CA  SER B 350     -15.720   2.386   4.172  1.00 66.52           C  
ANISOU 1638  CA  SER B 350     7090   9251   8932   1022    531    660       C  
ATOM   1639  C   SER B 350     -16.992   2.996   3.603  1.00 77.15           C  
ANISOU 1639  C   SER B 350     8133  10805  10375   1287    483    777       C  
ATOM   1640  O   SER B 350     -17.034   3.309   2.403  1.00 77.08           O  
ANISOU 1640  O   SER B 350     8098  10818  10371   1345    298    909       O  
ATOM   1641  CB  SER B 350     -14.525   3.284   3.893  1.00 62.57           C  
ANISOU 1641  CB  SER B 350     6937   8409   8425   1082    489    640       C  
ATOM   1642  OG  SER B 350     -13.380   2.839   4.598  1.00 72.98           O  
ANISOU 1642  OG  SER B 350     8491   9578   9659    881    543    518       O  
ATOM   1643  N   PRO B 351     -18.046   3.185   4.404  1.00 77.28           N  
ANISOU 1643  N   PRO B 351     7903  11002  10456   1465    641    744       N  
ATOM   1644  CA  PRO B 351     -19.307   3.698   3.846  1.00 75.29           C  
ANISOU 1644  CA  PRO B 351     7295  11005  10307   1743    584    867       C  
ATOM   1645  C   PRO B 351     -19.242   5.151   3.412  1.00 81.31           C  
ANISOU 1645  C   PRO B 351     8200  11527  11169   2137    551    960       C  
ATOM   1646  O   PRO B 351     -20.070   5.569   2.594  1.00 93.01           O  
ANISOU 1646  O   PRO B 351     9430  13192  12717   2372    420   1126       O  
ATOM   1647  CB  PRO B 351     -20.302   3.512   4.999  1.00 79.44           C  
ANISOU 1647  CB  PRO B 351     7543  11765  10875   1820    818    774       C  
ATOM   1648  CG  PRO B 351     -19.458   3.547   6.227  1.00 81.86           C  
ANISOU 1648  CG  PRO B 351     8179  11816  11108   1741   1020    608       C  
ATOM   1649  CD  PRO B 351     -18.141   2.924   5.851  1.00 76.43           C  
ANISOU 1649  CD  PRO B 351     7813  10914  10312   1425    883    601       C  
ATOM   1650  N   ASP B 352     -18.293   5.931   3.925  1.00 81.67           N  
ANISOU 1650  N   ASP B 352     8637  11170  11225   2213    662    865       N  
ATOM   1651  CA  ASP B 352     -18.210   7.361   3.638  1.00 85.60           C  
ANISOU 1651  CA  ASP B 352     9326  11358  11840   2576    680    937       C  
ATOM   1652  C   ASP B 352     -17.139   7.683   2.602  1.00 89.17           C  
ANISOU 1652  C   ASP B 352    10096  11542  12243   2461    507   1049       C  
ATOM   1653  O   ASP B 352     -16.450   8.702   2.703  1.00 93.24           O  
ANISOU 1653  O   ASP B 352    10952  11660  12814   2580    581   1022       O  
ATOM   1654  CB  ASP B 352     -17.970   8.144   4.925  1.00 88.94           C  
ANISOU 1654  CB  ASP B 352     9973  11501  12321   2735    950    727       C  
ATOM   1655  CG  ASP B 352     -16.922   7.502   5.812  1.00 98.39           C  
ANISOU 1655  CG  ASP B 352    11409  12605  13370   2380   1034    523       C  
ATOM   1656  OD1 ASP B 352     -16.254   6.550   5.356  1.00 87.95           O  
ANISOU 1656  OD1 ASP B 352    10124  11358  11935   2045    884    561       O  
ATOM   1657  OD2 ASP B 352     -16.773   7.946   6.970  1.00102.39           O1-
ANISOU 1657  OD2 ASP B 352    12063  12974  13866   2449   1249    322       O1-
ATOM   1658  N   ARG B 353     -16.977   6.827   1.592  1.00 80.24           N  
ANISOU 1658  N   ARG B 353     8868  10620  10998   2207    293   1159       N  
ATOM   1659  CA  ARG B 353     -16.111   7.155   0.473  1.00 79.55           C  
ANISOU 1659  CA  ARG B 353     9036  10344  10845   2121    135   1291       C  
ATOM   1660  C   ARG B 353     -16.880   7.982  -0.554  1.00 86.24           C  
ANISOU 1660  C   ARG B 353     9768  11255  11743   2454     -8   1562       C  
ATOM   1661  O   ARG B 353     -18.108   7.890  -0.640  1.00 91.51           O  
ANISOU 1661  O   ARG B 353    10060  12249  12461   2662    -59   1651       O  
ATOM   1662  CB  ARG B 353     -15.576   5.887  -0.189  1.00 73.46           C  
ANISOU 1662  CB  ARG B 353     8230   9769   9913   1715    -14   1271       C  
ATOM   1663  CG  ARG B 353     -14.793   4.966   0.724  1.00 72.43           C  
ANISOU 1663  CG  ARG B 353     8207   9584   9729   1407     98   1051       C  
ATOM   1664  CD  ARG B 353     -13.388   5.484   0.982  1.00 70.20           C  
ANISOU 1664  CD  ARG B 353     8313   8929   9430   1315    169    960       C  
ATOM   1665  NE  ARG B 353     -12.537   4.446   1.552  1.00 65.77           N  
ANISOU 1665  NE  ARG B 353     7826   8377   8787   1010    207    801       N  
ATOM   1666  CZ  ARG B 353     -11.361   4.667   2.123  1.00 66.70           C  
ANISOU 1666  CZ  ARG B 353     8204   8258   8882    902    282    674       C  
ATOM   1667  NH1 ARG B 353     -10.862   5.888   2.227  1.00 69.89           N1+
ANISOU 1667  NH1 ARG B 353     8841   8374   9340   1025    345    655       N1+
ATOM   1668  NH2 ARG B 353     -10.669   3.637   2.601  1.00 58.42           N  
ANISOU 1668  NH2 ARG B 353     7180   7261   7758    664    293    565       N  
ATOM   1669  N   PRO B 354     -16.186   8.811  -1.333  1.00 85.16           N  
ANISOU 1669  N   PRO B 354     9940  10827  11591   2514    -71   1710       N  
ATOM   1670  CA  PRO B 354     -16.867   9.558  -2.400  1.00 71.47           C  
ANISOU 1670  CA  PRO B 354     8124   9160   9873   2831   -231   2023       C  
ATOM   1671  C   PRO B 354     -17.499   8.618  -3.418  1.00 79.23           C  
ANISOU 1671  C   PRO B 354     8759  10657  10686   2689   -489   2151       C  
ATOM   1672  O   PRO B 354     -16.860   7.686  -3.910  1.00 92.73           O  
ANISOU 1672  O   PRO B 354    10514  12494  12224   2295   -583   2074       O  
ATOM   1673  CB  PRO B 354     -15.741  10.392  -3.021  1.00 70.54           C  
ANISOU 1673  CB  PRO B 354     8464   8617   9721   2782   -230   2137       C  
ATOM   1674  CG  PRO B 354     -14.712  10.505  -1.945  1.00 77.91           C  
ANISOU 1674  CG  PRO B 354     9694   9193  10716   2588     -6   1853       C  
ATOM   1675  CD  PRO B 354     -14.778   9.213  -1.184  1.00 78.33           C  
ANISOU 1675  CD  PRO B 354     9513   9543  10705   2320     23   1611       C  
ATOM   1676  N   GLY B 355     -18.772   8.871  -3.729  1.00 93.65           N  
ANISOU 1676  N   GLY B 355    10224  12794  12564   3016   -601   2331       N  
ATOM   1677  CA  GLY B 355     -19.488   8.121  -4.737  1.00 96.35           C  
ANISOU 1677  CA  GLY B 355    10205  13666  12736   2905   -871   2459       C  
ATOM   1678  C   GLY B 355     -20.254   6.911  -4.243  1.00 88.71           C  
ANISOU 1678  C   GLY B 355     8811  13136  11759   2678   -870   2263       C  
ATOM   1679  O   GLY B 355     -21.008   6.317  -5.026  1.00 87.68           O  
ANISOU 1679  O   GLY B 355     8327  13484  11503   2586  -1092   2346       O  
ATOM   1680  N   VAL B 356     -20.090   6.522  -2.977  1.00 80.04           N  
ANISOU 1680  N   VAL B 356     7738  11901  10772   2562   -626   2009       N  
ATOM   1681  CA  VAL B 356     -20.784   5.352  -2.453  1.00 83.76           C  
ANISOU 1681  CA  VAL B 356     7841  12748  11235   2311   -590   1837       C  
ATOM   1682  C   VAL B 356     -22.279   5.630  -2.358  1.00 85.65           C  
ANISOU 1682  C   VAL B 356     7571  13388  11582   2638   -623   1940       C  
ATOM   1683  O   VAL B 356     -22.703   6.707  -1.918  1.00 98.76           O  
ANISOU 1683  O   VAL B 356     9211  14905  13409   3097   -510   2023       O  
ATOM   1684  CB  VAL B 356     -20.202   4.956  -1.085  1.00 82.76           C  
ANISOU 1684  CB  VAL B 356     7904  12364  11175   2136   -312   1582       C  
ATOM   1685  CG1 VAL B 356     -21.020   3.838  -0.455  1.00 77.62           C  
ANISOU 1685  CG1 VAL B 356     6881  12078  10532   1909   -236   1442       C  
ATOM   1686  CG2 VAL B 356     -18.752   4.534  -1.236  1.00 71.25           C  
ANISOU 1686  CG2 VAL B 356     6870  10595   9606   1801   -310   1483       C  
ATOM   1687  N   LEU B 357     -23.088   4.653  -2.771  1.00 84.46           N  
ANISOU 1687  N   LEU B 357     6998  13748  11347   2398   -770   1918       N  
ATOM   1688  CA  LEU B 357     -24.541   4.773  -2.728  1.00 86.02           C  
ANISOU 1688  CA  LEU B 357     6625  14424  11634   2650   -821   2001       C  
ATOM   1689  C   LEU B 357     -25.154   4.012  -1.558  1.00 91.29           C  
ANISOU 1689  C   LEU B 357     7006  15283  12398   2471   -582   1781       C  
ATOM   1690  O   LEU B 357     -25.976   4.568  -0.821  1.00 91.87           O  
ANISOU 1690  O   LEU B 357     6809  15462  12637   2819   -418   1783       O  
ATOM   1691  CB  LEU B 357     -25.148   4.280  -4.048  1.00 86.36           C  
ANISOU 1691  CB  LEU B 357     6327  14985  11499   2499  -1170   2135       C  
ATOM   1692  CG  LEU B 357     -24.751   5.047  -5.313  1.00101.33           C  
ANISOU 1692  CG  LEU B 357     8438  16809  13255   2703  -1433   2406       C  
ATOM   1693  CD1 LEU B 357     -24.996   4.207  -6.558  1.00 96.80           C  
ANISOU 1693  CD1 LEU B 357     7649  16715  12417   2349  -1755   2439       C  
ATOM   1694  CD2 LEU B 357     -25.501   6.369  -5.394  1.00 99.57           C  
ANISOU 1694  CD2 LEU B 357     8042  16612  13178   3354  -1476   2684       C  
ATOM   1695  N   GLN B 358     -24.775   2.747  -1.371  1.00 95.81           N  
ANISOU 1695  N   GLN B 358     7640  15893  12873   1940   -543   1596       N  
ATOM   1696  CA  GLN B 358     -25.260   1.949  -0.244  1.00 87.90           C  
ANISOU 1696  CA  GLN B 358     6429  15031  11937   1715   -297   1410       C  
ATOM   1697  C   GLN B 358     -24.439   2.283   1.001  1.00 90.66           C  
ANISOU 1697  C   GLN B 358     7190  14905  12352   1794      4   1289       C  
ATOM   1698  O   GLN B 358     -23.634   1.492   1.493  1.00 92.97           O  
ANISOU 1698  O   GLN B 358     7771  14976  12575   1443    111   1154       O  
ATOM   1699  CB  GLN B 358     -25.214   0.460  -0.560  1.00 88.08           C  
ANISOU 1699  CB  GLN B 358     6375  15249  11840   1122   -367   1283       C  
ATOM   1700  CG  GLN B 358     -26.359  -0.053  -1.422  1.00 87.12           C  
ANISOU 1700  CG  GLN B 358     5710  15725  11669    964   -593   1323       C  
ATOM   1701  CD  GLN B 358     -27.721   0.084  -0.751  1.00 97.27           C  
ANISOU 1701  CD  GLN B 358     6427  17438  13093   1138   -461   1323       C  
ATOM   1702  NE2 GLN B 358     -28.779  -0.177  -1.509  1.00118.47           N  
ANISOU 1702  NE2 GLN B 358     8573  20697  15745   1065   -680   1375       N  
ATOM   1703  OE1 GLN B 358     -27.820   0.421   0.430  1.00 91.02           O  
ANISOU 1703  OE1 GLN B 358     5663  16492  12426   1328   -166   1267       O  
ATOM   1704  N   HIS B 359     -24.663   3.496   1.510  1.00 96.12           N  
ANISOU 1704  N   HIS B 359    11888  12597  12036   1858  -2026    265       N  
ATOM   1705  CA  HIS B 359     -23.999   3.915   2.738  1.00 96.14           C  
ANISOU 1705  CA  HIS B 359    11805  12581  12143   2000  -1709    142       C  
ATOM   1706  C   HIS B 359     -24.368   2.997   3.898  1.00 96.44           C  
ANISOU 1706  C   HIS B 359    11158  13211  12274   1833  -1450     97       C  
ATOM   1707  O   HIS B 359     -23.501   2.585   4.677  1.00 91.04           O  
ANISOU 1707  O   HIS B 359    10483  12465  11643   1600  -1103     99       O  
ATOM   1708  CB  HIS B 359     -24.359   5.366   3.063  1.00100.48           C  
ANISOU 1708  CB  HIS B 359    12432  13047  12698   2642  -1912    -23       C  
ATOM   1709  CG  HIS B 359     -23.802   5.852   4.364  1.00118.08           C  
ANISOU 1709  CG  HIS B 359    14550  15298  15016   2805  -1606   -166       C  
ATOM   1710  CD2 HIS B 359     -22.641   6.486   4.658  1.00117.21           C  
ANISOU 1710  CD2 HIS B 359    14913  14724  14896   2784  -1390   -212       C  
ATOM   1711  ND1 HIS B 359     -24.470   5.704   5.562  1.00124.94           N  
ANISOU 1711  ND1 HIS B 359    14757  16732  15982   2987  -1485   -298       N  
ATOM   1712  CE1 HIS B 359     -23.744   6.224   6.536  1.00127.79           C  
ANISOU 1712  CE1 HIS B 359    15214  16957  16383   3082  -1224   -402       C  
ATOM   1713  NE2 HIS B 359     -22.630   6.705   6.014  1.00119.19           N  
ANISOU 1713  NE2 HIS B 359    14792  15258  15235   2963  -1169   -354       N  
ATOM   1714  N   ARG B 360     -25.652   2.649   4.015  1.00102.29           N  
ANISOU 1714  N   ARG B 360    11311  14536  13020   1932  -1622     47       N  
ATOM   1715  CA  ARG B 360     -26.109   1.844   5.146  1.00 97.53           C  
ANISOU 1715  CA  ARG B 360    10078  14513  12467   1760  -1366    -25       C  
ATOM   1716  C   ARG B 360     -25.559   0.424   5.080  1.00 91.84           C  
ANISOU 1716  C   ARG B 360     9427  13774  11694   1116  -1099    142       C  
ATOM   1717  O   ARG B 360     -25.030  -0.090   6.071  1.00 92.07           O  
ANISOU 1717  O   ARG B 360     9354  13878  11749    918   -771    133       O  
ATOM   1718  CB  ARG B 360     -27.638   1.839   5.195  1.00104.72           C  
ANISOU 1718  CB  ARG B 360    10334  16070  13387   1987  -1606   -160       C  
ATOM   1719  CG  ARG B 360     -28.234   1.313   6.497  1.00111.09           C  
ANISOU 1719  CG  ARG B 360    10473  17502  14232   1896  -1331   -311       C  
ATOM   1720  CD  ARG B 360     -29.614   0.717   6.261  1.00119.52           C  
ANISOU 1720  CD  ARG B 360    10911  19231  15268   1791  -1496   -396       C  
ATOM   1721  NE  ARG B 360     -29.667  -0.149   5.091  1.00131.25           N  
ANISOU 1721  NE  ARG B 360    12598  20625  16647   1352  -1648   -201       N  
ATOM   1722  CZ  ARG B 360     -30.186  -1.369   5.084  1.00130.81           C  
ANISOU 1722  CZ  ARG B 360    12223  20982  16499    827  -1527   -163       C  
ATOM   1723  NH1 ARG B 360     -30.702  -1.908   6.177  1.00131.38           N1+
ANISOU 1723  NH1 ARG B 360    11766  21594  16560    644  -1243   -307       N1+
ATOM   1724  NH2 ARG B 360     -30.198  -2.063   3.950  1.00119.79           N  
ANISOU 1724  NH2 ARG B 360    11079  19443  14992    450  -1682     16       N  
ATOM   1725  N   VAL B 361     -25.678  -0.225   3.920  1.00 88.29           N  
ANISOU 1725  N   VAL B 361     9183  13207  11158    792  -1248    296       N  
ATOM   1726  CA  VAL B 361     -25.211  -1.604   3.776  1.00 87.64           C  
ANISOU 1726  CA  VAL B 361     9204  13085  11011    190  -1004    453       C  
ATOM   1727  C   VAL B 361     -23.715  -1.697   4.049  1.00 91.57           C  
ANISOU 1727  C   VAL B 361    10160  13073  11560     39   -710    513       C  
ATOM   1728  O   VAL B 361     -23.255  -2.563   4.803  1.00 86.41           O  
ANISOU 1728  O   VAL B 361     9421  12501  10909   -240   -419    546       O  
ATOM   1729  CB  VAL B 361     -25.565  -2.145   2.381  1.00 80.38           C  
ANISOU 1729  CB  VAL B 361     8501  12066   9975   -108  -1232    599       C  
ATOM   1730  CG1 VAL B 361     -25.047  -3.563   2.215  1.00 74.93           C  
ANISOU 1730  CG1 VAL B 361     7978  11285   9208   -719   -962    756       C  
ATOM   1731  CG2 VAL B 361     -27.065  -2.104   2.177  1.00 81.53           C  
ANISOU 1731  CG2 VAL B 361     8112  12790  10075     34  -1540    514       C  
ATOM   1732  N   VAL B 362     -22.928  -0.819   3.422  1.00 86.57           N  
ANISOU 1732  N   VAL B 362    10037  11905  10953    211   -789    514       N  
ATOM   1733  CA  VAL B 362     -21.483  -0.842   3.627  1.00 75.52           C  
ANISOU 1733  CA  VAL B 362     9033  10047   9614     66   -515    526       C  
ATOM   1734  C   VAL B 362     -21.144  -0.525   5.079  1.00 78.01           C  
ANISOU 1734  C   VAL B 362     9087  10534  10019    276   -308    397       C  
ATOM   1735  O   VAL B 362     -20.228  -1.118   5.663  1.00 76.26           O  
ANISOU 1735  O   VAL B 362     8927  10206   9842     62    -44    415       O  
ATOM   1736  CB  VAL B 362     -20.789   0.127   2.651  1.00 79.32           C  
ANISOU 1736  CB  VAL B 362    10115   9948  10076    176   -628    514       C  
ATOM   1737  CG1 VAL B 362     -19.294   0.163   2.904  1.00 73.21           C  
ANISOU 1737  CG1 VAL B 362     9678   8759   9379     19   -327    471       C  
ATOM   1738  CG2 VAL B 362     -21.065  -0.289   1.214  1.00 74.45           C  
ANISOU 1738  CG2 VAL B 362     9813   9134   9341    -94   -816    652       C  
ATOM   1739  N   ASP B 363     -21.877   0.413   5.687  1.00 79.09           N  
ANISOU 1739  N   ASP B 363     8939  10934  10179    713   -435    257       N  
ATOM   1740  CA  ASP B 363     -21.649   0.730   7.094  1.00 74.59           C  
ANISOU 1740  CA  ASP B 363     8124  10550   9670    901   -238    127       C  
ATOM   1741  C   ASP B 363     -21.925  -0.476   7.983  1.00 73.77           C  
ANISOU 1741  C   ASP B 363     7631  10864   9535    601    -28    164       C  
ATOM   1742  O   ASP B 363     -21.155  -0.762   8.908  1.00 75.48           O  
ANISOU 1742  O   ASP B 363     7871  11034   9773    506    203    146       O  
ATOM   1743  CB  ASP B 363     -22.516   1.913   7.522  1.00 78.52           C  
ANISOU 1743  CB  ASP B 363     8377  11271  10185   1427   -409    -44       C  
ATOM   1744  CG  ASP B 363     -22.223   2.362   8.937  1.00 85.61           C  
ANISOU 1744  CG  ASP B 363     9096  12304  11129   1622   -195   -190       C  
ATOM   1745  OD1 ASP B 363     -21.087   2.815   9.189  1.00102.28           O  
ANISOU 1745  OD1 ASP B 363    11562  14030  13269   1626    -61   -216       O  
ATOM   1746  OD2 ASP B 363     -23.127   2.264   9.793  1.00 93.45           O1-
ANISOU 1746  OD2 ASP B 363     9592  13797  12120   1745   -152   -294       O1-
ATOM   1747  N   GLN B 364     -23.030  -1.182   7.730  1.00 76.90           N  
ANISOU 1747  N   GLN B 364     7687  11672   9860    439   -118    205       N  
ATOM   1748  CA  GLN B 364     -23.332  -2.396   8.481  1.00 75.62           C  
ANISOU 1748  CA  GLN B 364     7236  11880   9617     78     94    245       C  
ATOM   1749  C   GLN B 364     -22.214  -3.420   8.338  1.00 71.46           C  
ANISOU 1749  C   GLN B 364     7088  11000   9064   -325    284    404       C  
ATOM   1750  O   GLN B 364     -21.786  -4.032   9.324  1.00 75.63           O  
ANISOU 1750  O   GLN B 364     7586  11593   9558   -475    503    411       O  
ATOM   1751  CB  GLN B 364     -24.663  -2.983   8.004  1.00 81.45           C  
ANISOU 1751  CB  GLN B 364     7601  13083  10263    -99    -42    253       C  
ATOM   1752  CG  GLN B 364     -25.878  -2.127   8.316  1.00 99.78           C  
ANISOU 1752  CG  GLN B 364     9416  15874  12622    303   -211     53       C  
ATOM   1753  CD  GLN B 364     -27.156  -2.706   7.742  1.00115.58           C  
ANISOU 1753  CD  GLN B 364    11016  18357  14542    112   -371     37       C  
ATOM   1754  NE2 GLN B 364     -28.293  -2.161   8.157  1.00105.79           N  
ANISOU 1754  NE2 GLN B 364     9216  17641  13339    417   -477   -178       N  
ATOM   1755  OE1 GLN B 364     -27.120  -3.628   6.926  1.00111.38           O  
ANISOU 1755  OE1 GLN B 364    10663  17739  13916   -309   -397    198       O  
ATOM   1756  N   LEU B 365     -21.734  -3.624   7.109  1.00 67.24           N  
ANISOU 1756  N   LEU B 365     6935  10079   8537   -492    197    525       N  
ATOM   1757  CA  LEU B 365     -20.643  -4.564   6.868  1.00 61.71           C  
ANISOU 1757  CA  LEU B 365     6596   9017   7833   -837    378    650       C  
ATOM   1758  C   LEU B 365     -19.387  -4.168   7.636  1.00 63.53           C  
ANISOU 1758  C   LEU B 365     7001   8966   8173   -681    537    576       C  
ATOM   1759  O   LEU B 365     -18.771  -5.000   8.313  1.00 57.28           O  
ANISOU 1759  O   LEU B 365     6250   8145   7367   -858    718    617       O  
ATOM   1760  CB  LEU B 365     -20.355  -4.651   5.369  1.00 67.38           C  
ANISOU 1760  CB  LEU B 365     7705   9352   8546  -1010    265    752       C  
ATOM   1761  CG  LEU B 365     -21.429  -5.347   4.529  1.00 73.58           C  
ANISOU 1761  CG  LEU B 365     8385  10376   9196  -1282    121    856       C  
ATOM   1762  CD1 LEU B 365     -21.112  -5.238   3.046  1.00 68.44           C  
ANISOU 1762  CD1 LEU B 365     8177   9303   8525  -1417    -11    943       C  
ATOM   1763  CD2 LEU B 365     -21.573  -6.802   4.944  1.00 71.52           C  
ANISOU 1763  CD2 LEU B 365     8040  10315   8819  -1705    318    956       C  
ATOM   1764  N   GLN B 366     -18.985  -2.899   7.530  1.00 66.27           N  
ANISOU 1764  N   GLN B 366     7476   9093   8614   -355    459    461       N  
ATOM   1765  CA  GLN B 366     -17.794  -2.425   8.230  1.00 61.03           C  
ANISOU 1765  CA  GLN B 366     6961   8183   8046   -225    601    361       C  
ATOM   1766  C   GLN B 366     -17.887  -2.674   9.729  1.00 64.96           C  
ANISOU 1766  C   GLN B 366     7160   9004   8516   -155    725    307       C  
ATOM   1767  O   GLN B 366     -16.898  -3.059  10.365  1.00 65.48           O  
ANISOU 1767  O   GLN B 366     7326   8935   8619   -228    865    297       O  
ATOM   1768  CB  GLN B 366     -17.585  -0.940   7.950  1.00 59.09           C  
ANISOU 1768  CB  GLN B 366     6892   7705   7855    105    494    229       C  
ATOM   1769  CG  GLN B 366     -16.302  -0.369   8.530  1.00 57.45           C  
ANISOU 1769  CG  GLN B 366     6868   7225   7734    189    641    102       C  
ATOM   1770  CD  GLN B 366     -16.169   1.120   8.287  1.00 56.49           C  
ANISOU 1770  CD  GLN B 366     6972   6870   7621    482    553    -36       C  
ATOM   1771  NE2 GLN B 366     -15.128   1.511   7.562  1.00 55.43           N  
ANISOU 1771  NE2 GLN B 366     7249   6288   7524    363    614    -91       N  
ATOM   1772  OE1 GLN B 366     -16.994   1.913   8.745  1.00 73.99           O  
ANISOU 1772  OE1 GLN B 366     9015   9298   9800    805    443   -109       O  
ATOM   1773  N   GLU B 367     -19.065  -2.450  10.315  1.00 76.73           N  
ANISOU 1773  N   GLU B 367     8285  10933   9937    -13    673    256       N  
ATOM   1774  CA  GLU B 367     -19.237  -2.673  11.747  1.00 73.13           C  
ANISOU 1774  CA  GLU B 367     7574  10793   9420     16    812    192       C  
ATOM   1775  C   GLU B 367     -19.019  -4.136  12.113  1.00 73.21           C  
ANISOU 1775  C   GLU B 367     7631  10861   9325   -366    951    324       C  
ATOM   1776  O   GLU B 367     -18.361  -4.443  13.115  1.00 69.59           O  
ANISOU 1776  O   GLU B 367     7230  10374   8838   -390   1070    311       O  
ATOM   1777  CB  GLU B 367     -20.628  -2.209  12.181  1.00 76.15           C  
ANISOU 1777  CB  GLU B 367     7532  11658   9745    203    756     82       C  
ATOM   1778  CG  GLU B 367     -20.777  -1.998  13.677  1.00 86.76           C  
ANISOU 1778  CG  GLU B 367     8649  13283  11033    318    908    -45       C  
ATOM   1779  CD  GLU B 367     -22.221  -1.807  14.091  1.00101.42           C  
ANISOU 1779  CD  GLU B 367    10033  15677  12826    418    905   -171       C  
ATOM   1780  OE1 GLU B 367     -23.042  -1.436  13.227  1.00115.04           O  
ANISOU 1780  OE1 GLU B 367    11590  17525  14594    555    725   -199       O  
ATOM   1781  OE2 GLU B 367     -22.536  -2.029  15.279  1.00107.99           O1-
ANISOU 1781  OE2 GLU B 367    10659  16815  13558    356   1079   -257       O1-
ATOM   1782  N   GLN B 368     -19.566  -5.054  11.311  1.00 71.49           N  
ANISOU 1782  N   GLN B 368     7424  10709   9028   -668    925    453       N  
ATOM   1783  CA  GLN B 368     -19.398  -6.478  11.586  1.00 75.13           C  
ANISOU 1783  CA  GLN B 368     8008  11183   9357  -1046   1058    586       C  
ATOM   1784  C   GLN B 368     -17.931  -6.890  11.532  1.00 67.10           C  
ANISOU 1784  C   GLN B 368     7364   9708   8424  -1085   1121    644       C  
ATOM   1785  O   GLN B 368     -17.473  -7.686  12.360  1.00 66.64           O  
ANISOU 1785  O   GLN B 368     7410   9632   8281  -1201   1224    689       O  
ATOM   1786  CB  GLN B 368     -20.229  -7.303  10.603  1.00 74.60           C  
ANISOU 1786  CB  GLN B 368     7928  11235   9183  -1377   1014    704       C  
ATOM   1787  CG  GLN B 368     -21.720  -7.348  10.930  1.00 76.39           C  
ANISOU 1787  CG  GLN B 368     7722  12026   9277  -1457   1000    635       C  
ATOM   1788  CD  GLN B 368     -22.006  -7.414  12.420  1.00 85.94           C  
ANISOU 1788  CD  GLN B 368     8716  13558  10378  -1439   1161    535       C  
ATOM   1789  NE2 GLN B 368     -22.777  -6.453  12.917  1.00 87.68           N  
ANISOU 1789  NE2 GLN B 368     8545  14128  10639  -1156   1125    356       N  
ATOM   1790  OE1 GLN B 368     -21.536  -8.314  13.117  1.00 91.48           O  
ANISOU 1790  OE1 GLN B 368     9630  14179  10950  -1670   1311    612       O  
ATOM   1791  N   PHE B 369     -17.179  -6.361  10.562  1.00 61.00           N  
ANISOU 1791  N   PHE B 369     6804   8565   7808   -992   1060    628       N  
ATOM   1792  CA  PHE B 369     -15.748  -6.653  10.495  1.00 64.35           C  
ANISOU 1792  CA  PHE B 369     7513   8591   8345  -1007   1133    625       C  
ATOM   1793  C   PHE B 369     -15.015  -6.119  11.721  1.00 62.55           C  
ANISOU 1793  C   PHE B 369     7217   8376   8173   -763   1168    499       C  
ATOM   1794  O   PHE B 369     -14.129  -6.789  12.263  1.00 63.81           O  
ANISOU 1794  O   PHE B 369     7502   8399   8342   -803   1225    514       O  
ATOM   1795  CB  PHE B 369     -15.144  -6.076   9.215  1.00 63.05           C  
ANISOU 1795  CB  PHE B 369     7579   8055   8323   -990   1094    587       C  
ATOM   1796  CG  PHE B 369     -15.524  -6.829   7.970  1.00 66.65           C  
ANISOU 1796  CG  PHE B 369     8211   8394   8719  -1287   1078    723       C  
ATOM   1797  CD1 PHE B 369     -15.219  -8.174   7.838  1.00 72.97           C  
ANISOU 1797  CD1 PHE B 369     9180   9085   9459  -1568   1181    843       C  
ATOM   1798  CD2 PHE B 369     -16.174  -6.189   6.930  1.00 56.52           C  
ANISOU 1798  CD2 PHE B 369     6966   7084   7423  -1280    946    731       C  
ATOM   1799  CE1 PHE B 369     -15.563  -8.868   6.693  1.00 68.95           C  
ANISOU 1799  CE1 PHE B 369     8863   8456   8878  -1867   1181    965       C  
ATOM   1800  CE2 PHE B 369     -16.522  -6.877   5.783  1.00 57.29           C  
ANISOU 1800  CE2 PHE B 369     7248   7075   7446  -1577    918    856       C  
ATOM   1801  CZ  PHE B 369     -16.216  -8.219   5.664  1.00 60.94           C  
ANISOU 1801  CZ  PHE B 369     7866   7438   7848  -1886   1050    971       C  
ATOM   1802  N   ALA B 370     -15.363  -4.908  12.163  1.00 63.56           N  
ANISOU 1802  N   ALA B 370     7164   8657   8329   -496   1120    368       N  
ATOM   1803  CA  ALA B 370     -14.728  -4.335  13.346  1.00 63.50           C  
ANISOU 1803  CA  ALA B 370     7102   8675   8350   -285   1153    241       C  
ATOM   1804  C   ALA B 370     -14.985  -5.191  14.580  1.00 61.80           C  
ANISOU 1804  C   ALA B 370     6799   8712   7971   -381   1213    298       C  
ATOM   1805  O   ALA B 370     -14.067  -5.470  15.359  1.00 64.18           O  
ANISOU 1805  O   ALA B 370     7203   8908   8276   -346   1231    273       O  
ATOM   1806  CB  ALA B 370     -15.225  -2.906  13.568  1.00 58.69           C  
ANISOU 1806  CB  ALA B 370     6345   8189   7766      7   1103     95       C  
ATOM   1807  N   ILE B 371     -16.239  -5.607  14.781  1.00 66.11           N  
ANISOU 1807  N   ILE B 371     7164   9600   8356   -515   1240    359       N  
ATOM   1808  CA  ILE B 371     -16.569  -6.481  15.904  1.00 65.97           C  
ANISOU 1808  CA  ILE B 371     7127   9809   8128   -683   1327    412       C  
ATOM   1809  C   ILE B 371     -15.781  -7.783  15.816  1.00 66.00           C  
ANISOU 1809  C   ILE B 371     7447   9551   8077   -901   1343    557       C  
ATOM   1810  O   ILE B 371     -15.242  -8.270  16.818  1.00 63.00           O  
ANISOU 1810  O   ILE B 371     7211   9133   7595   -903   1358    572       O  
ATOM   1811  CB  ILE B 371     -18.088  -6.737  15.955  1.00 70.72           C  
ANISOU 1811  CB  ILE B 371     7466  10840   8565   -858   1382    422       C  
ATOM   1812  CG1 ILE B 371     -18.828  -5.473  16.393  1.00 69.88           C  
ANISOU 1812  CG1 ILE B 371     7025  11025   8500   -574   1375    242       C  
ATOM   1813  CG2 ILE B 371     -18.411  -7.888  16.897  1.00 60.70           C  
ANISOU 1813  CG2 ILE B 371     6287   9746   7032  -1160   1506    499       C  
ATOM   1814  CD1 ILE B 371     -20.292  -5.461  16.017  1.00 70.07           C  
ANISOU 1814  CD1 ILE B 371     6708  11459   8458   -660   1378    203       C  
ATOM   1815  N   THR B 372     -15.699  -8.361  14.615  1.00 64.76           N  
ANISOU 1815  N   THR B 372     7435   9194   7976  -1071   1329    660       N  
ATOM   1816  CA  THR B 372     -14.929  -9.588  14.429  1.00 66.18           C  
ANISOU 1816  CA  THR B 372     7940   9086   8118  -1244   1350    784       C  
ATOM   1817  C   THR B 372     -13.459  -9.378  14.777  1.00 65.14           C  
ANISOU 1817  C   THR B 372     7938   8659   8155  -1007   1300    700       C  
ATOM   1818  O   THR B 372     -12.824 -10.251  15.380  1.00 68.64           O  
ANISOU 1818  O   THR B 372     8591   8968   8520  -1025   1285    756       O  
ATOM   1819  CB  THR B 372     -15.079 -10.082  12.990  1.00 64.31           C  
ANISOU 1819  CB  THR B 372     7834   8669   7930  -1456   1359    881       C  
ATOM   1820  CG2 THR B 372     -14.205 -11.298  12.747  1.00 64.51           C  
ANISOU 1820  CG2 THR B 372     8214   8357   7940  -1591   1395    985       C  
ATOM   1821  OG1 THR B 372     -16.446 -10.436  12.744  1.00 76.17           O  
ANISOU 1821  OG1 THR B 372     9206  10486   9249  -1714   1390    956       O  
ATOM   1822  N   LEU B 373     -12.903  -8.222  14.407  1.00 59.39           N  
ANISOU 1822  N   LEU B 373     7098   7824   7644   -785   1264    553       N  
ATOM   1823  CA  LEU B 373     -11.522  -7.913  14.767  1.00 58.54           C  
ANISOU 1823  CA  LEU B 373     7048   7496   7700   -582   1224    425       C  
ATOM   1824  C   LEU B 373     -11.363  -7.792  16.278  1.00 72.09           C  
ANISOU 1824  C   LEU B 373     8706   9385   9299   -440   1177    377       C  
ATOM   1825  O   LEU B 373     -10.448  -8.378  16.868  1.00 63.95           O  
ANISOU 1825  O   LEU B 373     7807   8221   8269   -372   1112    372       O  
ATOM   1826  CB  LEU B 373     -11.075  -6.625  14.073  1.00 55.60           C  
ANISOU 1826  CB  LEU B 373     6595   6995   7534   -440   1226    259       C  
ATOM   1827  CG  LEU B 373      -9.664  -6.125  14.393  1.00 52.17           C  
ANISOU 1827  CG  LEU B 373     6167   6380   7277   -268   1206     73       C  
ATOM   1828  CD1 LEU B 373      -8.621  -7.193  14.099  1.00 57.03           C  
ANISOU 1828  CD1 LEU B 373     6929   6750   7990   -324   1208     86       C  
ATOM   1829  CD2 LEU B 373      -9.361  -4.850  13.624  1.00 51.84           C  
ANISOU 1829  CD2 LEU B 373     6113   6199   7383   -208   1245    -92       C  
ATOM   1830  N   LYS B 374     -12.249  -7.024  16.920  1.00 56.48           N  
ANISOU 1830  N   LYS B 374     6541   7702   7217   -380   1199    329       N  
ATOM   1831  CA  LYS B 374     -12.203  -6.882  18.373  1.00 61.35           C  
ANISOU 1831  CA  LYS B 374     7130   8492   7687   -283   1177    280       C  
ATOM   1832  C   LYS B 374     -12.344  -8.230  19.069  1.00 71.81           C  
ANISOU 1832  C   LYS B 374     8672   9841   8770   -465   1171    433       C  
ATOM   1833  O   LYS B 374     -11.629  -8.515  20.037  1.00 72.49           O  
ANISOU 1833  O   LYS B 374     8901   9863   8779   -376   1084    419       O  
ATOM   1834  CB  LYS B 374     -13.294  -5.915  18.832  1.00 55.84           C  
ANISOU 1834  CB  LYS B 374     6193   8116   6906   -217   1243    197       C  
ATOM   1835  CG  LYS B 374     -13.324  -5.649  20.326  1.00 61.66           C  
ANISOU 1835  CG  LYS B 374     6911   9040   7475   -140   1254    124       C  
ATOM   1836  CD  LYS B 374     -14.412  -4.644  20.664  1.00 64.92           C  
ANISOU 1836  CD  LYS B 374     7068   9761   7836    -49   1346     10       C  
ATOM   1837  CE  LYS B 374     -14.180  -3.997  22.019  1.00 68.31           C  
ANISOU 1837  CE  LYS B 374     7491  10302   8162     87   1363   -119       C  
ATOM   1838  NZ  LYS B 374     -15.253  -3.014  22.343  1.00 96.71           N1+
ANISOU 1838  NZ  LYS B 374    10837  14192  11718    201   1475   -253       N1+
ATOM   1839  N   SER B 375     -13.264  -9.070  18.592  1.00 68.56           N  
ANISOU 1839  N   SER B 375     8322   9512   8214   -733   1250    576       N  
ATOM   1840  CA  SER B 375     -13.454 -10.389  19.194  1.00 75.40           C  
ANISOU 1840  CA  SER B 375     9478  10366   8804   -958   1267    725       C  
ATOM   1841  C   SER B 375     -12.214 -11.260  19.026  1.00 72.38           C  
ANISOU 1841  C   SER B 375     9409   9603   8491   -882   1153    791       C  
ATOM   1842  O   SER B 375     -11.759 -11.901  19.980  1.00 74.38           O  
ANISOU 1842  O   SER B 375     9919   9770   8573   -849   1066    838       O  
ATOM   1843  CB  SER B 375     -14.683 -11.066  18.588  1.00 77.39           C  
ANISOU 1843  CB  SER B 375     9728  10786   8890  -1306   1394    840       C  
ATOM   1844  OG  SER B 375     -15.867 -10.362  18.921  1.00 87.96           O  
ANISOU 1844  OG  SER B 375    10744  12530  10144  -1360   1491    751       O  
ATOM   1845  N   TYR B 376     -11.666 -11.309  17.806  1.00 66.14           N  
ANISOU 1845  N   TYR B 376     8615   8573   7941   -849   1147    785       N  
ATOM   1846  CA  TYR B 376     -10.475 -12.115  17.547  1.00 68.71           C  
ANISOU 1846  CA  TYR B 376     9189   8546   8371   -749   1057    808       C  
ATOM   1847  C   TYR B 376      -9.328 -11.733  18.478  1.00 79.16           C  
ANISOU 1847  C   TYR B 376    10482   9804   9791   -436    898    674       C  
ATOM   1848  O   TYR B 376      -8.618 -12.606  18.989  1.00 82.41           O  
ANISOU 1848  O   TYR B 376    11151  10031  10129   -336    769    721       O  
ATOM   1849  CB  TYR B 376     -10.054 -11.969  16.082  1.00 67.30           C  
ANISOU 1849  CB  TYR B 376     8954   8152   8464   -762   1115    764       C  
ATOM   1850  CG  TYR B 376      -8.743 -12.650  15.738  1.00 69.71           C  
ANISOU 1850  CG  TYR B 376     9436   8110   8939   -620   1051    722       C  
ATOM   1851  CD1 TYR B 376      -8.715 -13.971  15.316  1.00 68.02           C  
ANISOU 1851  CD1 TYR B 376     9557   7667   8620   -762   1076    869       C  
ATOM   1852  CD2 TYR B 376      -7.534 -11.971  15.840  1.00 63.50           C  
ANISOU 1852  CD2 TYR B 376     8476   7234   8416   -346    973    513       C  
ATOM   1853  CE1 TYR B 376      -7.522 -14.597  15.003  1.00 66.53           C  
ANISOU 1853  CE1 TYR B 376     9512   7163   8602   -586   1020    806       C  
ATOM   1854  CE2 TYR B 376      -6.338 -12.588  15.531  1.00 65.57           C  
ANISOU 1854  CE2 TYR B 376     8834   7222   8857   -195    917    432       C  
ATOM   1855  CZ  TYR B 376      -6.337 -13.900  15.113  1.00 66.66           C  
ANISOU 1855  CZ  TYR B 376     9292   7129   8905   -292    938    577       C  
ATOM   1856  OH  TYR B 376      -5.146 -14.517  14.803  1.00 71.71           O  
ANISOU 1856  OH  TYR B 376    10012   7496   9738    -98    885    473       O  
ATOM   1857  N   ILE B 377      -9.128 -10.432  18.703  1.00 78.04           N  
ANISOU 1857  N   ILE B 377    10049   9803   9801   -271    888    501       N  
ATOM   1858  CA  ILE B 377      -8.026  -9.981  19.550  1.00 74.14           C  
ANISOU 1858  CA  ILE B 377     9494   9277   9399     -3    735    348       C  
ATOM   1859  C   ILE B 377      -8.223 -10.449  20.987  1.00 84.35           C  
ANISOU 1859  C   ILE B 377    10982  10679  10388     11    625    428       C  
ATOM   1860  O   ILE B 377      -7.271 -10.882  21.649  1.00 83.89           O  
ANISOU 1860  O   ILE B 377    11066  10492  10318    195    431    400       O  
ATOM   1861  CB  ILE B 377      -7.881  -8.449  19.459  1.00 77.71           C  
ANISOU 1861  CB  ILE B 377     9642   9852  10032    111    780    145       C  
ATOM   1862  CG1 ILE B 377      -7.423  -8.048  18.054  1.00 62.98           C  
ANISOU 1862  CG1 ILE B 377     7678   7802   8449     93    869     47       C  
ATOM   1863  CG2 ILE B 377      -6.903  -7.934  20.505  1.00 67.36           C  
ANISOU 1863  CG2 ILE B 377     8263   8573   8756    333    628    -16       C  
ATOM   1864  CD1 ILE B 377      -7.442  -6.559  17.805  1.00 58.90           C  
ANISOU 1864  CD1 ILE B 377     6958   7359   8060    156    937   -131       C  
ATOM   1865  N   GLU B 378      -9.460 -10.384  21.489  1.00 82.18           N  
ANISOU 1865  N   GLU B 378    10724  10647   9855   -185    741    515       N  
ATOM   1866  CA  GLU B 378      -9.729 -10.828  22.854  1.00 82.96           C  
ANISOU 1866  CA  GLU B 378    11059  10844   9617   -238    677    585       C  
ATOM   1867  C   GLU B 378      -9.462 -12.316  23.030  1.00 79.80           C  
ANISOU 1867  C   GLU B 378    11107  10201   9012   -315    573    761       C  
ATOM   1868  O   GLU B 378      -9.135 -12.761  24.137  1.00 75.79           O  
ANISOU 1868  O   GLU B 378    10888   9638   8269   -254    418    800       O  
ATOM   1869  CB  GLU B 378     -11.171 -10.507  23.247  1.00 81.86           C  
ANISOU 1869  CB  GLU B 378    10824  11033   9246   -481    877    610       C  
ATOM   1870  CG  GLU B 378     -11.528  -9.033  23.196  1.00 90.18           C  
ANISOU 1870  CG  GLU B 378    11483  12318  10465   -362    969    434       C  
ATOM   1871  CD  GLU B 378     -13.023  -8.799  23.279  1.00 91.75           C  
ANISOU 1871  CD  GLU B 378    11514  12851  10495   -578   1177    438       C  
ATOM   1872  OE1 GLU B 378     -13.792  -9.721  22.932  1.00 93.93           O  
ANISOU 1872  OE1 GLU B 378    11903  13178  10609   -858   1273    569       O  
ATOM   1873  OE2 GLU B 378     -13.433  -7.696  23.699  1.00 96.22           O1-
ANISOU 1873  OE2 GLU B 378    11833  13636  11089   -470   1248    292       O1-
ATOM   1874  N   CYS B 379      -9.595 -13.100  21.962  1.00 86.32           N  
ANISOU 1874  N   CYS B 379    12047  10855   9897   -448    646    866       N  
ATOM   1875  CA  CYS B 379      -9.471 -14.546  22.063  1.00 92.11           C  
ANISOU 1875  CA  CYS B 379    13266  11331  10400   -547    577   1042       C  
ATOM   1876  C   CYS B 379      -8.036 -15.037  21.932  1.00106.14           C  
ANISOU 1876  C   CYS B 379    15185  12774  12372   -210    344   1000       C  
ATOM   1877  O   CYS B 379      -7.758 -16.187  22.294  1.00113.18           O  
ANISOU 1877  O   CYS B 379    16538  13418  13049   -188    216   1129       O  
ATOM   1878  CB  CYS B 379     -10.330 -15.226  20.991  1.00 81.89           C  
ANISOU 1878  CB  CYS B 379    12066  10004   9044   -880    778   1174       C  
ATOM   1879  SG  CYS B 379     -12.101 -15.250  21.352  1.00105.28           S  
ANISOU 1879  SG  CYS B 379    15009  13350  11643  -1346   1024   1253       S  
ATOM   1880  N   ASN B 380      -7.119 -14.211  21.420  1.00117.18           N  
ANISOU 1880  N   ASN B 380    16212  14153  14159     50    289    807       N  
ATOM   1881  CA  ASN B 380      -5.780 -14.685  21.099  1.00121.79           C  
ANISOU 1881  CA  ASN B 380    16840  14455  14979    353    108    720       C  
ATOM   1882  C   ASN B 380      -4.650 -13.809  21.635  1.00116.03           C  
ANISOU 1882  C   ASN B 380    15799  13802  14485    686    -85    481       C  
ATOM   1883  O   ASN B 380      -3.487 -14.058  21.293  1.00116.17           O  
ANISOU 1883  O   ASN B 380    15736  13644  14758    949   -221    346       O  
ATOM   1884  CB  ASN B 380      -5.627 -14.824  19.578  1.00119.75           C  
ANISOU 1884  CB  ASN B 380    16462  14038  14999    277    279    686       C  
ATOM   1885  CG  ASN B 380      -6.563 -15.863  18.988  1.00112.90           C  
ANISOU 1885  CG  ASN B 380    15944  13052  13902    -44    436    913       C  
ATOM   1886  ND2 ASN B 380      -6.033 -17.047  18.707  1.00111.41           N  
ANISOU 1886  ND2 ASN B 380    16111  12536  13684     36    364    990       N  
ATOM   1887  OD1 ASN B 380      -7.750 -15.601  18.782  1.00108.22           O  
ANISOU 1887  OD1 ASN B 380    15297  12664  13158   -357    617   1002       O  
ATOM   1888  N   ARG B 381      -4.933 -12.800  22.462  1.00109.91           N  
ANISOU 1888  N   ARG B 381    14837  13291  13632    678    -94    406       N  
ATOM   1889  CA  ARG B 381      -3.897 -11.866  22.923  1.00109.98           C  
ANISOU 1889  CA  ARG B 381    14538  13394  13853    937   -252    162       C  
ATOM   1890  C   ARG B 381      -4.056 -11.523  24.402  1.00114.59           C  
ANISOU 1890  C   ARG B 381    15229  14150  14159    980   -408    172       C  
ATOM   1891  O   ARG B 381      -4.388 -10.386  24.759  1.00108.68           O  
ANISOU 1891  O   ARG B 381    14254  13630  13410    919   -310     67       O  
ATOM   1892  CB  ARG B 381      -3.916 -10.589  22.078  1.00104.37           C  
ANISOU 1892  CB  ARG B 381    13414  12812  13428    866    -42    -22       C  
ATOM   1893  CG  ARG B 381      -3.775 -10.812  20.578  1.00 91.76           C  
ANISOU 1893  CG  ARG B 381    11738  11040  12089    782    131    -47       C  
ATOM   1894  CD  ARG B 381      -2.351 -10.608  20.108  1.00 92.37           C  
ANISOU 1894  CD  ARG B 381    11575  11007  12515    992     55   -307       C  
ATOM   1895  NE  ARG B 381      -2.298 -10.151  18.725  1.00 78.11           N  
ANISOU 1895  NE  ARG B 381     9605   9115  10958    843    295   -414       N  
ATOM   1896  CZ  ARG B 381      -1.187 -10.059  18.007  1.00 73.05           C  
ANISOU 1896  CZ  ARG B 381     8773   8357  10627    930    326   -650       C  
ATOM   1897  NH1 ARG B 381      -0.008 -10.385  18.512  1.00 81.88           N1+
ANISOU 1897  NH1 ARG B 381     9773   9458  11880   1200    115   -825       N1+
ATOM   1898  NH2 ARG B 381      -1.261  -9.632  16.750  1.00 77.47           N  
ANISOU 1898  NH2 ARG B 381     9259   8821  11356    737    571   -728       N  
ATOM   1899  N   PRO B 382      -3.828 -12.490  25.298  1.00113.10           N  
ANISOU 1899  N   PRO B 382    15434  13834  13705   1084   -652    296       N  
ATOM   1900  CA  PRO B 382      -3.842 -12.169  26.737  1.00113.80           C  
ANISOU 1900  CA  PRO B 382    15667  14057  13515   1128   -830    290       C  
ATOM   1901  C   PRO B 382      -2.767 -11.175  27.166  1.00116.18           C  
ANISOU 1901  C   PRO B 382    15619  14485  14038   1376  -1018     29       C  
ATOM   1902  O   PRO B 382      -2.904 -10.564  28.233  1.00122.45           O  
ANISOU 1902  O   PRO B 382    16446  15447  14632   1353  -1089    -11       O  
ATOM   1903  CB  PRO B 382      -3.623 -13.534  27.402  1.00114.50           C  
ANISOU 1903  CB  PRO B 382    16313  13895  13298   1226  -1097    473       C  
ATOM   1904  CG  PRO B 382      -4.102 -14.523  26.405  1.00118.17           C  
ANISOU 1904  CG  PRO B 382    16988  14152  13757   1074   -928    637       C  
ATOM   1905  CD  PRO B 382      -3.753 -13.943  25.064  1.00114.07           C  
ANISOU 1905  CD  PRO B 382    15984  13660  13696   1113   -749    478       C  
ATOM   1906  N   GLN B 383      -1.712 -10.996  26.373  1.00106.84           N  
ANISOU 1906  N   GLN B 383    14108  13238  13246   1580  -1081   -166       N  
ATOM   1907  CA  GLN B 383      -0.481 -10.377  26.848  1.00105.90           C  
ANISOU 1907  CA  GLN B 383    13705  13217  13317   1835  -1332   -428       C  
ATOM   1908  C   GLN B 383      -0.655  -8.879  27.119  1.00111.69           C  
ANISOU 1908  C   GLN B 383    14137  14209  14094   1702  -1176   -602       C  
ATOM   1909  O   GLN B 383      -1.526  -8.228  26.539  1.00107.94           O  
ANISOU 1909  O   GLN B 383    13561  13806  13643   1474   -851   -576       O  
ATOM   1910  CB  GLN B 383       0.636 -10.603  25.829  1.00100.88           C  
ANISOU 1910  CB  GLN B 383    12768  12467  13096   2036  -1377   -629       C  
ATOM   1911  CG  GLN B 383       1.085 -12.058  25.695  1.00106.88           C  
ANISOU 1911  CG  GLN B 383    13815  12955  13840   2273  -1602   -514       C  
ATOM   1912  CD  GLN B 383       0.106 -12.917  24.912  1.00118.06           C  
ANISOU 1912  CD  GLN B 383    15557  14166  15135   2058  -1358   -252       C  
ATOM   1913  NE2 GLN B 383       0.399 -14.210  24.816  1.00107.40           N  
ANISOU 1913  NE2 GLN B 383    14546  12540  13720   2240  -1530   -130       N  
ATOM   1914  OE1 GLN B 383      -0.899 -12.425  24.400  1.00122.39           O  
ANISOU 1914  OE1 GLN B 383    16059  14803  15641   1740  -1029   -167       O  
ATOM   1915  N   PRO B 384       0.175  -8.313  28.006  1.00116.46           N  
ANISOU 1915  N   PRO B 384    14611  14944  14695   1853  -1420   -788       N  
ATOM   1916  CA  PRO B 384       0.105  -6.861  28.245  1.00110.50           C  
ANISOU 1916  CA  PRO B 384    13600  14407  13978   1724  -1265   -977       C  
ATOM   1917  C   PRO B 384       0.611  -6.035  27.078  1.00106.86           C  
ANISOU 1917  C   PRO B 384    12737  13965  13899   1672  -1049  -1220       C  
ATOM   1918  O   PRO B 384       0.209  -4.873  26.935  1.00104.11           O  
ANISOU 1918  O   PRO B 384    12266  13725  13564   1507   -814  -1318       O  
ATOM   1919  CB  PRO B 384       0.969  -6.667  29.495  1.00109.40           C  
ANISOU 1919  CB  PRO B 384    13471  14379  13716   1893  -1628  -1109       C  
ATOM   1920  CG  PRO B 384       1.947  -7.786  29.463  1.00111.02           C  
ANISOU 1920  CG  PRO B 384    13709  14444  14030   2190  -1981  -1120       C  
ATOM   1921  CD  PRO B 384       1.308  -8.935  28.720  1.00118.49           C  
ANISOU 1921  CD  PRO B 384    14921  15154  14946   2165  -1861   -867       C  
ATOM   1922  N   ALA B 385       1.499  -6.590  26.252  1.00116.16           N  
ANISOU 1922  N   ALA B 385    13737  15026  15372   1807  -1115  -1336       N  
ATOM   1923  CA  ALA B 385       2.004  -5.860  25.095  1.00114.56           C  
ANISOU 1923  CA  ALA B 385    13196  14822  15509   1707   -880  -1583       C  
ATOM   1924  C   ALA B 385       0.900  -5.570  24.088  1.00116.89           C  
ANISOU 1924  C   ALA B 385    13581  15026  15805   1467   -513  -1438       C  
ATOM   1925  O   ALA B 385       1.074  -4.709  23.219  1.00112.29           O  
ANISOU 1925  O   ALA B 385    12813  14433  15419   1325   -282  -1618       O  
ATOM   1926  CB  ALA B 385       3.137  -6.641  24.428  1.00107.51           C  
ANISOU 1926  CB  ALA B 385    12105  13823  14921   1897  -1004  -1746       C  
ATOM   1927  N   HIS B 386      -0.233  -6.265  24.193  1.00 98.03           N  
ANISOU 1927  N   HIS B 386    11491  12572  13183   1402   -462  -1128       N  
ATOM   1928  CA  HIS B 386      -1.340  -6.133  23.257  1.00 84.63           C  
ANISOU 1928  CA  HIS B 386     9868  10813  11472   1192   -163   -978       C  
ATOM   1929  C   HIS B 386      -2.560  -5.502  23.912  1.00 87.29           C  
ANISOU 1929  C   HIS B 386    10319  11309  11538   1068    -48   -853       C  
ATOM   1930  O   HIS B 386      -3.671  -5.598  23.379  1.00 84.50           O  
ANISOU 1930  O   HIS B 386    10051  10950  11104    921    143   -689       O  
ATOM   1931  CB  HIS B 386      -1.705  -7.500  22.681  1.00 86.02           C  
ANISOU 1931  CB  HIS B 386    10262  10806  11618   1177   -161   -749       C  
ATOM   1932  CG  HIS B 386      -0.551  -8.220  22.062  1.00 98.75           C  
ANISOU 1932  CG  HIS B 386    11783  12246  13491   1333   -267   -873       C  
ATOM   1933  CD2 HIS B 386       0.166  -7.962  20.944  1.00 92.43           C  
ANISOU 1933  CD2 HIS B 386    10755  11354  13011   1307   -128  -1082       C  
ATOM   1934  ND1 HIS B 386      -0.006  -9.359  22.615  1.00 95.20           N  
ANISOU 1934  ND1 HIS B 386    11500  11695  12978   1555   -541   -805       N  
ATOM   1935  CE1 HIS B 386       0.995  -9.774  21.859  1.00105.21           C  
ANISOU 1935  CE1 HIS B 386    12604  12829  14541   1693   -570   -975       C  
ATOM   1936  NE2 HIS B 386       1.121  -8.944  20.840  1.00104.56           N  
ANISOU 1936  NE2 HIS B 386    12273  12760  14695   1522   -303  -1152       N  
ATOM   1937  N   ARG B 387      -2.378  -4.867  25.068  1.00 78.12           N  
ANISOU 1937  N   ARG B 387     9148  10305  10230   1126   -161   -946       N  
ATOM   1938  CA  ARG B 387      -3.447  -4.076  25.655  1.00 68.86           C  
ANISOU 1938  CA  ARG B 387     8038   9290   8835   1021    -12   -894       C  
ATOM   1939  C   ARG B 387      -3.809  -2.935  24.715  1.00 71.82           C  
ANISOU 1939  C   ARG B 387     8254   9661   9371    935    242  -1011       C  
ATOM   1940  O   ARG B 387      -2.927  -2.278  24.154  1.00 69.52           O  
ANISOU 1940  O   ARG B 387     7806   9302   9306    948    267  -1228       O  
ATOM   1941  CB  ARG B 387      -3.025  -3.531  27.022  1.00 76.40           C  
ANISOU 1941  CB  ARG B 387     9024  10388   9617   1091   -174  -1009       C  
ATOM   1942  CG  ARG B 387      -2.728  -4.604  28.057  1.00 68.45           C  
ANISOU 1942  CG  ARG B 387     8254   9366   8389   1181   -463   -882       C  
ATOM   1943  CD  ARG B 387      -3.274  -4.229  29.424  1.00 68.00           C  
ANISOU 1943  CD  ARG B 387     8388   9463   7985   1121   -488   -848       C  
ATOM   1944  NE  ARG B 387      -2.421  -3.301  30.155  1.00 74.58           N  
ANISOU 1944  NE  ARG B 387     9111  10398   8830   1193   -626  -1077       N  
ATOM   1945  CZ  ARG B 387      -2.866  -2.417  31.039  1.00 69.98           C  
ANISOU 1945  CZ  ARG B 387     8598   9958   8035   1111   -536  -1141       C  
ATOM   1946  NH1 ARG B 387      -4.159  -2.258  31.266  1.00 69.43           N1+
ANISOU 1946  NH1 ARG B 387     8655   9966   7759    976   -289  -1022       N1+
ATOM   1947  NH2 ARG B 387      -1.991  -1.669  31.705  1.00 71.50           N  
ANISOU 1947  NH2 ARG B 387     8715  10228   8222   1158   -689  -1350       N  
ATOM   1948  N   PHE B 388      -5.113  -2.725  24.522  1.00 66.13           N  
ANISOU 1948  N   PHE B 388     7588   9011   8529    842    428   -879       N  
ATOM   1949  CA  PHE B 388      -5.651  -1.646  23.698  1.00 57.23           C  
ANISOU 1949  CA  PHE B 388     6370   7870   7503    803    635   -960       C  
ATOM   1950  C   PHE B 388      -5.319  -1.828  22.221  1.00 63.33           C  
ANISOU 1950  C   PHE B 388     7098   8441   8524    745    708   -974       C  
ATOM   1951  O   PHE B 388      -5.356  -0.860  21.453  1.00 61.43           O  
ANISOU 1951  O   PHE B 388     6828   8119   8394    717    838  -1093       O  
ATOM   1952  CB  PHE B 388      -5.146  -0.284  24.188  1.00 57.79           C  
ANISOU 1952  CB  PHE B 388     6390   7984   7585    856    659  -1201       C  
ATOM   1953  CG  PHE B 388      -5.408  -0.037  25.645  1.00 68.50           C  
ANISOU 1953  CG  PHE B 388     7814   9523   8688    896    600  -1209       C  
ATOM   1954  CD1 PHE B 388      -6.671  -0.217  26.181  1.00 69.09           C  
ANISOU 1954  CD1 PHE B 388     7960   9751   8541    868    694  -1063       C  
ATOM   1955  CD2 PHE B 388      -4.374   0.338  26.488  1.00 61.98           C  
ANISOU 1955  CD2 PHE B 388     6979   8731   7838    937    453  -1380       C  
ATOM   1956  CE1 PHE B 388      -6.904  -0.003  27.527  1.00 61.79           C  
ANISOU 1956  CE1 PHE B 388     7128   8983   7365    872    669  -1086       C  
ATOM   1957  CE2 PHE B 388      -4.600   0.551  27.833  1.00 62.71           C  
ANISOU 1957  CE2 PHE B 388     7177   8976   7672    950    394  -1385       C  
ATOM   1958  CZ  PHE B 388      -5.867   0.378  28.352  1.00 63.08           C  
ANISOU 1958  CZ  PHE B 388     7330   9148   7491    914    514  -1235       C  
ATOM   1959  N   LEU B 389      -4.998  -3.059  21.810  1.00 59.23           N  
ANISOU 1959  N   LEU B 389     6417  10541   5545   -200   -777   -305       N  
ATOM   1960  CA  LEU B 389      -4.566  -3.310  20.437  1.00 61.29           C  
ANISOU 1960  CA  LEU B 389     6623  10622   6045    135   -734   -171       C  
ATOM   1961  C   LEU B 389      -5.665  -2.996  19.429  1.00 62.42           C  
ANISOU 1961  C   LEU B 389     6991  10264   6462    221   -583   -420       C  
ATOM   1962  O   LEU B 389      -5.386  -2.460  18.349  1.00 54.02           O  
ANISOU 1962  O   LEU B 389     5883   9071   5570    288   -545   -455       O  
ATOM   1963  CB  LEU B 389      -4.110  -4.762  20.289  1.00 62.13           C  
ANISOU 1963  CB  LEU B 389     6695  10780   6132    556   -736    216       C  
ATOM   1964  CG  LEU B 389      -3.663  -5.212  18.896  1.00 58.51           C  
ANISOU 1964  CG  LEU B 389     6211  10121   5899    920   -639    352       C  
ATOM   1965  CD1 LEU B 389      -2.605  -4.275  18.333  1.00 49.88           C  
ANISOU 1965  CD1 LEU B 389     4830   9295   4827    811   -711    354       C  
ATOM   1966  CD2 LEU B 389      -3.154  -6.646  18.933  1.00 66.23           C  
ANISOU 1966  CD2 LEU B 389     7201  11123   6840   1349   -574    743       C  
ATOM   1967  N   PHE B 390      -6.914  -3.337  19.748  1.00 51.78           N  
ANISOU 1967  N   PHE B 390     5859   8684   5132    213   -500   -573       N  
ATOM   1968  CA  PHE B 390      -8.010  -3.031  18.834  1.00 48.12           C  
ANISOU 1968  CA  PHE B 390     5535   7871   4880    291   -374   -779       C  
ATOM   1969  C   PHE B 390      -8.123  -1.530  18.597  1.00 55.70           C  
ANISOU 1969  C   PHE B 390     6480   8737   5947    120   -329  -1001       C  
ATOM   1970  O   PHE B 390      -8.219  -1.077  17.450  1.00 58.72           O  
ANISOU 1970  O   PHE B 390     6861   8936   6512    251   -275  -1014       O  
ATOM   1971  CB  PHE B 390      -9.326  -3.594  19.369  1.00 56.73           C  
ANISOU 1971  CB  PHE B 390     6799   8843   5913    250   -293   -916       C  
ATOM   1972  CG  PHE B 390     -10.527  -3.190  18.559  1.00 54.70           C  
ANISOU 1972  CG  PHE B 390     6601   8365   5816    304   -179  -1117       C  
ATOM   1973  CD1 PHE B 390     -10.796  -3.798  17.344  1.00 57.21           C  
ANISOU 1973  CD1 PHE B 390     6946   8557   6233    491   -128  -1048       C  
ATOM   1974  CD2 PHE B 390     -11.386  -2.203  19.013  1.00 53.10           C  
ANISOU 1974  CD2 PHE B 390     6415   8118   5644    169   -104  -1365       C  
ATOM   1975  CE1 PHE B 390     -11.899  -3.428  16.595  1.00 59.51           C  
ANISOU 1975  CE1 PHE B 390     7225   8769   6617    528    -50  -1192       C  
ATOM   1976  CE2 PHE B 390     -12.491  -1.828  18.268  1.00 50.02           C  
ANISOU 1976  CE2 PHE B 390     6015   7606   5386    285     -2  -1485       C  
ATOM   1977  CZ  PHE B 390     -12.748  -2.441  17.059  1.00 47.45           C  
ANISOU 1977  CZ  PHE B 390     5662   7243   5124    456      1  -1383       C  
ATOM   1978  N   LEU B 391      -8.115  -0.741  19.674  1.00 54.97           N  
ANISOU 1978  N   LEU B 391     6410   8752   5724   -188   -318  -1173       N  
ATOM   1979  CA  LEU B 391      -8.209   0.707  19.528  1.00 57.97           C  
ANISOU 1979  CA  LEU B 391     6863   8960   6201   -365   -197  -1397       C  
ATOM   1980  C   LEU B 391      -6.985   1.287  18.828  1.00 55.45           C  
ANISOU 1980  C   LEU B 391     6439   8718   5914   -429   -239  -1295       C  
ATOM   1981  O   LEU B 391      -7.107   2.261  18.077  1.00 61.33           O  
ANISOU 1981  O   LEU B 391     7282   9196   6826   -420   -116  -1388       O  
ATOM   1982  CB  LEU B 391      -8.405   1.359  20.897  1.00 50.42           C  
ANISOU 1982  CB  LEU B 391     6003   8094   5059   -743   -122  -1642       C  
ATOM   1983  CG  LEU B 391      -9.740   1.038  21.571  1.00 53.69           C  
ANISOU 1983  CG  LEU B 391     6535   8408   5457   -713    -25  -1805       C  
ATOM   1984  CD1 LEU B 391      -9.807   1.668  22.947  1.00 57.78           C  
ANISOU 1984  CD1 LEU B 391     7154   9044   5757  -1130     68  -2060       C  
ATOM   1985  CD2 LEU B 391     -10.908   1.492  20.705  1.00 49.61           C  
ANISOU 1985  CD2 LEU B 391     6101   7543   5207   -436    142  -1912       C  
ATOM   1986  N   LYS B 392      -5.803   0.713  19.068  1.00 47.90           N  
ANISOU 1986  N   LYS B 392     5273   8142   4786   -484   -398  -1081       N  
ATOM   1987  CA  LYS B 392      -4.615   1.116  18.320  1.00 55.04           C  
ANISOU 1987  CA  LYS B 392     6017   9194   5703   -528   -440   -962       C  
ATOM   1988  C   LYS B 392      -4.803   0.889  16.825  1.00 57.64           C  
ANISOU 1988  C   LYS B 392     6368   9245   6287   -174   -395   -856       C  
ATOM   1989  O   LYS B 392      -4.523   1.776  16.011  1.00 57.93           O  
ANISOU 1989  O   LYS B 392     6444   9135   6433   -239   -321   -906       O  
ATOM   1990  CB  LYS B 392      -3.385   0.359  18.820  1.00 54.71           C  
ANISOU 1990  CB  LYS B 392     5669   9696   5423   -548   -621   -690       C  
ATOM   1991  CG  LYS B 392      -2.922   0.743  20.216  1.00 67.38           C  
ANISOU 1991  CG  LYS B 392     7174  11735   6692   -998   -697   -766       C  
ATOM   1992  CD  LYS B 392      -1.539   0.175  20.501  1.00 61.10           C  
ANISOU 1992  CD  LYS B 392     5978  11591   5644   -999   -886   -435       C  
ATOM   1993  CE  LYS B 392      -1.188   0.275  21.974  1.00 59.29           C  
ANISOU 1993  CE  LYS B 392     5608  11906   5013  -1417  -1004   -441       C  
ATOM   1994  NZ  LYS B 392       0.222  -0.132  22.226  1.00 71.90           N1+
ANISOU 1994  NZ  LYS B 392     6730  14266   6322  -1433  -1200    -85       N1+
ATOM   1995  N   ILE B 393      -5.271  -0.304  16.449  1.00 55.74           N  
ANISOU 1995  N   ILE B 393     6133   8933   6113    160   -416   -715       N  
ATOM   1996  CA  ILE B 393      -5.510  -0.615  15.041  1.00 58.45           C  
ANISOU 1996  CA  ILE B 393     6508   9058   6644    436   -357   -640       C  
ATOM   1997  C   ILE B 393      -6.496   0.375  14.430  1.00 58.95           C  
ANISOU 1997  C   ILE B 393     6727   8805   6864    424   -248   -816       C  
ATOM   1998  O   ILE B 393      -6.279   0.900  13.332  1.00 56.27           O  
ANISOU 1998  O   ILE B 393     6386   8355   6639    485   -207   -773       O  
ATOM   1999  CB  ILE B 393      -5.999  -2.067  14.889  1.00 56.42           C  
ANISOU 1999  CB  ILE B 393     6308   8745   6385    700   -339   -526       C  
ATOM   2000  CG1 ILE B 393      -4.826  -3.041  15.033  1.00 58.40           C  
ANISOU 2000  CG1 ILE B 393     6407   9239   6542    863   -388   -257       C  
ATOM   2001  CG2 ILE B 393      -6.696  -2.265  13.554  1.00 61.22           C  
ANISOU 2001  CG2 ILE B 393     7008   9117   7136    866   -245   -555       C  
ATOM   2002  CD1 ILE B 393      -5.244  -4.490  15.116  1.00 60.18           C  
ANISOU 2002  CD1 ILE B 393     6780   9344   6741   1099   -306   -139       C  
ATOM   2003  N   MET B 394      -7.599   0.640  15.137  1.00 54.48           N  
ANISOU 2003  N   MET B 394     6288   8114   6298    370   -186   -989       N  
ATOM   2004  CA  MET B 394      -8.599   1.578  14.633  1.00 51.38           C  
ANISOU 2004  CA  MET B 394     6014   7453   6056    443    -56  -1106       C  
ATOM   2005  C   MET B 394      -8.001   2.964  14.416  1.00 56.65           C  
ANISOU 2005  C   MET B 394     6766   7969   6789    286     38  -1158       C  
ATOM   2006  O   MET B 394      -8.305   3.632  13.420  1.00 61.20           O  
ANISOU 2006  O   MET B 394     7408   8335   7510    433    125  -1104       O  
ATOM   2007  CB  MET B 394      -9.784   1.644  15.595  1.00 55.34           C  
ANISOU 2007  CB  MET B 394     6602   7897   6527    412     23  -1288       C  
ATOM   2008  CG  MET B 394     -10.640   0.389  15.609  1.00 53.63           C  
ANISOU 2008  CG  MET B 394     6345   7782   6249    543    -19  -1261       C  
ATOM   2009  SD  MET B 394     -10.681  -0.452  14.014  1.00 61.38           S  
ANISOU 2009  SD  MET B 394     7254   8780   7289    769    -57  -1079       S  
ATOM   2010  CE  MET B 394     -12.131   0.300  13.279  1.00 54.97           C  
ANISOU 2010  CE  MET B 394     6406   7901   6579    934     41  -1134       C  
ATOM   2011  N   ALA B 395      -7.151   3.415  15.343  1.00 59.38           N  
ANISOU 2011  N   ALA B 395     7126   8438   6997    -48     36  -1254       N  
ATOM   2012  CA  ALA B 395      -6.487   4.704  15.175  1.00 53.66           C  
ANISOU 2012  CA  ALA B 395     6531   7570   6288   -303    164  -1336       C  
ATOM   2013  C   ALA B 395      -5.551   4.690  13.972  1.00 57.51           C  
ANISOU 2013  C   ALA B 395     6903   8130   6819   -248     99  -1145       C  
ATOM   2014  O   ALA B 395      -5.485   5.668  13.216  1.00 59.75           O  
ANISOU 2014  O   ALA B 395     7345   8149   7211   -272    238  -1143       O  
ATOM   2015  CB  ALA B 395      -5.723   5.073  16.446  1.00 49.05           C  
ANISOU 2015  CB  ALA B 395     5955   7218   5466   -775    169  -1501       C  
ATOM   2016  N   MET B 396      -4.810   3.592  13.785  1.00 59.88           N  
ANISOU 2016  N   MET B 396     6947   8772   7031   -160    -79   -971       N  
ATOM   2017  CA  MET B 396      -3.928   3.471  12.628  1.00 59.31           C  
ANISOU 2017  CA  MET B 396     6741   8800   6995    -85   -118   -798       C  
ATOM   2018  C   MET B 396      -4.710   3.560  11.323  1.00 61.22           C  
ANISOU 2018  C   MET B 396     7089   8750   7424    204    -50   -723       C  
ATOM   2019  O   MET B 396      -4.280   4.231  10.377  1.00 54.33           O  
ANISOU 2019  O   MET B 396     6258   7780   6605    162     12   -659       O  
ATOM   2020  CB  MET B 396      -3.149   2.156  12.696  1.00 60.30           C  
ANISOU 2020  CB  MET B 396     6590   9303   7018     62   -265   -612       C  
ATOM   2021  CG  MET B 396      -2.147   2.072  13.835  1.00 58.48           C  
ANISOU 2021  CG  MET B 396     6154   9511   6553   -203   -366   -589       C  
ATOM   2022  SD  MET B 396      -0.880   3.349  13.737  1.00 64.80           S  
ANISOU 2022  SD  MET B 396     6867  10542   7214   -688   -328   -662       S  
ATOM   2023  CE  MET B 396       0.248   2.601  12.563  1.00 65.10           C  
ANISOU 2023  CE  MET B 396     6579  10883   7273   -432   -390   -387       C  
ATOM   2024  N   LEU B 397      -5.860   2.882  11.251  1.00 54.44           N  
ANISOU 2024  N   LEU B 397     6260   7799   6625    461    -60   -721       N  
ATOM   2025  CA  LEU B 397      -6.692   2.955  10.053  1.00 49.70           C  
ANISOU 2025  CA  LEU B 397     5708   7037   6138    698    -14   -638       C  
ATOM   2026  C   LEU B 397      -7.157   4.382   9.792  1.00 61.11           C  
ANISOU 2026  C   LEU B 397     7342   8186   7693    693    130   -660       C  
ATOM   2027  O   LEU B 397      -7.219   4.822   8.637  1.00 64.07           O  
ANISOU 2027  O   LEU B 397     7748   8466   8132    808    169   -519       O  
ATOM   2028  CB  LEU B 397      -7.886   2.011  10.182  1.00 52.42           C  
ANISOU 2028  CB  LEU B 397     6030   7421   6468    884    -40   -665       C  
ATOM   2029  CG  LEU B 397      -7.564   0.524  10.019  1.00 61.67           C  
ANISOU 2029  CG  LEU B 397     7106   8774   7551    948   -106   -602       C  
ATOM   2030  CD1 LEU B 397      -8.818  -0.320  10.166  1.00 60.84           C  
ANISOU 2030  CD1 LEU B 397     7034   8685   7396   1033    -90   -669       C  
ATOM   2031  CD2 LEU B 397      -6.904   0.271   8.672  1.00 65.93           C  
ANISOU 2031  CD2 LEU B 397     7583   9363   8105   1016    -96   -470       C  
ATOM   2032  N   THR B 398      -7.502   5.117  10.851  1.00 58.99           N  
ANISOU 2032  N   THR B 398     7226   7749   7438    570    241   -826       N  
ATOM   2033  CA  THR B 398      -7.847   6.527  10.694  1.00 50.79           C  
ANISOU 2033  CA  THR B 398     6442   6340   6516    578    459   -849       C  
ATOM   2034  C   THR B 398      -6.660   7.318  10.154  1.00 61.67           C  
ANISOU 2034  C   THR B 398     7929   7628   7873    326    526   -803       C  
ATOM   2035  O   THR B 398      -6.807   8.134   9.237  1.00 67.29           O  
ANISOU 2035  O   THR B 398     8802   8081   8686    444    655   -666       O  
ATOM   2036  CB  THR B 398      -8.324   7.104  12.029  1.00 59.08           C  
ANISOU 2036  CB  THR B 398     7674   7213   7562    439    621  -1087       C  
ATOM   2037  CG2 THR B 398      -8.449   8.617  11.943  1.00 51.86           C  
ANISOU 2037  CG2 THR B 398     7110   5829   6765    405    931  -1134       C  
ATOM   2038  OG1 THR B 398      -9.603   6.549  12.361  1.00 67.47           O  
ANISOU 2038  OG1 THR B 398     8645   8332   8660    710    603  -1113       O  
ATOM   2039  N   GLU B 399      -5.469   7.081  10.712  1.00 51.75           N  
ANISOU 2039  N   GLU B 399     6570   6630   6463    -31    443   -893       N  
ATOM   2040  CA  GLU B 399      -4.272   7.765  10.233  1.00 57.77           C  
ANISOU 2040  CA  GLU B 399     7384   7408   7158   -344    502   -869       C  
ATOM   2041  C   GLU B 399      -3.954   7.389   8.791  1.00 69.58           C  
ANISOU 2041  C   GLU B 399     8740   8999   8698   -144    415   -636       C  
ATOM   2042  O   GLU B 399      -3.588   8.253   7.985  1.00 70.29           O  
ANISOU 2042  O   GLU B 399     8994   8895   8816   -244    541   -558       O  
ATOM   2043  CB  GLU B 399      -3.084   7.445  11.139  1.00 56.25           C  
ANISOU 2043  CB  GLU B 399     6994   7639   6740   -753    395   -981       C  
ATOM   2044  CG  GLU B 399      -1.748   7.965  10.622  1.00 62.80           C  
ANISOU 2044  CG  GLU B 399     7768   8647   7447  -1114    424   -951       C  
ATOM   2045  CD  GLU B 399      -1.516   9.435  10.921  1.00 80.65           C  
ANISOU 2045  CD  GLU B 399    10409  10581   9654  -1571    700  -1145       C  
ATOM   2046  OE1 GLU B 399      -2.487  10.144  11.259  1.00 85.74           O  
ANISOU 2046  OE1 GLU B 399    11412  10739  10425  -1490    915  -1258       O  
ATOM   2047  OE2 GLU B 399      -0.354   9.881  10.813  1.00 98.03           O1-
ANISOU 2047  OE2 GLU B 399    12557  13013  11675  -2023    735  -1189       O1-
ATOM   2048  N   LEU B 400      -4.081   6.104   8.451  1.00 68.76           N  
ANISOU 2048  N   LEU B 400     8371   9173   8583    107    235   -532       N  
ATOM   2049  CA  LEU B 400      -3.821   5.672   7.082  1.00 63.48           C  
ANISOU 2049  CA  LEU B 400     7584   8605   7930    267    184   -348       C  
ATOM   2050  C   LEU B 400      -4.751   6.376   6.102  1.00 62.36           C  
ANISOU 2050  C   LEU B 400     7626   8171   7896    478    281   -216       C  
ATOM   2051  O   LEU B 400      -4.348   6.714   4.983  1.00 57.41           O  
ANISOU 2051  O   LEU B 400     7024   7530   7261    463    312    -71       O  
ATOM   2052  CB  LEU B 400      -3.961   4.154   6.975  1.00 57.26           C  
ANISOU 2052  CB  LEU B 400     6569   8081   7106    489     49   -303       C  
ATOM   2053  CG  LEU B 400      -3.577   3.517   5.638  1.00 55.06           C  
ANISOU 2053  CG  LEU B 400     6169   7943   6808    605     33   -165       C  
ATOM   2054  CD1 LEU B 400      -2.153   3.890   5.257  1.00 44.83           C  
ANISOU 2054  CD1 LEU B 400     4770   6814   5449    384     58   -122       C  
ATOM   2055  CD2 LEU B 400      -3.737   2.008   5.706  1.00 52.51           C  
ANISOU 2055  CD2 LEU B 400     5716   7790   6446    791    -19   -166       C  
ATOM   2056  N   ARG B 401      -6.005   6.600   6.506  1.00 61.00           N  
ANISOU 2056  N   ARG B 401     7561   7807   7808    692    330   -238       N  
ATOM   2057  CA  ARG B 401      -6.941   7.324   5.654  1.00 63.87           C  
ANISOU 2057  CA  ARG B 401     8054   7952   8260    958    427    -52       C  
ATOM   2058  C   ARG B 401      -6.493   8.765   5.452  1.00 62.87           C  
ANISOU 2058  C   ARG B 401     8243   7448   8196    822    643      3       C  
ATOM   2059  O   ARG B 401      -6.613   9.313   4.349  1.00 56.50           O  
ANISOU 2059  O   ARG B 401     7528   6528   7412    957    704    239       O  
ATOM   2060  CB  ARG B 401      -8.341   7.282   6.269  1.00 59.62           C  
ANISOU 2060  CB  ARG B 401     7515   7347   7791   1230    460    -88       C  
ATOM   2061  CG  ARG B 401      -9.459   7.741   5.348  1.00 71.25           C  
ANISOU 2061  CG  ARG B 401     8981   8777   9316   1600    510    169       C  
ATOM   2062  CD  ARG B 401     -10.794   7.714   6.077  1.00 91.89           C  
ANISOU 2062  CD  ARG B 401    11535  11395  11984   1862    560    117       C  
ATOM   2063  NE  ARG B 401     -11.882   8.264   5.277  1.00102.78           N  
ANISOU 2063  NE  ARG B 401    12855  12796  13400   2266    622    411       N  
ATOM   2064  CZ  ARG B 401     -12.831   7.539   4.702  1.00 99.18           C  
ANISOU 2064  CZ  ARG B 401    12088  12773  12825   2454    474    540       C  
ATOM   2065  NH1 ARG B 401     -12.883   6.224   4.849  1.00 94.63           N1+
ANISOU 2065  NH1 ARG B 401    11302  12551  12102   2261    297    368       N1+
ATOM   2066  NH2 ARG B 401     -13.762   8.149   3.974  1.00 88.83           N  
ANISOU 2066  NH2 ARG B 401    10679  11554  11518   2834    526    859       N  
ATOM   2067  N   SER B 402      -5.981   9.397   6.511  1.00 64.91           N  
ANISOU 2067  N   SER B 402     8701   7510   8453    519    784   -215       N  
ATOM   2068  CA  SER B 402      -5.407  10.734   6.381  1.00 57.63           C  
ANISOU 2068  CA  SER B 402     8146   6201   7551    267   1042   -220       C  
ATOM   2069  C   SER B 402      -4.218  10.730   5.427  1.00 63.96           C  
ANISOU 2069  C   SER B 402     8874   7186   8242      9    981   -119       C  
ATOM   2070  O   SER B 402      -4.123  11.575   4.530  1.00 75.01           O  
ANISOU 2070  O   SER B 402    10512   8317   9672     20   1135     64       O  
ATOM   2071  CB  SER B 402      -5.000  11.264   7.756  1.00 67.95           C  
ANISOU 2071  CB  SER B 402     9657   7359   8804   -137   1205   -537       C  
ATOM   2072  OG  SER B 402      -4.426  12.555   7.653  1.00 82.45           O  
ANISOU 2072  OG  SER B 402    11910   8791  10626   -468   1508   -588       O  
ATOM   2073  N   ILE B 403      -3.290   9.787   5.620  1.00 63.25           N  
ANISOU 2073  N   ILE B 403     8455   7561   8017   -207    780   -215       N  
ATOM   2074  CA  ILE B 403      -2.119   9.690   4.751  1.00 75.88           C  
ANISOU 2074  CA  ILE B 403     9918   9410   9502   -437    732   -133       C  
ATOM   2075  C   ILE B 403      -2.545   9.484   3.302  1.00 70.01           C  
ANISOU 2075  C   ILE B 403     9134   8667   8801   -127    686    134       C  
ATOM   2076  O   ILE B 403      -1.904   9.989   2.371  1.00 68.42           O  
ANISOU 2076  O   ILE B 403     9016   8440   8540   -291    762    254       O  
ATOM   2077  CB  ILE B 403      -1.187   8.566   5.240  1.00 68.04           C  
ANISOU 2077  CB  ILE B 403     8519   8956   8376   -579    533   -234       C  
ATOM   2078  CG1 ILE B 403      -0.694   8.866   6.656  1.00 70.28           C  
ANISOU 2078  CG1 ILE B 403     8816   9339   8550   -955    565   -468       C  
ATOM   2079  CG2 ILE B 403      -0.006   8.389   4.297  1.00 55.61           C  
ANISOU 2079  CG2 ILE B 403     6747   7691   6690   -756    505   -142       C  
ATOM   2080  CD1 ILE B 403       0.151   7.765   7.256  1.00 69.49           C  
ANISOU 2080  CD1 ILE B 403     8286   9815   8303  -1021    364   -497       C  
ATOM   2081  N   ASN B 404      -3.632   8.738   3.090  1.00 68.06           N  
ANISOU 2081  N   ASN B 404     8754   8492   8616    271    567    224       N  
ATOM   2082  CA  ASN B 404      -4.157   8.534   1.743  1.00 62.91           C  
ANISOU 2082  CA  ASN B 404     8042   7917   7945    522    516    473       C  
ATOM   2083  C   ASN B 404      -4.461   9.867   1.071  1.00 71.08           C  
ANISOU 2083  C   ASN B 404     9402   8577   9029    586    699    702       C  
ATOM   2084  O   ASN B 404      -3.989  10.138  -0.039  1.00 68.16           O  
ANISOU 2084  O   ASN B 404     9068   8254   8577    502    722    880       O  
ATOM   2085  CB  ASN B 404      -5.407   7.651   1.801  1.00 57.65           C  
ANISOU 2085  CB  ASN B 404     7199   7409   7296    865    389    500       C  
ATOM   2086  CG  ASN B 404      -5.875   7.197   0.427  1.00 59.47           C  
ANISOU 2086  CG  ASN B 404     7293   7880   7422   1026    307    715       C  
ATOM   2087  ND2 ASN B 404      -6.866   6.315   0.406  1.00 64.94           N  
ANISOU 2087  ND2 ASN B 404     7806   8803   8065   1216    201    705       N  
ATOM   2088  OD1 ASN B 404      -5.356   7.635  -0.599  1.00 68.92           O  
ANISOU 2088  OD1 ASN B 404     8550   9087   8550    933    348    878       O  
ATOM   2089  N   ALA B 405      -5.264  10.707   1.729  1.00 67.55           N  
ANISOU 2089  N   ALA B 405     9214   7740   8711    756    861    713       N  
ATOM   2090  CA  ALA B 405      -5.598  12.017   1.175  1.00 71.93           C  
ANISOU 2090  CA  ALA B 405    10143   7850   9338    893   1100    969       C  
ATOM   2091  C   ALA B 405      -4.348  12.842   0.884  1.00 76.47           C  
ANISOU 2091  C   ALA B 405    11001   8211   9845    442   1276    936       C  
ATOM   2092  O   ALA B 405      -4.255  13.492  -0.164  1.00 75.71           O  
ANISOU 2092  O   ALA B 405    11095   7957   9713    481   1379   1217       O  
ATOM   2093  CB  ALA B 405      -6.525  12.767   2.131  1.00 67.72           C  
ANISOU 2093  CB  ALA B 405     9877   6881   8974   1135   1321    924       C  
ATOM   2094  N   GLN B 406      -3.380  12.836   1.805  1.00 81.95           N  
ANISOU 2094  N   GLN B 406    11714   8941  10483    -20   1316    608       N  
ATOM   2095  CA  GLN B 406      -2.154  13.602   1.600  1.00 85.10           C  
ANISOU 2095  CA  GLN B 406    12346   9223  10767   -545   1490    536       C  
ATOM   2096  C   GLN B 406      -1.412  13.141   0.350  1.00 85.56           C  
ANISOU 2096  C   GLN B 406    12161   9660  10687   -644   1345    697       C  
ATOM   2097  O   GLN B 406      -1.072  13.949  -0.522  1.00 93.32           O  
ANISOU 2097  O   GLN B 406    13416  10426  11616   -784   1510    882       O  
ATOM   2098  CB  GLN B 406      -1.238  13.486   2.821  1.00 94.31           C  
ANISOU 2098  CB  GLN B 406    13434  10574  11826  -1054   1497    159       C  
ATOM   2099  CG  GLN B 406      -1.814  14.010   4.124  1.00 97.13           C  
ANISOU 2099  CG  GLN B 406    14067  10569  12266  -1092   1684    -64       C  
ATOM   2100  CD  GLN B 406      -0.878  13.774   5.296  1.00108.81           C  
ANISOU 2100  CD  GLN B 406    15389  12387  13565  -1639   1637   -415       C  
ATOM   2101  NE2 GLN B 406      -1.355  14.054   6.502  1.00106.41           N  
ANISOU 2101  NE2 GLN B 406    15269  11871  13291  -1716   1768   -648       N  
ATOM   2102  OE1 GLN B 406       0.264  13.347   5.117  1.00104.76           O  
ANISOU 2102  OE1 GLN B 406    14569  12368  12868  -1986   1492   -465       O  
ATOM   2103  N   HIS B 407      -1.153  11.836   0.248  1.00 78.11           N  
ANISOU 2103  N   HIS B 407    10738   9259   9679   -574   1073    629       N  
ATOM   2104  CA  HIS B 407      -0.309  11.327  -0.828  1.00 86.82           C  
ANISOU 2104  CA  HIS B 407    11599  10747  10640   -714    980    712       C  
ATOM   2105  C   HIS B 407      -1.029  11.336  -2.173  1.00 79.29           C  
ANISOU 2105  C   HIS B 407    10687   9766   9673   -400    949   1037       C  
ATOM   2106  O   HIS B 407      -0.407  11.590  -3.211  1.00 81.24           O  
ANISOU 2106  O   HIS B 407    10967  10105   9795   -588    999   1171       O  
ATOM   2107  CB  HIS B 407       0.181   9.921  -0.484  1.00 86.22           C  
ANISOU 2107  CB  HIS B 407    11050  11197  10514   -688    769    546       C  
ATOM   2108  CG  HIS B 407       1.341   9.898   0.463  1.00 90.10           C  
ANISOU 2108  CG  HIS B 407    11390  11931  10913  -1087    780    311       C  
ATOM   2109  CD2 HIS B 407       1.442  10.280   1.758  1.00 72.83           C  
ANISOU 2109  CD2 HIS B 407     9286   9659   8725  -1303    824    113       C  
ATOM   2110  ND1 HIS B 407       2.591   9.450   0.096  1.00 88.28           N  
ANISOU 2110  ND1 HIS B 407    10845  12160  10539  -1329    746    271       N  
ATOM   2111  CE1 HIS B 407       3.412   9.549   1.127  1.00 96.74           C  
ANISOU 2111  CE1 HIS B 407    11774  13472  11510  -1663    745     88       C  
ATOM   2112  NE2 HIS B 407       2.740  10.050   2.148  1.00 86.35           N  
ANISOU 2112  NE2 HIS B 407    10708  11834  10266  -1685    788    -21       N  
ATOM   2113  N   THR B 408      -2.334  11.047  -2.180  1.00 81.61           N  
ANISOU 2113  N   THR B 408    10948  10006  10054     46    862   1171       N  
ATOM   2114  CA  THR B 408      -3.090  11.090  -3.429  1.00 77.00           C  
ANISOU 2114  CA  THR B 408    10359   9497   9402    324    816   1510       C  
ATOM   2115  C   THR B 408      -3.067  12.482  -4.054  1.00 82.20           C  
ANISOU 2115  C   THR B 408    11433   9742  10055    298   1035   1805       C  
ATOM   2116  O   THR B 408      -3.027  12.611  -5.284  1.00 90.04           O  
ANISOU 2116  O   THR B 408    12429  10875  10906    310   1017   2079       O  
ATOM   2117  CB  THR B 408      -4.530  10.631  -3.185  1.00 70.61           C  
ANISOU 2117  CB  THR B 408     9406   8763   8657    772    696   1599       C  
ATOM   2118  CG2 THR B 408      -5.368  10.772  -4.448  1.00 65.93           C  
ANISOU 2118  CG2 THR B 408     8766   8345   7940   1044    638   1991       C  
ATOM   2119  OG1 THR B 408      -4.530   9.254  -2.789  1.00 76.62           O  
ANISOU 2119  OG1 THR B 408     9825   9903   9384    758    517   1348       O  
ATOM   2120  N   GLN B 409      -3.068  13.533  -3.230  1.00 84.22           N  
ANISOU 2120  N   GLN B 409    12081   9471  10449    239   1274   1751       N  
ATOM   2121  CA  GLN B 409      -2.973  14.887  -3.767  1.00 91.22           C  
ANISOU 2121  CA  GLN B 409    13462   9860  11339    192   1558   2023       C  
ATOM   2122  C   GLN B 409      -1.538  15.230  -4.148  1.00 92.66           C  
ANISOU 2122  C   GLN B 409    13772  10068  11366   -410   1670   1901       C  
ATOM   2123  O   GLN B 409      -1.307  15.948  -5.129  1.00 98.06           O  
ANISOU 2123  O   GLN B 409    14725  10579  11953   -495   1812   2184       O  
ATOM   2124  CB  GLN B 409      -3.513  15.898  -2.757  1.00 95.98           C  
ANISOU 2124  CB  GLN B 409    14512   9817  12139    329   1857   1982       C  
ATOM   2125  CG  GLN B 409      -3.926  17.221  -3.375  1.00114.19           C  
ANISOU 2125  CG  GLN B 409    17357  11529  14500    558   2182   2394       C  
ATOM   2126  CD  GLN B 409      -5.070  17.077  -4.357  1.00121.22           C  
ANISOU 2126  CD  GLN B 409    18056  12628  15375   1187   2035   2900       C  
ATOM   2127  NE2 GLN B 409      -4.930  17.692  -5.527  1.00108.72           N  
ANISOU 2127  NE2 GLN B 409    16688  10949  13673   1224   2125   3316       N  
ATOM   2128  OE1 GLN B 409      -6.071  16.421  -4.069  1.00122.56           O  
ANISOU 2128  OE1 GLN B 409    17872  13089  15606   1607   1841   2929       O  
ATOM   2129  N   ARG B 410      -0.566  14.739  -3.375  1.00 88.77           N  
ANISOU 2129  N   ARG B 410    13071   9831  10825   -835   1613   1503       N  
ATOM   2130  CA  ARG B 410       0.835  14.913  -3.742  1.00 89.44           C  
ANISOU 2130  CA  ARG B 410    13142  10117  10725  -1418   1686   1374       C  
ATOM   2131  C   ARG B 410       1.134  14.245  -5.074  1.00 96.73           C  
ANISOU 2131  C   ARG B 410    13761  11497  11495  -1377   1522   1555       C  
ATOM   2132  O   ARG B 410       1.889  14.778  -5.895  1.00 99.41           O  
ANISOU 2132  O   ARG B 410    14254  11838  11680  -1718   1652   1655       O  
ATOM   2133  CB  ARG B 410       1.739  14.325  -2.660  1.00 95.46           C  
ANISOU 2133  CB  ARG B 410    13591  11244  11437  -1786   1600    967       C  
ATOM   2134  CG  ARG B 410       3.178  14.125  -3.105  1.00 95.88           C  
ANISOU 2134  CG  ARG B 410    13396  11763  11271  -2298   1592    845       C  
ATOM   2135  CD  ARG B 410       3.971  13.412  -2.037  1.00109.42           C  
ANISOU 2135  CD  ARG B 410    14694  13960  12922  -2538   1465    524       C  
ATOM   2136  NE  ARG B 410       3.772  13.997  -0.717  1.00111.66           N  
ANISOU 2136  NE  ARG B 410    15223  13951  13253  -2728   1581    311       N  
ATOM   2137  CZ  ARG B 410       4.240  13.471   0.404  1.00111.98           C  
ANISOU 2137  CZ  ARG B 410    14944  14376  13228  -2907   1464     60       C  
ATOM   2138  NH1 ARG B 410       4.933  12.342   0.401  1.00106.20           N1+
ANISOU 2138  NH1 ARG B 410    13634  14305  12411  -2850   1238     23       N1+
ATOM   2139  NH2 ARG B 410       4.005  14.088   1.558  1.00116.12           N  
ANISOU 2139  NH2 ARG B 410    15745  14615  13762  -3131   1600   -143       N  
ATOM   2140  N   LEU B 411       0.540  13.074  -5.305  1.00102.01           N  
ANISOU 2140  N   LEU B 411    14026  12549  12182  -1006   1267   1578       N  
ATOM   2141  CA  LEU B 411       0.800  12.336  -6.534  1.00101.74           C  
ANISOU 2141  CA  LEU B 411    13712  12964  11980  -1003   1143   1690       C  
ATOM   2142  C   LEU B 411       0.259  13.079  -7.748  1.00 98.91           C  
ANISOU 2142  C   LEU B 411    13626  12434  11522   -878   1215   2108       C  
ATOM   2143  O   LEU B 411       0.882  13.074  -8.818  1.00100.81           O  
ANISOU 2143  O   LEU B 411    13830  12905  11569  -1116   1240   2210       O  
ATOM   2144  CB  LEU B 411       0.190  10.938  -6.427  1.00106.17           C  
ANISOU 2144  CB  LEU B 411    13867  13903  12569   -677    913   1589       C  
ATOM   2145  CG  LEU B 411       0.548   9.875  -7.464  1.00122.29           C  
ANISOU 2145  CG  LEU B 411    15588  16440  14438   -718    823   1569       C  
ATOM   2146  CD1 LEU B 411       0.308   8.488  -6.904  1.00116.46           C  
ANISOU 2146  CD1 LEU B 411    14520  15971  13757   -520    690   1334       C  
ATOM   2147  CD2 LEU B 411      -0.254  10.069  -8.734  1.00121.58           C  
ANISOU 2147  CD2 LEU B 411    15582  16419  14194   -569    789   1905       C  
ATOM   2148  N   LEU B 412      -0.901  13.722  -7.604  1.00 92.69           N  
ANISOU 2148  N   LEU B 412    13095  11272  10850   -483   1258   2378       N  
ATOM   2149  CA  LEU B 412      -1.468  14.484  -8.713  1.00 90.68           C  
ANISOU 2149  CA  LEU B 412    13091  10871  10491   -286   1329   2860       C  
ATOM   2150  C   LEU B 412      -0.548  15.625  -9.126  1.00 93.33           C  
ANISOU 2150  C   LEU B 412    13874  10842  10745   -694   1605   2966       C  
ATOM   2151  O   LEU B 412      -0.406  15.918 -10.321  1.00 92.62           O  
ANISOU 2151  O   LEU B 412    13873  10861  10458   -769   1630   3277       O  
ATOM   2152  CB  LEU B 412      -2.850  15.012  -8.333  1.00 92.82           C  
ANISOU 2152  CB  LEU B 412    13533  10807  10927    279   1364   3149       C  
ATOM   2153  CG  LEU B 412      -3.928  13.934  -8.238  1.00 86.45           C  
ANISOU 2153  CG  LEU B 412    12270  10457  10119    671   1085   3142       C  
ATOM   2154  CD1 LEU B 412      -5.276  14.542  -7.889  1.00 88.11           C  
ANISOU 2154  CD1 LEU B 412    12607  10395  10476   1245   1142   3460       C  
ATOM   2155  CD2 LEU B 412      -4.003  13.154  -9.541  1.00 88.12           C  
ANISOU 2155  CD2 LEU B 412    12154  11287  10043    619    880   3302       C  
ATOM   2156  N   ARG B 413       0.079  16.287  -8.150  1.00 93.69           N  
ANISOU 2156  N   ARG B 413    14220  10473  10905  -1013   1831   2702       N  
ATOM   2157  CA  ARG B 413       1.055  17.326  -8.465  1.00 98.20           C  
ANISOU 2157  CA  ARG B 413    15231  10721  11361  -1531   2127   2726       C  
ATOM   2158  C   ARG B 413       2.181  16.772  -9.326  1.00 97.60           C  
ANISOU 2158  C   ARG B 413    14841  11207  11034  -1983   2030   2615       C  
ATOM   2159  O   ARG B 413       2.539  17.359 -10.354  1.00107.72           O  
ANISOU 2159  O   ARG B 413    16365  12428  12137  -2196   2162   2873       O  
ATOM   2160  CB  ARG B 413       1.621  17.945  -7.186  1.00 99.54           C  
ANISOU 2160  CB  ARG B 413    15698  10492  11630  -1928   2370   2356       C  
ATOM   2161  CG  ARG B 413       0.652  18.829  -6.419  1.00102.92           C  
ANISOU 2161  CG  ARG B 413    16623  10196  12287  -1580   2617   2467       C  
ATOM   2162  CD  ARG B 413       1.398  19.738  -5.446  1.00113.34           C  
ANISOU 2162  CD  ARG B 413    18416  11040  13609  -2169   2981   2124       C  
ATOM   2163  NE  ARG B 413       2.247  18.994  -4.523  1.00121.83           N  
ANISOU 2163  NE  ARG B 413    19056  12626  14610  -2619   2813   1622       N  
ATOM   2164  CZ  ARG B 413       1.933  18.718  -3.264  1.00120.53           C  
ANISOU 2164  CZ  ARG B 413    18788  12436  14571  -2553   2773   1326       C  
ATOM   2165  NH1 ARG B 413       0.735  18.991  -2.773  1.00111.63           N1+
ANISOU 2165  NH1 ARG B 413    17898  10843  13674  -2019   2864   1445       N1+
ATOM   2166  NH2 ARG B 413       2.832  18.118  -2.489  1.00121.81           N  
ANISOU 2166  NH2 ARG B 413    18560  13113  14612  -3007   2631    927       N  
ATOM   2167  N   ILE B 414       2.770  15.649  -8.908  1.00 94.92           N  
ANISOU 2167  N   ILE B 414    13973  11414  10678  -2121   1832   2244       N  
ATOM   2168  CA  ILE B 414       3.877  15.066  -9.660  1.00 92.70           C  
ANISOU 2168  CA  ILE B 414    13356  11687  10180  -2503   1782   2116       C  
ATOM   2169  C   ILE B 414       3.420  14.676 -11.060  1.00 99.68           C  
ANISOU 2169  C   ILE B 414    14131  12840  10906  -2284   1670   2430       C  
ATOM   2170  O   ILE B 414       4.127  14.909 -12.049  1.00106.99           O  
ANISOU 2170  O   ILE B 414    15099  13944  11608  -2625   1764   2524       O  
ATOM   2171  CB  ILE B 414       4.466  13.864  -8.903  1.00 92.40           C  
ANISOU 2171  CB  ILE B 414    12764  12159  10184  -2541   1613   1720       C  
ATOM   2172  CG1 ILE B 414       4.942  14.287  -7.513  1.00 98.37           C  
ANISOU 2172  CG1 ILE B 414    13601  12745  11028  -2818   1707   1430       C  
ATOM   2173  CG2 ILE B 414       5.622  13.285  -9.679  1.00 96.77           C  
ANISOU 2173  CG2 ILE B 414    12963  13276  10529  -2873   1617   1602       C  
ATOM   2174  CD1 ILE B 414       4.866  13.182  -6.482  1.00 97.81           C  
ANISOU 2174  CD1 ILE B 414    13087  12994  11083  -2584   1502   1171       C  
ATOM   2175  N   GLN B 415       2.234  14.071 -11.167  1.00103.05           N  
ANISOU 2175  N   GLN B 415    14399  13352  11404  -1763   1473   2585       N  
ATOM   2176  CA  GLN B 415       1.691  13.722 -12.477  1.00103.32           C  
ANISOU 2176  CA  GLN B 415    14322  13705  11231  -1598   1359   2890       C  
ATOM   2177  C   GLN B 415       1.479  14.966 -13.330  1.00 99.77           C  
ANISOU 2177  C   GLN B 415    14333  12924  10651  -1628   1518   3364       C  
ATOM   2178  O   GLN B 415       1.716  14.945 -14.544  1.00102.09           O  
ANISOU 2178  O   GLN B 415    14603  13512  10677  -1803   1513   3568       O  
ATOM   2179  CB  GLN B 415       0.379  12.954 -12.311  1.00 89.63           C  
ANISOU 2179  CB  GLN B 415    12347  12141   9568  -1087   1135   2966       C  
ATOM   2180  CG  GLN B 415      -0.363  12.689 -13.612  1.00 88.42           C  
ANISOU 2180  CG  GLN B 415    12081  12365   9147   -937   1009   3316       C  
ATOM   2181  CD  GLN B 415       0.176  11.492 -14.370  1.00102.85           C  
ANISOU 2181  CD  GLN B 415    13544  14781  10752  -1198    937   3065       C  
ATOM   2182  NE2 GLN B 415      -0.424  11.204 -15.520  1.00 96.75           N  
ANISOU 2182  NE2 GLN B 415    12664  14409   9687  -1169    838   3318       N  
ATOM   2183  OE1 GLN B 415       1.118  10.834 -13.930  1.00102.39           O  
ANISOU 2183  OE1 GLN B 415    13299  14835  10768  -1419    991   2660       O  
ATOM   2184  N   ASP B 416       1.024  16.057 -12.710  1.00112.65           N  
ANISOU 2184  N   ASP B 416    16418  13921  12462  -1451   1689   3553       N  
ATOM   2185  CA  ASP B 416       0.836  17.310 -13.433  1.00115.53           C  
ANISOU 2185  CA  ASP B 416    17310  13856  12731  -1430   1905   4042       C  
ATOM   2186  C   ASP B 416       2.142  17.790 -14.054  1.00124.73           C  
ANISOU 2186  C   ASP B 416    18682  15028  13682  -2084   2106   3970       C  
ATOM   2187  O   ASP B 416       2.163  18.257 -15.199  1.00132.09           O  
ANISOU 2187  O   ASP B 416    19814  15994  14382  -2160   2170   4361       O  
ATOM   2188  CB  ASP B 416       0.264  18.371 -12.491  1.00119.66           C  
ANISOU 2188  CB  ASP B 416    18340  13603  13522  -1155   2148   4167       C  
ATOM   2189  CG  ASP B 416      -0.081  19.665 -13.202  1.00130.21           C  
ANISOU 2189  CG  ASP B 416    20278  14402  14795   -996   2419   4745       C  
ATOM   2190  OD1 ASP B 416      -0.234  19.647 -14.440  1.00134.68           O  
ANISOU 2190  OD1 ASP B 416    20778  15288  15106   -936   2321   5152       O  
ATOM   2191  OD2 ASP B 416      -0.197  20.704 -12.517  1.00145.17           O1-
ANISOU 2191  OD2 ASP B 416    22739  15538  16879   -938   2757   4800       O1-
ATOM   2192  N   ILE B 417       3.242  17.680 -13.313  1.00120.09           N  
ANISOU 2192  N   ILE B 417    18023  14467  13138  -2577   2205   3487       N  
ATOM   2193  CA  ILE B 417       4.546  18.121 -13.799  1.00104.32           C  
ANISOU 2193  CA  ILE B 417    16165  12551  10919  -3260   2409   3366       C  
ATOM   2194  C   ILE B 417       5.242  17.028 -14.602  1.00109.79           C  
ANISOU 2194  C   ILE B 417    16296  14027  11395  -3477   2233   3183       C  
ATOM   2195  O   ILE B 417       5.895  17.312 -15.609  1.00116.47           O  
ANISOU 2195  O   ILE B 417    17228  15050  11978  -3861   2345   3302       O  
ATOM   2196  CB  ILE B 417       5.407  18.584 -12.605  1.00102.29           C  
ANISOU 2196  CB  ILE B 417    16067  12041  10758  -3738   2616   2944       C  
ATOM   2197  CG1 ILE B 417       4.790  19.820 -11.947  1.00121.08           C  
ANISOU 2197  CG1 ILE B 417    19144  13547  13314  -3615   2905   3119       C  
ATOM   2198  CG2 ILE B 417       6.835  18.857 -13.038  1.00131.44           C  
ANISOU 2198  CG2 ILE B 417    19752  16006  14182  -4506   2794   2747       C  
ATOM   2199  CD1 ILE B 417       4.690  21.019 -12.866  1.00123.65           C  
ANISOU 2199  CD1 ILE B 417    20136  13340  13506  -3707   3208   3588       C  
ATOM   2200  N   HIS B 418       5.101  15.770 -14.190  1.00115.54           N  
ANISOU 2200  N   HIS B 418    15431  11192  17276  -4861   5227    693       N  
ATOM   2201  CA  HIS B 418       5.815  14.656 -14.811  1.00111.33           C  
ANISOU 2201  CA  HIS B 418    14748  11312  16241  -4835   5142    839       C  
ATOM   2202  C   HIS B 418       4.848  13.480 -14.904  1.00115.99           C  
ANISOU 2202  C   HIS B 418    15348  12277  16446  -4228   4545   1041       C  
ATOM   2203  O   HIS B 418       4.659  12.753 -13.917  1.00113.67           O  
ANISOU 2203  O   HIS B 418    14648  12447  16095  -4136   4193    680       O  
ATOM   2204  CB  HIS B 418       7.047  14.266 -13.997  1.00115.20           C  
ANISOU 2204  CB  HIS B 418    14601  12498  16670  -5163   5107    250       C  
ATOM   2205  CG  HIS B 418       7.866  13.173 -14.613  1.00124.23           C  
ANISOU 2205  CG  HIS B 418    15529  14263  17409  -5108   5057    350       C  
ATOM   2206  CD2 HIS B 418       9.189  13.107 -14.895  1.00118.57           C  
ANISOU 2206  CD2 HIS B 418    14530  13912  16608  -5332   5233    186       C  
ATOM   2207  ND1 HIS B 418       7.350  11.930 -14.912  1.00129.90           N  
ANISOU 2207  ND1 HIS B 418    16244  15338  17775  -4690   4707    565       N  
ATOM   2208  CE1 HIS B 418       8.305  11.169 -15.417  1.00130.79           C  
ANISOU 2208  CE1 HIS B 418    16114  15932  17649  -4739   4799    541       C  
ATOM   2209  NE2 HIS B 418       9.433  11.856 -15.409  1.00119.71           N  
ANISOU 2209  NE2 HIS B 418    14518  14561  16404  -5116   5108    316       N  
ATOM   2210  N   PRO B 419       4.207  13.276 -16.055  1.00120.53           N  
ANISOU 2210  N   PRO B 419    16371  12686  16740  -3836   4421   1612       N  
ATOM   2211  CA  PRO B 419       3.316  12.115 -16.202  1.00119.37           C  
ANISOU 2211  CA  PRO B 419    16209  12918  16229  -3316   3878   1745       C  
ATOM   2212  C   PRO B 419       4.059  10.813 -15.928  1.00115.34           C  
ANISOU 2212  C   PRO B 419    15250  13139  15435  -3343   3710   1449       C  
ATOM   2213  O   PRO B 419       5.141  10.567 -16.467  1.00114.45           O  
ANISOU 2213  O   PRO B 419    15041  13282  15162  -3568   3981   1431       O  
ATOM   2214  CB  PRO B 419       2.849  12.197 -17.660  1.00124.43           C  
ANISOU 2214  CB  PRO B 419    17381  13357  16542  -3036   3876   2375       C  
ATOM   2215  CG  PRO B 419       3.214  13.561 -18.147  1.00124.50           C  
ANISOU 2215  CG  PRO B 419    17752  12733  16820  -3327   4377   2674       C  
ATOM   2216  CD  PRO B 419       4.002  14.286 -17.104  1.00120.26           C  
ANISOU 2216  CD  PRO B 419    16904  12003  16788  -3835   4740   2164       C  
ATOM   2217  N   PHE B 420       3.471   9.980 -15.069  1.00 99.52           N  
ANISOU 2217  N   PHE B 420    12959  11453  13403  -3105   3281   1228       N  
ATOM   2218  CA  PHE B 420       4.066   8.693 -14.730  1.00100.73           C  
ANISOU 2218  CA  PHE B 420    12690  12227  13356  -3055   3078   1014       C  
ATOM   2219  C   PHE B 420       3.027   7.613 -14.451  1.00 94.86           C  
ANISOU 2219  C   PHE B 420    11900  11686  12457  -2629   2583   1057       C  
ATOM   2220  O   PHE B 420       3.359   6.424 -14.447  1.00 90.18           O  
ANISOU 2220  O   PHE B 420    11067  11498  11701  -2490   2410    997       O  
ATOM   2221  CB  PHE B 420       4.990   8.848 -13.520  1.00 94.63           C  
ANISOU 2221  CB  PHE B 420    11395  11762  12796  -3437   3176    566       C  
ATOM   2222  CG  PHE B 420       4.259   9.089 -12.231  1.00 91.86           C  
ANISOU 2222  CG  PHE B 420    10871  11412  12620  -3455   2945    307       C  
ATOM   2223  CD1 PHE B 420       3.766  10.350 -11.931  1.00 98.46           C  
ANISOU 2223  CD1 PHE B 420    11907  11738  13763  -3631   3149    205       C  
ATOM   2224  CD2 PHE B 420       4.066   8.066 -11.319  1.00 98.77           C  
ANISOU 2224  CD2 PHE B 420    11383  12779  13365  -3303   2560    167       C  
ATOM   2225  CE1 PHE B 420       3.094  10.581 -10.753  1.00104.20           C  
ANISOU 2225  CE1 PHE B 420    12454  12498  14641  -3671   2988   -108       C  
ATOM   2226  CE2 PHE B 420       3.395   8.294 -10.139  1.00 94.76           C  
ANISOU 2226  CE2 PHE B 420    10718  12337  12948  -3363   2385    -79       C  
ATOM   2227  CZ  PHE B 420       2.913   9.552  -9.856  1.00100.02           C  
ANISOU 2227  CZ  PHE B 420    11564  12546  13896  -3556   2608   -257       C  
ATOM   2228  N   ALA B 421       1.780   8.005 -14.209  1.00 94.61           N  
ANISOU 2228  N   ALA B 421    12070  11353  12525  -2427   2380   1145       N  
ATOM   2229  CA  ALA B 421       0.763   7.048 -13.798  1.00 86.91           C  
ANISOU 2229  CA  ALA B 421    10998  10575  11448  -2100   1944   1129       C  
ATOM   2230  C   ALA B 421       0.417   6.089 -14.930  1.00 81.60           C  
ANISOU 2230  C   ALA B 421    10531  10022  10451  -1787   1766   1377       C  
ATOM   2231  O   ALA B 421       0.265   6.493 -16.087  1.00 84.21           O  
ANISOU 2231  O   ALA B 421    11230  10152  10612  -1703   1876   1663       O  
ATOM   2232  CB  ALA B 421      -0.496   7.781 -13.331  1.00 73.21           C  
ANISOU 2232  CB  ALA B 421     9392   8495   9929  -1968   1815   1127       C  
ATOM   2233  N   THR B 422       0.299   4.808 -14.586  1.00 78.71           N  
ANISOU 2233  N   THR B 422     9925   9993   9990  -1635   1502   1264       N  
ATOM   2234  CA  THR B 422      -0.166   3.810 -15.533  1.00 75.21           C  
ANISOU 2234  CA  THR B 422     9638   9654   9285  -1362   1321   1386       C  
ATOM   2235  C   THR B 422      -1.627   4.078 -15.894  1.00 82.35           C  
ANISOU 2235  C   THR B 422    10808  10358  10121  -1114   1062   1553       C  
ATOM   2236  O   THR B 422      -2.319   4.818 -15.190  1.00 83.15           O  
ANISOU 2236  O   THR B 422    10892  10258  10444  -1108    990   1535       O  
ATOM   2237  CB  THR B 422      -0.014   2.410 -14.940  1.00 63.99           C  
ANISOU 2237  CB  THR B 422     7887   8530   7895  -1268   1124   1219       C  
ATOM   2238  CG2 THR B 422       1.399   2.205 -14.404  1.00 77.98           C  
ANISOU 2238  CG2 THR B 422     9302  10535   9792  -1466   1320   1077       C  
ATOM   2239  OG1 THR B 422      -0.954   2.235 -13.874  1.00 74.77           O  
ANISOU 2239  OG1 THR B 422     9109   9903   9395  -1205    847   1157       O  
ATOM   2240  N   PRO B 423      -2.120   3.497 -16.995  1.00 79.67           N  
ANISOU 2240  N   PRO B 423    10685  10107   9481   -912    924   1679       N  
ATOM   2241  CA  PRO B 423      -3.529   3.721 -17.363  1.00 72.26           C  
ANISOU 2241  CA  PRO B 423     9931   9064   8462   -660    625   1836       C  
ATOM   2242  C   PRO B 423      -4.514   3.404 -16.248  1.00 75.37           C  
ANISOU 2242  C   PRO B 423    10071   9462   9106   -569    350   1658       C  
ATOM   2243  O   PRO B 423      -5.495   4.138 -16.071  1.00 80.17           O  
ANISOU 2243  O   PRO B 423    10730   9878   9851   -432    216   1744       O  
ATOM   2244  CB  PRO B 423      -3.718   2.796 -18.571  1.00 70.94           C  
ANISOU 2244  CB  PRO B 423     9913   9156   7884   -532    506   1858       C  
ATOM   2245  CG  PRO B 423      -2.372   2.727 -19.190  1.00 67.43           C  
ANISOU 2245  CG  PRO B 423     9537   8812   7273   -723    868   1851       C  
ATOM   2246  CD  PRO B 423      -1.390   2.768 -18.051  1.00 72.88           C  
ANISOU 2246  CD  PRO B 423     9910   9462   8320   -927   1068   1665       C  
ATOM   2247  N   LEU B 424      -4.282   2.329 -15.492  1.00 77.62           N  
ANISOU 2247  N   LEU B 424    10072   9954   9468   -634    281   1432       N  
ATOM   2248  CA  LEU B 424      -5.164   2.010 -14.374  1.00 70.92           C  
ANISOU 2248  CA  LEU B 424     8984   9146   8818   -607     69   1286       C  
ATOM   2249  C   LEU B 424      -5.064   3.056 -13.269  1.00 75.36           C  
ANISOU 2249  C   LEU B 424     9415   9585   9633   -769    201   1201       C  
ATOM   2250  O   LEU B 424      -6.084   3.459 -12.698  1.00 80.00           O  
ANISOU 2250  O   LEU B 424     9931  10091  10377   -704     83   1125       O  
ATOM   2251  CB  LEU B 424      -4.843   0.618 -13.830  1.00 69.40           C  
ANISOU 2251  CB  LEU B 424     8550   9174   8646   -653     -4   1153       C  
ATOM   2252  CG  LEU B 424      -5.737   0.121 -12.694  1.00 64.08           C  
ANISOU 2252  CG  LEU B 424     7643   8585   8119   -668   -200   1048       C  
ATOM   2253  CD1 LEU B 424      -7.207   0.279 -13.051  1.00 63.66           C  
ANISOU 2253  CD1 LEU B 424     7670   8465   8054   -505   -418   1030       C  
ATOM   2254  CD2 LEU B 424      -5.419  -1.329 -12.365  1.00 60.99           C  
ANISOU 2254  CD2 LEU B 424     7082   8329   7761   -681   -260   1022       C  
ATOM   2255  N   MET B 425      -3.846   3.501 -12.947  1.00 81.23           N  
ANISOU 2255  N   MET B 425    10089  10340  10434  -1003    466   1154       N  
ATOM   2256  CA  MET B 425      -3.683   4.518 -11.913  1.00 81.54           C  
ANISOU 2256  CA  MET B 425     9991  10286  10704  -1223    626    982       C  
ATOM   2257  C   MET B 425      -4.374   5.819 -12.303  1.00 83.49           C  
ANISOU 2257  C   MET B 425    10483  10104  11135  -1129    718   1067       C  
ATOM   2258  O   MET B 425      -4.915   6.523 -11.443  1.00 89.56           O  
ANISOU 2258  O   MET B 425    11137  10736  12155  -1190    759    869       O  
ATOM   2259  CB  MET B 425      -2.200   4.762 -11.636  1.00 78.02           C  
ANISOU 2259  CB  MET B 425     9402   9968  10274  -1523    894    888       C  
ATOM   2260  CG  MET B 425      -1.519   3.640 -10.870  1.00 78.74           C  
ANISOU 2260  CG  MET B 425     9142  10495  10279  -1605    783    798       C  
ATOM   2261  SD  MET B 425       0.238   3.950 -10.616  1.00 90.39           S  
ANISOU 2261  SD  MET B 425    10360  12200  11783  -1930   1062    675       S  
ATOM   2262  CE  MET B 425       0.181   5.504  -9.728  1.00 87.89           C  
ANISOU 2262  CE  MET B 425     9992  11731  11669  -2280   1279    386       C  
ATOM   2263  N   GLN B 426      -4.369   6.150 -13.597  1.00 77.77           N  
ANISOU 2263  N   GLN B 426    10090   9166  10292   -971    762   1371       N  
ATOM   2264  CA  GLN B 426      -5.046   7.359 -14.060  1.00 83.62           C  
ANISOU 2264  CA  GLN B 426    11085   9459  11227   -811    819   1573       C  
ATOM   2265  C   GLN B 426      -6.529   7.330 -13.712  1.00 86.16           C  
ANISOU 2265  C   GLN B 426    11302   9740  11696   -528    525   1517       C  
ATOM   2266  O   GLN B 426      -7.099   8.348 -13.301  1.00 90.27           O  
ANISOU 2266  O   GLN B 426    11816   9902  12580   -460    611   1462       O  
ATOM   2267  CB  GLN B 426      -4.849   7.522 -15.568  1.00 81.98           C  
ANISOU 2267  CB  GLN B 426    11256   9153  10741   -669    852   1994       C  
ATOM   2268  CG  GLN B 426      -3.401   7.708 -15.990  1.00 88.19           C  
ANISOU 2268  CG  GLN B 426    12149   9950  11410   -972   1218   2048       C  
ATOM   2269  CD  GLN B 426      -3.253   7.928 -17.481  1.00 90.35           C  
ANISOU 2269  CD  GLN B 426    12818  10164  11346   -867   1289   2482       C  
ATOM   2270  NE2 GLN B 426      -2.011   7.975 -17.952  1.00 92.95           N  
ANISOU 2270  NE2 GLN B 426    13225  10566  11523  -1143   1632   2516       N  
ATOM   2271  OE1 GLN B 426      -4.242   8.049 -18.204  1.00 86.70           O  
ANISOU 2271  OE1 GLN B 426    12565   9646  10732   -554   1035   2784       O  
ATOM   2272  N   GLU B 427      -7.171   6.170 -13.879  1.00 79.64           N  
ANISOU 2272  N   GLU B 427    10368   9254  10636   -371    206   1496       N  
ATOM   2273  CA  GLU B 427      -8.577   6.028 -13.507  1.00 78.95           C  
ANISOU 2273  CA  GLU B 427    10108   9202  10685   -148    -65   1392       C  
ATOM   2274  C   GLU B 427      -8.784   6.264 -12.016  1.00 84.83           C  
ANISOU 2274  C   GLU B 427    10545   9964  11723   -338     45   1016       C  
ATOM   2275  O   GLU B 427      -9.783   6.866 -11.606  1.00 86.20           O  
ANISOU 2275  O   GLU B 427    10600   9970  12183   -191      6    894       O  
ATOM   2276  CB  GLU B 427      -9.081   4.640 -13.897  1.00 68.06           C  
ANISOU 2276  CB  GLU B 427     8645   8201   9012    -51   -370   1372       C  
ATOM   2277  CG  GLU B 427      -9.104   4.376 -15.393  1.00 79.42           C  
ANISOU 2277  CG  GLU B 427    10357   9716  10102    133   -515   1658       C  
ATOM   2278  CD  GLU B 427      -9.729   3.037 -15.738  1.00 82.57           C  
ANISOU 2278  CD  GLU B 427    10641  10463  10269    193   -799   1528       C  
ATOM   2279  OE1 GLU B 427     -10.029   2.261 -14.805  1.00 72.30           O  
ANISOU 2279  OE1 GLU B 427     9073   9295   9103     77   -852   1271       O  
ATOM   2280  OE2 GLU B 427      -9.916   2.758 -16.941  1.00 96.59           O1-
ANISOU 2280  OE2 GLU B 427    12597  12390  11716    324   -954   1677       O1-
ATOM   2281  N   LEU B 428      -7.848   5.793 -11.188  1.00 83.28           N  
ANISOU 2281  N   LEU B 428    10188  10013  11443   -661    183    820       N  
ATOM   2282  CA  LEU B 428      -7.956   5.957  -9.742  1.00 87.73           C  
ANISOU 2282  CA  LEU B 428    10451  10724  12159   -901    285    457       C  
ATOM   2283  C   LEU B 428      -7.950   7.417  -9.315  1.00 87.62           C  
ANISOU 2283  C   LEU B 428    10451  10332  12507   -995    570    257       C  
ATOM   2284  O   LEU B 428      -8.426   7.735  -8.219  1.00 93.81           O  
ANISOU 2284  O   LEU B 428    10995  11190  13459  -1133    655   -106       O  
ATOM   2285  CB  LEU B 428      -6.806   5.225  -9.048  1.00 89.95           C  
ANISOU 2285  CB  LEU B 428    10561  11389  12227  -1213    347    371       C  
ATOM   2286  CG  LEU B 428      -7.041   3.801  -8.544  1.00 80.79           C  
ANISOU 2286  CG  LEU B 428     9204  10635  10855  -1229    120    389       C  
ATOM   2287  CD1 LEU B 428      -5.715   3.130  -8.232  1.00 82.09           C  
ANISOU 2287  CD1 LEU B 428     9252  11092  10846  -1422    164    453       C  
ATOM   2288  CD2 LEU B 428      -7.923   3.831  -7.312  1.00 81.65           C  
ANISOU 2288  CD2 LEU B 428     9057  10941  11024  -1352     96    125       C  
ATOM   2289  N   PHE B 429      -7.417   8.298 -10.168  1.00 86.17           N  
ANISOU 2289  N   PHE B 429    10551   9732  12457   -949    757    469       N  
ATOM   2290  CA  PHE B 429      -7.313   9.738  -9.809  1.00 94.27           C  
ANISOU 2290  CA  PHE B 429    11616  10315  13886  -1110   1108    267       C  
ATOM   2291  C   PHE B 429      -8.081  10.596 -10.821  1.00 98.77           C  
ANISOU 2291  C   PHE B 429    12386  10292  14849   -741   1130    468       C  
ATOM   2292  O   PHE B 429      -7.904  11.831 -10.803  1.00114.40           O  
ANISOU 2292  O   PHE B 429    14356  11821  17289   -827   1430    232       O  
ATOM   2293  CB  PHE B 429      -5.845  10.167  -9.731  1.00 98.26           C  
ANISOU 2293  CB  PHE B 429    12271  10734  14329  -1413   1391    346       C  
ATOM   2294  CG  PHE B 429      -4.936   9.211  -9.002  1.00103.10           C  
ANISOU 2294  CG  PHE B 429    12618  11926  14628  -1750   1375    143       C  
ATOM   2295  CD1 PHE B 429      -5.197   8.835  -7.694  1.00106.75           C  
ANISOU 2295  CD1 PHE B 429    12733  12832  14996  -1908   1262   -200       C  
ATOM   2296  CD2 PHE B 429      -3.811   8.694  -9.623  1.00101.15           C  
ANISOU 2296  CD2 PHE B 429    12451  11821  14160  -1876   1453    334       C  
ATOM   2297  CE1 PHE B 429      -4.361   7.952  -7.029  1.00103.41           C  
ANISOU 2297  CE1 PHE B 429    12055  12961  14276  -2165   1198   -291       C  
ATOM   2298  CE2 PHE B 429      -2.979   7.807  -8.959  1.00102.61           C  
ANISOU 2298  CE2 PHE B 429    12340  12541  14105  -2110   1400    188       C  
ATOM   2299  CZ  PHE B 429      -3.253   7.442  -7.662  1.00102.18           C  
ANISOU 2299  CZ  PHE B 429    11949  12907  13966  -2240   1253    -92       C  
ATOM   2300  N   GLY B 430      -8.902   9.968 -11.670  1.00 92.17           N  
ANISOU 2300  N   GLY B 430    11711   9449  13860   -333    819    887       N  
ATOM   2301  CA  GLY B 430      -9.686  10.708 -12.679  1.00102.59           C  
ANISOU 2301  CA  GLY B 430    13194  10260  15524     84    769   1180       C  
ATOM   2302  C   GLY B 430      -8.798  11.480 -13.641  1.00109.79           C  
ANISOU 2302  C   GLY B 430    14533  10713  16472    134    957   1671       C  
ATOM   2303  O   GLY B 430      -9.132  12.642 -13.942  1.00123.39           O  
ANISOU 2303  O   GLY B 430    16407  11802  18675    315   1141   1836       O  
ATOM   2304  N   ILE B 431      -7.709  10.860 -14.108  1.00101.04           N  
ANISOU 2304  N   ILE B 431    13616   9892  14882    -28    946   1914       N  
ATOM   2305  CA  ILE B 431      -6.775  11.518 -15.071  1.00113.79           C  
ANISOU 2305  CA  ILE B 431    15641  11159  16436    -56   1168   2390       C  
ATOM   2306  C   ILE B 431      -7.086  10.997 -16.477  1.00115.94           C  
ANISOU 2306  C   ILE B 431    16167  11564  16321    351    820   2969       C  
ATOM   2307  O   ILE B 431      -7.127   9.762 -16.653  1.00109.24           O  
ANISOU 2307  O   ILE B 431    15332  11249  14926    324    614   3025       O  
ATOM   2308  CB  ILE B 431      -5.308  11.267 -14.667  1.00109.10           C  
ANISOU 2308  CB  ILE B 431    15071  10821  15559   -527   1444   2257       C  
ATOM   2309  CG1 ILE B 431      -4.998  11.826 -13.277  1.00107.42           C  
ANISOU 2309  CG1 ILE B 431    14530  10648  15636   -941   1702   1651       C  
ATOM   2310  CG2 ILE B 431      -4.348  11.814 -15.714  1.00107.09           C  
ANISOU 2310  CG2 ILE B 431    15230  10175  15285   -630   1767   2714       C  
ATOM   2311  CD1 ILE B 431      -5.129  13.328 -13.179  1.00 99.22           C  
ANISOU 2311  CD1 ILE B 431    13448   9835  14418  -1401   1989   1509       C  
ATOM   2312  N   THR B 432      -7.307  11.904 -17.435  1.00 30.00           N  
ATOM   2313  CA  THR B 432      -7.630  11.500 -18.832  1.00 30.00           C  
ATOM   2314  C   THR B 432      -6.353  11.491 -19.682  1.00 30.00           C  
ATOM   2315  O   THR B 432      -5.250  11.510 -19.094  1.00 30.00           O  
ATOM   2316  CB  THR B 432      -8.695  12.421 -19.437  1.00 30.00           C  
ATOM   2317  CG2 THR B 432      -9.968  12.466 -18.620  1.00 30.00           C  
ATOM   2318  OG1 THR B 432      -8.146  13.735 -19.547  1.00 30.00           O  
ATOM   2319  N   GLY B 433      -6.499  11.459 -21.011  1.00 30.00           N  
ATOM   2320  CA  GLY B 433      -5.329  11.494 -21.911  1.00 30.00           C  
ATOM   2321  C   GLY B 433      -4.465  12.712 -21.642  1.00 30.00           C  
ATOM   2322  O   GLY B 433      -3.248  12.527 -21.438  1.00 30.00           O  
ATOM   2323  N   SER B 434      -5.068  13.908 -21.640  1.00 30.00           N  
ATOM   2324  CA  SER B 434      -4.327  15.165 -21.346  1.00 30.00           C  
ATOM   2325  C   SER B 434      -2.997  15.189 -22.110  1.00 30.00           C  
ATOM   2326  O   SER B 434      -3.029  15.572 -23.296  1.00 30.00           O  
ATOM   2327  CB  SER B 434      -4.115  15.338 -19.861  1.00 30.00           C  
ATOM   2328  OG  SER B 434      -5.325  15.131 -19.147  1.00 30.00           O  
TER   
HETATM 2329  O01 WSX B 502       5.612   4.326  -5.158  1.00 94.20           O  
HETATM 2330  C02 WSX B 502       5.070   4.431  -4.057  1.00 92.03           C  
HETATM 2331  N03 WSX B 502       5.874   4.650  -2.831  1.00101.14           N  
HETATM 2332  C04 WSX B 502       7.415   4.746  -2.916  1.00 90.94           C  
HETATM 2333  C05 WSX B 502       8.193   3.825  -2.217  1.00 93.11           C  
HETATM 2334  O06 WSX B 502       7.582   2.785  -1.386  1.00 91.51           O  
HETATM 2335  C07 WSX B 502       6.758   1.852  -2.037  1.00 89.96           C  
HETATM 2336  C08 WSX B 502       7.344   0.434  -1.939  1.00 81.60           C  
HETATM 2337  C09 WSX B 502       8.879   0.433  -1.452  1.00 82.74           C  
HETATM 2338  C10 WSX B 502       5.382   1.872  -1.365  1.00 90.72           C  
HETATM 2339  C11 WSX B 502       5.433   2.390   0.064  1.00 79.35           C  
HETATM 2340  C12 WSX B 502       5.644   1.259   1.088  1.00 78.31           C  
HETATM 2341  C13 WSX B 502       9.586   3.895  -2.285  1.00102.84           C  
HETATM 2342  C14 WSX B 502      10.203   4.891  -3.073  1.00104.13           C  
HETATM 2343  C15 WSX B 502       9.433   5.797  -3.772  1.00101.47           C  
HETATM 2344  C16 WSX B 502      10.155   6.917  -4.657  1.00 97.98           C  
HETATM 2345  C17 WSX B 502      11.623   6.585  -4.771  1.00100.79           C  
HETATM 2346  C18 WSX B 502       9.521   6.947  -6.083  1.00 95.90           C  
HETATM 2347  C19 WSX B 502       9.989   8.210  -4.022  1.00 99.04           C  
HETATM 2348  C20 WSX B 502       8.032   5.738  -3.707  1.00 96.49           C  
HETATM 2349  C21 WSX B 502       3.529   4.296  -3.913  1.00 84.70           C  
HETATM 2350  C22 WSX B 502       2.512   4.758  -4.748  1.00 79.54           C  
HETATM 2351  C23 WSX B 502       2.687   5.565  -6.057  1.00 76.08           C  
HETATM 2352  N24 WSX B 502       1.329   4.363  -4.178  1.00 83.25           N  
HETATM 2353  N25 WSX B 502       1.596   3.677  -3.046  1.00 85.38           N  
HETATM 2354  N26 WSX B 502       2.957   3.632  -2.879  1.00 86.48           N  
HETATM 2355  C27 WSX B 502      -0.061   4.594  -4.656  1.00 85.76           C  
HETATM 2356  C28 WSX B 502      -0.655   5.854  -4.548  1.00 80.66           C  
HETATM 2357  O29 WSX B 502       0.085   6.947  -3.994  1.00 79.14           O  
HETATM 2358  C30 WSX B 502      -0.714   7.982  -3.486  1.00 83.84           C  
HETATM 2359  C31 WSX B 502      -1.967   6.036  -4.992  1.00 85.07           C  
HETATM 2360  C32 WSX B 502      -2.671   4.975  -5.525  1.00 79.49           C  
HETATM 2361  C33 WSX B 502      -2.069   3.693  -5.621  1.00 80.95           C  
HETATM 2362  O34 WSX B 502      -2.802   2.588  -6.180  1.00 84.40           O  
HETATM 2363  C35 WSX B 502      -2.161   1.972  -7.280  1.00 80.10           C  
HETATM 2364  C36 WSX B 502      -0.782   3.513  -5.189  1.00 81.99           C  
CONECT    1    2
CONECT    2    1    3
CONECT    3    2    4    4    5
CONECT    4    3    3
CONECT    5    3    6
CONECT    6    5    7    9
CONECT    7    6    8    8   13
CONECT    8    7    7
CONECT    9    6   10
CONECT   10    9   11   12
CONECT   11   10
CONECT   12   10
CONECT   13    7   14
CONECT   14   13   15   17
CONECT   15   14   16   16   20
CONECT   16   15   15
CONECT   17   14   18   19
CONECT   18   17
CONECT   19   17
CONECT   20   15   21
CONECT   21   20   22   24
CONECT   22   21   23   23   29
CONECT   23   22   22
CONECT   24   21   25
CONECT   25   24   26
CONECT   26   25   27   27   28
CONECT   27   26   26
CONECT   28   26
CONECT   29   22   30
CONECT   30   29   31   33
CONECT   31   30   32   32   38
CONECT   32   31   31
CONECT   33   30   34
CONECT   34   33   35
CONECT   35   34   36   36   37
CONECT   36   35   35
CONECT   37   35
CONECT   38   31   39
CONECT   39   38   40   42
CONECT   40   39   41   41   47
CONECT   41   40   40
CONECT   42   39   43
CONECT   43   42   44
CONECT   44   43   45   46   46
CONECT   45   44
CONECT   46   44   44
CONECT   47   40   48
CONECT   48   47   49   51
CONECT   49   48   50   50   58
CONECT   50   49   49
CONECT   51   48   52
CONECT   52   51   53
CONECT   53   52   54
CONECT   54   53   55
CONECT   55   54   56   56   57
CONECT   56   55   55
CONECT   57   55
CONECT   58   49   59
CONECT   59   58   60   62
CONECT   60   59   61   61   66
CONECT   61   60   60
CONECT   62   59   63
CONECT   63   62   64
CONECT   64   63   65
CONECT   65   64
CONECT   66   60   67
CONECT   67   66   68   70
CONECT   68   67   69   69   74
CONECT   69   68   68
CONECT   70   67   71
CONECT   71   70   72
CONECT   72   71   73
CONECT   73   72
CONECT   74   68   75
CONECT   75   74   76   78
CONECT   76   75   77   77   82
CONECT   77   76   76
CONECT   78   75   79   80
CONECT   79   78   81
CONECT   80   78
CONECT   81   79
CONECT   82   76   83
CONECT   83   82   84   86
CONECT   84   83   85   85   93
CONECT   85   84   84
CONECT   86   83   87
CONECT   87   86   88
CONECT   88   87   89
CONECT   89   88   90
CONECT   90   89   91   91   92
CONECT   91   90   90
CONECT   92   90
CONECT   93   84   94
CONECT   94   93   95   97
CONECT   95   94   96   96  102
CONECT   96   95   95
CONECT   97   94   98
CONECT   98   97   99
CONECT   99   98  100  100  101
CONECT  100   99   99
CONECT  101   99
CONECT  102   95  103
CONECT  103  102  104  106
CONECT  104  103  105  105  110
CONECT  105  104  104
CONECT  106  103  107
CONECT  107  106  108  109
CONECT  108  107
CONECT  109  107
CONECT  110  104  111
CONECT  111  110  112  114
CONECT  112  111  113  113  118
CONECT  113  112  112
CONECT  114  111  115
CONECT  115  114  116
CONECT  116  115  117
CONECT  117  116
CONECT  118  112  119
CONECT  119  118  120  122
CONECT  120  119  121  121  126
CONECT  121  120  120
CONECT  122  119  123
CONECT  123  122  124  124  125
CONECT  124  123  123
CONECT  125  123
CONECT  126  120  127
CONECT  127  126  128  130
CONECT  128  127  129  129  131
CONECT  129  128  128
CONECT  130  127
CONECT  131  128  132
CONECT  132  131  133  135
CONECT  133  132  134  134  140
CONECT  134  133  133
CONECT  135  132  136
CONECT  136  135  137
CONECT  137  136  138  139  139
CONECT  138  137
CONECT  139  137  137
CONECT  140  133  141
CONECT  141  140  142  144
CONECT  142  141  143  143  148
CONECT  143  142  142
CONECT  144  141  145
CONECT  145  144  146
CONECT  146  145  147
CONECT  147  146
CONECT  148  142  149
CONECT  149  148  150  152
CONECT  150  149  151  151  157
CONECT  151  150  150
CONECT  152  149  153
CONECT  153  152  154
CONECT  154  153  155
CONECT  155  154  156
CONECT  156  155
CONECT  157  150  158
CONECT  158  157  159  161
CONECT  159  158  160  160  164
CONECT  160  159  159
CONECT  161  158  162  163
CONECT  162  161
CONECT  163  161
CONECT  164  159  165
CONECT  165  164  166  168
CONECT  166  165  167  167  175
CONECT  167  166  166
CONECT  168  165  169
CONECT  169  168  170  170  171
CONECT  170  169  169  172
CONECT  171  169  173  173
CONECT  172  170  174  174
CONECT  173  171  171  174
CONECT  174  172  172  173
CONECT  175  166  176
CONECT  176  175  177  179
CONECT  177  176  178  178  183
CONECT  178  177  177
CONECT  179  176  180
CONECT  180  179  181  181  182
CONECT  181  180  180
CONECT  182  180
CONECT  183  177  184
CONECT  184  183  185  187
CONECT  185  184  186  186  190
CONECT  186  185  185
CONECT  187  184  188  189
CONECT  188  187
CONECT  189  187
CONECT  190  185  191
CONECT  191  190  192  194
CONECT  192  191  193  193  197
CONECT  193  192  192
CONECT  194  191  195  196
CONECT  195  194
CONECT  196  194
CONECT  197  192  198
CONECT  198  197  199  201
CONECT  199  198  200  200  208
CONECT  200  199  199
CONECT  201  198  202
CONECT  202  201  203  203  204
CONECT  203  202  202  205
CONECT  204  202  206  206
CONECT  205  203  207  207
CONECT  206  204  204  207
CONECT  207  205  205  206
CONECT  208  199  209
CONECT  209  208  210  212
CONECT  210  209  211  211  214
CONECT  211  210  210
CONECT  212  209  213
CONECT  213  212
CONECT  214  210  215
CONECT  215  214  216  218
CONECT  216  215  217  217  224
CONECT  217  216  216
CONECT  218  215  219
CONECT  219  218  220  220  221
CONECT  220  219  219  223
CONECT  221  219  222  222
CONECT  222  221  221  223
CONECT  223  220  222
CONECT  224  216  225
CONECT  225  224  226  228
CONECT  226  225  227  227  235
CONECT  227  226  226
CONECT  228  225  229
CONECT  229  228  230  230  231
CONECT  230  229  229  232
CONECT  231  229  233  233
CONECT  232  230  234  234
CONECT  233  231  231  234
CONECT  234  232  232  233
CONECT  235  226  236
CONECT  236  235  237  239
CONECT  237  236  238  238  244
CONECT  238  237  237
CONECT  239  236  240
CONECT  240  239  241
CONECT  241  240  242
CONECT  242  241  243
CONECT  243  242
CONECT  244  237  245
CONECT  245  244  246  248
CONECT  246  245  247  247  252
CONECT  247  246  246
CONECT  248  245  249
CONECT  249  248  250  251  251
CONECT  250  249
CONECT  251  249  249
CONECT  252  246  253
CONECT  253  252  254  256
CONECT  254  253  255  255  263
CONECT  255  254  254
CONECT  256  253  257
CONECT  257  256  258  258  259
CONECT  258  257  257  260
CONECT  259  257  261  261
CONECT  260  258  262  262
CONECT  261  259  259  262
CONECT  262  260  260  261
CONECT  263  254  264
CONECT  264  263  265  267
CONECT  265  264  266  266  274
CONECT  266  265  265
CONECT  267  264  268
CONECT  268  267  269
CONECT  269  268  270
CONECT  270  269  271
CONECT  271  270  272  272  273
CONECT  272  271  271
CONECT  273  271
CONECT  274  265  275
CONECT  275  274  276  278
CONECT  276  275  277  277  282
CONECT  277  276  276
CONECT  278  275  279
CONECT  279  278  280  281
CONECT  280  279
CONECT  281  279
CONECT  282  276  283  288
CONECT  283  282  284  286
CONECT  284  283  285  285  289
CONECT  285  284  284
CONECT  286  283  287
CONECT  287  286  288
CONECT  288  282  287
CONECT  289  284  290
CONECT  290  289  291
CONECT  291  290  292  292  293
CONECT  292  291  291
CONECT  293  291  294
CONECT  294  293  295  297
CONECT  295  294  296  296  300
CONECT  296  295  295
CONECT  297  294  298  299
CONECT  298  297
CONECT  299  297
CONECT  300  295  301
CONECT  301  300  302  304
CONECT  302  301  303  303  308
CONECT  303  302  302
CONECT  304  301  305
CONECT  305  304  306  307
CONECT  306  305
CONECT  307  305
CONECT  308  302  309
CONECT  309  308  310  312
CONECT  310  309  311  311  314
CONECT  311  310  310
CONECT  312  309  313
CONECT  313  312
CONECT  314  310  315
CONECT  315  314  316  318
CONECT  316  315  317  317  320
CONECT  317  316  316
CONECT  318  315  319
CONECT  319  318
CONECT  320  316  321
CONECT  321  320  322
CONECT  322  321  323  323  324
CONECT  323  322  322
CONECT  324  322  325
CONECT  325  324  326  328
CONECT  326  325  327  327  330
CONECT  327  326  326
CONECT  328  325  329
CONECT  329  328
CONECT  330  326  331
CONECT  331  330  332  334
CONECT  332  331  333  333  339
CONECT  333  332  332
CONECT  334  331  335
CONECT  335  334  336
CONECT  336  335  337  337  338
CONECT  337  336  336
CONECT  338  336
CONECT  339  332  340
CONECT  340  339  341  343
CONECT  341  340  342  342  347
CONECT  342  341  341
CONECT  343  340  344
CONECT  344  343  345  346
CONECT  345  344
CONECT  346  344
CONECT  347  341  348  353
CONECT  348  347  349  351
CONECT  349  348  350  350  354
CONECT  350  349  349
CONECT  351  348  352
CONECT  352  351  353
CONECT  353  347  352
CONECT  354  349  355
CONECT  355  354  356  358
CONECT  356  355  357  357  363
CONECT  357  356  356
CONECT  358  355  359
CONECT  359  358  360
CONECT  360  359  361  361  362
CONECT  361  360  360
CONECT  362  360
CONECT  363  356  364
CONECT  364  363  365  367
CONECT  365  364  366  366  369
CONECT  366  365  365
CONECT  367  364  368
CONECT  368  367
CONECT  369  365  370
CONECT  370  369  371  373
CONECT  371  370  372  372  377
CONECT  372  371  371
CONECT  373  370  374
CONECT  374  373  375  376
CONECT  375  374
CONECT  376  374
CONECT  377  371  378
CONECT  378  377  379  381
CONECT  379  378  380  380  386
CONECT  380  379  379
CONECT  381  378  382
CONECT  382  381  383
CONECT  383  382  384  385  385
CONECT  384  383
CONECT  385  383  383
CONECT  386  379  387
CONECT  387  386  388  390
CONECT  388  387  389  389  391
CONECT  389  388  388
CONECT  390  387
CONECT  391  388  392  397
CONECT  392  391  393  395
CONECT  393  392  394  394  398
CONECT  394  393  393
CONECT  395  392  396
CONECT  396  395  397
CONECT  397  391  396
CONECT  398  393  399
CONECT  399  398  400  402
CONECT  400  399  401  401  404
CONECT  401  400  400
CONECT  402  399  403
CONECT  403  402
CONECT  404  400  405
CONECT  405  404  406  408
CONECT  406  405  407  407  415
CONECT  407  406  406
CONECT  408  405  409
CONECT  409  408  410
CONECT  410  409  411
CONECT  411  410  412
CONECT  412  411  413  413  414
CONECT  413  412  412
CONECT  414  412
CONECT  415  406  416
CONECT  416  415  417  419
CONECT  417  416  418  418  424
CONECT  418  417  417
CONECT  419  416  420
CONECT  420  419  421
CONECT  421  420  422  422  423
CONECT  422  421  421
CONECT  423  421
CONECT  424  417  425
CONECT  425  424  426  428
CONECT  426  425  427  427  429
CONECT  427  426  426
CONECT  428  425
CONECT  429  426  430
CONECT  430  429  431  433
CONECT  431  430  432  432  434
CONECT  432  431  431
CONECT  433  430
CONECT  434  431  435
CONECT  435  434  436  438
CONECT  436  435  437  437  439
CONECT  437  436  436
CONECT  438  435
CONECT  439  436  440
CONECT  440  439  441  443
CONECT  441  440  442  442  448
CONECT  442  441  441
CONECT  443  440  444
CONECT  444  443  445
CONECT  445  444  446
CONECT  446  445  447
CONECT  447  446
CONECT  448  441  449
CONECT  449  448  450  452
CONECT  450  449  451  451  462
CONECT  451  450  450
CONECT  452  449  453
CONECT  453  452  454  454  455
CONECT  454  453  453  458
CONECT  455  453  456  456  457
CONECT  456  455  455  459  458
CONECT  457  455  460  460
CONECT  458  454  456
CONECT  459  456  461  461
CONECT  460  457  457  461
CONECT  461  459  459  460
CONECT  462  450  463
CONECT  463  462  464  466
CONECT  464  463  465  465  468
CONECT  465  464  464
CONECT  466  463  467
CONECT  467  466
CONECT  468  464  469
CONECT  469  468  470  472
CONECT  470  469  471  471  477
CONECT  471  470  470
CONECT  472  469  473
CONECT  473  472  474
CONECT  474  473  475  476  476
CONECT  475  474
CONECT  476  474  474
CONECT  477  470  478
CONECT  478  477  479  481
CONECT  479  478  480  480  484
CONECT  480  479  479
CONECT  481  478  482  483
CONECT  482  481
CONECT  483  481
CONECT  484  479  485
CONECT  485  484  486  488
CONECT  486  485  487  487  489
CONECT  487  486  486
CONECT  488  485
CONECT  489  486  490
CONECT  490  489  491  493
CONECT  491  490  492  492  494
CONECT  492  491  491
CONECT  493  490
CONECT  494  491  495
CONECT  495  494  496  498
CONECT  496  495  497  497  499
CONECT  497  496  496
CONECT  498  495
CONECT  499  496  500
CONECT  500  499  501  503
CONECT  501  500  502  502  507
CONECT  502  501  501
CONECT  503  500  504
CONECT  504  503  505  506
CONECT  505  504
CONECT  506  504
CONECT  507  501  508
CONECT  508  507  509  511
CONECT  509  508  510  510  513
CONECT  510  509  509
CONECT  511  508  512
CONECT  512  511
CONECT  513  509  514
CONECT  514  513  515  517
CONECT  515  514  516  516  519
CONECT  516  515  515
CONECT  517  514  518
CONECT  518  517
CONECT  519  515  520
CONECT  520  519  521  523
CONECT  521  520  522  522  527
CONECT  522  521  521
CONECT  523  520  524
CONECT  524  523  525  526
CONECT  525  524
CONECT  526  524
CONECT  527  521  528
CONECT  528  527  529  531
CONECT  529  528  530  530  536
CONECT  530  529  529
CONECT  531  528  532
CONECT  532  531  533
CONECT  533  532  534
CONECT  534  533  535
CONECT  535  534
CONECT  536  529  537
CONECT  537  536  538  540
CONECT  538  537  539  539  543
CONECT  539  538  538
CONECT  540  537  541  542
CONECT  541  540
CONECT  542  540
CONECT  543  538  544
CONECT  544  543  545  547
CONECT  545  544  546  546  549
CONECT  546  545  545
CONECT  547  544  548
CONECT  548  547
CONECT  549  545  550
CONECT  550  549  551  553
CONECT  551  550  552  552  557
CONECT  552  551  551
CONECT  553  550  554
CONECT  554  553  555  556
CONECT  555  554
CONECT  556  554
CONECT  557  551  558
CONECT  558  557  559  561
CONECT  559  558  560  560  566
CONECT  560  559  559
CONECT  561  558  562
CONECT  562  561  563
CONECT  563  562  564  565  565
CONECT  564  563
CONECT  565  563  563
CONECT  566  559  567
CONECT  567  566  568  570
CONECT  568  567  569  569  572
CONECT  569  568  568
CONECT  570  567  571
CONECT  571  570
CONECT  572  568  573
CONECT  573  572  574  576
CONECT  574  573  575  575  583
CONECT  575  574  574
CONECT  576  573  577
CONECT  577  576  578
CONECT  578  577  579
CONECT  579  578  580
CONECT  580  579  581  581  582
CONECT  581  580  580
CONECT  582  580
CONECT  583  574  584
CONECT  584  583  585
CONECT  585  584  586  586  587
CONECT  586  585  585
CONECT  587  585  588
CONECT  588  587  589  591
CONECT  589  588  590  590  592
CONECT  590  589  589
CONECT  591  588
CONECT  592  589  593
CONECT  593  592  594  596
CONECT  594  593  595  595  600
CONECT  595  594  594
CONECT  596  593  597
CONECT  597  596  598  598  599
CONECT  598  597  597
CONECT  599  597
CONECT  600  594  601
CONECT  601  600  602
CONECT  602  601  603  603  604
CONECT  603  602  602
CONECT  604  602  605
CONECT  605  604  606  608
CONECT  606  605  607  607  610
CONECT  607  606  606
CONECT  608  605  609
CONECT  609  608
CONECT  610  606  611
CONECT  611  610  612  614
CONECT  612  611  613  613  617
CONECT  613  612  612
CONECT  614  611  615  616
CONECT  615  614
CONECT  616  614
CONECT  617  612  618
CONECT  618  617  619  621
CONECT  619  618  620  620  631
CONECT  620  619  619
CONECT  621  618  622
CONECT  622  621  623  623  624
CONECT  623  622  622  627
CONECT  624  622  625  625  626
CONECT  625  624  624  628  627
CONECT  626  624  629  629
CONECT  627  623  625
CONECT  628  625  630  630
CONECT  629  626  626  630
CONECT  630  628  628  629
CONECT  631  619  632
CONECT  632  631  633  635
CONECT  633  632  634  634  639
CONECT  634  633  633
CONECT  635  632  636
CONECT  636  635  637  638  638
CONECT  637  636
CONECT  638  636  636
CONECT  639  633  640
CONECT  640  639  641  643
CONECT  641  640  642  642  651
CONECT  642  641  641
CONECT  643  640  644
CONECT  644  643  645  645  646
CONECT  645  644  644  647
CONECT  646  644  648  648
CONECT  647  645  649  649
CONECT  648  646  646  649
CONECT  649  647  647  648  650
CONECT  650  649
CONECT  651  641  652
CONECT  652  651  653  655
CONECT  653  652  654  654  660
CONECT  654  653  653
CONECT  655  652  656
CONECT  656  655  657
CONECT  657  656  658
CONECT  658  657  659
CONECT  659  658
CONECT  660  653  661  666
CONECT  661  660  662  664
CONECT  662  661  663  663  667
CONECT  663  662  662
CONECT  664  661  665
CONECT  665  664  666
CONECT  666  660  665
CONECT  667  662  668  673
CONECT  668  667  669  671
CONECT  669  668  670  670  674
CONECT  670  669  669
CONECT  671  668  672
CONECT  672  671  673
CONECT  673  667  672
CONECT  674  669  675
CONECT  675  674  676  678
CONECT  676  675  677  677  679
CONECT  677  676  676
CONECT  678  675
CONECT  679  676  680
CONECT  680  679  681  683
CONECT  681  680  682  682  687
CONECT  682  681  681
CONECT  683  680  684
CONECT  684  683  685  685  686
CONECT  685  684  684
CONECT  686  684
CONECT  687  681  688
CONECT  688  687  689  691
CONECT  689  688  690  690  693
CONECT  690  689  689
CONECT  691  688  692
CONECT  692  691
CONECT  693  689  694
CONECT  694  693  695
CONECT  695  694  696  696  697
CONECT  696  695  695
CONECT  697  695  698
CONECT  698  697  699
CONECT  699  698  700  700  701
CONECT  700  699  699
CONECT  701  699  702
CONECT  702  701  703  705
CONECT  703  702  704  704  706
CONECT  704  703  703
CONECT  705  702
CONECT  706  703  707
CONECT  707  706  708  710
CONECT  708  707  709  709  715
CONECT  709  708  708
CONECT  710  707  711
CONECT  711  710  712
CONECT  712  711  713  713  714
CONECT  713  712  712
CONECT  714  712
CONECT  715  708  716
CONECT  716  715  717  719
CONECT  717  716  718  718  723
CONECT  718  717  717
CONECT  719  716  720  721
CONECT  720  719  722
CONECT  721  719
CONECT  722  720
CONECT  723  717  724
CONECT  724  723  725  727
CONECT  725  724  726  726  728
CONECT  726  725  725
CONECT  727  724
CONECT  728  725  729
CONECT  729  728  730  732
CONECT  730  729  731  731  734
CONECT  731  730  730
CONECT  732  729  733
CONECT  733  732
CONECT  734  730  735
CONECT  735  734  736  738
CONECT  736  735  737  737  742
CONECT  737  736  736
CONECT  738  735  739
CONECT  739  738  740  741
CONECT  740  739
CONECT  741  739
CONECT  742  736  743
CONECT  743  742  744  746
CONECT  744  743  745  745  750
CONECT  745  744  744
CONECT  746  743  747
CONECT  747  746  748  749
CONECT  748  747
CONECT  749  747
CONECT  750  744  751  756
CONECT  751  750  752  754
CONECT  752  751  753  753  757
CONECT  753  752  752
CONECT  754  751  755
CONECT  755  754  756
CONECT  756  750  755
CONECT  757  752  758
CONECT  758  757  759  761
CONECT  759  758  760  760  767
CONECT  760  759  759
CONECT  761  758  762
CONECT  762  761  763  763  764
CONECT  763  762  762  766
CONECT  764  762  765  765
CONECT  765  764  764  766
CONECT  766  763  765
CONECT  767  759  768
CONECT  768  767  769  771
CONECT  769  768  770  770  775
CONECT  770  769  769
CONECT  771  768  772
CONECT  772  771  773
CONECT  773  772  774
CONECT  774  773
CONECT  775  769  776
CONECT  776  775  777  779
CONECT  777  776  778  778  780
CONECT  778  777  777
CONECT  779  776
CONECT  780  777  781
CONECT  781  780  782  784
CONECT  782  781  783  783  788
CONECT  783  782  782
CONECT  784  781  785
CONECT  785  784  786  786  787
CONECT  786  785  785
CONECT  787  785
CONECT  788  782  789
CONECT  789  788  790  792
CONECT  790  789  791  791  796
CONECT  791  790  790
CONECT  792  789  793
CONECT  793  792  794
CONECT  794  793  795
CONECT  795  794
CONECT  796  790  797
CONECT  797  796  798  800
CONECT  798  797  799  799  802
CONECT  799  798  798
CONECT  800  797  801
CONECT  801  800
CONECT  802  798  803
CONECT  803  802  804  806
CONECT  804  803  805  805  809
CONECT  805  804  804
CONECT  806  803  807  808
CONECT  807  806
CONECT  808  806
CONECT  809  804  810
CONECT  810  809  811  813
CONECT  811  810  812  812  821
CONECT  812  811  811
CONECT  813  810  814
CONECT  814  813  815  815  816
CONECT  815  814  814  817
CONECT  816  814  818  818
CONECT  817  815  819  819
CONECT  818  816  816  819
CONECT  819  817  817  818  820
CONECT  820  819
CONECT  821  811  822
CONECT  822  821  823  825
CONECT  823  822  824  824  829
CONECT  824  823  823
CONECT  825  822  826
CONECT  826  825  827
CONECT  827  826  828
CONECT  828  827
CONECT  829  823  830
CONECT  830  829  831  833
CONECT  831  830  832  832  840
CONECT  832  831  831
CONECT  833  830  834
CONECT  834  833  835  835  836
CONECT  835  834  834  837
CONECT  836  834  838  838
CONECT  837  835  839  839
CONECT  838  836  836  839
CONECT  839  837  837  838
CONECT  840  831  841
CONECT  841  840  842  844
CONECT  842  841  843  843  849
CONECT  843  842  842
CONECT  844  841  845
CONECT  845  844  846
CONECT  846  845  847
CONECT  847  846  848
CONECT  848  847
CONECT  849  842  850
CONECT  850  849  851
CONECT  851  850  852  852  853
CONECT  852  851  851
CONECT  853  851  854
CONECT  854  853  855  857
CONECT  855  854  856  856  861
CONECT  856  855  855
CONECT  857  854  858  859
CONECT  858  857  860
CONECT  859  857
CONECT  860  858
CONECT  861  855  862
CONECT  862  861  863  865
CONECT  863  862  864  864  869
CONECT  864  863  863
CONECT  865  862  866  867
CONECT  866  865  868
CONECT  867  865
CONECT  868  866
CONECT  869  863  870
CONECT  870  869  871  873
CONECT  871  870  872  872  875
CONECT  872  871  871
CONECT  873  870  874
CONECT  874  873
CONECT  875  871  876
CONECT  876  875  877  879
CONECT  877  876  878  878  886
CONECT  878  877  877
CONECT  879  876  880
CONECT  880  879  881  881  882
CONECT  881  880  880  883
CONECT  882  880  884  884
CONECT  883  881  885  885
CONECT  884  882  882  885
CONECT  885  883  883  884
CONECT  886  877  887
CONECT  887  886  888  890
CONECT  888  887  889  889  891
CONECT  889  888  888
CONECT  890  887
CONECT  891  888  892
CONECT  892  891  893  895
CONECT  893  892  894  894  900
CONECT  894  893  893
CONECT  895  892  896
CONECT  896  895  897
CONECT  897  896  898
CONECT  898  897  899
CONECT  899  898
CONECT  900  893  901
CONECT  901  900  902  904
CONECT  902  901  903  903  907
CONECT  903  902  902
CONECT  904  901  905  906
CONECT  905  904
CONECT  906  904
CONECT  907  902  908
CONECT  908  907  909  911
CONECT  909  908  910  910  915
CONECT  910  909  909
CONECT  911  908  912  913
CONECT  912  911  914
CONECT  913  911
CONECT  914  912
CONECT  915  909  916
CONECT  916  915  917  919
CONECT  917  916  918  918  921
CONECT  918  917  917
CONECT  919  916  920
CONECT  920  919
CONECT  921  917  922
CONECT  922  921  923  925
CONECT  923  922  924  924  933
CONECT  924  923  923
CONECT  925  922  926
CONECT  926  925  927  927  928
CONECT  927  926  926  929
CONECT  928  926  930  930
CONECT  929  927  931  931
CONECT  930  928  928  931
CONECT  931  929  929  930  932
CONECT  932  931
CONECT  933  923  934
CONECT  934  933  935  937
CONECT  935  934  936  936  944
CONECT  936  935  935
CONECT  937  934  938
CONECT  938  937  939  939  940
CONECT  939  938  938  941
CONECT  940  938  942  942
CONECT  941  939  943  943
CONECT  942  940  940  943
CONECT  943  941  941  942
CONECT  944  935  945
CONECT  945  944  946  948
CONECT  946  945  947  947  955
CONECT  947  946  946
CONECT  948  945  949
CONECT  949  948  950
CONECT  950  949  951
CONECT  951  950  952
CONECT  952  951  953  953  954
CONECT  953  952  952
CONECT  954  952
CONECT  955  946  956
CONECT  956  955  957  959
CONECT  957  956  958  958  963
CONECT  958  957  957
CONECT  959  956  960
CONECT  960  959  961  961  962
CONECT  961  960  960
CONECT  962  960
CONECT  963  957  964
CONECT  964  963  965  967
CONECT  965  964  966  966  971
CONECT  966  965  965
CONECT  967  964  968
CONECT  968  967  969  970
CONECT  969  968
CONECT  970  968
CONECT  971  965  972  977
CONECT  972  971  973  975
CONECT  973  972  974  974  978
CONECT  974  973  973
CONECT  975  972  976
CONECT  976  975  977
CONECT  977  971  976
CONECT  978  973  979
CONECT  979  978  980  982
CONECT  980  979  981  981  986
CONECT  981  980  980
CONECT  982  979  983  984
CONECT  983  982  985
CONECT  984  982
CONECT  985  983
CONECT  986  980  987
CONECT  987  986  988  990
CONECT  988  987  989  989  995
CONECT  989  988  988
CONECT  990  987  991
CONECT  991  990  992
CONECT  992  991  993  993  994
CONECT  993  992  992
CONECT  994  992
CONECT  995  988  996
CONECT  996  995  997  999
CONECT  997  996  998  998 1003
CONECT  998  997  997
CONECT  999  996 1000
CONECT 1000  999 1001 1001 1002
CONECT 1001 1000 1000
CONECT 1002 1000
CONECT 1003  997 1004
CONECT 1004 1003 1005 1007
CONECT 1005 1004 1006 1006 1012
CONECT 1006 1005 1005
CONECT 1007 1004 1008
CONECT 1008 1007 1009
CONECT 1009 1008 1010 1011 1011
CONECT 1010 1009
CONECT 1011 1009 1009
CONECT 1012 1005 1013
CONECT 1013 1012 1014 1016
CONECT 1014 1013 1015 1015 1020
CONECT 1015 1014 1014
CONECT 1016 1013 1017 1018
CONECT 1017 1016 1019
CONECT 1018 1016
CONECT 1019 1017
CONECT 1020 1014 1021
CONECT 1021 1020 1022 1024
CONECT 1022 1021 1023 1023 1026
CONECT 1023 1022 1022
CONECT 1024 1021 1025
CONECT 1025 1024
CONECT 1026 1022 1027
CONECT 1027 1026 1028 1030
CONECT 1028 1027 1029 1029 1034
CONECT 1029 1028 1028
CONECT 1030 1027 1031
CONECT 1031 1030 1032 1033
CONECT 1032 1031
CONECT 1033 1031
CONECT 1034 1028 1035
CONECT 1035 1034 1036 1038
CONECT 1036 1035 1037 1037 1042
CONECT 1037 1036 1036
CONECT 1038 1035 1039
CONECT 1039 1038 1040 1041
CONECT 1040 1039
CONECT 1041 1039
CONECT 1042 1036 1043
CONECT 1043 1042 1044 1046
CONECT 1044 1043 1045 1045 1051
CONECT 1045 1044 1044
CONECT 1046 1043 1047
CONECT 1047 1046 1048
CONECT 1048 1047 1049
CONECT 1049 1048 1050
CONECT 1050 1049
CONECT 1051 1044 1052
CONECT 1052 1051 1053
CONECT 1053 1052 1054 1054 1055
CONECT 1054 1053 1053
CONECT 1055 1053 1056
CONECT 1056 1055 1057 1059
CONECT 1057 1056 1058 1058 1060
CONECT 1058 1057 1057
CONECT 1059 1056
CONECT 1060 1057 1061
CONECT 1061 1060 1062 1064
CONECT 1062 1061 1063 1063 1065
CONECT 1063 1062 1062
CONECT 1064 1061
CONECT 1065 1062 1066
CONECT 1066 1065 1067 1069
CONECT 1067 1066 1068 1068 1076
CONECT 1068 1067 1067
CONECT 1069 1066 1070
CONECT 1070 1069 1071 1071 1072
CONECT 1071 1070 1070 1073
CONECT 1072 1070 1074 1074
CONECT 1073 1071 1075 1075
CONECT 1074 1072 1072 1075
CONECT 1075 1073 1073 1074
CONECT 1076 1067 1077
CONECT 1077 1076 1078 1080
CONECT 1078 1077 1079 1079 1085
CONECT 1079 1078 1078
CONECT 1080 1077 1081
CONECT 1081 1080 1082
CONECT 1082 1081 1083 1083 1084
CONECT 1083 1082 1082
CONECT 1084 1082
CONECT 1085 1078 1086
CONECT 1086 1085 1087 1089
CONECT 1087 1086 1088 1088 1093
CONECT 1088 1087 1087
CONECT 1089 1086 1090
CONECT 1090 1089 1091 1092
CONECT 1091 1090
CONECT 1092 1090
CONECT 1093 1087 1094 1095
CONECT 1094 1093 1098 1096
CONECT 1095 1093 1099 1096
CONECT 1096 1094 1095 1097 1097
CONECT 1096 1102
CONECT 1097 1096 1096
CONECT 1098 1094 1100
CONECT 1099 1095 1101
CONECT 1100 1098
CONECT 1101 1099
CONECT 1102 1096 1103
CONECT 1103 1102 1104 1106
CONECT 1104 1103 1105 1105 1111
CONECT 1105 1104 1104
CONECT 1106 1103 1107
CONECT 1107 1106 1108
CONECT 1108 1107 1109 1110 1110
CONECT 1109 1108
CONECT 1110 1108 1108
CONECT 1111 1104 1112
CONECT 1112 1111 1113 1115
CONECT 1113 1112 1114 1114 1119
CONECT 1114 1113 1113
CONECT 1115 1112 1116
CONECT 1116 1115 1117 1118
CONECT 1117 1116
CONECT 1118 1116
CONECT 1119 1113 1120
CONECT 1120 1119 1121 1123
CONECT 1121 1120 1122 1122 1130
CONECT 1122 1121 1121
CONECT 1123 1120 1124
CONECT 1124 1123 1125
CONECT 1125 1124 1126
CONECT 1126 1125 1127
CONECT 1127 1126 1128 1128 1129
CONECT 1128 1127 1127
CONECT 1129 1127
CONECT 1130 1121 1131
CONECT 1131 1130 1132 1134
CONECT 1132 1131 1133 1133 1141
CONECT 1133 1132 1132
CONECT 1134 1131 1135
CONECT 1135 1134 1136 1136 1137
CONECT 1136 1135 1135 1138
CONECT 1137 1135 1139 1139
CONECT 1138 1136 1140 1140
CONECT 1139 1137 1137 1140
CONECT 1140 1138 1138 1139
CONECT 1141 1132 1142
CONECT 1142 1141 1143 1145
CONECT 1143 1142 1144 1144 1149
CONECT 1144 1143 1143
CONECT 1145 1142 1146
CONECT 1146 1145 1147 1148 1148
CONECT 1147 1146
CONECT 1148 1146 1146
CONECT 1149 1143 1150
CONECT 1150 1149 1151 1153
CONECT 1151 1150 1152 1152 1156
CONECT 1152 1151 1151
CONECT 1153 1150 1154 1155
CONECT 1154 1153
CONECT 1155 1153
CONECT 1156 1151 1157
CONECT 1157 1156 1158 1160
CONECT 1158 1157 1159 1159 1163
CONECT 1159 1158 1158
CONECT 1160 1157 1161 1162
CONECT 1161 1160
CONECT 1162 1160
CONECT 1163 1158 1164
CONECT 1164 1163 1165 1167
CONECT 1165 1164 1166 1166 1174
CONECT 1166 1165 1165
CONECT 1167 1164 1168
CONECT 1168 1167 1169 1169 1170
CONECT 1169 1168 1168 1171
CONECT 1170 1168 1172 1172
CONECT 1171 1169 1173 1173
CONECT 1172 1170 1170 1173
CONECT 1173 1171 1171 1172
CONECT 1174 1165 1175
CONECT 1175 1174 1176 1178
CONECT 1176 1175 1177 1177 1182
CONECT 1177 1176 1176
CONECT 1178 1175 1179
CONECT 1179 1178 1180 1181 1181
CONECT 1180 1179
CONECT 1181 1179 1179
CONECT 1182 1176 1183
CONECT 1183 1182 1184 1186
CONECT 1184 1183 1185 1185 1187
CONECT 1185 1184 1184
CONECT 1186 1183
CONECT 1187 1184 1188
CONECT 1188 1187 1189 1191
CONECT 1189 1188 1190 1190 1196
CONECT 1190 1189 1189
CONECT 1191 1188 1192
CONECT 1192 1191 1193
CONECT 1193 1192 1194 1194 1195
CONECT 1194 1193 1193
CONECT 1195 1193
CONECT 1196 1189 1197
CONECT 1197 1196 1198 1200
CONECT 1198 1197 1199 1199 1203
CONECT 1199 1198 1198
CONECT 1200 1197 1201 1202
CONECT 1201 1200
CONECT 1202 1200
CONECT 1203 1198 1204
CONECT 1204 1203 1205
CONECT 1205 1204 1206 1206 1207
CONECT 1206 1205 1205
CONECT 1207 1205 1208
CONECT 1208 1207 1209 1211
CONECT 1209 1208 1210 1210 1214
CONECT 1210 1209 1209
CONECT 1211 1208 1212 1213
CONECT 1212 1211
CONECT 1213 1211
CONECT 1214 1209 1215
CONECT 1215 1214 1216 1218
CONECT 1216 1215 1217 1217 1228
CONECT 1217 1216 1216
CONECT 1218 1215 1219
CONECT 1219 1218 1220 1220 1221
CONECT 1220 1219 1219 1224
CONECT 1221 1219 1222 1222 1223
CONECT 1222 1221 1221 1225 1224
CONECT 1223 1221 1226 1226
CONECT 1224 1220 1222
CONECT 1225 1222 1227 1227
CONECT 1226 1223 1223 1227
CONECT 1227 1225 1225 1226
CONECT 1228 1216 1229
CONECT 1229 1228 1230 1232
CONECT 1230 1229 1231 1231 1237
CONECT 1231 1230 1230
CONECT 1232 1229 1233
CONECT 1233 1232 1234
CONECT 1234 1233 1235 1235 1236
CONECT 1235 1234 1234
CONECT 1236 1234
CONECT 1237 1230 1238
CONECT 1238 1237 1239 1241
CONECT 1239 1238 1240 1240 1243
CONECT 1240 1239 1239
CONECT 1241 1238 1242
CONECT 1242 1241
CONECT 1243 1239 1244
CONECT 1244 1243 1245
CONECT 1245 1244 1246 1246 1247
CONECT 1246 1245 1245
CONECT 1247 1245 1248
CONECT 1248 1247 1249 1251
CONECT 1249 1248 1250 1250 1258
CONECT 1250 1249 1249
CONECT 1251 1248 1252
CONECT 1252 1251 1253
CONECT 1253 1252 1254
CONECT 1254 1253 1255
CONECT 1255 1254 1256 1256 1257
CONECT 1256 1255 1255
CONECT 1257 1255
CONECT 1258 1249 1259
CONECT 1259 1258 1260 1262
CONECT 1260 1259 1261 1261 1266
CONECT 1261 1260 1260
CONECT 1262 1259 1263
CONECT 1263 1262 1264 1265
CONECT 1264 1263
CONECT 1265 1263
CONECT 1266 1260 1267
CONECT 1267 1266 1268 1270
CONECT 1268 1267 1269 1269 1272
CONECT 1269 1268 1268
CONECT 1270 1267 1271
CONECT 1271 1270
CONECT 1272 1268 1273
CONECT 1273 1272 1274 1276
CONECT 1274 1273 1275 1275 1284
CONECT 1275 1274 1274
CONECT 1276 1273 1277
CONECT 1277 1276 1278 1278 1279
CONECT 1278 1277 1277 1280
CONECT 1279 1277 1281 1281
CONECT 1280 1278 1282 1282
CONECT 1281 1279 1279 1282
CONECT 1282 1280 1280 1281 1283
CONECT 1283 1282
CONECT 1284 1274 1285
CONECT 1285 1284 1286 1288
CONECT 1286 1285 1287 1287 1290
CONECT 1287 1286 1286
CONECT 1288 1285 1289
CONECT 1289 1288
CONECT 1290 1286 1291
CONECT 1291 1290 1292 1294
CONECT 1292 1291 1293 1293 1298
CONECT 1293 1292 1292
CONECT 1294 1291 1295
CONECT 1295 1294 1296 1297
CONECT 1296 1295
CONECT 1297 1295
CONECT 1298 1292 1299
CONECT 1299 1298 1300 1302
CONECT 1300 1299 1301 1301 1307
CONECT 1301 1300 1300
CONECT 1302 1299 1303
CONECT 1303 1302 1304
CONECT 1304 1303 1305 1305 1306
CONECT 1305 1304 1304
CONECT 1306 1304
CONECT 1307 1300 1308
CONECT 1308 1307 1309 1311
CONECT 1309 1308 1310 1310 1315
CONECT 1310 1309 1309
CONECT 1311 1308 1312
CONECT 1312 1311 1313 1313 1314
CONECT 1313 1312 1312
CONECT 1314 1312
CONECT 1315 1309 1316
CONECT 1316 1315 1317 1319
CONECT 1317 1316 1318 1318 1322
CONECT 1318 1317 1317
CONECT 1319 1316 1320 1321
CONECT 1320 1319
CONECT 1321 1319
CONECT 1322 1317 1323
CONECT 1323 1322 1324 1326
CONECT 1324 1323 1325 1325 1327
CONECT 1325 1324 1324
CONECT 1326 1323
CONECT 1327 1324 1328
CONECT 1328 1327 1329
CONECT 1329 1328 1330 1330 1331
CONECT 1330 1329 1329
CONECT 1331 1329 1332
CONECT 1332 1331 1333
CONECT 1333 1332 1334 1334 1335
CONECT 1334 1333 1333
CONECT 1335 1333 1336
CONECT 1336 1335 1337 1339
CONECT 1337 1336 1338 1338 1346
CONECT 1338 1337 1337
CONECT 1339 1336 1340
CONECT 1340 1339 1341 1341 1342
CONECT 1341 1340 1340 1343
CONECT 1342 1340 1344 1344
CONECT 1343 1341 1345 1345
CONECT 1344 1342 1342 1345
CONECT 1345 1343 1343 1344
CONECT 1346 1337 1347
CONECT 1347 1346 1348 1350
CONECT 1348 1347 1349 1349 1355
CONECT 1349 1348 1348
CONECT 1350 1347 1351
CONECT 1351 1350 1352
CONECT 1352 1351 1353 1354 1354
CONECT 1353 1352
CONECT 1354 1352 1352
CONECT 1355 1348 1356
CONECT 1356 1355 1357 1359
CONECT 1357 1356 1358 1358 1364
CONECT 1358 1357 1357
CONECT 1359 1356 1360
CONECT 1360 1359 1361
CONECT 1361 1360 1362 1363 1363
CONECT 1362 1361
CONECT 1363 1361 1361
CONECT 1364 1357 1365
CONECT 1365 1364 1366 1368
CONECT 1366 1365 1367 1367 1370
CONECT 1367 1366 1366
CONECT 1368 1365 1369
CONECT 1369 1368
CONECT 1370 1366 1371
CONECT 1371 1370 1372 1374
CONECT 1372 1371 1373 1373 1378
CONECT 1373 1372 1372
CONECT 1374 1371 1375
CONECT 1375 1374 1376 1377
CONECT 1376 1375
CONECT 1377 1375
CONECT 1378 1372 1379
CONECT 1379 1378 1380 1382
CONECT 1380 1379 1381 1381 1386
CONECT 1381 1380 1380
CONECT 1382 1379 1383
CONECT 1383 1382 1384 1385
CONECT 1384 1383
CONECT 1385 1383
CONECT 1386 1380 1387
CONECT 1387 1386 1388 1390
CONECT 1388 1387 1389 1389 1395
CONECT 1389 1388 1388
CONECT 1390 1387 1391
CONECT 1391 1390 1392
CONECT 1392 1391 1393 1393 1394
CONECT 1393 1392 1392
CONECT 1394 1392
CONECT 1395 1388 1396 1401
CONECT 1396 1395 1397 1399
CONECT 1397 1396 1398 1398 1402
CONECT 1398 1397 1397
CONECT 1399 1396 1400
CONECT 1400 1399 1401
CONECT 1401 1395 1400
CONECT 1402 1397 1403
CONECT 1403 1402 1404 1406
CONECT 1404 1403 1405 1405 1409
CONECT 1405 1404 1404
CONECT 1406 1403 1407
CONECT 1407 1406 1408
CONECT 1408 1407
CONECT 1409 1404 1410
CONECT 1410 1409 1411 1413
CONECT 1411 1410 1412 1412 1417
CONECT 1412 1411 1411
CONECT 1413 1410 1414
CONECT 1414 1413 1415 1416
CONECT 1415 1414
CONECT 1416 1414
CONECT 1417 1411 1418
CONECT 1418 1417 1419 1421
CONECT 1419 1418 1420 1420 1426
CONECT 1420 1419 1419
CONECT 1421 1418 1422
CONECT 1422 1421 1423
CONECT 1423 1422 1424
CONECT 1424 1423 1425
CONECT 1425 1424
CONECT 1426 1419 1427
CONECT 1427 1426 1428 1430
CONECT 1428 1427 1429 1429 1437
CONECT 1429 1428 1428
CONECT 1430 1427 1431
CONECT 1431 1430 1432 1432 1433
CONECT 1432 1431 1431 1434
CONECT 1433 1431 1435 1435
CONECT 1434 1432 1436 1436
CONECT 1435 1433 1433 1436
CONECT 1436 1434 1434 1435
CONECT 1437 1428 1438
CONECT 1438 1437 1439 1441
CONECT 1439 1438 1440 1440 1447
CONECT 1440 1439 1439
CONECT 1441 1438 1442
CONECT 1442 1441 1443 1443 1444
CONECT 1443 1442 1442 1446
CONECT 1444 1442 1445 1445
CONECT 1445 1444 1444 1446
CONECT 1446 1443 1445
CONECT 1447 1439 1448
CONECT 1448 1447 1449 1451
CONECT 1449 1448 1450 1450 1459
CONECT 1450 1449 1449
CONECT 1451 1448 1452
CONECT 1452 1451 1453 1453 1454
CONECT 1453 1452 1452 1455
CONECT 1454 1452 1456 1456
CONECT 1455 1453 1457 1457
CONECT 1456 1454 1454 1457
CONECT 1457 1455 1455 1456 1458
CONECT 1458 1457
CONECT 1459 1449 1460
CONECT 1460 1459 1461 1463
CONECT 1461 1460 1462 1462 1467
CONECT 1462 1461 1461
CONECT 1463 1460 1464
CONECT 1464 1463 1465
CONECT 1465 1464 1466
CONECT 1466 1465
CONECT 1467 1461 1468
CONECT 1468 1467 1469 1471
CONECT 1469 1468 1470 1470 1475
CONECT 1470 1469 1469
CONECT 1471 1468 1472
CONECT 1472 1471 1473 1474
CONECT 1473 1472
CONECT 1474 1472
CONECT 1475 1469 1476
CONECT 1476 1475 1477 1479
CONECT 1477 1476 1478 1478 1484
CONECT 1478 1477 1477
[truncated: 22,199 more chars]
