# Supplementary material for: Chemical manipulation of an activation/inhibition switch in the nuclear receptor PXR
Source: Nat Commun. 2024 May 14;15:4054. doi: 10.1038/s41467-024-48472-1 (PMC11094003; doi:10.1038/s41467-024-48472-1)
Supplement: Supplementary file 5 — Supplementary Data 2 [file 41467_2024_48472_MOESM5_ESM.zip › 326_end.pdb]

ATOM      1  N   GLY B 142     -12.163 -17.523  21.538  1.00 89.38      C2   N  
ATOM      2  CA  GLY B 142     -13.582 -17.370  21.905  1.00 74.70      C2   C  
ATOM      3  C   GLY B 142     -14.591 -16.982  20.777  1.00 66.08      C2   C  
ATOM      4  O   GLY B 142     -15.755 -16.783  21.033  1.00 59.30      C2   O  
ATOM      5  HA2 GLY B 142     -13.964 -18.243  22.434  0.00 74.70      C2   H  
ATOM      6  HA3 GLY B 142     -13.620 -16.482  22.537  0.00 74.70      C2   H  
ATOM      7  H1  GLY B 142     -11.670 -17.569  22.418  0.00 89.38      C2   H  
ATOM      8  H2  GLY B 142     -11.822 -16.578  21.430  0.00 89.38      C2   H  
ATOM      9  N   LEU B 143     -14.059 -16.857  19.572  1.00 65.15      C2   N  
ATOM     10  CA  LEU B 143     -14.829 -16.466  18.333  1.00 53.90      C2   C  
ATOM     11  C   LEU B 143     -15.864 -17.628  18.089  1.00 54.79      C2   C  
ATOM     12  O   LEU B 143     -15.760 -18.760  18.572  1.00 58.28      C2   O  
ATOM     13  CB  LEU B 143     -13.844 -16.479  17.167  1.00 63.95      C2   C  
ATOM     14  CG  LEU B 143     -12.916 -15.307  16.920  1.00 50.65      C2   C  
ATOM     15  CD1 LEU B 143     -12.169 -15.394  15.641  1.00 36.84      C2   C  
ATOM     16  CD2 LEU B 143     -13.693 -13.957  16.949  1.00 55.10      C2   C  
ATOM     17  H   LEU B 143     -13.061 -16.993  19.498  0.00 65.15      C2   H  
ATOM     18  HA  LEU B 143     -15.368 -15.527  18.451  0.00 53.90      C2   H  
ATOM     19  HB2 LEU B 143     -13.248 -17.391  17.133  0.00 63.95      C2   H  
ATOM     20  HB3 LEU B 143     -14.441 -16.455  16.256  0.00 63.95      C2   H  
ATOM     21  HG  LEU B 143     -12.285 -15.284  17.809  0.00 50.65      C2   H  
ATOM     22 HD11 LEU B 143     -11.198 -15.868  15.781  0.00 36.84      C2   H  
ATOM     23 HD12 LEU B 143     -12.728 -16.047  14.971  0.00 36.84      C2   H  
ATOM     24 HD13 LEU B 143     -12.116 -14.480  15.049  0.00 36.84      C2   H  
ATOM     25 HD21 LEU B 143     -13.623 -13.365  17.862  0.00 55.10      C2   H  
ATOM     26 HD22 LEU B 143     -13.507 -13.313  16.089  0.00 55.10      C2   H  
ATOM     27 HD23 LEU B 143     -14.746 -14.135  16.733  0.00 55.10      C2   H  
ATOM     28  N   THR B 144     -16.883 -17.338  17.305  1.00 39.06      C2   N  
ATOM     29  CA  THR B 144     -17.810 -18.312  16.759  1.00 34.46      C2   C  
ATOM     30  C   THR B 144     -17.240 -19.157  15.541  1.00 52.04      C2   C  
ATOM     31  O   THR B 144     -16.218 -18.806  15.006  1.00 62.60      C2   O  
ATOM     32  CB  THR B 144     -19.124 -17.473  16.404  1.00 43.38      C2   C  
ATOM     33  CG2 THR B 144     -19.596 -16.657  17.612  1.00 46.09      C2   C  
ATOM     34  OG1 THR B 144     -18.918 -16.557  15.296  1.00 62.26      C2   O  
ATOM     35  H   THR B 144     -17.085 -16.414  16.952  0.00 39.06      C2   H  
ATOM     36  HA  THR B 144     -18.084 -19.062  17.501  0.00 34.46      C2   H  
ATOM     37  HB  THR B 144     -19.875 -18.248  16.253  0.00 43.38      C2   H  
ATOM     38  HG1 THR B 144     -19.472 -15.774  15.340  0.00 62.26      C2   H  
ATOM     39 HG21 THR B 144     -20.369 -15.941  17.332  0.00 46.09      C2   H  
ATOM     40 HG22 THR B 144     -19.947 -17.294  18.424  0.00 46.09      C2   H  
ATOM     41 HG23 THR B 144     -18.838 -16.002  18.041  0.00 46.09      C2   H  
ATOM     42  N   GLU B 145     -17.966 -20.270  15.145  1.00 62.00      C2   N  
ATOM     43  CA  GLU B 145     -17.539 -20.944  13.841  1.00 58.20      C2   C  
ATOM     44  C   GLU B 145     -17.707 -20.047  12.558  1.00 61.63      C2   C  
ATOM     45  O   GLU B 145     -16.850 -20.103  11.645  1.00 62.33      C2   O  
ATOM     46  CB  GLU B 145     -18.397 -22.287  13.677  1.00 53.92      C2   C  
ATOM     47  CG  GLU B 145     -18.206 -23.224  14.889  1.00 74.71      C2   C  
ATOM     48  CD  GLU B 145     -19.367 -24.273  15.014  1.00 89.60      C2   C  
ATOM     49  OE1 GLU B 145     -18.983 -25.446  15.202  1.00 87.19      C2   O  
ATOM     50  OE2 GLU B 145     -20.594 -23.961  14.910  1.00 83.87      C2   O  
ATOM     51  H   GLU B 145     -18.818 -20.536  15.619  0.00 62.00      C2   H  
ATOM     52  HA  GLU B 145     -16.486 -21.213  13.914  0.00 58.20      C2   H  
ATOM     53  HB2 GLU B 145     -19.458 -22.184  13.448  0.00 53.92      C2   H  
ATOM     54  HB3 GLU B 145     -18.141 -22.800  12.750  0.00 53.92      C2   H  
ATOM     55  HG2 GLU B 145     -17.251 -23.750  14.871  0.00 74.71      C2   H  
ATOM     56  HG3 GLU B 145     -18.215 -22.753  15.872  0.00 74.71      C2   H  
ATOM     57  N   GLU B 146     -18.758 -19.180  12.562  1.00 53.24      C2   N  
ATOM     58  CA  GLU B 146     -18.981 -18.052  11.640  1.00 57.21      C2   C  
ATOM     59  C   GLU B 146     -17.748 -17.090  11.539  1.00 62.35      C2   C  
ATOM     60  O   GLU B 146     -17.078 -17.047  10.519  1.00 59.95      C2   O  
ATOM     61  CB  GLU B 146     -20.349 -17.389  11.907  1.00 62.72      C2   C  
ATOM     62  CG  GLU B 146     -20.532 -15.979  11.307  1.00 93.66      C2   C  
ATOM     63  CD  GLU B 146     -21.734 -15.275  11.906  1.00104.48      C2   C  
ATOM     64  OE1 GLU B 146     -21.574 -14.599  12.955  1.00 95.99      C2   O  
ATOM     65  OE2 GLU B 146     -22.865 -15.375  11.337  1.00 97.69      C2   O  
ATOM     66  H   GLU B 146     -19.325 -19.154  13.397  0.00 53.24      C2   H  
ATOM     67  HA  GLU B 146     -18.993 -18.496  10.645  0.00 57.21      C2   H  
ATOM     68  HB2 GLU B 146     -21.172 -18.027  11.584  0.00 62.72      C2   H  
ATOM     69  HB3 GLU B 146     -20.436 -17.342  12.992  0.00 62.72      C2   H  
ATOM     70  HG2 GLU B 146     -19.646 -15.410  11.588  0.00 93.66      C2   H  
ATOM     71  HG3 GLU B 146     -20.594 -15.986  10.219  0.00 93.66      C2   H  
ATOM     72  N   GLN B 147     -17.381 -16.502  12.662  1.00 51.12      C2   N  
ATOM     73  CA  GLN B 147     -16.237 -15.635  12.743  1.00 48.34      C2   C  
ATOM     74  C   GLN B 147     -14.837 -16.305  12.322  1.00 45.01      C2   C  
ATOM     75  O   GLN B 147     -14.062 -15.672  11.661  1.00 50.07      C2   O  
ATOM     76  CB  GLN B 147     -16.093 -15.027  14.148  1.00 44.28      C2   C  
ATOM     77  CG  GLN B 147     -17.054 -13.863  14.432  1.00 42.14      C2   C  
ATOM     78  CD  GLN B 147     -17.423 -13.597  15.925  1.00 47.05      C2   C  
ATOM     79  NE2 GLN B 147     -17.813 -12.403  16.234  1.00 29.10      C2   N  
ATOM     80  OE1 GLN B 147     -17.452 -14.446  16.804  1.00 51.40      C2   O  
ATOM     81  H   GLN B 147     -17.857 -16.638  13.542  0.00 51.12      C2   H  
ATOM     82  HA  GLN B 147     -16.486 -14.743  12.168  0.00 48.34      C2   H  
ATOM     83  HB2 GLN B 147     -15.857 -15.732  14.946  0.00 44.28      C2   H  
ATOM     84  HB3 GLN B 147     -15.109 -14.559  14.183  0.00 44.28      C2   H  
ATOM     85  HG2 GLN B 147     -16.796 -12.967  13.866  0.00 42.14      C2   H  
ATOM     86  HG3 GLN B 147     -18.048 -14.048  14.024  0.00 42.14      C2   H  
ATOM     87 HE21 GLN B 147     -17.786 -11.611  15.609  0.00 29.10      C2   H  
ATOM     88 HE22 GLN B 147     -18.189 -12.205  17.150  0.00 29.10      C2   H  
ATOM     89  N   ARG B 148     -14.731 -17.667  12.557  1.00 44.29      C2   N  
ATOM     90  CA  ARG B 148     -13.563 -18.507  12.134  1.00 48.06      C2   C  
ATOM     91  C   ARG B 148     -13.643 -18.814  10.650  1.00 42.68      C2   C  
ATOM     92  O   ARG B 148     -12.614 -19.057  10.007  1.00 47.62      C2   O  
ATOM     93  CB  ARG B 148     -13.539 -19.766  13.013  1.00 48.75      C2   C  
ATOM     94  CG  ARG B 148     -13.162 -19.421  14.470  1.00 51.85      C2   C  
ATOM     95  CD  ARG B 148     -13.101 -20.540  15.484  1.00 73.30      C2   C  
ATOM     96  NE  ARG B 148     -12.144 -21.558  15.181  1.00 69.38      C2   N  
ATOM     97  CZ  ARG B 148     -10.783 -21.383  15.285  1.00 59.66      C2   C  
ATOM     98  NH1 ARG B 148     -10.235 -20.265  15.842  1.00 57.81      C2   N  
ATOM     99  NH2 ARG B 148      -9.914 -22.306  14.861  1.00 57.54      C2   N  
ATOM    100  H   ARG B 148     -15.385 -17.925  13.283  0.00 44.29      C2   H  
ATOM    101  HA  ARG B 148     -12.650 -17.943  12.328  0.00 48.06      C2   H  
ATOM    102  HB2 ARG B 148     -14.542 -20.176  12.896  0.00 48.75      C2   H  
ATOM    103  HB3 ARG B 148     -12.809 -20.461  12.600  0.00 48.75      C2   H  
ATOM    104  HG2 ARG B 148     -12.226 -18.864  14.519  0.00 51.85      C2   H  
ATOM    105  HG3 ARG B 148     -13.842 -18.667  14.868  0.00 51.85      C2   H  
ATOM    106  HD2 ARG B 148     -12.864 -20.169  16.481  0.00 73.30      C2   H  
ATOM    107  HD3 ARG B 148     -14.116 -20.928  15.566  0.00 73.30      C2   H  
ATOM    108  HE  ARG B 148     -12.626 -22.299  14.692  0.00 69.38      C2   H  
ATOM    109 HH11 ARG B 148     -10.705 -19.711  16.544  0.00 57.81      C2   H  
ATOM    110 HH12 ARG B 148      -9.287 -19.986  15.633  0.00 57.81      C2   H  
ATOM    111 HH21 ARG B 148     -10.228 -23.230  14.600  0.00 57.54      C2   H  
ATOM    112 HH22 ARG B 148      -8.921 -22.188  15.002  0.00 57.54      C2   H  
ATOM    113  N   MET B 149     -14.836 -18.982  10.053  1.00 46.06      C2   N  
ATOM    114  CA  MET B 149     -15.070 -19.204   8.642  1.00 45.59      C2   C  
ATOM    115  C   MET B 149     -14.921 -17.876   7.807  1.00 48.64      C2   C  
ATOM    116  O   MET B 149     -14.323 -17.891   6.697  1.00 46.91      C2   O  
ATOM    117  CB  MET B 149     -16.537 -19.802   8.520  1.00 48.27      C2   C  
ATOM    118  CG  MET B 149     -16.974 -20.167   7.091  1.00 54.90      C2   C  
ATOM    119  SD  MET B 149     -18.695 -20.841   7.204  1.00 84.75      C2   S  
ATOM    120  CE  MET B 149     -19.137 -20.667   5.477  1.00 54.99      C2   C  
ATOM    121  H   MET B 149     -15.658 -19.036  10.638  0.00 46.06      C2   H  
ATOM    122  HA  MET B 149     -14.329 -19.936   8.322  0.00 45.59      C2   H  
ATOM    123  HB2 MET B 149     -16.679 -20.766   9.008  0.00 48.27      C2   H  
ATOM    124  HB3 MET B 149     -17.282 -19.121   8.932  0.00 48.27      C2   H  
ATOM    125  HG2 MET B 149     -16.936 -19.286   6.450  0.00 54.90      C2   H  
ATOM    126  HG3 MET B 149     -16.339 -20.909   6.609  0.00 54.90      C2   H  
ATOM    127  HE1 MET B 149     -19.959 -21.340   5.237  0.00 54.99      C2   H  
ATOM    128  HE2 MET B 149     -19.421 -19.646   5.221  0.00 54.99      C2   H  
ATOM    129  HE3 MET B 149     -18.325 -20.885   4.783  0.00 54.99      C2   H  
ATOM    130  N   MET B 150     -15.240 -16.716   8.410  1.00 49.78      C2   N  
ATOM    131  CA  MET B 150     -15.018 -15.352   7.912  1.00 42.45      C2   C  
ATOM    132  C   MET B 150     -13.582 -15.002   7.647  1.00 43.92      C2   C  
ATOM    133  O   MET B 150     -13.309 -14.675   6.436  1.00 36.71      C2   O  
ATOM    134  CB  MET B 150     -15.622 -14.275   8.852  1.00 42.95      C2   C  
ATOM    135  CG  MET B 150     -17.187 -14.194   8.706  1.00 66.69      C2   C  
ATOM    136  SD  MET B 150     -17.890 -13.069   9.923  1.00 78.50      C2   S  
ATOM    137  CE  MET B 150     -17.232 -11.530   9.249  1.00 64.07      C2   C  
ATOM    138  H   MET B 150     -15.803 -16.811   9.243  0.00 49.78      C2   H  
ATOM    139  HA  MET B 150     -15.527 -15.383   6.948  0.00 42.45      C2   H  
ATOM    140  HB2 MET B 150     -15.382 -14.454   9.900  0.00 42.95      C2   H  
ATOM    141  HB3 MET B 150     -15.237 -13.292   8.580  0.00 42.95      C2   H  
ATOM    142  HG2 MET B 150     -17.390 -13.692   7.761  0.00 66.69      C2   H  
ATOM    143  HG3 MET B 150     -17.699 -15.142   8.537  0.00 66.69      C2   H  
ATOM    144  HE1 MET B 150     -16.143 -11.560   9.199  0.00 64.07      C2   H  
ATOM    145  HE2 MET B 150     -17.513 -11.430   8.200  0.00 64.07      C2   H  
ATOM    146  HE3 MET B 150     -17.492 -10.651   9.839  0.00 64.07      C2   H  
ATOM    147  N   ILE B 151     -12.768 -15.192   8.655  1.00 43.13      C2   N  
ATOM    148  CA  ILE B 151     -11.297 -14.992   8.583  1.00 33.73      C2   C  
ATOM    149  C   ILE B 151     -10.685 -15.963   7.535  1.00 33.63      C2   C  
ATOM    150  O   ILE B 151      -9.852 -15.606   6.713  1.00 36.63      C2   O  
ATOM    151  CB  ILE B 151     -10.634 -15.453   9.911  1.00 33.60      C2   C  
ATOM    152  CG1 ILE B 151     -10.977 -14.331  10.985  1.00 31.40      C2   C  
ATOM    153  CG2 ILE B 151      -9.065 -15.607   9.925  1.00 44.98      C2   C  
ATOM    154  CD1 ILE B 151     -10.770 -14.798  12.432  1.00 39.07      C2   C  
ATOM    155  H   ILE B 151     -13.160 -15.439   9.553  0.00 43.13      C2   H  
ATOM    156  HA  ILE B 151     -11.196 -13.947   8.288  0.00 33.73      C2   H  
ATOM    157  HB  ILE B 151     -11.118 -16.344  10.310  0.00 33.60      C2   H  
ATOM    158 HG12 ILE B 151     -10.284 -13.526  10.743  0.00 31.40      C2   H  
ATOM    159 HG13 ILE B 151     -11.853 -13.727  10.748  0.00 31.40      C2   H  
ATOM    160 HG21 ILE B 151      -8.708 -14.741   9.366  0.00 44.98      C2   H  
ATOM    161 HG22 ILE B 151      -8.600 -15.664  10.910  0.00 44.98      C2   H  
ATOM    162 HG23 ILE B 151      -8.759 -16.526   9.425  0.00 44.98      C2   H  
ATOM    163 HD11 ILE B 151      -9.706 -15.015  12.530  0.00 39.07      C2   H  
ATOM    164 HD12 ILE B 151     -11.178 -14.134  13.194  0.00 39.07      C2   H  
ATOM    165 HD13 ILE B 151     -11.198 -15.760  12.714  0.00 39.07      C2   H  
ATOM    166  N   ARG B 152     -11.091 -17.211   7.605  1.00 30.53      C2   N  
ATOM    167  CA  ARG B 152     -10.664 -18.343   6.729  1.00 42.75      C2   C  
ATOM    168  C   ARG B 152     -10.858 -17.958   5.243  1.00 42.68      C2   C  
ATOM    169  O   ARG B 152      -9.952 -18.141   4.459  1.00 31.30      C2   O  
ATOM    170  CB  ARG B 152     -11.291 -19.700   7.128  1.00 31.32      C2   C  
ATOM    171  CG  ARG B 152     -11.322 -21.021   6.158  1.00 62.07      C2   C  
ATOM    172  CD  ARG B 152     -10.034 -21.777   6.049  1.00 55.96      C2   C  
ATOM    173  NE  ARG B 152      -9.008 -20.933   5.464  1.00 61.50      C2   N  
ATOM    174  CZ  ARG B 152      -7.993 -20.273   6.020  1.00 68.14      C2   C  
ATOM    175  NH1 ARG B 152      -7.757 -20.428   7.303  1.00 75.50      C2   N  
ATOM    176  NH2 ARG B 152      -7.132 -19.648   5.237  1.00 48.72      C2   N  
ATOM    177  H   ARG B 152     -11.859 -17.513   8.186  0.00 30.53      C2   H  
ATOM    178  HA  ARG B 152      -9.597 -18.565   6.770  0.00 42.75      C2   H  
ATOM    179  HB2 ARG B 152     -10.695 -19.922   8.014  0.00 31.32      C2   H  
ATOM    180  HB3 ARG B 152     -12.345 -19.552   7.363  0.00 31.32      C2   H  
ATOM    181  HG2 ARG B 152     -12.040 -21.644   6.693  0.00 62.07      C2   H  
ATOM    182  HG3 ARG B 152     -11.804 -20.854   5.195  0.00 62.07      C2   H  
ATOM    183  HD2 ARG B 152      -9.791 -22.308   6.970  0.00 55.96      C2   H  
ATOM    184  HD3 ARG B 152     -10.133 -22.571   5.310  0.00 55.96      C2   H  
ATOM    185  HE  ARG B 152      -9.148 -20.825   4.469  0.00 61.50      C2   H  
ATOM    186 HH11 ARG B 152      -8.414 -20.950   7.866  0.00 75.50      C2   H  
ATOM    187 HH12 ARG B 152      -6.885 -20.151   7.731  0.00 75.50      C2   H  
ATOM    188 HH21 ARG B 152      -7.137 -19.870   4.252  0.00 48.72      C2   H  
ATOM    189 HH22 ARG B 152      -6.389 -19.112   5.663  0.00 48.72      C2   H  
ATOM    190  N   GLU B 153     -12.075 -17.500   4.841  1.00 42.87      C2   N  
ATOM    191  CA  GLU B 153     -12.493 -17.082   3.462  1.00 29.59      C2   C  
ATOM    192  C   GLU B 153     -11.629 -15.835   2.966  1.00 32.14      C2   C  
ATOM    193  O   GLU B 153     -11.190 -15.934   1.803  1.00 27.24      C2   O  
ATOM    194  CB  GLU B 153     -13.973 -16.685   3.506  1.00 31.46      C2   C  
ATOM    195  CG  GLU B 153     -14.524 -16.086   2.200  1.00 47.79      C2   C  
ATOM    196  CD  GLU B 153     -15.951 -15.668   2.248  1.00 53.76      C2   C  
ATOM    197  OE1 GLU B 153     -16.569 -15.240   1.281  1.00 61.22      C2   O  
ATOM    198  OE2 GLU B 153     -16.571 -15.820   3.329  1.00 51.65      C2   O  
ATOM    199  H   GLU B 153     -12.801 -17.335   5.523  0.00 42.87      C2   H  
ATOM    200  HA  GLU B 153     -12.264 -17.803   2.678  0.00 29.59      C2   H  
ATOM    201  HB2 GLU B 153     -14.551 -17.605   3.588  0.00 31.46      C2   H  
ATOM    202  HB3 GLU B 153     -14.188 -16.126   4.417  0.00 31.46      C2   H  
ATOM    203  HG2 GLU B 153     -13.821 -15.314   1.887  0.00 47.79      C2   H  
ATOM    204  HG3 GLU B 153     -14.367 -16.763   1.360  0.00 47.79      C2   H  
ATOM    205  N   LEU B 154     -11.393 -14.900   3.859  1.00 32.93      C2   N  
ATOM    206  CA  LEU B 154     -10.532 -13.713   3.627  1.00 24.99      C2   C  
ATOM    207  C   LEU B 154      -9.063 -13.914   3.498  1.00 30.83      C2   C  
ATOM    208  O   LEU B 154      -8.451 -13.298   2.581  1.00 22.73      C2   O  
ATOM    209  CB  LEU B 154     -10.608 -12.795   4.798  1.00 24.47      C2   C  
ATOM    210  CG  LEU B 154     -11.887 -11.943   4.836  1.00 24.99      C2   C  
ATOM    211  CD1 LEU B 154     -12.047 -11.326   6.225  1.00 17.77      C2   C  
ATOM    212  CD2 LEU B 154     -11.901 -10.836   3.728  1.00 19.64      C2   C  
ATOM    213  H   LEU B 154     -11.939 -14.861   4.708  0.00 32.93      C2   H  
ATOM    214  HA  LEU B 154     -10.908 -13.071   2.831  0.00 24.99      C2   H  
ATOM    215  HB2 LEU B 154     -10.324 -13.351   5.692  0.00 24.47      C2   H  
ATOM    216  HB3 LEU B 154      -9.847 -12.017   4.755  0.00 24.47      C2   H  
ATOM    217  HG  LEU B 154     -12.665 -12.667   4.595  0.00 24.99      C2   H  
ATOM    218 HD11 LEU B 154     -12.814 -11.975   6.648  0.00 17.77      C2   H  
ATOM    219 HD12 LEU B 154     -11.188 -11.528   6.866  0.00 17.77      C2   H  
ATOM    220 HD13 LEU B 154     -12.337 -10.276   6.266  0.00 17.77      C2   H  
ATOM    221 HD21 LEU B 154     -11.130 -10.763   2.961  0.00 19.64      C2   H  
ATOM    222 HD22 LEU B 154     -12.801 -10.999   3.135  0.00 19.64      C2   H  
ATOM    223 HD23 LEU B 154     -11.831  -9.816   4.106  0.00 19.64      C2   H  
ATOM    224  N   MET B 155      -8.512 -14.847   4.306  1.00 38.62      C2   N  
ATOM    225  CA  MET B 155      -7.156 -15.308   4.181  1.00 31.27      C2   C  
ATOM    226  C   MET B 155      -6.931 -16.035   2.864  1.00 26.97      C2   C  
ATOM    227  O   MET B 155      -6.036 -15.638   2.115  1.00 21.63      C2   O  
ATOM    228  CB  MET B 155      -6.851 -16.272   5.416  1.00 39.54      C2   C  
ATOM    229  CG  MET B 155      -6.672 -15.624   6.835  1.00 22.84      C2   C  
ATOM    230  SD  MET B 155      -5.191 -14.528   6.812  1.00 45.58      C2   S  
ATOM    231  CE  MET B 155      -3.855 -15.728   6.733  1.00 36.19      C2   C  
ATOM    232  H   MET B 155      -9.105 -15.254   5.015  0.00 38.62      C2   H  
ATOM    233  HA  MET B 155      -6.424 -14.501   4.192  0.00 31.27      C2   H  
ATOM    234  HB2 MET B 155      -7.672 -16.988   5.454  0.00 39.54      C2   H  
ATOM    235  HB3 MET B 155      -6.034 -16.951   5.172  0.00 39.54      C2   H  
ATOM    236  HG2 MET B 155      -7.493 -14.989   7.167  0.00 22.84      C2   H  
ATOM    237  HG3 MET B 155      -6.456 -16.448   7.516  0.00 22.84      C2   H  
ATOM    238  HE1 MET B 155      -3.058 -15.380   7.390  0.00 36.19      C2   H  
ATOM    239  HE2 MET B 155      -4.163 -16.725   7.048  0.00 36.19      C2   H  
ATOM    240  HE3 MET B 155      -3.502 -15.944   5.725  0.00 36.19      C2   H  
ATOM    241  N   ASP B 156      -7.727 -17.079   2.570  1.00 27.84      C2   N  
ATOM    242  CA  ASP B 156      -7.724 -17.764   1.272  1.00 26.01      C2   C  
ATOM    243  C   ASP B 156      -7.908 -16.810   0.125  1.00 22.56      C2   C  
ATOM    244  O   ASP B 156      -7.120 -16.859  -0.825  1.00 24.55      C2   O  
ATOM    245  CB  ASP B 156      -8.826 -18.926   1.162  1.00 30.21      C2   C  
ATOM    246  CG  ASP B 156      -8.670 -20.141   2.030  1.00 41.61      C2   C  
ATOM    247  OD1 ASP B 156      -7.546 -20.439   2.514  1.00 48.62      C2   O  
ATOM    248  OD2 ASP B 156      -9.688 -20.854   2.241  1.00 49.90      C2   O  
ATOM    249  H   ASP B 156      -8.380 -17.442   3.249  0.00 27.84      C2   H  
ATOM    250  HA  ASP B 156      -6.705 -18.113   1.104  0.00 26.01      C2   H  
ATOM    251  HB2 ASP B 156      -9.733 -18.407   1.470  0.00 30.21      C2   H  
ATOM    252  HB3 ASP B 156      -8.827 -19.218   0.112  0.00 30.21      C2   H  
ATOM    253  N   ALA B 157      -8.707 -15.773   0.223  1.00 21.81      C2   N  
ATOM    254  CA  ALA B 157      -8.834 -14.719  -0.766  1.00 22.61      C2   C  
ATOM    255  C   ALA B 157      -7.490 -13.921  -0.871  1.00 28.37      C2   C  
ATOM    256  O   ALA B 157      -7.062 -13.652  -1.986  1.00 26.54      C2   O  
ATOM    257  CB  ALA B 157      -9.977 -13.734  -0.404  1.00 24.17      C2   C  
ATOM    258  H   ALA B 157      -9.446 -15.819   0.911  0.00 21.81      C2   H  
ATOM    259  HA  ALA B 157      -8.995 -15.182  -1.739  0.00 22.61      C2   H  
ATOM    260  HB1 ALA B 157     -10.886 -14.325  -0.287  0.00 24.17      C2   H  
ATOM    261  HB2 ALA B 157      -9.806 -13.202   0.532  0.00 24.17      C2   H  
ATOM    262  HB3 ALA B 157     -10.085 -13.005  -1.207  0.00 24.17      C2   H  
ATOM    263  N   GLN B 158      -6.876 -13.466   0.240  1.00 33.50      C2   N  
ATOM    264  CA  GLN B 158      -5.602 -12.723   0.325  1.00 25.82      C2   C  
ATOM    265  C   GLN B 158      -4.423 -13.560  -0.197  1.00 26.31      C2   C  
ATOM    266  O   GLN B 158      -3.653 -13.099  -0.985  1.00 18.34      C2   O  
ATOM    267  CB  GLN B 158      -5.316 -12.303   1.813  1.00 30.32      C2   C  
ATOM    268  CG  GLN B 158      -3.815 -12.167   2.277  1.00 28.67      C2   C  
ATOM    269  CD  GLN B 158      -3.090 -10.891   1.793  1.00 38.01      C2   C  
ATOM    270  NE2 GLN B 158      -1.821 -10.918   1.696  1.00 27.52      C2   N  
ATOM    271  OE1 GLN B 158      -3.733  -9.906   1.489  1.00 39.71      C2   O  
ATOM    272  H   GLN B 158      -7.386 -13.625   1.097  0.00 33.50      C2   H  
ATOM    273  HA  GLN B 158      -5.604 -11.836  -0.308  0.00 25.82      C2   H  
ATOM    274  HB2 GLN B 158      -5.837 -11.350   1.904  0.00 30.32      C2   H  
ATOM    275  HB3 GLN B 158      -5.732 -12.988   2.552  0.00 30.32      C2   H  
ATOM    276  HG2 GLN B 158      -3.960 -12.132   3.356  0.00 28.67      C2   H  
ATOM    277  HG3 GLN B 158      -3.163 -13.026   2.119  0.00 28.67      C2   H  
ATOM    278 HE21 GLN B 158      -1.373 -11.776   1.982  0.00 27.52      C2   H  
ATOM    279 HE22 GLN B 158      -1.313 -10.152   1.276  0.00 27.52      C2   H  
ATOM    280  N   MET B 159      -4.355 -14.840   0.092  1.00 30.78      C2   N  
ATOM    281  CA  MET B 159      -3.207 -15.763  -0.356  1.00 27.09      C2   C  
ATOM    282  C   MET B 159      -3.221 -16.051  -1.866  1.00 26.08      C2   C  
ATOM    283  O   MET B 159      -2.194 -16.524  -2.399  1.00 21.15      C2   O  
ATOM    284  CB  MET B 159      -3.094 -17.050   0.565  1.00 20.66      C2   C  
ATOM    285  CG  MET B 159      -2.593 -16.820   2.040  1.00 28.98      C2   C  
ATOM    286  SD  MET B 159      -3.583 -17.342   3.486  1.00 29.76      C2   S  
ATOM    287  CE  MET B 159      -3.905 -19.035   2.909  1.00 21.86      C2   C  
ATOM    288  H   MET B 159      -4.958 -15.274   0.777  0.00 30.78      C2   H  
ATOM    289  HA  MET B 159      -2.306 -15.161  -0.244  0.00 27.09      C2   H  
ATOM    290  HB2 MET B 159      -4.041 -17.589   0.534  0.00 20.66      C2   H  
ATOM    291  HB3 MET B 159      -2.365 -17.643   0.013  0.00 20.66      C2   H  
ATOM    292  HG2 MET B 159      -1.727 -17.451   2.239  0.00 28.98      C2   H  
ATOM    293  HG3 MET B 159      -2.264 -15.781   2.074  0.00 28.98      C2   H  
ATOM    294  HE1 MET B 159      -4.147 -19.729   3.714  0.00 21.86      C2   H  
ATOM    295  HE2 MET B 159      -4.753 -19.112   2.228  0.00 21.86      C2   H  
ATOM    296  HE3 MET B 159      -3.090 -19.487   2.343  0.00 21.86      C2   H  
ATOM    297  N   LYS B 160      -4.437 -15.974  -2.458  1.00 27.06      C2   N  
ATOM    298  CA  LYS B 160      -4.725 -16.201  -3.839  1.00 22.94      C2   C  
ATOM    299  C   LYS B 160      -4.371 -14.979  -4.666  1.00 21.51      C2   C  
ATOM    300  O   LYS B 160      -3.930 -15.107  -5.831  1.00 24.64      C2   O  
ATOM    301  CB  LYS B 160      -6.176 -16.743  -4.112  1.00 32.03      C2   C  
ATOM    302  CG  LYS B 160      -6.383 -18.261  -3.878  1.00 37.79      C2   C  
ATOM    303  CD  LYS B 160      -7.874 -18.565  -3.883  1.00 40.80      C2   C  
ATOM    304  CE  LYS B 160      -8.150 -19.944  -3.213  1.00 36.74      C2   C  
ATOM    305  NZ  LYS B 160      -7.509 -21.101  -3.947  1.00 46.10      C2   N  
ATOM    306  H   LYS B 160      -5.231 -15.849  -1.846  0.00 27.06      C2   H  
ATOM    307  HA  LYS B 160      -3.979 -16.935  -4.144  0.00 22.94      C2   H  
ATOM    308  HB2 LYS B 160      -6.921 -16.188  -3.541  0.00 32.03      C2   H  
ATOM    309  HB3 LYS B 160      -6.418 -16.526  -5.152  0.00 32.03      C2   H  
ATOM    310  HG2 LYS B 160      -5.752 -18.888  -4.508  0.00 37.79      C2   H  
ATOM    311  HG3 LYS B 160      -5.997 -18.549  -2.900  0.00 37.79      C2   H  
ATOM    312  HD2 LYS B 160      -8.426 -17.809  -3.325  0.00 40.80      C2   H  
ATOM    313  HD3 LYS B 160      -8.241 -18.692  -4.902  0.00 40.80      C2   H  
ATOM    314  HE2 LYS B 160      -7.847 -19.924  -2.166  0.00 36.74      C2   H  
ATOM    315  HE3 LYS B 160      -9.231 -20.051  -3.122  0.00 36.74      C2   H  
ATOM    316  HZ1 LYS B 160      -7.572 -21.922  -3.362  0.00 46.10      C2   H  
ATOM    317  HZ2 LYS B 160      -7.988 -21.224  -4.828  0.00 46.10      C2   H  
ATOM    318  HZ3 LYS B 160      -6.519 -21.055  -4.141  0.00 46.10      C2   H  
ATOM    319  N   THR B 161      -4.619 -13.796  -4.218  1.00 25.19      C2   N  
ATOM    320  CA  THR B 161      -4.436 -12.550  -5.002  1.00 30.67      C2   C  
ATOM    321  C   THR B 161      -3.035 -11.998  -4.925  1.00 30.54      C2   C  
ATOM    322  O   THR B 161      -2.396 -11.862  -5.994  1.00 33.55      C2   O  
ATOM    323  CB  THR B 161      -5.490 -11.409  -4.658  1.00 27.03      C2   C  
ATOM    324  CG2 THR B 161      -6.854 -11.775  -5.154  1.00 21.72      C2   C  
ATOM    325  OG1 THR B 161      -5.625 -11.258  -3.240  1.00 23.06      C2   O  
ATOM    326  H   THR B 161      -5.023 -13.668  -3.301  0.00 25.19      C2   H  
ATOM    327  HA  THR B 161      -4.518 -12.741  -6.072  0.00 30.67      C2   H  
ATOM    328  HB  THR B 161      -5.203 -10.453  -5.097  0.00 27.03      C2   H  
ATOM    329  HG1 THR B 161      -6.287 -11.914  -3.010  0.00 23.06      C2   H  
ATOM    330 HG21 THR B 161      -7.554 -11.003  -4.836  0.00 21.72      C2   H  
ATOM    331 HG22 THR B 161      -6.865 -11.700  -6.242  0.00 21.72      C2   H  
ATOM    332 HG23 THR B 161      -7.183 -12.782  -4.900  0.00 21.72      C2   H  
ATOM    333  N   PHE B 162      -2.581 -11.796  -3.664  1.00 28.68      C2   N  
ATOM    334  CA  PHE B 162      -1.167 -11.489  -3.386  1.00 27.54      C2   C  
ATOM    335  C   PHE B 162      -0.304 -12.794  -3.678  1.00 29.67      C2   C  
ATOM    336  O   PHE B 162      -0.743 -13.837  -3.158  1.00 30.96      C2   O  
ATOM    337  CB  PHE B 162      -1.094 -11.093  -1.929  1.00 25.42      C2   C  
ATOM    338  CG  PHE B 162       0.098 -10.230  -1.588  1.00 26.85      C2   C  
ATOM    339  CD1 PHE B 162       0.121  -8.859  -1.947  1.00 27.71      C2   C  
ATOM    340  CD2 PHE B 162       1.317 -10.824  -1.233  1.00 25.36      C2   C  
ATOM    341  CE1 PHE B 162       1.191  -8.011  -1.682  1.00 17.65      C2   C  
ATOM    342  CE2 PHE B 162       2.432  -9.958  -0.900  1.00 21.91      C2   C  
ATOM    343  CZ  PHE B 162       2.333  -8.570  -1.172  1.00 27.91      C2   C  
ATOM    344  H   PHE B 162      -3.130 -12.305  -2.986  0.00 28.68      C2   H  
ATOM    345  HA  PHE B 162      -0.700 -10.648  -3.899  0.00 27.54      C2   H  
ATOM    346  HB2 PHE B 162      -1.955 -10.472  -1.681  0.00 25.42      C2   H  
ATOM    347  HB3 PHE B 162      -1.305 -11.969  -1.315  0.00 25.42      C2   H  
ATOM    348  HD1 PHE B 162      -0.670  -8.444  -2.554  0.00 27.71      C2   H  
ATOM    349  HD2 PHE B 162       1.513 -11.881  -1.125  0.00 25.36      C2   H  
ATOM    350  HE1 PHE B 162       1.192  -6.979  -2.001  0.00 17.65      C2   H  
ATOM    351  HE2 PHE B 162       3.296 -10.327  -0.367  0.00 21.91      C2   H  
ATOM    352  HZ  PHE B 162       3.216  -7.957  -1.060  0.00 27.91      C2   H  
ATOM    353  N   ASP B 163       0.817 -12.668  -4.439  1.00 31.86      C2   N  
ATOM    354  CA  ASP B 163       1.918 -13.559  -4.607  1.00 31.90      C2   C  
ATOM    355  C   ASP B 163       3.049 -12.845  -3.864  1.00 44.15      C2   C  
ATOM    356  O   ASP B 163       3.460 -11.735  -4.190  1.00 45.81      C2   O  
ATOM    357  CB  ASP B 163       2.342 -13.716  -6.068  1.00 43.87      C2   C  
ATOM    358  CG  ASP B 163       3.655 -14.448  -6.417  1.00 52.97      C2   C  
ATOM    359  OD1 ASP B 163       4.027 -14.408  -7.592  1.00 56.16      C2   O  
ATOM    360  OD2 ASP B 163       4.324 -15.002  -5.523  1.00 46.66      C2   O  
ATOM    361  H   ASP B 163       1.215 -11.769  -4.674  0.00 31.86      C2   H  
ATOM    362  HA  ASP B 163       1.709 -14.543  -4.187  0.00 31.90      C2   H  
ATOM    363  HB2 ASP B 163       1.600 -14.332  -6.575  0.00 43.87      C2   H  
ATOM    364  HB3 ASP B 163       2.290 -12.726  -6.521  0.00 43.87      C2   H  
ATOM    365  N   THR B 164       3.633 -13.502  -2.824  1.00 39.45      C2   N  
ATOM    366  CA  THR B 164       4.755 -12.969  -1.989  1.00 35.39      C2   C  
ATOM    367  C   THR B 164       6.050 -12.839  -2.807  1.00 40.23      C2   C  
ATOM    368  O   THR B 164       6.867 -12.016  -2.399  1.00 51.68      C2   O  
ATOM    369  CB  THR B 164       5.050 -13.901  -0.829  1.00 33.28      C2   C  
ATOM    370  CG2 THR B 164       3.835 -13.967   0.220  1.00 24.98      C2   C  
ATOM    371  OG1 THR B 164       5.260 -15.189  -1.221  1.00 49.65      C2   O  
ATOM    372  H   THR B 164       3.363 -14.458  -2.641  0.00 39.45      C2   H  
ATOM    373  HA  THR B 164       4.556 -11.991  -1.549  0.00 35.39      C2   H  
ATOM    374  HB  THR B 164       5.934 -13.500  -0.333  0.00 33.28      C2   H  
ATOM    375  HG1 THR B 164       5.953 -15.413  -0.596  0.00 49.65      C2   H  
ATOM    376 HG21 THR B 164       3.635 -12.962   0.593  0.00 24.98      C2   H  
ATOM    377 HG22 THR B 164       2.950 -14.279  -0.335  0.00 24.98      C2   H  
ATOM    378 HG23 THR B 164       4.069 -14.559   1.104  0.00 24.98      C2   H  
ATOM    379  N   THR B 165       6.261 -13.682  -3.877  1.00 46.02      C2   N  
ATOM    380  CA  THR B 165       7.492 -13.683  -4.626  1.00 41.87      C2   C  
ATOM    381  C   THR B 165       7.424 -12.690  -5.828  1.00 51.61      C2   C  
ATOM    382  O   THR B 165       8.422 -12.413  -6.488  1.00 51.85      C2   O  
ATOM    383  CB  THR B 165       7.738 -15.099  -5.180  1.00 40.50      C2   C  
ATOM    384  CG2 THR B 165       7.816 -16.178  -4.109  1.00 60.73      C2   C  
ATOM    385  OG1 THR B 165       6.861 -15.600  -6.156  1.00 59.87      C2   O  
ATOM    386  H   THR B 165       5.637 -14.383  -4.251  0.00 46.02      C2   H  
ATOM    387  HA  THR B 165       8.361 -13.403  -4.031  0.00 41.87      C2   H  
ATOM    388  HB  THR B 165       8.711 -15.147  -5.670  0.00 40.50      C2   H  
ATOM    389  HG1 THR B 165       5.962 -15.500  -5.834  0.00 59.87      C2   H  
ATOM    390 HG21 THR B 165       8.469 -15.865  -3.295  0.00 60.73      C2   H  
ATOM    391 HG22 THR B 165       6.876 -16.222  -3.559  0.00 60.73      C2   H  
ATOM    392 HG23 THR B 165       8.132 -17.127  -4.544  0.00 60.73      C2   H  
ATOM    393  N   PHE B 166       6.230 -12.140  -6.107  1.00 40.18      C2   N  
ATOM    394  CA  PHE B 166       5.843 -11.164  -7.161  1.00 50.98      C2   C  
ATOM    395  C   PHE B 166       6.229 -11.587  -8.602  1.00 47.33      C2   C  
ATOM    396  O   PHE B 166       6.566 -10.789  -9.480  1.00 38.92      C2   O  
ATOM    397  CB  PHE B 166       6.413  -9.734  -6.827  1.00 28.39      C2   C  
ATOM    398  CG  PHE B 166       5.861  -8.929  -5.635  1.00 50.68      C2   C  
ATOM    399  CD1 PHE B 166       5.755  -9.494  -4.376  1.00 49.33      C2   C  
ATOM    400  CD2 PHE B 166       5.359  -7.607  -5.863  1.00 50.64      C2   C  
ATOM    401  CE1 PHE B 166       5.228  -8.716  -3.338  1.00 43.64      C2   C  
ATOM    402  CE2 PHE B 166       4.905  -6.854  -4.785  1.00 48.66      C2   C  
ATOM    403  CZ  PHE B 166       4.816  -7.440  -3.536  1.00 64.05      C2   C  
ATOM    404  H   PHE B 166       5.431 -12.447  -5.570  0.00 40.18      C2   H  
ATOM    405  HA  PHE B 166       4.754 -11.205  -7.125  0.00 50.98      C2   H  
ATOM    406  HB2 PHE B 166       7.440  -9.858  -6.486  0.00 28.39      C2   H  
ATOM    407  HB3 PHE B 166       6.361  -9.014  -7.644  0.00 28.39      C2   H  
ATOM    408  HD1 PHE B 166       5.968 -10.540  -4.209  0.00 49.33      C2   H  
ATOM    409  HD2 PHE B 166       5.569  -7.095  -6.790  0.00 50.64      C2   H  
ATOM    410  HE1 PHE B 166       5.234  -9.286  -2.421  0.00 43.64      C2   H  
ATOM    411  HE2 PHE B 166       4.632  -5.829  -4.987  0.00 48.66      C2   H  
ATOM    412  HZ  PHE B 166       4.503  -6.817  -2.711  0.00 64.05      C2   H  
ATOM    413  N   SER B 167       6.063 -12.901  -8.803  1.00 36.01      C2   N  
ATOM    414  CA  SER B 167       6.464 -13.616  -9.998  1.00 38.37      C2   C  
ATOM    415  C   SER B 167       5.405 -13.336 -11.119  1.00 36.73      C2   C  
ATOM    416  O   SER B 167       5.684 -13.601 -12.238  1.00 54.36      C2   O  
ATOM    417  CB  SER B 167       6.737 -15.170  -9.591  1.00 37.41      C2   C  
ATOM    418  OG  SER B 167       5.640 -15.980  -9.586  1.00 46.09      C2   O  
ATOM    419  H   SER B 167       5.585 -13.422  -8.082  0.00 36.01      C2   H  
ATOM    420  HA  SER B 167       7.439 -13.313 -10.381  0.00 38.37      C2   H  
ATOM    421  HB2 SER B 167       7.474 -15.592 -10.275  0.00 37.41      C2   H  
ATOM    422  HB3 SER B 167       7.261 -15.155  -8.635  0.00 37.41      C2   H  
ATOM    423  HG  SER B 167       5.110 -15.890  -8.790  0.00 46.09      C2   H  
ATOM    424  N   HIS B 168       4.258 -12.757 -10.790  1.00 40.05      C2   N  
ATOM    425  CA  HIS B 168       3.138 -12.330 -11.670  1.00 44.12      C2   C  
ATOM    426  C   HIS B 168       3.212 -10.858 -12.128  1.00 36.87      C2   C  
ATOM    427  O   HIS B 168       2.421 -10.409 -13.011  1.00 40.39      C2   O  
ATOM    428  CB  HIS B 168       1.822 -12.807 -11.081  1.00 39.37      C2   C  
ATOM    429  CG  HIS B 168       1.543 -14.312 -11.003  1.00 45.46      C2   C  
ATOM    430  CD2 HIS B 168       0.848 -15.111 -11.859  1.00 55.64      C2   C  
ATOM    431  ND1 HIS B 168       2.049 -15.071  -9.942  1.00 57.85      C2   N  
ATOM    432  CE1 HIS B 168       1.654 -16.323 -10.157  1.00 47.00      C2   C  
ATOM    433  NE2 HIS B 168       0.998 -16.410 -11.299  1.00 53.80      C2   N  
ATOM    434  H   HIS B 168       4.023 -12.597  -9.821  0.00 40.05      C2   H  
ATOM    435  HA  HIS B 168       3.208 -12.799 -12.652  0.00 44.12      C2   H  
ATOM    436  HB2 HIS B 168       1.660 -12.382 -10.091  0.00 39.37      C2   H  
ATOM    437  HB3 HIS B 168       0.968 -12.402 -11.624  0.00 39.37      C2   H  
ATOM    438  HD1 HIS B 168       2.550 -14.751  -9.126  0.00 57.85      C2   H  
ATOM    439  HD2 HIS B 168       0.344 -14.850 -12.778  0.00 55.64      C2   H  
ATOM    440  HE1 HIS B 168       1.865 -17.229  -9.607  0.00 47.00      C2   H  
ATOM    441  N   PHE B 169       4.121 -10.084 -11.500  1.00 31.28      C2   N  
ATOM    442  CA  PHE B 169       4.544  -8.740 -12.064  1.00 36.20      C2   C  
ATOM    443  C   PHE B 169       5.737  -9.000 -13.028  1.00 56.72      C2   C  
ATOM    444  O   PHE B 169       6.742  -9.571 -12.569  1.00 48.08      C2   O  
ATOM    445  CB  PHE B 169       5.015  -7.938 -10.837  1.00 33.65      C2   C  
ATOM    446  CG  PHE B 169       5.420  -6.439 -11.058  1.00 34.51      C2   C  
ATOM    447  CD1 PHE B 169       4.860  -5.653 -12.114  1.00 32.72      C2   C  
ATOM    448  CD2 PHE B 169       6.369  -5.885 -10.190  1.00 31.36      C2   C  
ATOM    449  CE1 PHE B 169       5.146  -4.327 -12.291  1.00 33.14      C2   C  
ATOM    450  CE2 PHE B 169       6.776  -4.578 -10.417  1.00 24.17      C2   C  
ATOM    451  CZ  PHE B 169       6.134  -3.822 -11.456  1.00 25.48      C2   C  
ATOM    452  H   PHE B 169       4.681 -10.385 -10.716  0.00 31.28      C2   H  
ATOM    453  HA  PHE B 169       3.713  -8.178 -12.490  0.00 36.20      C2   H  
ATOM    454  HB2 PHE B 169       4.265  -8.106 -10.063  0.00 33.65      C2   H  
ATOM    455  HB3 PHE B 169       5.926  -8.390 -10.446  0.00 33.65      C2   H  
ATOM    456  HD1 PHE B 169       4.043  -6.052 -12.697  0.00 32.72      C2   H  
ATOM    457  HD2 PHE B 169       6.931  -6.537  -9.538  0.00 31.36      C2   H  
ATOM    458  HE1 PHE B 169       4.642  -3.673 -12.988  0.00 33.14      C2   H  
ATOM    459  HE2 PHE B 169       7.528  -4.103  -9.803  0.00 24.17      C2   H  
ATOM    460  HZ  PHE B 169       6.546  -2.823 -11.485  0.00 25.48      C2   H  
ATOM    461  N   LYS B 170       5.666  -8.523 -14.304  1.00 65.66      C2   N  
ATOM    462  CA  LYS B 170       6.778  -8.640 -15.224  1.00 55.83      C2   C  
ATOM    463  C   LYS B 170       6.698  -7.547 -16.341  1.00 59.59      C2   C  
ATOM    464  O   LYS B 170       5.594  -6.968 -16.528  1.00 70.90      C2   O  
ATOM    465  CB  LYS B 170       6.863 -10.145 -15.828  1.00 54.62      C2   C  
ATOM    466  CG  LYS B 170       5.533 -10.504 -16.544  1.00 68.51      C2   C  
ATOM    467  CD  LYS B 170       5.613 -11.768 -17.496  1.00 62.99      C2   C  
ATOM    468  CE  LYS B 170       6.503 -11.619 -18.778  1.00 75.63      C2   C  
ATOM    469  NZ  LYS B 170       6.814 -12.922 -19.425  1.00 82.77      C2   N  
ATOM    470  H   LYS B 170       4.835  -8.010 -14.564  0.00 65.66      C2   H  
ATOM    471  HA  LYS B 170       7.652  -8.380 -14.628  0.00 55.83      C2   H  
ATOM    472  HB2 LYS B 170       7.847 -10.201 -16.294  0.00 54.62      C2   H  
ATOM    473  HB3 LYS B 170       6.946 -10.816 -14.972  0.00 54.62      C2   H  
ATOM    474  HG2 LYS B 170       4.809 -10.592 -15.734  0.00 68.51      C2   H  
ATOM    475  HG3 LYS B 170       5.268  -9.645 -17.161  0.00 68.51      C2   H  
ATOM    476  HD2 LYS B 170       5.998 -12.644 -16.973  0.00 62.99      C2   H  
ATOM    477  HD3 LYS B 170       4.574 -11.899 -17.800  0.00 62.99      C2   H  
ATOM    478  HE2 LYS B 170       6.012 -10.990 -19.521  0.00 75.63      C2   H  
ATOM    479  HE3 LYS B 170       7.472 -11.247 -18.446  0.00 75.63      C2   H  
ATOM    480  HZ1 LYS B 170       6.009 -13.013 -20.027  0.00 82.77      C2   H  
ATOM    481  HZ2 LYS B 170       7.715 -13.004 -19.875  0.00 82.77      C2   H  
ATOM    482  HZ3 LYS B 170       6.871 -13.679 -18.759  0.00 82.77      C2   H  
ATOM    483  N   ASN B 171       7.754  -7.345 -17.172  1.00 52.29      C2   N  
ATOM    484  CA  ASN B 171       7.819  -6.346 -18.267  1.00 52.36      C2   C  
ATOM    485  C   ASN B 171       7.509  -4.869 -17.784  1.00 56.28      C2   C  
ATOM    486  O   ASN B 171       6.911  -4.085 -18.544  1.00 79.00      C2   O  
ATOM    487  CB  ASN B 171       6.875  -6.822 -19.414  1.00 71.52      C2   C  
ATOM    488  CG  ASN B 171       7.350  -8.097 -20.137  1.00 85.96      C2   C  
ATOM    489  ND2 ASN B 171       7.409  -8.004 -21.444  1.00 82.53      C2   N  
ATOM    490  OD1 ASN B 171       7.715  -9.081 -19.533  1.00 89.65      C2   O  
ATOM    491  H   ASN B 171       8.624  -7.798 -16.933  0.00 52.29      C2   H  
ATOM    492  HA  ASN B 171       8.874  -6.428 -18.524  0.00 52.36      C2   H  
ATOM    493  HB2 ASN B 171       5.910  -6.984 -18.934  0.00 71.52      C2   H  
ATOM    494  HB3 ASN B 171       6.755  -6.096 -20.218  0.00 71.52      C2   H  
ATOM    495 HD21 ASN B 171       7.449  -7.123 -21.936  0.00 82.53      C2   H  
ATOM    496 HD22 ASN B 171       7.729  -8.831 -21.927  0.00 82.53      C2   H  
ATOM    497  N   PHE B 172       7.939  -4.447 -16.585  1.00 49.32      C2   N  
ATOM    498  CA  PHE B 172       7.827  -3.067 -16.036  1.00 46.38      C2   C  
ATOM    499  C   PHE B 172       8.995  -2.109 -16.471  1.00 38.60      C2   C  
ATOM    500  O   PHE B 172      10.021  -2.534 -16.990  1.00 39.04      C2   O  
ATOM    501  CB  PHE B 172       7.733  -3.252 -14.507  1.00 32.82      C2   C  
ATOM    502  CG  PHE B 172       8.842  -4.097 -13.809  1.00 28.37      C2   C  
ATOM    503  CD1 PHE B 172       8.665  -5.529 -13.587  1.00 28.83      C2   C  
ATOM    504  CD2 PHE B 172      10.087  -3.546 -13.410  1.00 30.95      C2   C  
ATOM    505  CE1 PHE B 172       9.636  -6.269 -12.940  1.00 26.05      C2   C  
ATOM    506  CE2 PHE B 172      11.014  -4.312 -12.740  1.00 32.31      C2   C  
ATOM    507  CZ  PHE B 172      10.822  -5.651 -12.530  1.00 25.72      C2   C  
ATOM    508  H   PHE B 172       8.676  -5.008 -16.182  0.00 49.32      C2   H  
ATOM    509  HA  PHE B 172       6.909  -2.530 -16.275  0.00 46.38      C2   H  
ATOM    510  HB2 PHE B 172       7.532  -2.335 -13.953  0.00 32.82      C2   H  
ATOM    511  HB3 PHE B 172       6.700  -3.600 -14.488  0.00 32.82      C2   H  
ATOM    512  HD1 PHE B 172       7.782  -6.047 -13.932  0.00 28.83      C2   H  
ATOM    513  HD2 PHE B 172      10.257  -2.494 -13.585  0.00 30.95      C2   H  
ATOM    514  HE1 PHE B 172       9.362  -7.303 -12.792  0.00 26.05      C2   H  
ATOM    515  HE2 PHE B 172      11.897  -3.758 -12.456  0.00 32.31      C2   H  
ATOM    516  HZ  PHE B 172      11.616  -6.203 -12.049  0.00 25.72      C2   H  
ATOM    517  N   ARG B 173       8.752  -0.820 -16.240  1.00 30.43      C2   N  
ATOM    518  CA  ARG B 173       9.680   0.307 -16.557  1.00 30.06      C2   C  
ATOM    519  C   ARG B 173      10.803   0.408 -15.604  1.00 39.37      C2   C  
ATOM    520  O   ARG B 173      10.892   1.417 -14.900  1.00 39.61      C2   O  
ATOM    521  CB  ARG B 173       8.852   1.610 -16.779  1.00 33.67      C2   C  
ATOM    522  CG  ARG B 173       7.639   1.606 -17.791  1.00 40.36      C2   C  
ATOM    523  CD  ARG B 173       6.795   2.901 -17.791  1.00 39.47      C2   C  
ATOM    524  NE  ARG B 173       5.887   3.000 -16.667  1.00 38.94      C2   N  
ATOM    525  CZ  ARG B 173       5.188   4.085 -16.291  1.00 52.43      C2   C  
ATOM    526  NH1 ARG B 173       5.361   5.238 -16.858  1.00 53.50      C2   N  
ATOM    527  NH2 ARG B 173       4.262   3.905 -15.396  1.00 53.90      C2   N  
ATOM    528  H   ARG B 173       7.871  -0.499 -15.864  0.00 30.43      C2   H  
ATOM    529  HA  ARG B 173      10.155   0.224 -17.535  0.00 30.06      C2   H  
ATOM    530  HB2 ARG B 173       8.261   1.832 -15.890  0.00 33.67      C2   H  
ATOM    531  HB3 ARG B 173       9.478   2.452 -17.072  0.00 33.67      C2   H  
ATOM    532  HG2 ARG B 173       8.132   1.369 -18.734  0.00 40.36      C2   H  
ATOM    533  HG3 ARG B 173       7.026   0.728 -17.590  0.00 40.36      C2   H  
ATOM    534  HD2 ARG B 173       7.519   3.714 -17.741  0.00 39.47      C2   H  
ATOM    535  HD3 ARG B 173       6.317   3.078 -18.755  0.00 39.47      C2   H  
ATOM    536  HE  ARG B 173       5.811   2.168 -16.100  0.00 38.94      C2   H  
ATOM    537 HH11 ARG B 173       6.167   5.322 -17.461  0.00 53.50      C2   H  
ATOM    538 HH12 ARG B 173       4.805   6.081 -16.848  0.00 53.50      C2   H  
ATOM    539 HH21 ARG B 173       3.883   2.982 -15.241  0.00 53.90      C2   H  
ATOM    540 HH22 ARG B 173       3.920   4.710 -14.891  0.00 53.90      C2   H  
ATOM    541  N   LEU B 174      11.645  -0.641 -15.633  1.00 35.04      C2   N  
ATOM    542  CA  LEU B 174      12.912  -0.732 -14.953  1.00 34.61      C2   C  
ATOM    543  C   LEU B 174      13.948  -1.292 -15.921  1.00 41.60      C2   C  
ATOM    544  O   LEU B 174      13.950  -2.467 -16.048  1.00 54.99      C2   O  
ATOM    545  CB  LEU B 174      12.745  -1.367 -13.565  1.00 34.32      C2   C  
ATOM    546  CG  LEU B 174      14.012  -1.270 -12.664  1.00 50.01      C2   C  
ATOM    547  CD1 LEU B 174      14.435   0.200 -12.359  1.00 36.70      C2   C  
ATOM    548  CD2 LEU B 174      13.861  -2.148 -11.403  1.00 44.75      C2   C  
ATOM    549  H   LEU B 174      11.454  -1.351 -16.325  0.00 35.04      C2   H  
ATOM    550  HA  LEU B 174      13.180   0.298 -14.718  0.00 34.61      C2   H  
ATOM    551  HB2 LEU B 174      11.924  -0.936 -12.992  0.00 34.32      C2   H  
ATOM    552  HB3 LEU B 174      12.617  -2.429 -13.773  0.00 34.32      C2   H  
ATOM    553  HG  LEU B 174      14.852  -1.691 -13.216  0.00 50.01      C2   H  
ATOM    554 HD11 LEU B 174      14.892   0.677 -13.226  0.00 36.70      C2   H  
ATOM    555 HD12 LEU B 174      13.524   0.774 -12.190  0.00 36.70      C2   H  
ATOM    556 HD13 LEU B 174      15.021   0.363 -11.455  0.00 36.70      C2   H  
ATOM    557 HD21 LEU B 174      14.100  -3.165 -11.714  0.00 44.75      C2   H  
ATOM    558 HD22 LEU B 174      14.534  -1.773 -10.632  0.00 44.75      C2   H  
ATOM    559 HD23 LEU B 174      12.831  -2.150 -11.045  0.00 44.75      C2   H  
ATOM    560  N   PRO B 175      14.789  -0.524 -16.636  1.00 37.21      C2   N  
ATOM    561  CA  PRO B 175      16.011  -0.995 -17.317  1.00 35.77      C2   C  
ATOM    562  C   PRO B 175      16.953  -1.741 -16.389  1.00 55.50      C2   C  
ATOM    563  O   PRO B 175      16.914  -1.669 -15.188  1.00 57.28      C2   O  
ATOM    564  CB  PRO B 175      16.688   0.248 -17.878  1.00 33.08      C2   C  
ATOM    565  CG  PRO B 175      15.655   1.398 -17.669  1.00 34.42      C2   C  
ATOM    566  CD  PRO B 175      14.738   0.938 -16.560  1.00 43.84      C2   C  
ATOM    567  HA  PRO B 175      15.767  -1.548 -18.224  0.00 35.77      C2   H  
ATOM    568  HB2 PRO B 175      17.614   0.509 -17.367  0.00 33.08      C2   H  
ATOM    569  HB3 PRO B 175      16.931   0.178 -18.938  0.00 33.08      C2   H  
ATOM    570  HG2 PRO B 175      16.183   2.327 -17.458  0.00 34.42      C2   H  
ATOM    571  HG3 PRO B 175      15.081   1.642 -18.563  0.00 34.42      C2   H  
ATOM    572  HD2 PRO B 175      15.058   1.225 -15.559  0.00 43.84      C2   H  
ATOM    573  HD3 PRO B 175      13.761   1.366 -16.789  0.00 43.84      C2   H  
ATOM    574  N   GLY B 176      17.909  -2.408 -16.981  1.00 69.59      C2   N  
ATOM    575  CA  GLY B 176      18.777  -3.358 -16.303  1.00 68.80      C2   C  
ATOM    576  C   GLY B 176      18.279  -4.826 -16.339  1.00 68.84      C2   C  
ATOM    577  O   GLY B 176      17.650  -5.228 -17.306  1.00 59.30      C2   O  
ATOM    578  H   GLY B 176      18.052  -2.259 -17.970  0.00 69.59      C2   H  
ATOM    579  HA2 GLY B 176      19.761  -3.220 -16.751  0.00 68.80      C2   H  
ATOM    580  HA3 GLY B 176      18.976  -3.073 -15.270  0.00 68.80      C2   H  
ATOM    581  N   VAL B 177      18.757  -5.769 -15.467  1.00 85.31      C2   N  
ATOM    582  CA  VAL B 177      18.580  -7.230 -15.548  1.00 83.92      C2   C  
ATOM    583  C   VAL B 177      17.134  -7.692 -15.424  1.00 80.52      C2   C  
ATOM    584  O   VAL B 177      16.843  -8.757 -15.974  1.00 75.88      C2   O  
ATOM    585  CB  VAL B 177      19.508  -7.839 -14.543  1.00 87.03      C2   C  
ATOM    586  CG1 VAL B 177      21.007  -7.569 -14.702  1.00 66.02      C2   C  
ATOM    587  CG2 VAL B 177      19.085  -7.577 -13.156  1.00 88.98      C2   C  
ATOM    588  H   VAL B 177      19.285  -5.465 -14.661  0.00 85.31      C2   H  
ATOM    589  HA  VAL B 177      18.968  -7.572 -16.508  0.00 83.92      C2   H  
ATOM    590  HB  VAL B 177      19.515  -8.913 -14.729  0.00 87.03      C2   H  
ATOM    591 HG11 VAL B 177      21.277  -6.541 -14.462  0.00 66.02      C2   H  
ATOM    592 HG12 VAL B 177      21.577  -8.297 -14.124  0.00 66.02      C2   H  
ATOM    593 HG13 VAL B 177      21.441  -7.871 -15.655  0.00 66.02      C2   H  
ATOM    594 HG21 VAL B 177      19.840  -7.949 -12.464  0.00 88.98      C2   H  
ATOM    595 HG22 VAL B 177      18.953  -6.504 -13.022  0.00 88.98      C2   H  
ATOM    596 HG23 VAL B 177      18.197  -8.124 -12.837  0.00 88.98      C2   H  
ATOM    597  N   LEU B 178      16.281  -6.858 -14.817  1.00 30.00      C2   N  
ATOM    598  CA  LEU B 178      14.857  -7.060 -14.767  1.00 30.00      C2   C  
ATOM    599  C   LEU B 178      14.160  -6.700 -16.059  1.00 30.00      C2   C  
ATOM    600  O   LEU B 178      12.932  -6.704 -16.062  1.00 30.00      C2   O  
ATOM    601  CB  LEU B 178      14.199  -6.432 -13.484  1.00 30.00      C2   C  
ATOM    602  CG  LEU B 178      14.940  -6.936 -12.218  1.00 30.00      C2   C  
ATOM    603  CD1 LEU B 178      14.579  -6.146 -11.008  1.00 30.00      C2   C  
ATOM    604  CD2 LEU B 178      14.793  -8.474 -12.023  1.00 30.00      C2   C  
ATOM    605  H   LEU B 178      16.726  -6.059 -14.387  0.00 30.00      C2   H  
ATOM    606  HA  LEU B 178      14.634  -8.125 -14.706  0.00 30.00      C2   H  
ATOM    607  HB2 LEU B 178      14.370  -5.356 -13.497  0.00 30.00      C2   H  
ATOM    608  HB3 LEU B 178      13.148  -6.723 -13.498  0.00 30.00      C2   H  
ATOM    609  HG  LEU B 178      15.985  -6.721 -12.442  0.00 30.00      C2   H  
ATOM    610 HD11 LEU B 178      15.419  -5.489 -10.779  0.00 30.00      C2   H  
ATOM    611 HD12 LEU B 178      13.777  -5.463 -11.288  0.00 30.00      C2   H  
ATOM    612 HD13 LEU B 178      14.219  -6.627 -10.098  0.00 30.00      C2   H  
ATOM    613 HD21 LEU B 178      15.781  -8.913 -12.157  0.00 30.00      C2   H  
ATOM    614 HD22 LEU B 178      14.378  -8.791 -11.066  0.00 30.00      C2   H  
ATOM    615 HD23 LEU B 178      14.158  -8.950 -12.770  0.00 30.00      C2   H  
ATOM    616  N   SER B 179      14.773  -6.102 -17.081  1.00 30.00      C2   N  
ATOM    617  CA  SER B 179      14.152  -5.487 -18.322  1.00 30.00      C2   C  
ATOM    618  C   SER B 179      13.543  -6.539 -19.221  1.00 30.00      C2   C  
ATOM    619  O   SER B 179      13.794  -7.743 -19.084  1.00 30.00      C2   O  
ATOM    620  CB  SER B 179      15.098  -4.544 -19.021  1.00 30.00      C2   C  
ATOM    621  OG  SER B 179      14.542  -3.899 -20.164  1.00 30.00      C2   O  
ATOM    622  H   SER B 179      15.763  -5.902 -17.075  0.00 30.00      C2   H  
ATOM    623  HA  SER B 179      13.326  -4.870 -17.968  0.00 30.00      C2   H  
ATOM    624  HB2 SER B 179      15.493  -3.752 -18.385  0.00 30.00      C2   H  
ATOM    625  HB3 SER B 179      15.923  -5.195 -19.311  0.00 30.00      C2   H  
ATOM    626  HG  SER B 179      15.260  -3.378 -20.533  0.00 30.00      C2   H  
ATOM    627  N   SER B 180      12.657  -6.120 -20.176  1.00 30.00      C2   N  
ATOM    628  CA  SER B 180      12.000  -6.869 -21.273  1.00 30.00      C2   C  
ATOM    629  C   SER B 180      12.038  -6.048 -22.558  1.00 30.00      C2   C  
ATOM    630  O   SER B 180      11.014  -5.850 -23.173  1.00 30.00      C2   O  
ATOM    631  CB  SER B 180      10.684  -7.484 -20.832  1.00 30.00      C2   C  
ATOM    632  OG  SER B 180      10.935  -8.595 -20.027  1.00 30.00      C2   O  
ATOM    633  H   SER B 180      12.339  -5.162 -20.200  0.00 30.00      C2   H  
ATOM    634  HA  SER B 180      12.724  -7.669 -21.427  0.00 30.00      C2   H  
ATOM    635  HB2 SER B 180      10.161  -6.709 -20.272  0.00 30.00      C2   H  
ATOM    636  HB3 SER B 180       9.980  -7.691 -21.638  0.00 30.00      C2   H  
ATOM    637  HG  SER B 180      10.120  -9.076 -19.864  0.00 30.00      C2   H  
ATOM    638  N   GLY B 181      13.118  -5.352 -22.647  1.00 30.00      C2   N  
ATOM    639  CA  GLY B 181      13.400  -4.394 -23.801  1.00 30.00      C2   C  
ATOM    640  C   GLY B 181      12.782  -3.015 -23.450  1.00 30.00      C2   C  
ATOM    641  O   GLY B 181      12.155  -2.398 -24.282  1.00 30.00      C2   O  
ATOM    642  H   GLY B 181      13.949  -5.596 -22.128  0.00 30.00      C2   H  
ATOM    643  HA2 GLY B 181      14.472  -4.341 -23.991  0.00 30.00      C2   H  
ATOM    644  HA3 GLY B 181      12.946  -4.738 -24.731  0.00 30.00      C2   H  
ATOM    645  N   CYS B 182      12.888  -2.600 -22.199  1.00 30.00      C2   N  
ATOM    646  CA  CYS B 182      12.220  -1.521 -21.511  1.00 30.00      C2   C  
ATOM    647  C   CYS B 182      13.255  -0.533 -20.985  1.00 30.00      C2   C  
ATOM    648  O   CYS B 182      13.491  -0.370 -19.809  1.00 30.00      C2   O  
ATOM    649  CB  CYS B 182      11.454  -2.095 -20.272  1.00 30.00      C2   C  
ATOM    650  SG  CYS B 182      10.213  -3.361 -20.529  1.00 30.00      C2   S  
ATOM    651  H   CYS B 182      13.506  -3.044 -21.536  0.00 30.00      C2   H  
ATOM    652  HA  CYS B 182      11.465  -0.974 -22.076  0.00 30.00      C2   H  
ATOM    653  HB2 CYS B 182      12.199  -2.548 -19.618  0.00 30.00      C2   H  
ATOM    654  HB3 CYS B 182      11.055  -1.252 -19.707  0.00 30.00      C2   H  
ATOM    655  HG  CYS B 182       9.270  -2.671 -19.882  0.00 30.00      C2   H  
ATOM    656  N   GLU B 183      13.842   0.185 -21.950  1.00 30.00      C2   N  
ATOM    657  CA  GLU B 183      14.682   1.346 -21.821  1.00 30.00      C2   C  
ATOM    658  C   GLU B 183      13.979   2.585 -21.268  1.00 30.00      C2   C  
ATOM    659  O   GLU B 183      12.779   2.722 -21.361  1.00 30.00      C2   O  
ATOM    660  CB  GLU B 183      15.187   1.704 -23.233  1.00 30.00      C2   C  
ATOM    661  CG  GLU B 183      15.786   0.486 -24.026  1.00 30.00      C2   C  
ATOM    662  CD  GLU B 183      16.380   0.817 -25.359  1.00 30.00      C2   C  
ATOM    663  OE1 GLU B 183      15.952   1.781 -25.974  1.00 30.00      C2   O  
ATOM    664  OE2 GLU B 183      17.002  -0.070 -25.923  1.00 30.00      C2   O  
ATOM    665  H   GLU B 183      13.528  -0.001 -22.892  0.00 30.00      C2   H  
ATOM    666  HA  GLU B 183      15.520   1.161 -21.149  0.00 30.00      C2   H  
ATOM    667  HB2 GLU B 183      14.392   2.225 -23.766  0.00 30.00      C2   H  
ATOM    668  HB3 GLU B 183      15.994   2.424 -23.096  0.00 30.00      C2   H  
ATOM    669  HG2 GLU B 183      16.522  -0.093 -23.468  0.00 30.00      C2   H  
ATOM    670  HG3 GLU B 183      15.103  -0.333 -24.253  0.00 30.00      C2   H  
ATOM    671  N   LEU B 184      14.675   3.375 -20.471  1.00 30.00      C2   N  
ATOM    672  CA  LEU B 184      14.049   4.513 -19.815  1.00 30.00      C2   C  
ATOM    673  C   LEU B 184      15.035   5.713 -20.149  1.00 30.00      C2   C  
ATOM    674  O   LEU B 184      15.986   5.781 -19.401  1.00 30.00      C2   O  
ATOM    675  CB  LEU B 184      13.761   4.157 -18.370  1.00 30.00      C2   C  
ATOM    676  CG  LEU B 184      13.012   5.176 -17.618  1.00 30.00      C2   C  
ATOM    677  CD1 LEU B 184      11.607   5.318 -18.238  1.00 30.00      C2   C  
ATOM    678  CD2 LEU B 184      12.788   4.866 -16.143  1.00 30.00      C2   C  
ATOM    679  H   LEU B 184      15.635   3.114 -20.299  0.00 30.00      C2   H  
ATOM    680  HA  LEU B 184      13.109   4.788 -20.293  0.00 30.00      C2   H  
ATOM    681  HB2 LEU B 184      13.166   3.243 -18.365  0.00 30.00      C2   H  
ATOM    682  HB3 LEU B 184      14.757   3.991 -17.959  0.00 30.00      C2   H  
ATOM    683  HG  LEU B 184      13.489   6.154 -17.684  0.00 30.00      C2   H  
ATOM    684 HD11 LEU B 184      11.486   5.925 -19.135  0.00 30.00      C2   H  
ATOM    685 HD12 LEU B 184      11.146   4.391 -18.577  0.00 30.00      C2   H  
ATOM    686 HD13 LEU B 184      10.873   5.685 -17.520  0.00 30.00      C2   H  
ATOM    687 HD21 LEU B 184      13.702   4.347 -15.855  0.00 30.00      C2   H  
ATOM    688 HD22 LEU B 184      12.866   5.801 -15.587  0.00 30.00      C2   H  
ATOM    689 HD23 LEU B 184      11.915   4.345 -15.752  0.00 30.00      C2   H  
ATOM    690  N   PRO B 185      14.710   6.632 -21.060  1.00 30.00      C2   N  
ATOM    691  CA  PRO B 185      15.511   7.843 -21.380  1.00 30.00      C2   C  
ATOM    692  C   PRO B 185      15.700   8.778 -20.230  1.00 30.00      C2   C  
ATOM    693  O   PRO B 185      14.808   8.788 -19.333  1.00 30.00      C2   O  
ATOM    694  CB  PRO B 185      14.682   8.571 -22.474  1.00 30.00      C2   C  
ATOM    695  CG  PRO B 185      13.244   8.149 -22.210  1.00 30.00      C2   C  
ATOM    696  CD  PRO B 185      13.395   6.736 -21.760  1.00 30.00      C2   C  
ATOM    697  HA  PRO B 185      16.480   7.599 -21.814  0.00 30.00      C2   H  
ATOM    698  HB2 PRO B 185      14.652   9.660 -22.508  0.00 30.00      C2   H  
ATOM    699  HB3 PRO B 185      15.154   8.248 -23.402  0.00 30.00      C2   H  
ATOM    700  HG2 PRO B 185      12.848   8.732 -21.379  0.00 30.00      C2   H  
ATOM    701  HG3 PRO B 185      12.465   8.210 -22.970  0.00 30.00      C2   H  
ATOM    702  HD2 PRO B 185      12.561   6.602 -21.072  0.00 30.00      C2   H  
ATOM    703  HD3 PRO B 185      13.318   6.036 -22.592  0.00 30.00      C2   H  
ATOM    704  N   GLU B 186      16.802   9.566 -20.246  1.00 30.00      C2   N  
ATOM    705  CA  GLU B 186      17.146  10.366 -19.101  1.00 30.00      C2   C  
ATOM    706  C   GLU B 186      16.204  11.553 -18.849  1.00 30.00      C2   C  
ATOM    707  O   GLU B 186      16.271  12.245 -17.852  1.00 30.00      C2   O  
ATOM    708  CB  GLU B 186      18.647  10.933 -19.316  1.00 30.00      C2   C  
ATOM    709  CG  GLU B 186      19.701   9.911 -19.719  1.00 30.00      C2   C  
ATOM    710  CD  GLU B 186      20.222   9.036 -18.568  1.00 30.00      C2   C  
ATOM    711  OE1 GLU B 186      20.241   7.802 -18.670  1.00 30.00      C2   O  
ATOM    712  OE2 GLU B 186      20.537   9.692 -17.584  1.00 30.00      C2   O  
ATOM    713  H   GLU B 186      17.519   9.447 -20.947  0.00 30.00      C2   H  
ATOM    714  HA  GLU B 186      17.247   9.709 -18.237  0.00 30.00      C2   H  
ATOM    715  HB2 GLU B 186      18.626  11.556 -20.211  0.00 30.00      C2   H  
ATOM    716  HB3 GLU B 186      18.870  11.599 -18.483  0.00 30.00      C2   H  
ATOM    717  HG2 GLU B 186      19.391   9.294 -20.563  0.00 30.00      C2   H  
ATOM    718  HG3 GLU B 186      20.495  10.542 -20.118  0.00 30.00      C2   H  
ATOM    719  N   SER B 187      15.270  11.788 -19.818  1.00 30.00      C2   N  
ATOM    720  CA  SER B 187      14.155  12.775 -19.671  1.00 30.00      C2   C  
ATOM    721  C   SER B 187      13.034  12.277 -18.805  1.00 30.00      C2   C  
ATOM    722  O   SER B 187      12.191  13.016 -18.362  1.00 30.00      C2   O  
ATOM    723  CB  SER B 187      13.752  13.207 -21.086  1.00 30.00      C2   C  
ATOM    724  OG  SER B 187      13.236  12.125 -21.812  1.00 30.00      C2   O  
ATOM    725  H   SER B 187      15.324  11.331 -20.718  0.00 30.00      C2   H  
ATOM    726  HA  SER B 187      14.478  13.657 -19.118  0.00 30.00      C2   H  
ATOM    727  HB2 SER B 187      12.947  13.939 -21.023  0.00 30.00      C2   H  
ATOM    728  HB3 SER B 187      14.600  13.627 -21.627  0.00 30.00      C2   H  
ATOM    729  HG  SER B 187      12.933  12.452 -22.662  0.00 30.00      C2   H  
ATOM    730  N   LEU B 188      12.971  10.952 -18.694  1.00 30.00      C2   N  
ATOM    731  CA  LEU B 188      11.818  10.175 -18.219  1.00 30.00      C2   C  
ATOM    732  C   LEU B 188      10.470  10.409 -19.013  1.00 30.00      C2   C  
ATOM    733  O   LEU B 188       9.388  10.125 -18.475  1.00 30.00      C2   O  
ATOM    734  CB  LEU B 188      11.662  10.367 -16.704  1.00 30.00      C2   C  
ATOM    735  CG  LEU B 188      12.931   9.942 -15.872  1.00 30.00      C2   C  
ATOM    736  CD1 LEU B 188      12.730  10.456 -14.459  1.00 30.00      C2   C  
ATOM    737  CD2 LEU B 188      13.033   8.397 -15.925  1.00 30.00      C2   C  
ATOM    738  H   LEU B 188      13.760  10.437 -19.058  0.00 30.00      C2   H  
ATOM    739  HA  LEU B 188      12.157   9.148 -18.358  0.00 30.00      C2   H  
ATOM    740  HB2 LEU B 188      11.454  11.437 -16.710  0.00 30.00      C2   H  
ATOM    741  HB3 LEU B 188      10.853   9.802 -16.242  0.00 30.00      C2   H  
ATOM    742  HG  LEU B 188      13.779  10.423 -16.360  0.00 30.00      C2   H  
ATOM    743 HD11 LEU B 188      11.816  11.050 -14.471  0.00 30.00      C2   H  
ATOM    744 HD12 LEU B 188      12.485   9.657 -13.759  0.00 30.00      C2   H  
ATOM    745 HD13 LEU B 188      13.541  11.101 -14.121  0.00 30.00      C2   H  
ATOM    746 HD21 LEU B 188      13.783   8.078 -16.649  0.00 30.00      C2   H  
ATOM    747 HD22 LEU B 188      13.394   8.168 -14.922  0.00 30.00      C2   H  
ATOM    748 HD23 LEU B 188      12.066   7.895 -15.937  0.00 30.00      C2   H  
ATOM    749  N   GLN B 189      10.680  10.859 -20.256  1.00 30.00      C2   N  
ATOM    750  CA  GLN B 189       9.603  11.124 -21.230  1.00 30.00      C2   C  
ATOM    751  C   GLN B 189       8.990  12.569 -20.897  1.00 30.00      C2   C  
ATOM    752  O   GLN B 189       7.795  12.751 -20.858  1.00 30.00      C2   O  
ATOM    753  CB  GLN B 189       8.488  10.024 -21.301  1.00 30.00      C2   C  
ATOM    754  CG  GLN B 189       8.950   8.643 -21.790  1.00 30.00      C2   C  
ATOM    755  CD  GLN B 189       9.425   8.665 -23.216  1.00 30.00      C2   C  
ATOM    756  NE2 GLN B 189       9.893   7.573 -23.748  1.00 30.00      C2   N  
ATOM    757  OE1 GLN B 189       9.154   9.647 -23.844  1.00 30.00      C2   O  
ATOM    758  H   GLN B 189      11.638  11.032 -20.522  0.00 30.00      C2   H  
ATOM    759  HA  GLN B 189      10.223  11.321 -22.105  0.00 30.00      C2   H  
ATOM    760  HB2 GLN B 189       8.079   9.856 -20.304  0.00 30.00      C2   H  
ATOM    761  HB3 GLN B 189       7.632  10.329 -21.903  0.00 30.00      C2   H  
ATOM    762  HG2 GLN B 189       9.729   8.313 -21.103  0.00 30.00      C2   H  
ATOM    763  HG3 GLN B 189       8.135   7.940 -21.612  0.00 30.00      C2   H  
ATOM    764 HE21 GLN B 189      10.081   6.714 -23.251  0.00 30.00      C2   H  
ATOM    765 HE22 GLN B 189      10.069   7.596 -24.742  0.00 30.00      C2   H  
ATOM    766  N   ALA B 190       9.899  13.573 -20.832  1.00 30.00      C2   N  
ATOM    767  CA  ALA B 190       9.558  14.968 -20.685  1.00 30.00      C2   C  
ATOM    768  C   ALA B 190      10.822  15.838 -20.859  1.00 30.00      C2   C  
ATOM    769  O   ALA B 190      11.631  15.877 -19.939  1.00 30.00      C2   O  
ATOM    770  CB  ALA B 190       8.817  15.228 -19.317  1.00 30.00      C2   C  
ATOM    771  H   ALA B 190      10.868  13.298 -20.766  0.00 30.00      C2   H  
ATOM    772  HA  ALA B 190       8.818  15.271 -21.425  0.00 30.00      C2   H  
ATOM    773  HB1 ALA B 190       8.869  16.267 -18.990  0.00 30.00      C2   H  
ATOM    774  HB2 ALA B 190       7.748  15.023 -19.378  0.00 30.00      C2   H  
ATOM    775  HB3 ALA B 190       9.180  14.524 -18.569  0.00 30.00      C2   H  
ATOM    776  N   PRO B 191      11.051  16.344 -22.094  1.00 30.00      C2   N  
ATOM    777  CA  PRO B 191      12.459  16.571 -22.434  1.00 30.00      C2   C  
ATOM    778  C   PRO B 191      13.168  17.821 -21.788  1.00 30.00      C2   C  
ATOM    779  O   PRO B 191      14.221  17.699 -21.181  1.00 30.00      C2   O  
ATOM    780  CB  PRO B 191      12.437  16.678 -24.051  1.00 30.00      C2   C  
ATOM    781  CG  PRO B 191      11.022  16.779 -24.479  1.00 30.00      C2   C  
ATOM    782  CD  PRO B 191      10.234  16.030 -23.305  1.00 30.00      C2   C  
ATOM    783  HA  PRO B 191      13.025  15.691 -22.128  0.00 30.00      C2   H  
ATOM    784  HB2 PRO B 191      12.973  17.551 -24.423  0.00 30.00      C2   H  
ATOM    785  HB3 PRO B 191      13.001  15.888 -24.548  0.00 30.00      C2   H  
ATOM    786  HG2 PRO B 191      10.563  17.748 -24.675  0.00 30.00      C2   H  
ATOM    787  HG3 PRO B 191      10.886  16.122 -25.338  0.00 30.00      C2   H  
ATOM    788  HD2 PRO B 191       9.172  16.190 -23.119  0.00 30.00      C2   H  
ATOM    789  HD3 PRO B 191      10.308  14.993 -23.632  0.00 30.00      C2   H  
ATOM    790  N   SER B 192      12.569  18.993 -21.981  1.00 30.00      C2   N  
ATOM    791  CA  SER B 192      12.996  20.287 -21.511  1.00 30.00      C2   C  
ATOM    792  C   SER B 192      13.200  20.420 -19.974  1.00 30.00      C2   C  
ATOM    793  O   SER B 192      14.092  21.143 -19.574  1.00 30.00      C2   O  
ATOM    794  CB  SER B 192      12.030  21.235 -22.207  1.00 30.00      C2   C  
ATOM    795  OG  SER B 192      10.720  20.952 -21.941  1.00 30.00      C2   O  
ATOM    796  H   SER B 192      11.830  19.085 -22.663  0.00 30.00      C2   H  
ATOM    797  HA  SER B 192      14.009  20.358 -21.908  0.00 30.00      C2   H  
ATOM    798  HB2 SER B 192      12.194  22.245 -21.833  0.00 30.00      C2   H  
ATOM    799  HB3 SER B 192      12.219  21.189 -23.279  0.00 30.00      C2   H  
ATOM    800  HG  SER B 192      10.225  21.772 -22.017  0.00 30.00      C2   H  
ATOM    801  N   ARG B 193      12.312  19.799 -19.215  1.00 30.00      C2   N  
ATOM    802  CA  ARG B 193      12.318  19.686 -17.742  1.00 30.00      C2   C  
ATOM    803  C   ARG B 193      11.929  21.013 -17.086  1.00 30.00      C2   C  
ATOM    804  O   ARG B 193      12.359  21.204 -15.968  1.00 30.00      C2   O  
ATOM    805  CB  ARG B 193      13.675  19.158 -17.154  1.00 30.00      C2   C  
ATOM    806  CG  ARG B 193      14.295  17.871 -17.745  1.00 30.00      C2   C  
ATOM    807  CD  ARG B 193      15.702  17.546 -17.285  1.00 30.00      C2   C  
ATOM    808  NE  ARG B 193      15.659  17.182 -15.891  1.00 30.00      C2   N  
ATOM    809  CZ  ARG B 193      15.949  17.962 -14.842  1.00 30.00      C2   C  
ATOM    810  NH1 ARG B 193      16.254  19.233 -14.843  1.00 30.00      C2   N  
ATOM    811  NH2 ARG B 193      15.966  17.378 -13.616  1.00 30.00      C2   N  
ATOM    812  H   ARG B 193      11.494  19.356 -19.610  0.00 30.00      C2   H  
ATOM    813  HA  ARG B 193      11.540  19.051 -17.319  0.00 30.00      C2   H  
ATOM    814  HB2 ARG B 193      14.385  19.975 -17.285  0.00 30.00      C2   H  
ATOM    815  HB3 ARG B 193      13.485  19.040 -16.087  0.00 30.00      C2   H  
ATOM    816  HG2 ARG B 193      13.607  17.084 -17.440  0.00 30.00      C2   H  
ATOM    817  HG3 ARG B 193      14.172  17.869 -18.828  0.00 30.00      C2   H  
ATOM    818  HD2 ARG B 193      16.221  16.835 -17.928  0.00 30.00      C2   H  
ATOM    819  HD3 ARG B 193      16.367  18.409 -17.238  0.00 30.00      C2   H  
ATOM    820  HE  ARG B 193      15.329  16.254 -15.669  0.00 30.00      C2   H  
ATOM    821 HH11 ARG B 193      16.465  19.730 -15.696  0.00 30.00      C2   H  
ATOM    822 HH12 ARG B 193      16.519  19.814 -14.061  0.00 30.00      C2   H  
ATOM    823 HH21 ARG B 193      16.421  17.924 -12.898  0.00 30.00      C2   H  
ATOM    824 HH22 ARG B 193      15.720  16.406 -13.497  0.00 30.00      C2   H  
ATOM    825  N   GLU B 194      11.044  21.758 -17.752  1.00 30.00      C2   N  
ATOM    826  CA  GLU B 194      10.589  23.124 -17.348  1.00 30.00      C2   C  
ATOM    827  C   GLU B 194      10.080  23.383 -15.884  1.00 30.00      C2   C  
ATOM    828  O   GLU B 194      10.377  24.379 -15.283  1.00 30.00      C2   O  
ATOM    829  CB  GLU B 194       9.521  23.678 -18.221  1.00 30.00      C2   C  
ATOM    830  CG  GLU B 194      10.067  24.097 -19.585  1.00 30.00      C2   C  
ATOM    831  CD  GLU B 194       8.984  24.229 -20.737  1.00 30.00      C2   C  
ATOM    832  OE1 GLU B 194       8.077  25.064 -20.650  1.00 30.00      C2   O  
ATOM    833  OE2 GLU B 194       9.114  23.484 -21.761  1.00 30.00      C2   O  
ATOM    834  H   GLU B 194      10.687  21.374 -18.616  0.00 30.00      C2   H  
ATOM    835  HA  GLU B 194      11.493  23.729 -17.423  0.00 30.00      C2   H  
ATOM    836  HB2 GLU B 194       8.670  23.010 -18.354  0.00 30.00      C2   H  
ATOM    837  HB3 GLU B 194       9.024  24.559 -17.813  0.00 30.00      C2   H  
ATOM    838  HG2 GLU B 194      10.641  25.010 -19.429  0.00 30.00      C2   H  
ATOM    839  HG3 GLU B 194      10.926  23.524 -19.934  0.00 30.00      C2   H  
ATOM    840  N   GLU B 195       9.361  22.354 -15.436  1.00132.35      C2   N  
ATOM    841  CA  GLU B 195       8.685  22.326 -14.181  1.00141.32      C2   C  
ATOM    842  C   GLU B 195       9.606  21.751 -13.075  1.00158.44      C2   C  
ATOM    843  O   GLU B 195       9.370  22.055 -11.884  1.00154.36      C2   O  
ATOM    844  CB  GLU B 195       7.345  21.520 -14.330  1.00138.45      C2   C  
ATOM    845  CG  GLU B 195       6.527  21.915 -15.576  1.00122.05      C2   C  
ATOM    846  CD  GLU B 195       5.603  23.129 -15.482  1.00125.28      C2   C  
ATOM    847  OE1 GLU B 195       4.561  23.085 -14.752  1.00129.67      C2   O  
ATOM    848  OE2 GLU B 195       5.972  24.168 -16.097  1.00119.14      C2   O  
ATOM    849  H   GLU B 195       9.277  21.602 -16.105  0.00132.35      C2   H  
ATOM    850  HA  GLU B 195       8.411  23.333 -13.866  0.00141.32      C2   H  
ATOM    851  HB2 GLU B 195       7.699  20.516 -14.562  0.00138.45      C2   H  
ATOM    852  HB3 GLU B 195       6.698  21.475 -13.453  0.00138.45      C2   H  
ATOM    853  HG2 GLU B 195       7.130  21.926 -16.483  0.00122.05      C2   H  
ATOM    854  HG3 GLU B 195       5.801  21.113 -15.708  0.00122.05      C2   H  
ATOM    855  N   ALA B 196      10.634  20.937 -13.383  1.00167.24      C2   N  
ATOM    856  CA  ALA B 196      11.604  20.502 -12.372  1.00155.06      C2   C  
ATOM    857  C   ALA B 196      12.421  21.722 -11.852  1.00159.23      C2   C  
ATOM    858  O   ALA B 196      13.027  21.647 -10.814  1.00151.05      C2   O  
ATOM    859  CB  ALA B 196      12.470  19.419 -12.873  1.00137.43      C2   C  
ATOM    860  H   ALA B 196      10.789  20.609 -14.326  0.00167.24      C2   H  
ATOM    861  HA  ALA B 196      11.089  20.132 -11.485  0.00155.06      C2   H  
ATOM    862  HB1 ALA B 196      11.908  18.566 -13.253  0.00137.43      C2   H  
ATOM    863  HB2 ALA B 196      13.070  19.759 -13.717  0.00137.43      C2   H  
ATOM    864  HB3 ALA B 196      13.239  19.153 -12.147  0.00137.43      C2   H  
ATOM    865  N   ALA B 197      12.607  22.824 -12.541  1.00167.33      C2   N  
ATOM    866  CA  ALA B 197      13.098  24.148 -12.058  1.00157.51      C2   C  
ATOM    867  C   ALA B 197      12.090  24.714 -11.051  1.00154.59      C2   C  
ATOM    868  O   ALA B 197      12.586  25.165  -9.979  1.00155.10      C2   O  
ATOM    869  CB  ALA B 197      13.294  25.112 -13.148  1.00159.85      C2   C  
ATOM    870  H   ALA B 197      12.458  22.693 -13.531  0.00167.33      C2   H  
ATOM    871  HA  ALA B 197      14.074  23.989 -11.598  0.00157.51      C2   H  
ATOM    872  HB1 ALA B 197      12.443  25.432 -13.748  0.00159.85      C2   H  
ATOM    873  HB2 ALA B 197      13.729  26.056 -12.818  0.00159.85      C2   H  
ATOM    874  HB3 ALA B 197      14.127  24.696 -13.715  0.00159.85      C2   H  
ATOM    875  N   LYS B 198      10.833  24.602 -11.469  1.00147.75      C2   N  
ATOM    876  CA  LYS B 198       9.753  25.269 -10.722  1.00144.64      C2   C  
ATOM    877  C   LYS B 198       9.501  24.595  -9.425  1.00140.90      C2   C  
ATOM    878  O   LYS B 198       9.939  25.116  -8.371  1.00138.28      C2   O  
ATOM    879  CB  LYS B 198       8.479  25.529 -11.556  1.00134.09      C2   C  
ATOM    880  CG  LYS B 198       7.231  26.105 -10.796  1.00134.28      C2   C  
ATOM    881  CD  LYS B 198       5.893  26.203 -11.561  1.00122.68      C2   C  
ATOM    882  CE  LYS B 198       5.509  27.666 -11.777  1.00117.54      C2   C  
ATOM    883  NZ  LYS B 198       4.143  27.847 -11.973  1.00108.41      C2   N  
ATOM    884  H   LYS B 198      10.564  24.340 -12.406  0.00147.75      C2   H  
ATOM    885  HA  LYS B 198      10.101  26.270 -10.467  0.00144.64      C2   H  
ATOM    886  HB2 LYS B 198       8.653  26.071 -12.486  0.00134.09      C2   H  
ATOM    887  HB3 LYS B 198       8.151  24.547 -11.898  0.00134.09      C2   H  
ATOM    888  HG2 LYS B 198       6.972  25.511  -9.919  0.00134.28      C2   H  
ATOM    889  HG3 LYS B 198       7.490  27.110 -10.464  0.00134.28      C2   H  
ATOM    890  HD2 LYS B 198       5.885  25.606 -12.472  0.00122.68      C2   H  
ATOM    891  HD3 LYS B 198       5.182  25.691 -10.913  0.00122.68      C2   H  
ATOM    892  HE2 LYS B 198       5.858  28.378 -11.029  0.00117.54      C2   H  
ATOM    893  HE3 LYS B 198       6.161  27.894 -12.620  0.00117.54      C2   H  
ATOM    894  HZ1 LYS B 198       3.765  28.161 -11.091  0.00108.41      C2   H  
ATOM    895  HZ2 LYS B 198       3.964  28.622 -12.596  0.00108.41      C2   H  
ATOM    896  HZ3 LYS B 198       3.524  27.118 -12.298  0.00108.41      C2   H  
ATOM    897  N   TRP B 199       8.813  23.452  -9.457  1.00138.45      C2   N  
ATOM    898  CA  TRP B 199       8.344  22.694  -8.298  1.00131.04      C2   C  
ATOM    899  C   TRP B 199       9.434  22.008  -7.424  1.00131.70      C2   C  
ATOM    900  O   TRP B 199       9.187  20.992  -6.772  1.00130.74      C2   O  
ATOM    901  CB  TRP B 199       7.242  21.664  -8.677  1.00119.61      C2   C  
ATOM    902  CG  TRP B 199       6.005  22.260  -9.323  1.00119.10      C2   C  
ATOM    903  CD1 TRP B 199       5.593  22.054 -10.590  1.00123.44      C2   C  
ATOM    904  CD2 TRP B 199       5.016  23.108  -8.714  1.00121.69      C2   C  
ATOM    905  CE2 TRP B 199       4.091  23.481  -9.742  1.00120.61      C2   C  
ATOM    906  CE3 TRP B 199       4.834  23.727  -7.442  1.00108.39      C2   C  
ATOM    907  NE1 TRP B 199       4.442  22.845 -10.904  1.00117.99      C2   N  
ATOM    908  CZ2 TRP B 199       3.042  24.417  -9.518  1.00106.69      C2   C  
ATOM    909  CZ3 TRP B 199       3.698  24.444  -7.088  1.00 89.96      C2   C  
ATOM    910  CH2 TRP B 199       2.830  24.721  -8.145  1.00 95.12      C2   C  
ATOM    911  H   TRP B 199       8.659  23.176 -10.416  0.00138.45      C2   H  
ATOM    912  HA  TRP B 199       7.787  23.405  -7.689  0.00131.04      C2   H  
ATOM    913  HB2 TRP B 199       7.678  20.923  -9.346  0.00119.61      C2   H  
ATOM    914  HB3 TRP B 199       6.953  21.056  -7.820  0.00119.61      C2   H  
ATOM    915  HD1 TRP B 199       6.075  21.431 -11.328  0.00123.44      C2   H  
ATOM    916  HE1 TRP B 199       3.989  22.917 -11.803  0.00117.99      C2   H  
ATOM    917  HE3 TRP B 199       5.518  23.466  -6.647  0.00108.39      C2   H  
ATOM    918  HZ2 TRP B 199       2.403  24.794 -10.304  0.00106.69      C2   H  
ATOM    919  HZ3 TRP B 199       3.616  24.919  -6.122  0.00 89.96      C2   H  
ATOM    920  HH2 TRP B 199       1.967  25.342  -7.955  0.00 95.12      C2   H  
ATOM    921  N   SER B 200      10.675  22.527  -7.312  1.00131.07      C2   N  
ATOM    922  CA  SER B 200      11.737  21.990  -6.456  1.00124.09      C2   C  
ATOM    923  C   SER B 200      11.436  21.680  -4.947  1.00135.04      C2   C  
ATOM    924  O   SER B 200      11.886  20.643  -4.474  1.00130.14      C2   O  
ATOM    925  CB  SER B 200      12.934  22.911  -6.779  1.00127.29      C2   C  
ATOM    926  OG  SER B 200      12.729  24.210  -6.557  1.00123.19      C2   O  
ATOM    927  H   SER B 200      10.775  23.489  -7.605  0.00131.07      C2   H  
ATOM    928  HA  SER B 200      11.890  20.995  -6.875  0.00124.09      C2   H  
ATOM    929  HB2 SER B 200      13.743  22.559  -6.139  0.00127.29      C2   H  
ATOM    930  HB3 SER B 200      13.244  22.832  -7.821  0.00127.29      C2   H  
ATOM    931  HG  SER B 200      13.583  24.642  -6.626  0.00123.19      C2   H  
ATOM    932  N   GLN B 201      10.637  22.480  -4.286  1.00147.73      C2   N  
ATOM    933  CA  GLN B 201      10.297  22.165  -2.890  1.00133.64      C2   C  
ATOM    934  C   GLN B 201       9.432  20.852  -2.847  1.00127.33      C2   C  
ATOM    935  O   GLN B 201       9.732  20.097  -1.951  1.00133.96      C2   O  
ATOM    936  CB  GLN B 201       9.389  23.332  -2.300  1.00130.61      C2   C  
ATOM    937  CG  GLN B 201       9.109  23.280  -0.780  1.00118.16      C2   C  
ATOM    938  CD  GLN B 201      10.359  23.222   0.096  1.00131.52      C2   C  
ATOM    939  NE2 GLN B 201      10.686  22.168   0.824  1.00130.36      C2   N  
ATOM    940  OE1 GLN B 201      11.056  24.239   0.110  1.00136.30      C2   O  
ATOM    941  H   GLN B 201      10.328  23.338  -4.720  0.00147.73      C2   H  
ATOM    942  HA  GLN B 201      11.174  22.023  -2.259  0.00133.64      C2   H  
ATOM    943  HB2 GLN B 201       9.860  24.280  -2.563  0.00130.61      C2   H  
ATOM    944  HB3 GLN B 201       8.481  23.469  -2.887  0.00130.61      C2   H  
ATOM    945  HG2 GLN B 201       8.430  24.108  -0.575  0.00118.16      C2   H  
ATOM    946  HG3 GLN B 201       8.507  22.398  -0.560  0.00118.16      C2   H  
ATOM    947 HE21 GLN B 201      10.200  21.287   0.736  0.00130.36      C2   H  
ATOM    948 HE22 GLN B 201      11.473  22.201   1.457  0.00130.36      C2   H  
ATOM    949  N   VAL B 202       8.557  20.645  -3.840  1.00127.93      C2   N  
ATOM    950  CA  VAL B 202       7.846  19.400  -3.804  1.00127.51      C2   C  
ATOM    951  C   VAL B 202       8.739  18.191  -4.127  1.00127.18      C2   C  
ATOM    952  O   VAL B 202       8.508  17.127  -3.619  1.00121.95      C2   O  
ATOM    953  CB  VAL B 202       6.742  19.315  -4.966  1.00 97.13      C2   C  
ATOM    954  CG1 VAL B 202       6.032  17.985  -5.106  1.00 85.10      C2   C  
ATOM    955  CG2 VAL B 202       5.726  20.473  -4.757  1.00 82.53      C2   C  
ATOM    956  H   VAL B 202       8.500  21.346  -4.565  0.00127.93      C2   H  
ATOM    957  HA  VAL B 202       7.314  19.168  -2.881  0.00127.51      C2   H  
ATOM    958  HB  VAL B 202       7.219  19.452  -5.937  0.00 97.13      C2   H  
ATOM    959 HG11 VAL B 202       5.022  18.074  -5.505  0.00 85.10      C2   H  
ATOM    960 HG12 VAL B 202       6.642  17.279  -5.670  0.00 85.10      C2   H  
ATOM    961 HG13 VAL B 202       5.843  17.549  -4.125  0.00 85.10      C2   H  
ATOM    962 HG21 VAL B 202       4.984  20.300  -3.977  0.00 82.53      C2   H  
ATOM    963 HG22 VAL B 202       6.189  21.364  -4.332  0.00 82.53      C2   H  
ATOM    964 HG23 VAL B 202       5.167  20.816  -5.627  0.00 82.53      C2   H  
ATOM    965  N   ARG B 203       9.774  18.369  -4.997  1.00115.88      C2   N  
ATOM    966  CA  ARG B 203      10.771  17.324  -5.259  1.00108.58      C2   C  
ATOM    967  C   ARG B 203      11.623  17.022  -4.046  1.00117.20      C2   C  
ATOM    968  O   ARG B 203      12.010  15.865  -3.947  1.00112.84      C2   O  
ATOM    969  CB  ARG B 203      11.654  17.574  -6.511  1.00105.78      C2   C  
ATOM    970  CG  ARG B 203      10.907  17.596  -7.824  1.00 89.39      C2   C  
ATOM    971  CD  ARG B 203      11.799  17.915  -9.028  1.00101.65      C2   C  
ATOM    972  NE  ARG B 203      12.831  16.820  -9.333  1.00124.75      C2   N  
ATOM    973  CZ  ARG B 203      14.121  16.767  -8.929  1.00121.38      C2   C  
ATOM    974  NH1 ARG B 203      14.638  17.534  -8.007  1.00103.49      C2   N  
ATOM    975  NH2 ARG B 203      14.862  15.790  -9.392  1.00107.55      C2   N  
ATOM    976  H   ARG B 203       9.866  19.205  -5.556  0.00115.88      C2   H  
ATOM    977  HA  ARG B 203      10.201  16.406  -5.401  0.00108.58      C2   H  
ATOM    978  HB2 ARG B 203      12.216  18.506  -6.450  0.00105.78      C2   H  
ATOM    979  HB3 ARG B 203      12.443  16.822  -6.539  0.00105.78      C2   H  
ATOM    980  HG2 ARG B 203      10.275  16.708  -7.849  0.00 89.39      C2   H  
ATOM    981  HG3 ARG B 203      10.167  18.394  -7.768  0.00 89.39      C2   H  
ATOM    982  HD2 ARG B 203      11.205  17.852  -9.939  0.00101.65      C2   H  
ATOM    983  HD3 ARG B 203      12.098  18.954  -9.169  0.00101.65      C2   H  
ATOM    984  HE  ARG B 203      12.490  16.035  -9.870  0.00124.75      C2   H  
ATOM    985 HH11 ARG B 203      14.051  18.075  -7.387  0.00103.49      C2   H  
ATOM    986 HH12 ARG B 203      15.547  17.404  -7.587  0.00103.49      C2   H  
ATOM    987 HH21 ARG B 203      14.508  15.293 -10.197  0.00107.55      C2   H  
ATOM    988 HH22 ARG B 203      15.838  15.748  -9.137  0.00107.55      C2   H  
ATOM    989  N   LYS B 204      11.848  18.025  -3.118  1.00124.10      C2   N  
ATOM    990  CA  LYS B 204      12.444  17.689  -1.838  1.00130.51      C2   C  
ATOM    991  C   LYS B 204      11.507  16.959  -0.906  1.00139.27      C2   C  
ATOM    992  O   LYS B 204      11.905  15.971  -0.290  1.00140.31      C2   O  
ATOM    993  CB  LYS B 204      13.036  18.977  -1.115  1.00126.22      C2   C  
ATOM    994  CG  LYS B 204      13.919  18.913   0.095  1.00118.41      C2   C  
ATOM    995  CD  LYS B 204      14.939  17.723   0.078  1.00134.03      C2   C  
ATOM    996  CE  LYS B 204      15.851  17.852   1.299  1.00125.94      C2   C  
ATOM    997  NZ  LYS B 204      16.850  16.760   1.351  1.00113.96      C2   N  
ATOM    998  H   LYS B 204      11.501  18.972  -3.157  0.00124.10      C2   H  
ATOM    999  HA  LYS B 204      13.243  16.972  -2.027  0.00130.51      C2   H  
ATOM   1000  HB2 LYS B 204      13.778  19.380  -1.805  0.00126.22      C2   H  
ATOM   1001  HB3 LYS B 204      12.263  19.730  -0.964  0.00126.22      C2   H  
ATOM   1002  HG2 LYS B 204      14.399  19.858   0.347  0.00118.41      C2   H  
ATOM   1003  HG3 LYS B 204      13.261  18.594   0.904  0.00118.41      C2   H  
ATOM   1004  HD2 LYS B 204      14.278  16.856   0.087  0.00134.03      C2   H  
ATOM   1005  HD3 LYS B 204      15.550  17.751  -0.824  0.00134.03      C2   H  
ATOM   1006  HE2 LYS B 204      16.411  18.787   1.282  0.00125.94      C2   H  
ATOM   1007  HE3 LYS B 204      15.265  17.849   2.218  0.00125.94      C2   H  
ATOM   1008  HZ1 LYS B 204      17.527  16.728   0.602  0.00113.96      C2   H  
ATOM   1009  HZ2 LYS B 204      17.399  16.943   2.179  0.00113.96      C2   H  
ATOM   1010  HZ3 LYS B 204      16.623  15.786   1.496  0.00113.96      C2   H  
ATOM   1011  N   ASP B 205      10.275  17.517  -0.722  1.00144.75      C2   N  
ATOM   1012  CA  ASP B 205       9.298  16.985   0.178  1.00154.81      C2   C  
ATOM   1013  C   ASP B 205       8.821  15.554  -0.182  1.00144.82      C2   C  
ATOM   1014  O   ASP B 205       8.454  14.874   0.772  1.00133.04      C2   O  
ATOM   1015  CB  ASP B 205       8.032  17.873   0.380  1.00142.04      C2   C  
ATOM   1016  CG  ASP B 205       8.125  19.233   0.944  1.00133.39      C2   C  
ATOM   1017  OD1 ASP B 205       7.131  19.953   0.959  1.00147.31      C2   O  
ATOM   1018  OD2 ASP B 205       9.113  19.563   1.695  1.00114.88      C2   O  
ATOM   1019  H   ASP B 205       9.931  18.387  -1.102  0.00144.75      C2   H  
ATOM   1020  HA  ASP B 205       9.751  16.907   1.167  0.00154.81      C2   H  
ATOM   1021  HB2 ASP B 205       7.566  17.978  -0.600  0.00142.04      C2   H  
ATOM   1022  HB3 ASP B 205       7.315  17.307   0.975  0.00142.04      C2   H  
ATOM   1023  N   LEU B 206       8.843  15.181  -1.482  1.00133.64      C2   N  
ATOM   1024  CA  LEU B 206       8.623  13.754  -1.782  1.00116.10      C2   C  
ATOM   1025  C   LEU B 206       9.965  12.941  -1.725  1.00117.07      C2   C  
ATOM   1026  O   LEU B 206       9.842  11.737  -1.472  1.00116.63      C2   O  
ATOM   1027  CB  LEU B 206       8.032  13.752  -3.222  1.00 92.92      C2   C  
ATOM   1028  CG  LEU B 206       7.526  12.420  -3.734  1.00 86.80      C2   C  
ATOM   1029  CD1 LEU B 206       6.269  12.356  -4.658  1.00 71.19      C2   C  
ATOM   1030  CD2 LEU B 206       8.716  11.820  -4.538  1.00 97.09      C2   C  
ATOM   1031  H   LEU B 206       9.320  15.791  -2.131  0.00133.64      C2   H  
ATOM   1032  HA  LEU B 206       7.971  13.287  -1.044  0.00116.10      C2   H  
ATOM   1033  HB2 LEU B 206       7.115  14.320  -3.066  0.00 92.92      C2   H  
ATOM   1034  HB3 LEU B 206       8.670  14.245  -3.956  0.00 92.92      C2   H  
ATOM   1035  HG  LEU B 206       7.421  11.807  -2.839  0.00 86.80      C2   H  
ATOM   1036 HD11 LEU B 206       5.701  13.285  -4.702  0.00 71.19      C2   H  
ATOM   1037 HD12 LEU B 206       6.499  12.003  -5.663  0.00 71.19      C2   H  
ATOM   1038 HD13 LEU B 206       5.611  11.564  -4.301  0.00 71.19      C2   H  
ATOM   1039 HD21 LEU B 206       8.833  10.773  -4.257  0.00 97.09      C2   H  
ATOM   1040 HD22 LEU B 206       8.653  11.762  -5.625  0.00 97.09      C2   H  
ATOM   1041 HD23 LEU B 206       9.673  12.295  -4.325  0.00 97.09      C2   H  
ATOM   1042  N   CYS B 207      11.174  13.524  -1.855  1.00121.37      C2   N  
ATOM   1043  CA  CYS B 207      12.391  12.787  -1.606  1.00111.52      C2   C  
ATOM   1044  C   CYS B 207      12.613  12.352  -0.164  1.00108.21      C2   C  
ATOM   1045  O   CYS B 207      13.785  12.035   0.240  1.00 91.71      C2   O  
ATOM   1046  CB  CYS B 207      13.576  13.536  -2.213  1.00122.78      C2   C  
ATOM   1047  SG  CYS B 207      14.957  12.430  -2.661  1.00158.83      C2   S  
ATOM   1048  H   CYS B 207      11.124  14.508  -1.633  0.00121.37      C2   H  
ATOM   1049  HA  CYS B 207      12.197  11.844  -2.117  0.00111.52      C2   H  
ATOM   1050  HB2 CYS B 207      13.348  13.966  -3.188  0.00122.78      C2   H  
ATOM   1051  HB3 CYS B 207      14.005  14.327  -1.596  0.00122.78      C2   H  
ATOM   1052  HG  CYS B 207      15.573  13.168  -3.589  0.00158.83      C2   H  
ATOM   1053  N   SER B 208      11.562  12.305   0.710  1.00138.84      C2   N  
ATOM   1054  CA  SER B 208      11.511  11.481   1.984  1.00147.24      C2   C  
ATOM   1055  C   SER B 208      11.489   9.920   1.768  1.00134.67      C2   C  
ATOM   1056  O   SER B 208      11.845   9.170   2.685  1.00119.00      C2   O  
ATOM   1057  CB  SER B 208      10.276  11.956   2.719  1.00147.82      C2   C  
ATOM   1058  OG  SER B 208       9.125  11.763   1.886  1.00138.55      C2   O  
ATOM   1059  H   SER B 208      10.627  12.471   0.366  0.00138.84      C2   H  
ATOM   1060  HA  SER B 208      12.414  11.711   2.550  0.00147.24      C2   H  
ATOM   1061  HB2 SER B 208      10.281  11.230   3.531  0.00147.82      C2   H  
ATOM   1062  HB3 SER B 208      10.315  13.013   2.983  0.00147.82      C2   H  
ATOM   1063  HG  SER B 208       8.405  12.272   2.265  0.00138.55      C2   H  
ATOM   1064  N   LEU B 209      11.069   9.497   0.560  1.00106.99      C2   N  
ATOM   1065  CA  LEU B 209      11.135   8.101   0.190  1.00 97.73      C2   C  
ATOM   1066  C   LEU B 209      12.510   7.591  -0.193  1.00 97.20      C2   C  
ATOM   1067  O   LEU B 209      12.666   6.646  -0.981  1.00 99.91      C2   O  
ATOM   1068  CB  LEU B 209      10.176   7.928  -1.091  1.00 99.75      C2   C  
ATOM   1069  CG  LEU B 209       8.686   8.193  -0.599  1.00107.98      C2   C  
ATOM   1070  CD1 LEU B 209       7.825   8.376  -1.854  1.00 98.97      C2   C  
ATOM   1071  CD2 LEU B 209       8.123   7.105   0.329  1.00 80.86      C2   C  
ATOM   1072  H   LEU B 209      10.882  10.209  -0.132  0.00106.99      C2   H  
ATOM   1073  HA  LEU B 209      10.657   7.519   0.979  0.00 97.73      C2   H  
ATOM   1074  HB2 LEU B 209      10.463   8.620  -1.883  0.00 99.75      C2   H  
ATOM   1075  HB3 LEU B 209      10.161   6.900  -1.453  0.00 99.75      C2   H  
ATOM   1076  HG  LEU B 209       8.620   9.088   0.020  0.00107.98      C2   H  
ATOM   1077 HD11 LEU B 209       8.307   8.136  -2.802  0.00 98.97      C2   H  
ATOM   1078 HD12 LEU B 209       6.871   7.850  -1.823  0.00 98.97      C2   H  
ATOM   1079 HD13 LEU B 209       7.506   9.419  -1.851  0.00 98.97      C2   H  
ATOM   1080 HD21 LEU B 209       7.180   6.663   0.006  0.00 80.86      C2   H  
ATOM   1081 HD22 LEU B 209       8.733   6.220   0.510  0.00 80.86      C2   H  
ATOM   1082 HD23 LEU B 209       7.878   7.472   1.325  0.00 80.86      C2   H  
ATOM   1083  N   LYS B 210      13.600   8.195   0.378  1.00 84.52      C2   N  
ATOM   1084  CA  LYS B 210      14.979   7.867  -0.033  1.00 70.89      C2   C  
ATOM   1085  C   LYS B 210      15.360   6.467   0.441  1.00 64.51      C2   C  
ATOM   1086  O   LYS B 210      15.924   6.248   1.508  1.00 60.78      C2   O  
ATOM   1087  CB  LYS B 210      15.973   8.910   0.368  1.00 69.89      C2   C  
ATOM   1088  CG  LYS B 210      17.388   8.781  -0.211  1.00 63.44      C2   C  
ATOM   1089  CD  LYS B 210      18.349   9.573   0.519  1.00 70.83      C2   C  
ATOM   1090  CE  LYS B 210      18.701   8.859   1.905  1.00 70.75      C2   C  
ATOM   1091  NZ  LYS B 210      19.538   9.775   2.715  1.00 73.51      C2   N  
ATOM   1092  H   LYS B 210      13.354   8.764   1.176  0.00 84.52      C2   H  
ATOM   1093  HA  LYS B 210      15.048   7.847  -1.121  0.00 70.89      C2   H  
ATOM   1094  HB2 LYS B 210      15.564   9.832  -0.045  0.00 69.89      C2   H  
ATOM   1095  HB3 LYS B 210      15.945   9.047   1.449  0.00 69.89      C2   H  
ATOM   1096  HG2 LYS B 210      17.737   7.753  -0.109  0.00 63.44      C2   H  
ATOM   1097  HG3 LYS B 210      17.345   9.076  -1.259  0.00 63.44      C2   H  
ATOM   1098  HD2 LYS B 210      19.310   9.732   0.030  0.00 70.83      C2   H  
ATOM   1099  HD3 LYS B 210      17.922  10.524   0.838  0.00 70.83      C2   H  
ATOM   1100  HE2 LYS B 210      17.820   8.557   2.472  0.00 70.75      C2   H  
ATOM   1101  HE3 LYS B 210      19.238   7.926   1.736  0.00 70.75      C2   H  
ATOM   1102  HZ1 LYS B 210      20.512   9.739   2.451  0.00 73.51      C2   H  
ATOM   1103  HZ2 LYS B 210      19.268  10.743   2.810  0.00 73.51      C2   H  
ATOM   1104  HZ3 LYS B 210      19.508   9.391   3.649  0.00 73.51      C2   H  
ATOM   1105  N   VAL B 211      15.093   5.479  -0.421  1.00 63.06      C2   N  
ATOM   1106  CA  VAL B 211      15.533   4.123  -0.244  1.00 57.32      C2   C  
ATOM   1107  C   VAL B 211      16.376   3.719  -1.481  1.00 44.72      C2   C  
ATOM   1108  O   VAL B 211      16.265   4.403  -2.540  1.00 38.48      C2   O  
ATOM   1109  CB  VAL B 211      14.390   2.971  -0.116  1.00 47.91      C2   C  
ATOM   1110  CG1 VAL B 211      13.629   3.153   1.112  1.00 52.67      C2   C  
ATOM   1111  CG2 VAL B 211      13.380   2.895  -1.294  1.00 41.21      C2   C  
ATOM   1112  H   VAL B 211      14.710   5.669  -1.336  0.00 63.06      C2   H  
ATOM   1113  HA  VAL B 211      16.251   4.085   0.576  0.00 57.32      C2   H  
ATOM   1114  HB  VAL B 211      14.819   1.969  -0.113  0.00 47.91      C2   H  
ATOM   1115 HG11 VAL B 211      12.791   2.465   1.221  0.00 52.67      C2   H  
ATOM   1116 HG12 VAL B 211      14.324   3.204   1.951  0.00 52.67      C2   H  
ATOM   1117 HG13 VAL B 211      13.335   4.202   1.068  0.00 52.67      C2   H  
ATOM   1118 HG21 VAL B 211      12.500   2.262  -1.177  0.00 41.21      C2   H  
ATOM   1119 HG22 VAL B 211      13.100   3.935  -1.463  0.00 41.21      C2   H  
ATOM   1120 HG23 VAL B 211      13.827   2.479  -2.196  0.00 41.21      C2   H  
ATOM   1121  N   SER B 212      16.964   2.516  -1.417  1.00 34.76      C2   N  
ATOM   1122  CA  SER B 212      17.739   1.796  -2.440  1.00 27.70      C2   C  
ATOM   1123  C   SER B 212      16.973   0.498  -2.709  1.00 45.65      C2   C  
ATOM   1124  O   SER B 212      16.191   0.077  -1.859  1.00 39.56      C2   O  
ATOM   1125  CB  SER B 212      19.106   1.395  -1.858  1.00 31.53      C2   C  
ATOM   1126  OG  SER B 212      19.925   2.561  -1.519  1.00 42.59      C2   O  
ATOM   1127  H   SER B 212      16.954   2.113  -0.491  0.00 34.76      C2   H  
ATOM   1128  HA  SER B 212      17.792   2.373  -3.364  0.00 27.70      C2   H  
ATOM   1129  HB2 SER B 212      18.937   0.877  -0.914  0.00 31.53      C2   H  
ATOM   1130  HB3 SER B 212      19.626   0.769  -2.583  0.00 31.53      C2   H  
ATOM   1131  HG  SER B 212      20.600   2.199  -0.940  0.00 42.59      C2   H  
ATOM   1132  N   LEU B 213      17.155  -0.118  -3.891  1.00 43.53      C2   N  
ATOM   1133  CA  LEU B 213      16.386  -1.269  -4.366  1.00 33.98      C2   C  
ATOM   1134  C   LEU B 213      17.469  -2.366  -4.644  1.00 33.59      C2   C  
ATOM   1135  O   LEU B 213      18.097  -2.342  -5.654  1.00 46.69      C2   O  
ATOM   1136  CB  LEU B 213      15.521  -0.982  -5.623  1.00 34.78      C2   C  
ATOM   1137  CG  LEU B 213      14.914  -2.174  -6.361  1.00 40.99      C2   C  
ATOM   1138  CD1 LEU B 213      13.769  -2.708  -5.520  1.00 50.36      C2   C  
ATOM   1139  CD2 LEU B 213      14.373  -1.694  -7.733  1.00 28.60      C2   C  
ATOM   1140  H   LEU B 213      17.881   0.175  -4.530  0.00 43.53      C2   H  
ATOM   1141  HA  LEU B 213      15.581  -1.579  -3.700  0.00 33.98      C2   H  
ATOM   1142  HB2 LEU B 213      14.784  -0.208  -5.411  0.00 34.78      C2   H  
ATOM   1143  HB3 LEU B 213      16.209  -0.565  -6.359  0.00 34.78      C2   H  
ATOM   1144  HG  LEU B 213      15.745  -2.879  -6.396  0.00 40.99      C2   H  
ATOM   1145 HD11 LEU B 213      13.610  -2.064  -4.655  0.00 50.36      C2   H  
ATOM   1146 HD12 LEU B 213      12.834  -2.838  -6.067  0.00 50.36      C2   H  
ATOM   1147 HD13 LEU B 213      14.002  -3.689  -5.107  0.00 50.36      C2   H  
ATOM   1148 HD21 LEU B 213      13.284  -1.653  -7.732  0.00 28.60      C2   H  
ATOM   1149 HD22 LEU B 213      14.734  -0.682  -7.917  0.00 28.60      C2   H  
ATOM   1150 HD23 LEU B 213      14.688  -2.399  -8.502  0.00 28.60      C2   H  
ATOM   1151  N   GLN B 214      17.602  -3.224  -3.615  1.00 40.62      C2   N  
ATOM   1152  CA  GLN B 214      18.307  -4.439  -3.698  1.00 31.88      C2   C  
ATOM   1153  C   GLN B 214      17.577  -5.573  -4.478  1.00 39.51      C2   C  
ATOM   1154  O   GLN B 214      16.438  -5.870  -4.081  1.00 39.24      C2   O  
ATOM   1155  CB  GLN B 214      18.686  -4.909  -2.229  1.00 35.08      C2   C  
ATOM   1156  CG  GLN B 214      19.439  -6.178  -2.077  1.00 51.70      C2   C  
ATOM   1157  CD  GLN B 214      20.727  -6.523  -2.824  1.00 57.57      C2   C  
ATOM   1158  NE2 GLN B 214      21.465  -7.578  -2.450  1.00 61.58      C2   N  
ATOM   1159  OE1 GLN B 214      21.070  -5.727  -3.696  1.00 47.68      C2   O  
ATOM   1160  H   GLN B 214      16.807  -3.309  -2.997  0.00 40.62      C2   H  
ATOM   1161  HA  GLN B 214      19.156  -4.200  -4.339  0.00 31.88      C2   H  
ATOM   1162  HB2 GLN B 214      19.333  -4.133  -1.820  0.00 35.08      C2   H  
ATOM   1163  HB3 GLN B 214      17.832  -4.803  -1.560  0.00 35.08      C2   H  
ATOM   1164  HG2 GLN B 214      19.620  -6.400  -1.025  0.00 51.70      C2   H  
ATOM   1165  HG3 GLN B 214      18.808  -7.027  -2.341  0.00 51.70      C2   H  
ATOM   1166 HE21 GLN B 214      21.330  -7.978  -1.533  0.00 61.58      C2   H  
ATOM   1167 HE22 GLN B 214      22.336  -7.592  -2.963  0.00 61.58      C2   H  
ATOM   1168  N   LEU B 215      18.225  -6.185  -5.450  1.00 40.96      C2   N  
ATOM   1169  CA  LEU B 215      17.733  -7.398  -6.092  1.00 41.76      C2   C  
ATOM   1170  C   LEU B 215      18.195  -8.639  -5.284  1.00 50.93      C2   C  
ATOM   1171  O   LEU B 215      19.355  -8.918  -5.173  1.00 49.45      C2   O  
ATOM   1172  CB  LEU B 215      18.356  -7.537  -7.516  1.00 25.85      C2   C  
ATOM   1173  CG  LEU B 215      17.830  -8.816  -8.263  1.00 58.74      C2   C  
ATOM   1174  CD1 LEU B 215      16.497  -8.497  -8.823  1.00 52.54      C2   C  
ATOM   1175  CD2 LEU B 215      18.740  -9.346  -9.369  1.00 67.22      C2   C  
ATOM   1176  H   LEU B 215      19.195  -6.010  -5.670  0.00 40.96      C2   H  
ATOM   1177  HA  LEU B 215      16.679  -7.248  -6.323  0.00 41.76      C2   H  
ATOM   1178  HB2 LEU B 215      18.309  -6.572  -8.022  0.00 25.85      C2   H  
ATOM   1179  HB3 LEU B 215      19.441  -7.576  -7.420  0.00 25.85      C2   H  
ATOM   1180  HG  LEU B 215      17.717  -9.610  -7.525  0.00 58.74      C2   H  
ATOM   1181 HD11 LEU B 215      15.830  -8.114  -8.051  0.00 52.54      C2   H  
ATOM   1182 HD12 LEU B 215      16.644  -7.789  -9.639  0.00 52.54      C2   H  
ATOM   1183 HD13 LEU B 215      16.093  -9.449  -9.168  0.00 52.54      C2   H  
ATOM   1184 HD21 LEU B 215      19.224 -10.202  -8.898  0.00 67.22      C2   H  
ATOM   1185 HD22 LEU B 215      18.246  -9.719 -10.266  0.00 67.22      C2   H  
ATOM   1186 HD23 LEU B 215      19.500  -8.652  -9.729  0.00 67.22      C2   H  
ATOM   1187  N   ARG B 216      17.260  -9.545  -4.821  1.00 53.04      C2   N  
ATOM   1188  CA  ARG B 216      17.587 -10.771  -4.260  1.00 41.41      C2   C  
ATOM   1189  C   ARG B 216      17.949 -11.726  -5.360  1.00 51.68      C2   C  
ATOM   1190  O   ARG B 216      17.049 -12.306  -5.978  1.00 63.86      C2   O  
ATOM   1191  CB  ARG B 216      16.484 -11.266  -3.267  0.00  0.00      C2   C  
ATOM   1192  CG  ARG B 216      16.331 -10.419  -2.002  0.00  0.00      C2   C  
ATOM   1193  CD  ARG B 216      17.476 -10.615  -0.951  0.00  0.00      C2   C  
ATOM   1194  NE  ARG B 216      17.435 -12.073  -0.495  0.00  0.00      C2   N  
ATOM   1195  CZ  ARG B 216      16.966 -12.706   0.540  0.00  0.00      C2   C  
ATOM   1196  NH1 ARG B 216      16.245 -11.982   1.410  0.00  0.00      C2   N  
ATOM   1197  NH2 ARG B 216      17.106 -14.029   0.659  0.00  0.00      C2   N  
ATOM   1198  H   ARG B 216      16.297  -9.350  -5.055  0.00 53.04      C2   H  
ATOM   1199  HA  ARG B 216      18.514 -10.656  -3.699  0.00 41.41      C2   H  
ATOM   1200  HB2 ARG B 216      15.709 -11.329  -4.032  0.00  0.00      C2   H  
ATOM   1201  HB3 ARG B 216      16.718 -12.319  -3.112  0.00  0.00      C2   H  
ATOM   1202  HG2 ARG B 216      16.343  -9.371  -2.300  0.00  0.00      C2   H  
ATOM   1203  HG3 ARG B 216      15.323 -10.598  -1.628  0.00  0.00      C2   H  
ATOM   1204  HD2 ARG B 216      18.500 -10.311  -1.167  0.00  0.00      C2   H  
ATOM   1205  HD3 ARG B 216      17.137 -10.053  -0.080  0.00  0.00      C2   H  
ATOM   1206  HE  ARG B 216      17.883 -12.639  -1.202  0.00  0.00      C2   H  
ATOM   1207 HH11 ARG B 216      15.898 -11.065   1.172  0.00  0.00      C2   H  
ATOM   1208 HH12 ARG B 216      15.763 -12.334   2.225  0.00  0.00      C2   H  
ATOM   1209 HH21 ARG B 216      17.746 -14.481   0.021  0.00  0.00      C2   H  
ATOM   1210 HH22 ARG B 216      16.809 -14.415   1.543  0.00  0.00      C2   H  
ATOM   1211  N   GLY B 217      19.224 -11.861  -5.689  1.00 58.21      C2   N  
ATOM   1212  CA  GLY B 217      19.728 -12.373  -6.969  1.00 59.45      C2   C  
ATOM   1213  C   GLY B 217      20.160 -13.809  -6.765  1.00 68.74      C2   C  
ATOM   1214  O   GLY B 217      20.082 -14.579  -7.732  1.00 64.00      C2   O  
ATOM   1215  H   GLY B 217      19.775 -11.331  -5.030  0.00 58.21      C2   H  
ATOM   1216  HA2 GLY B 217      19.041 -12.226  -7.803  0.00 59.45      C2   H  
ATOM   1217  HA3 GLY B 217      20.657 -11.808  -7.048  0.00 59.45      C2   H  
ATOM   1218  N   GLU B 218      20.504 -14.165  -5.498  1.00 68.46      C2   N  
ATOM   1219  CA  GLU B 218      20.644 -15.475  -4.915  1.00 68.13      C2   C  
ATOM   1220  C   GLU B 218      21.653 -16.251  -5.753  1.00 65.07      C2   C  
ATOM   1221  O   GLU B 218      21.453 -17.405  -6.117  1.00 59.53      C2   O  
ATOM   1222  CB  GLU B 218      19.315 -16.185  -4.710  0.00  0.00      C2   C  
ATOM   1223  CG  GLU B 218      18.256 -15.370  -3.893  0.00  0.00      C2   C  
ATOM   1224  CD  GLU B 218      18.755 -14.681  -2.630  0.00  0.00      C2   C  
ATOM   1225  OE1 GLU B 218      18.902 -13.429  -2.692  0.00  0.00      C2   O  
ATOM   1226  OE2 GLU B 218      19.063 -15.365  -1.667  0.00  0.00      C2   O  
ATOM   1227  H   GLU B 218      20.549 -13.429  -4.808  0.00 68.46      C2   H  
ATOM   1228  HA  GLU B 218      21.091 -15.295  -3.937  0.00 68.13      C2   H  
ATOM   1229  HB2 GLU B 218      18.774 -16.534  -5.590  0.00  0.00      C2   H  
ATOM   1230  HB3 GLU B 218      19.698 -17.087  -4.233  0.00  0.00      C2   H  
ATOM   1231  HG2 GLU B 218      17.960 -14.499  -4.478  0.00  0.00      C2   H  
ATOM   1232  HG3 GLU B 218      17.393 -16.001  -3.680  0.00  0.00      C2   H  
ATOM   1233  N   ASP B 219      22.812 -15.694  -6.027  1.00 74.79      C2   N  
ATOM   1234  CA  ASP B 219      24.030 -16.323  -6.560  1.00 68.86      C2   C  
ATOM   1235  C   ASP B 219      23.963 -16.290  -8.101  1.00 57.36      C2   C  
ATOM   1236  O   ASP B 219      24.959 -16.610  -8.716  1.00 59.38      C2   O  
ATOM   1237  CB  ASP B 219      24.390 -17.711  -5.998  1.00 67.86      C2   C  
ATOM   1238  CG  ASP B 219      24.693 -17.829  -4.538  1.00 74.59      C2   C  
ATOM   1239  OD1 ASP B 219      25.244 -16.908  -3.955  1.00 70.67      C2   O  
ATOM   1240  OD2 ASP B 219      24.562 -18.960  -3.975  1.00 86.88      C2   O  
ATOM   1241  H   ASP B 219      22.961 -14.735  -5.748  0.00 74.79      C2   H  
ATOM   1242  HA  ASP B 219      24.775 -15.590  -6.249  0.00 68.86      C2   H  
ATOM   1243  HB2 ASP B 219      23.570 -18.340  -6.343  0.00 67.86      C2   H  
ATOM   1244  HB3 ASP B 219      25.255 -17.997  -6.595  0.00 67.86      C2   H  
ATOM   1245  N   GLY B 220      22.855 -15.983  -8.700  1.00 57.34      C2   N  
ATOM   1246  CA  GLY B 220      22.496 -16.038 -10.135  1.00 52.24      C2   C  
ATOM   1247  C   GLY B 220      22.670 -14.691 -10.816  1.00 65.37      C2   C  
ATOM   1248  O   GLY B 220      22.889 -14.625 -12.013  1.00 65.02      C2   O  
ATOM   1249  H   GLY B 220      22.042 -15.886  -8.109  0.00 57.34      C2   H  
ATOM   1250  HA2 GLY B 220      23.116 -16.827 -10.560  0.00 52.24      C2   H  
ATOM   1251  HA3 GLY B 220      21.463 -16.381 -10.201  0.00 52.24      C2   H  
ATOM   1252  N   SER B 221      22.700 -13.581 -10.036  1.00 60.22      C2   N  
ATOM   1253  CA  SER B 221      22.864 -12.177 -10.505  1.00 49.88      C2   C  
ATOM   1254  C   SER B 221      23.015 -11.283  -9.262  1.00 52.54      C2   C  
ATOM   1255  O   SER B 221      22.719 -11.812  -8.143  1.00 64.29      C2   O  
ATOM   1256  CB  SER B 221      21.511 -11.919 -11.251  1.00 56.81      C2   C  
ATOM   1257  OG  SER B 221      21.422 -10.700 -11.972  1.00 52.48      C2   O  
ATOM   1258  H   SER B 221      22.507 -13.711  -9.053  0.00 60.22      C2   H  
ATOM   1259  HA  SER B 221      23.673 -12.033 -11.221  0.00 49.88      C2   H  
ATOM   1260  HB2 SER B 221      21.291 -12.587 -12.085  0.00 56.81      C2   H  
ATOM   1261  HB3 SER B 221      20.654 -12.093 -10.600  0.00 56.81      C2   H  
ATOM   1262  HG  SER B 221      20.779 -11.027 -12.605  0.00 52.48      C2   H  
ATOM   1263  N   VAL B 222      23.492 -10.079  -9.504  1.00 41.88      C2   N  
ATOM   1264  CA  VAL B 222      23.667  -9.074  -8.538  1.00 46.85      C2   C  
ATOM   1265  C   VAL B 222      23.439  -7.662  -9.171  1.00 54.08      C2   C  
ATOM   1266  O   VAL B 222      23.881  -7.390 -10.282  1.00 48.76      C2   O  
ATOM   1267  CB  VAL B 222      25.040  -9.152  -7.885  1.00 41.17      C2   C  
ATOM   1268  CG1 VAL B 222      24.873  -9.916  -6.520  1.00 39.55      C2   C  
ATOM   1269  CG2 VAL B 222      26.197  -9.763  -8.713  1.00 46.81      C2   C  
ATOM   1270  H   VAL B 222      23.723  -9.762 -10.435  0.00 41.88      C2   H  
ATOM   1271  HA  VAL B 222      22.844  -9.283  -7.855  0.00 46.85      C2   H  
ATOM   1272  HB  VAL B 222      25.346  -8.113  -7.756  0.00 41.17      C2   H  
ATOM   1273 HG11 VAL B 222      24.491 -10.934  -6.599  0.00 39.55      C2   H  
ATOM   1274 HG12 VAL B 222      25.783  -9.782  -5.935  0.00 39.55      C2   H  
ATOM   1275 HG13 VAL B 222      24.083  -9.534  -5.874  0.00 39.55      C2   H  
ATOM   1276 HG21 VAL B 222      26.046 -10.832  -8.863  0.00 46.81      C2   H  
ATOM   1277 HG22 VAL B 222      26.073  -9.364  -9.720  0.00 46.81      C2   H  
ATOM   1278 HG23 VAL B 222      27.198  -9.490  -8.381  0.00 46.81      C2   H  
ATOM   1279  N   TRP B 223      22.706  -6.810  -8.441  1.00 45.66      C2   N  
ATOM   1280  CA  TRP B 223      22.364  -5.496  -8.908  1.00 36.73      C2   C  
ATOM   1281  C   TRP B 223      21.799  -4.738  -7.677  1.00 41.60      C2   C  
ATOM   1282  O   TRP B 223      21.030  -5.407  -6.941  1.00 50.27      C2   O  
ATOM   1283  CB  TRP B 223      21.289  -5.644  -9.977  1.00 35.34      C2   C  
ATOM   1284  CG  TRP B 223      20.592  -4.505 -10.635  1.00 31.13      C2   C  
ATOM   1285  CD1 TRP B 223      20.958  -4.039 -11.892  1.00 37.38      C2   C  
ATOM   1286  CD2 TRP B 223      19.475  -3.655 -10.153  1.00 36.93      C2   C  
ATOM   1287  CE2 TRP B 223      19.323  -2.633 -11.165  1.00 45.68      C2   C  
ATOM   1288  CE3 TRP B 223      18.665  -3.644  -9.032  1.00 34.58      C2   C  
ATOM   1289  NE1 TRP B 223      20.234  -2.890 -12.150  1.00 35.91      C2   N  
ATOM   1290  CZ2 TRP B 223      18.381  -1.636 -11.019  1.00 37.34      C2   C  
ATOM   1291  CZ3 TRP B 223      17.684  -2.657  -8.906  1.00 35.79      C2   C  
ATOM   1292  CH2 TRP B 223      17.560  -1.656  -9.908  1.00 33.06      C2   C  
ATOM   1293  H   TRP B 223      22.346  -7.172  -7.570  0.00 45.66      C2   H  
ATOM   1294  HA  TRP B 223      23.256  -4.988  -9.276  0.00 36.73      C2   H  
ATOM   1295  HB2 TRP B 223      21.722  -6.227 -10.790  0.00 35.34      C2   H  
ATOM   1296  HB3 TRP B 223      20.466  -6.252  -9.601  0.00 35.34      C2   H  
ATOM   1297  HD1 TRP B 223      21.766  -4.480 -12.458  0.00 37.38      C2   H  
ATOM   1298  HE1 TRP B 223      20.175  -2.345 -12.999  0.00 35.91      C2   H  
ATOM   1299  HE3 TRP B 223      18.816  -4.334  -8.215  0.00 34.58      C2   H  
ATOM   1300  HZ2 TRP B 223      18.303  -0.767 -11.657  0.00 37.34      C2   H  
ATOM   1301  HZ3 TRP B 223      17.157  -2.622  -7.964  0.00 35.79      C2   H  
ATOM   1302  HH2 TRP B 223      16.802  -0.895  -9.795  0.00 33.06      C2   H  
ATOM   1303  N   ASN B 224      22.029  -3.418  -7.548  1.00 35.97      C2   N  
ATOM   1304  CA  ASN B 224      21.537  -2.558  -6.467  1.00 27.77      C2   C  
ATOM   1305  C   ASN B 224      21.510  -1.119  -7.020  1.00 31.64      C2   C  
ATOM   1306  O   ASN B 224      22.546  -0.610  -7.426  1.00 39.64      C2   O  
ATOM   1307  CB  ASN B 224      22.440  -2.727  -5.263  1.00 31.65      C2   C  
ATOM   1308  CG  ASN B 224      21.832  -2.193  -3.987  1.00 41.36      C2   C  
ATOM   1309  ND2 ASN B 224      21.498  -3.066  -3.083  1.00 41.19      C2   N  
ATOM   1310  OD1 ASN B 224      21.792  -0.960  -3.791  1.00 54.56      C2   O  
ATOM   1311  H   ASN B 224      22.549  -2.850  -8.201  0.00 35.97      C2   H  
ATOM   1312  HA  ASN B 224      20.504  -2.855  -6.285  0.00 27.77      C2   H  
ATOM   1313  HB2 ASN B 224      22.792  -3.742  -5.078  0.00 31.65      C2   H  
ATOM   1314  HB3 ASN B 224      23.374  -2.174  -5.373  0.00 31.65      C2   H  
ATOM   1315 HD21 ASN B 224      21.489  -4.074  -3.154  0.00 41.19      C2   H  
ATOM   1316 HD22 ASN B 224      20.968  -2.812  -2.262  0.00 41.19      C2   H  
ATOM   1317  N   TYR B 225      20.318  -0.462  -6.952  1.00 29.17      C2   N  
ATOM   1318  CA  TYR B 225      20.202   0.922  -7.331  1.00 36.18      C2   C  
ATOM   1319  C   TYR B 225      20.064   1.807  -6.040  1.00 45.21      C2   C  
ATOM   1320  O   TYR B 225      19.181   1.589  -5.253  1.00 48.12      C2   O  
ATOM   1321  CB  TYR B 225      19.087   1.159  -8.366  1.00 34.47      C2   C  
ATOM   1322  CG  TYR B 225      18.992   2.588  -8.805  1.00 42.25      C2   C  
ATOM   1323  CD1 TYR B 225      19.932   3.088  -9.754  1.00 46.23      C2   C  
ATOM   1324  CD2 TYR B 225      18.025   3.510  -8.314  1.00 42.37      C2   C  
ATOM   1325  CE1 TYR B 225      19.828   4.460 -10.153  1.00 45.64      C2   C  
ATOM   1326  CE2 TYR B 225      17.878   4.858  -8.832  1.00 44.75      C2   C  
ATOM   1327  CZ  TYR B 225      18.844   5.396  -9.714  1.00 42.88      C2   C  
ATOM   1328  OH  TYR B 225      18.757   6.757 -10.030  1.00 44.08      C2   O  
ATOM   1329  H   TYR B 225      19.539  -0.925  -6.507  0.00 29.17      C2   H  
ATOM   1330  HA  TYR B 225      21.169   1.229  -7.731  0.00 36.18      C2   H  
ATOM   1331  HB2 TYR B 225      19.104   0.501  -9.234  0.00 34.47      C2   H  
ATOM   1332  HB3 TYR B 225      18.110   0.849  -7.996  0.00 34.47      C2   H  
ATOM   1333  HD1 TYR B 225      20.696   2.447 -10.168  0.00 46.23      C2   H  
ATOM   1334  HD2 TYR B 225      17.286   3.076  -7.657  0.00 42.37      C2   H  
ATOM   1335  HE1 TYR B 225      20.626   4.718 -10.833  0.00 45.64      C2   H  
ATOM   1336  HE2 TYR B 225      17.137   5.423  -8.285  0.00 44.75      C2   H  
ATOM   1337  HH  TYR B 225      18.055   7.291  -9.654  0.00 44.08      C2   H  
ATOM   1338  N   LYS B 226      20.985   2.725  -5.840  1.00 42.16      C2   N  
ATOM   1339  CA  LYS B 226      21.125   3.706  -4.800  1.00 43.25      C2   C  
ATOM   1340  C   LYS B 226      20.937   5.088  -5.505  1.00 47.57      C2   C  
ATOM   1341  O   LYS B 226      21.765   5.383  -6.386  1.00 49.05      C2   O  
ATOM   1342  CB  LYS B 226      22.586   3.676  -4.262  1.00 53.51      C2   C  
ATOM   1343  CG  LYS B 226      23.042   2.315  -3.823  1.00 58.22      C2   C  
ATOM   1344  CD  LYS B 226      24.151   2.249  -2.816  1.00 85.91      C2   C  
ATOM   1345  CE  LYS B 226      24.618   0.843  -2.432  1.00 83.11      C2   C  
ATOM   1346  NZ  LYS B 226      23.580   0.030  -1.678  1.00 73.82      C2   N  
ATOM   1347  H   LYS B 226      21.719   2.610  -6.524  0.00 42.16      C2   H  
ATOM   1348  HA  LYS B 226      20.343   3.520  -4.063  0.00 43.25      C2   H  
ATOM   1349  HB2 LYS B 226      23.307   3.942  -5.034  0.00 53.51      C2   H  
ATOM   1350  HB3 LYS B 226      22.573   4.401  -3.448  0.00 53.51      C2   H  
ATOM   1351  HG2 LYS B 226      22.188   1.724  -3.494  0.00 58.22      C2   H  
ATOM   1352  HG3 LYS B 226      23.372   1.823  -4.738  0.00 58.22      C2   H  
ATOM   1353  HD2 LYS B 226      25.085   2.612  -3.245  0.00 85.91      C2   H  
ATOM   1354  HD3 LYS B 226      23.991   2.788  -1.883  0.00 85.91      C2   H  
ATOM   1355  HE2 LYS B 226      24.964   0.318  -3.323  0.00 83.11      C2   H  
ATOM   1356  HE3 LYS B 226      25.401   1.033  -1.698  0.00 83.11      C2   H  
ATOM   1357  HZ1 LYS B 226      23.491   0.399  -0.742  0.00 73.82      C2   H  
ATOM   1358  HZ2 LYS B 226      22.642   0.069  -2.049  0.00 73.82      C2   H  
ATOM   1359  HZ3 LYS B 226      23.944  -0.910  -1.608  0.00 73.82      C2   H  
ATOM   1360  N   PRO B 227      19.803   5.792  -5.331  1.00 54.43      C2   N  
ATOM   1361  CA  PRO B 227      19.611   7.110  -6.044  1.00 52.64      C2   C  
ATOM   1362  C   PRO B 227      20.482   8.236  -5.462  1.00 49.94      C2   C  
ATOM   1363  O   PRO B 227      20.252   8.486  -4.284  1.00 40.61      C2   O  
ATOM   1364  CB  PRO B 227      18.141   7.268  -5.700  1.00 44.51      C2   C  
ATOM   1365  CG  PRO B 227      17.826   6.631  -4.402  1.00 48.79      C2   C  
ATOM   1366  CD  PRO B 227      18.690   5.387  -4.467  1.00 38.44      C2   C  
ATOM   1367  HA  PRO B 227      19.718   6.902  -7.109  0.00 52.64      C2   H  
ATOM   1368  HB2 PRO B 227      17.705   8.260  -5.822  0.00 44.51      C2   H  
ATOM   1369  HB3 PRO B 227      17.528   6.805  -6.473  0.00 44.51      C2   H  
ATOM   1370  HG2 PRO B 227      18.152   7.190  -3.524  0.00 48.79      C2   H  
ATOM   1371  HG3 PRO B 227      16.796   6.299  -4.276  0.00 48.79      C2   H  
ATOM   1372  HD2 PRO B 227      19.089   5.042  -3.513  0.00 38.44      C2   H  
ATOM   1373  HD3 PRO B 227      18.226   4.478  -4.849  0.00 38.44      C2   H  
ATOM   1374  N   PRO B 228      21.326   8.853  -6.299  1.00 52.20      C2   N  
ATOM   1375  CA  PRO B 228      22.031  10.077  -5.836  1.00 50.91      C2   C  
ATOM   1376  C   PRO B 228      21.063  11.190  -5.519  1.00 56.23      C2   C  
ATOM   1377  O   PRO B 228      20.581  11.909  -6.410  1.00 74.07      C2   O  
ATOM   1378  CB  PRO B 228      22.908  10.541  -7.005  1.00 55.09      C2   C  
ATOM   1379  CG  PRO B 228      22.187   9.907  -8.283  1.00 56.78      C2   C  
ATOM   1380  CD  PRO B 228      21.667   8.627  -7.746  1.00 49.22      C2   C  
ATOM   1381  HA  PRO B 228      22.452   9.788  -4.873  0.00 50.91      C2   H  
ATOM   1382  HB2 PRO B 228      22.955  11.613  -7.192  0.00 55.09      C2   H  
ATOM   1383  HB3 PRO B 228      23.955  10.308  -6.811  0.00 55.09      C2   H  
ATOM   1384  HG2 PRO B 228      21.357  10.508  -8.655  0.00 56.78      C2   H  
ATOM   1385  HG3 PRO B 228      22.905   9.814  -9.098  0.00 56.78      C2   H  
ATOM   1386  HD2 PRO B 228      20.925   8.361  -8.498  0.00 49.22      C2   H  
ATOM   1387  HD3 PRO B 228      22.467   7.888  -7.723  0.00 49.22      C2   H  
ATOM   1388  N   ALA B 229      20.782  11.407  -4.220  1.00 71.19      C2   N  
ATOM   1389  CA  ALA B 229      19.772  12.413  -3.875  1.00 73.04      C2   C  
ATOM   1390  C   ALA B 229      20.329  13.808  -3.872  1.00 89.46      C2   C  
ATOM   1391  O   ALA B 229      21.484  14.011  -3.542  1.00 85.17      C2   O  
ATOM   1392  CB  ALA B 229      19.134  12.045  -2.507  1.00 60.72      C2   C  
ATOM   1393  H   ALA B 229      21.175  10.829  -3.491  0.00 71.19      C2   H  
ATOM   1394  HA  ALA B 229      18.956  12.231  -4.575  0.00 73.04      C2   H  
ATOM   1395  HB1 ALA B 229      19.910  11.940  -1.750  0.00 60.72      C2   H  
ATOM   1396  HB2 ALA B 229      18.482  12.868  -2.214  0.00 60.72      C2   H  
ATOM   1397  HB3 ALA B 229      18.429  11.213  -2.499  0.00 60.72      C2   H  
ATOM   1398  N   ASP B 230      19.464  14.749  -4.189  1.00 88.82      C2   N  
ATOM   1399  CA  ASP B 230      19.705  16.184  -4.134  1.00 89.06      C2   C  
ATOM   1400  C   ASP B 230      20.840  16.606  -5.156  1.00 91.53      C2   C  
ATOM   1401  O   ASP B 230      21.533  17.584  -4.910  1.00 83.44      C2   O  
ATOM   1402  CB  ASP B 230      19.796  16.883  -2.675  1.00100.70      C2   C  
ATOM   1403  CG  ASP B 230      18.892  16.520  -1.480  1.00108.08      C2   C  
ATOM   1404  OD1 ASP B 230      17.910  15.807  -1.607  1.00 99.59      C2   O  
ATOM   1405  OD2 ASP B 230      19.195  17.133  -0.429  1.00 97.80      C2   O  
ATOM   1406  H   ASP B 230      18.545  14.456  -4.488  0.00 88.82      C2   H  
ATOM   1407  HA  ASP B 230      18.817  16.676  -4.532  0.00 89.06      C2   H  
ATOM   1408  HB2 ASP B 230      20.847  16.877  -2.388  0.00100.70      C2   H  
ATOM   1409  HB3 ASP B 230      19.537  17.936  -2.790  0.00100.70      C2   H  
ATOM   1410  N   SER B 231      21.008  15.752  -6.183  1.00 92.89      C2   N  
ATOM   1411  CA  SER B 231      21.942  15.780  -7.262  1.00 98.25      C2   C  
ATOM   1412  C   SER B 231      21.440  16.585  -8.497  1.00 99.14      C2   C  
ATOM   1413  O   SER B 231      22.240  16.960  -9.339  1.00 93.74      C2   O  
ATOM   1414  CB  SER B 231      22.313  14.362  -7.609  1.00 75.34      C2   C  
ATOM   1415  OG  SER B 231      21.206  13.684  -8.120  1.00105.21      C2   O  
ATOM   1416  H   SER B 231      20.528  14.873  -6.059  0.00 92.89      C2   H  
ATOM   1417  HA  SER B 231      22.851  16.291  -6.943  0.00 98.25      C2   H  
ATOM   1418  HB2 SER B 231      23.142  14.460  -8.310  0.00 75.34      C2   H  
ATOM   1419  HB3 SER B 231      22.645  14.003  -6.635  0.00 75.34      C2   H  
ATOM   1420  HG  SER B 231      20.746  13.165  -7.456  0.00105.21      C2   H  
ATOM   1421  N   GLY B 232      20.097  16.841  -8.592  1.00 30.00      C2   N  
ATOM   1422  CA  GLY B 232      19.339  17.504  -9.656  1.00 30.00      C2   C  
ATOM   1423  C   GLY B 232      19.066  16.555 -10.849  1.00 30.00      C2   C  
ATOM   1424  O   GLY B 232      18.709  17.130 -11.909  1.00 30.00      C2   O  
ATOM   1425  H   GLY B 232      19.562  16.526  -7.796  0.00 30.00      C2   H  
ATOM   1426  HA2 GLY B 232      18.424  17.839  -9.167  0.00 30.00      C2   H  
ATOM   1427  HA3 GLY B 232      19.948  18.330 -10.023  0.00 30.00      C2   H  
ATOM   1428  N   GLY B 233      19.291  15.248 -10.676  1.00 30.00      C2   N  
ATOM   1429  CA  GLY B 233      19.293  14.224 -11.780  1.00 30.00      C2   C  
ATOM   1430  C   GLY B 233      17.984  13.454 -11.766  1.00 30.00      C2   C  
ATOM   1431  O   GLY B 233      16.943  13.983 -11.401  1.00 30.00      C2   O  
ATOM   1432  H   GLY B 233      19.607  14.890  -9.786  0.00 30.00      C2   H  
ATOM   1433  HA2 GLY B 233      19.505  14.710 -12.733  0.00 30.00      C2   H  
ATOM   1434  HA3 GLY B 233      20.062  13.476 -11.590  0.00 30.00      C2   H  
ATOM   1435  N   LYS B 234      18.126  12.150 -12.027  1.00 95.85      C2   N  
ATOM   1436  CA  LYS B 234      16.982  11.227 -11.986  1.00100.85      C2   C  
ATOM   1437  C   LYS B 234      16.656  10.833 -10.537  1.00116.43      C2   C  
ATOM   1438  O   LYS B 234      15.490  10.481 -10.366  1.00127.62      C2   O  
ATOM   1439  CB  LYS B 234      17.275   9.906 -12.861  1.00 30.00      C2   C  
ATOM   1440  CG  LYS B 234      17.738  10.059 -14.355  1.00 30.00      C2   C  
ATOM   1441  CD  LYS B 234      18.144   8.776 -15.004  1.00 30.00      C2   C  
ATOM   1442  CE  LYS B 234      19.485   8.108 -14.494  1.00 30.00      C2   C  
ATOM   1443  NZ  LYS B 234      20.676   9.050 -14.665  1.00 30.00      C2   N  
ATOM   1444  H   LYS B 234      18.941  11.852 -12.544  0.00 95.85      C2   H  
ATOM   1445  HA  LYS B 234      16.084  11.632 -12.454  0.00100.85      C2   H  
ATOM   1446  HB2 LYS B 234      18.029   9.331 -12.323  0.00 30.00      C2   H  
ATOM   1447  HB3 LYS B 234      16.397   9.283 -12.691  0.00 30.00      C2   H  
ATOM   1448  HG2 LYS B 234      16.988  10.610 -14.923  0.00 30.00      C2   H  
ATOM   1449  HG3 LYS B 234      18.598  10.728 -14.327  0.00 30.00      C2   H  
ATOM   1450  HD2 LYS B 234      17.329   8.053 -14.984  0.00 30.00      C2   H  
ATOM   1451  HD3 LYS B 234      18.201   9.039 -16.061  0.00 30.00      C2   H  
ATOM   1452  HE2 LYS B 234      19.424   7.783 -13.455  0.00 30.00      C2   H  
ATOM   1453  HE3 LYS B 234      19.608   7.285 -15.198  0.00 30.00      C2   H  
ATOM   1454  HZ1 LYS B 234      21.504   8.486 -14.536  0.00 30.00      C2   H  
ATOM   1455  HZ2 LYS B 234      20.804   9.297 -15.636  0.00 30.00      C2   H  
ATOM   1456  HZ3 LYS B 234      20.732   9.866 -14.073  0.00 30.00      C2   H  
ATOM   1457  N   GLU B 235      17.624  10.890  -9.627  1.00124.42      C2   N  
ATOM   1458  CA  GLU B 235      17.557  10.619  -8.144  1.00111.51      C2   C  
ATOM   1459  C   GLU B 235      16.621   9.386  -7.901  1.00100.24      C2   C  
ATOM   1460  O   GLU B 235      16.841   8.378  -8.453  1.00107.63      C2   O  
ATOM   1461  CB  GLU B 235      17.058  11.830  -7.437  1.00114.63      C2   C  
ATOM   1462  CG  GLU B 235      17.697  13.069  -7.885  1.00117.66      C2   C  
ATOM   1463  CD  GLU B 235      17.359  14.288  -7.022  1.00121.19      C2   C  
ATOM   1464  OE1 GLU B 235      16.744  14.191  -5.933  1.00136.84      C2   O  
ATOM   1465  OE2 GLU B 235      17.612  15.396  -7.572  1.00101.73      C2   O  
ATOM   1466  H   GLU B 235      18.521  11.197  -9.976  0.00124.42      C2   H  
ATOM   1467  HA  GLU B 235      18.598  10.456  -7.866  0.00111.51      C2   H  
ATOM   1468  HB2 GLU B 235      15.997  11.965  -7.644  0.00114.63      C2   H  
ATOM   1469  HB3 GLU B 235      17.211  11.676  -6.369  0.00114.63      C2   H  
ATOM   1470  HG2 GLU B 235      18.770  12.998  -8.064  0.00117.66      C2   H  
ATOM   1471  HG3 GLU B 235      17.280  13.352  -8.851  0.00117.66      C2   H  
ATOM   1472  N   ILE B 236      15.605   9.466  -6.987  1.00 87.24      C2   N  
ATOM   1473  CA  ILE B 236      14.680   8.385  -6.749  1.00 90.24      C2   C  
ATOM   1474  C   ILE B 236      13.609   8.298  -7.913  1.00 88.38      C2   C  
ATOM   1475  O   ILE B 236      12.943   7.335  -7.916  1.00 70.90      C2   O  
ATOM   1476  CB  ILE B 236      13.868   8.560  -5.411  0.00  0.00      C2   C  
ATOM   1477  CG1 ILE B 236      13.179   9.993  -5.374  0.00  0.00      C2   C  
ATOM   1478  CG2 ILE B 236      14.791   8.428  -4.154  0.00  0.00      C2   C  
ATOM   1479  CD1 ILE B 236      12.055  10.249  -4.391  0.00  0.00      C2   C  
ATOM   1480  H   ILE B 236      15.425  10.286  -6.426  0.00 87.24      C2   H  
ATOM   1481  HA  ILE B 236      15.169   7.412  -6.802  0.00 90.24      C2   H  
ATOM   1482  HB  ILE B 236      13.183   7.714  -5.461  0.00  0.00      C2   H  
ATOM   1483 HG12 ILE B 236      13.854  10.827  -5.182  0.00  0.00      C2   H  
ATOM   1484 HG13 ILE B 236      12.691  10.188  -6.329  0.00  0.00      C2   H  
ATOM   1485 HG21 ILE B 236      15.672   9.056  -4.288  0.00  0.00      C2   H  
ATOM   1486 HG22 ILE B 236      14.287   8.679  -3.220  0.00  0.00      C2   H  
ATOM   1487 HG23 ILE B 236      15.067   7.380  -4.038  0.00  0.00      C2   H  
ATOM   1488 HD11 ILE B 236      12.284   9.712  -3.470  0.00  0.00      C2   H  
ATOM   1489 HD12 ILE B 236      12.003  11.298  -4.100  0.00  0.00      C2   H  
ATOM   1490 HD13 ILE B 236      11.025   9.935  -4.557  0.00  0.00      C2   H  
ATOM   1491  N   PHE B 237      13.422   9.295  -8.740  1.00109.58      C2   N  
ATOM   1492  CA  PHE B 237      12.274   9.484  -9.658  1.00110.82      C2   C  
ATOM   1493  C   PHE B 237      12.399   8.546 -10.871  1.00105.71      C2   C  
ATOM   1494  O   PHE B 237      11.301   8.229 -11.342  1.00100.32      C2   O  
ATOM   1495  CB  PHE B 237      12.053  10.934 -10.001  0.00  0.00      C2   C  
ATOM   1496  CG  PHE B 237      12.179  11.893  -8.826  0.00  0.00      C2   C  
ATOM   1497  CD1 PHE B 237      13.368  12.546  -8.445  0.00  0.00      C2   C  
ATOM   1498  CD2 PHE B 237      11.010  12.004  -7.979  0.00  0.00      C2   C  
ATOM   1499  CE1 PHE B 237      13.382  13.371  -7.374  0.00  0.00      C2   C  
ATOM   1500  CE2 PHE B 237      11.052  12.848  -6.832  0.00  0.00      C2   C  
ATOM   1501  CZ  PHE B 237      12.273  13.431  -6.537  0.00  0.00      C2   C  
ATOM   1502  H   PHE B 237      14.141   9.991  -8.878  0.00109.58      C2   H  
ATOM   1503  HA  PHE B 237      11.430   9.016  -9.151  0.00110.82      C2   H  
ATOM   1504  HB2 PHE B 237      12.871  11.222 -10.661  0.00  0.00      C2   H  
ATOM   1505  HB3 PHE B 237      11.061  11.024 -10.443  0.00  0.00      C2   H  
ATOM   1506  HD1 PHE B 237      14.230  12.376  -9.073  0.00  0.00      C2   H  
ATOM   1507  HD2 PHE B 237      10.049  11.592  -8.250  0.00  0.00      C2   H  
ATOM   1508  HE1 PHE B 237      14.264  13.967  -7.188  0.00  0.00      C2   H  
ATOM   1509  HE2 PHE B 237      10.254  13.143  -6.167  0.00  0.00      C2   H  
ATOM   1510  HZ  PHE B 237      12.409  13.868  -5.559  0.00  0.00      C2   H  
ATOM   1511  N   SER B 238      13.579   7.996 -11.131  1.00100.23      C2   N  
ATOM   1512  CA  SER B 238      13.662   6.854 -12.114  1.00 81.58      C2   C  
ATOM   1513  C   SER B 238      12.995   5.562 -11.607  1.00 66.13      C2   C  
ATOM   1514  O   SER B 238      12.605   4.665 -12.337  1.00 66.30      C2   O  
ATOM   1515  CB  SER B 238      15.161   6.522 -12.405  1.00 80.18      C2   C  
ATOM   1516  OG  SER B 238      15.960   6.388 -11.237  1.00 80.38      C2   O  
ATOM   1517  H   SER B 238      14.388   8.297 -10.607  0.00100.23      C2   H  
ATOM   1518  HA  SER B 238      13.204   7.150 -13.058  0.00 81.58      C2   H  
ATOM   1519  HB2 SER B 238      15.345   5.733 -13.134  0.00 80.18      C2   H  
ATOM   1520  HB3 SER B 238      15.558   7.379 -12.949  0.00 80.18      C2   H  
ATOM   1521  HG  SER B 238      16.818   6.033 -11.483  0.00 80.38      C2   H  
ATOM   1522  N   LEU B 239      12.831   5.438 -10.270  1.00 64.90      C2   N  
ATOM   1523  CA  LEU B 239      12.207   4.258  -9.691  1.00 58.92      C2   C  
ATOM   1524  C   LEU B 239      10.661   4.408  -9.663  1.00 57.76      C2   C  
ATOM   1525  O   LEU B 239      10.037   3.380  -9.408  1.00 52.36      C2   O  
ATOM   1526  CB  LEU B 239      12.706   4.104  -8.294  1.00 60.37      C2   C  
ATOM   1527  CG  LEU B 239      14.148   3.715  -8.121  1.00 43.15      C2   C  
ATOM   1528  CD1 LEU B 239      14.508   3.825  -6.634  1.00 48.69      C2   C  
ATOM   1529  CD2 LEU B 239      14.428   2.296  -8.633  1.00 40.65      C2   C  
ATOM   1530  H   LEU B 239      13.122   6.174  -9.642  0.00 64.90      C2   H  
ATOM   1531  HA  LEU B 239      12.407   3.369 -10.290  0.00 58.92      C2   H  
ATOM   1532  HB2 LEU B 239      12.544   5.019  -7.724  0.00 60.37      C2   H  
ATOM   1533  HB3 LEU B 239      12.125   3.286  -7.868  0.00 60.37      C2   H  
ATOM   1534  HG  LEU B 239      14.836   4.370  -8.656  0.00 43.15      C2   H  
ATOM   1535 HD11 LEU B 239      13.653   3.908  -5.962  0.00 48.69      C2   H  
ATOM   1536 HD12 LEU B 239      15.002   2.927  -6.264  0.00 48.69      C2   H  
ATOM   1537 HD13 LEU B 239      15.205   4.630  -6.401  0.00 48.69      C2   H  
ATOM   1538 HD21 LEU B 239      15.475   2.073  -8.428  0.00 40.65      C2   H  
ATOM   1539 HD22 LEU B 239      13.844   1.541  -8.106  0.00 40.65      C2   H  
ATOM   1540 HD23 LEU B 239      14.285   2.198  -9.709  0.00 40.65      C2   H  
ATOM   1541  N   LEU B 240      10.124   5.617  -9.945  1.00 67.44      C2   N  
ATOM   1542  CA  LEU B 240       8.627   5.828  -9.880  1.00 64.13      C2   C  
ATOM   1543  C   LEU B 240       7.789   5.125 -10.985  1.00 57.17      C2   C  
ATOM   1544  O   LEU B 240       6.677   4.697 -10.677  1.00 52.63      C2   O  
ATOM   1545  CB  LEU B 240       8.200   7.307  -9.719  1.00 69.79      C2   C  
ATOM   1546  CG  LEU B 240       8.144   7.711  -8.196  1.00 70.95      C2   C  
ATOM   1547  CD1 LEU B 240       8.123   9.190  -7.895  1.00 81.25      C2   C  
ATOM   1548  CD2 LEU B 240       6.978   7.118  -7.381  1.00 57.72      C2   C  
ATOM   1549  H   LEU B 240      10.731   6.377 -10.219  0.00 67.44      C2   H  
ATOM   1550  HA  LEU B 240       8.325   5.273  -8.991  0.00 64.13      C2   H  
ATOM   1551  HB2 LEU B 240       9.042   7.814 -10.189  0.00 69.79      C2   H  
ATOM   1552  HB3 LEU B 240       7.297   7.647 -10.227  0.00 69.79      C2   H  
ATOM   1553  HG  LEU B 240       8.990   7.305  -7.642  0.00 70.95      C2   H  
ATOM   1554 HD11 LEU B 240       8.917   9.667  -8.470  0.00 81.25      C2   H  
ATOM   1555 HD12 LEU B 240       7.314   9.708  -8.410  0.00 81.25      C2   H  
ATOM   1556 HD13 LEU B 240       8.173   9.457  -6.839  0.00 81.25      C2   H  
ATOM   1557 HD21 LEU B 240       6.066   7.100  -7.978  0.00 57.72      C2   H  
ATOM   1558 HD22 LEU B 240       7.097   6.142  -6.910  0.00 57.72      C2   H  
ATOM   1559 HD23 LEU B 240       6.661   7.766  -6.564  0.00 57.72      C2   H  
ATOM   1560  N   PRO B 241       8.203   5.115 -12.300  1.00 46.63      C2   N  
ATOM   1561  CA  PRO B 241       7.523   4.370 -13.314  1.00 58.77      C2   C  
ATOM   1562  C   PRO B 241       7.196   2.942 -12.922  1.00 49.14      C2   C  
ATOM   1563  O   PRO B 241       6.014   2.598 -13.089  1.00 49.33      C2   O  
ATOM   1564  CB  PRO B 241       8.384   4.480 -14.603  1.00 43.64      C2   C  
ATOM   1565  CG  PRO B 241       9.101   5.777 -14.410  1.00 55.32      C2   C  
ATOM   1566  CD  PRO B 241       9.386   5.764 -12.892  1.00 46.92      C2   C  
ATOM   1567  HA  PRO B 241       6.573   4.885 -13.458  0.00 58.77      C2   H  
ATOM   1568  HB2 PRO B 241       9.128   3.703 -14.778  0.00 43.64      C2   H  
ATOM   1569  HB3 PRO B 241       7.855   4.572 -15.552  0.00 43.64      C2   H  
ATOM   1570  HG2 PRO B 241       9.924   5.956 -15.102  0.00 55.32      C2   H  
ATOM   1571  HG3 PRO B 241       8.357   6.570 -14.481  0.00 55.32      C2   H  
ATOM   1572  HD2 PRO B 241      10.143   5.044 -12.580  0.00 46.92      C2   H  
ATOM   1573  HD3 PRO B 241       9.690   6.683 -12.391  0.00 46.92      C2   H  
ATOM   1574  N   HIS B 242       8.127   2.106 -12.455  1.00 48.07      C2   N  
ATOM   1575  CA  HIS B 242       7.816   0.713 -12.099  1.00 42.55      C2   C  
ATOM   1576  C   HIS B 242       7.125   0.607 -10.695  1.00 41.82      C2   C  
ATOM   1577  O   HIS B 242       6.539  -0.388 -10.418  1.00 37.87      C2   O  
ATOM   1578  CB  HIS B 242       9.027  -0.251 -12.033  1.00 47.44      C2   C  
ATOM   1579  CG  HIS B 242       9.905  -0.321 -10.836  1.00 39.81      C2   C  
ATOM   1580  CD2 HIS B 242      10.095  -1.309  -9.856  1.00 30.83      C2   C  
ATOM   1581  ND1 HIS B 242      10.644   0.740 -10.403  1.00 30.53      C2   N  
ATOM   1582  CE1 HIS B 242      11.390   0.394  -9.335  1.00 29.13      C2   C  
ATOM   1583  NE2 HIS B 242      10.990  -0.771  -8.875  1.00 36.37      C2   N  
ATOM   1584  H   HIS B 242       9.101   2.369 -12.493  0.00 48.07      C2   H  
ATOM   1585  HA  HIS B 242       7.198   0.165 -12.809  0.00 42.55      C2   H  
ATOM   1586  HB2 HIS B 242       8.556  -1.215 -12.227  0.00 47.44      C2   H  
ATOM   1587  HB3 HIS B 242       9.701  -0.043 -12.864  0.00 47.44      C2   H  
ATOM   1588  HD1 HIS B 242      10.867   1.589 -10.903  0.00 30.53      C2   H  
ATOM   1589  HD2 HIS B 242       9.724  -2.316  -9.729  0.00 30.83      C2   H  
ATOM   1590  HE1 HIS B 242      12.124   1.073  -8.927  0.00 29.13      C2   H  
ATOM   1591  N   MET B 243       7.178   1.680  -9.932  1.00 48.77      C2   N  
ATOM   1592  CA  MET B 243       6.387   1.791  -8.699  1.00 43.76      C2   C  
ATOM   1593  C   MET B 243       4.955   1.980  -9.111  1.00 33.73      C2   C  
ATOM   1594  O   MET B 243       4.106   1.165  -8.650  1.00 31.29      C2   O  
ATOM   1595  CB  MET B 243       6.886   3.001  -7.855  1.00 35.83      C2   C  
ATOM   1596  CG  MET B 243       6.403   3.253  -6.372  1.00 45.51      C2   C  
ATOM   1597  SD  MET B 243       6.465   1.869  -5.158  1.00 61.80      C2   S  
ATOM   1598  CE  MET B 243       8.226   1.462  -5.385  1.00 56.73      C2   C  
ATOM   1599  H   MET B 243       7.586   2.547 -10.251  0.00 48.77      C2   H  
ATOM   1600  HA  MET B 243       6.628   0.933  -8.072  0.00 43.76      C2   H  
ATOM   1601  HB2 MET B 243       7.942   2.761  -7.729  0.00 35.83      C2   H  
ATOM   1602  HB3 MET B 243       6.715   3.951  -8.360  0.00 35.83      C2   H  
ATOM   1603  HG2 MET B 243       7.057   4.061  -6.041  0.00 45.51      C2   H  
ATOM   1604  HG3 MET B 243       5.425   3.729  -6.303  0.00 45.51      C2   H  
ATOM   1605  HE1 MET B 243       8.426   0.626  -4.715  0.00 56.73      C2   H  
ATOM   1606  HE2 MET B 243       8.349   1.083  -6.399  0.00 56.73      C2   H  
ATOM   1607  HE3 MET B 243       8.928   2.206  -5.006  0.00 56.73      C2   H  
ATOM   1608  N   ALA B 244       4.680   2.772 -10.181  1.00 39.00      C2   N  
ATOM   1609  CA  ALA B 244       3.389   2.893 -10.804  1.00 41.65      C2   C  
ATOM   1610  C   ALA B 244       2.861   1.603 -11.412  1.00 39.09      C2   C  
ATOM   1611  O   ALA B 244       1.705   1.204 -11.273  1.00 34.60      C2   O  
ATOM   1612  CB  ALA B 244       3.350   4.055 -11.786  1.00 40.61      C2   C  
ATOM   1613  H   ALA B 244       5.436   3.403 -10.406  0.00 39.00      C2   H  
ATOM   1614  HA  ALA B 244       2.732   3.246 -10.009  0.00 41.65      C2   H  
ATOM   1615  HB1 ALA B 244       2.391   4.231 -12.273  0.00 40.61      C2   H  
ATOM   1616  HB2 ALA B 244       3.612   4.981 -11.275  0.00 40.61      C2   H  
ATOM   1617  HB3 ALA B 244       4.138   3.835 -12.507  0.00 40.61      C2   H  
ATOM   1618  N   ASP B 245       3.771   0.919 -12.059  1.00 37.64      C2   N  
ATOM   1619  CA  ASP B 245       3.477  -0.438 -12.571  1.00 35.60      C2   C  
ATOM   1620  C   ASP B 245       3.181  -1.534 -11.559  1.00 29.52      C2   C  
ATOM   1621  O   ASP B 245       2.330  -2.372 -11.814  1.00 33.50      C2   O  
ATOM   1622  CB  ASP B 245       4.501  -0.903 -13.629  1.00 32.39      C2   C  
ATOM   1623  CG  ASP B 245       4.615  -0.016 -14.888  1.00 39.35      C2   C  
ATOM   1624  OD1 ASP B 245       3.777   0.824 -15.202  1.00 52.30      C2   O  
ATOM   1625  OD2 ASP B 245       5.624  -0.278 -15.542  1.00 38.37      C2   O  
ATOM   1626  H   ASP B 245       4.664   1.302 -12.335  0.00 37.64      C2   H  
ATOM   1627  HA  ASP B 245       2.524  -0.257 -13.068  0.00 35.60      C2   H  
ATOM   1628  HB2 ASP B 245       5.475  -0.922 -13.138  0.00 32.39      C2   H  
ATOM   1629  HB3 ASP B 245       4.279  -1.888 -14.039  0.00 32.39      C2   H  
ATOM   1630  N   MET B 246       3.957  -1.586 -10.441  1.00 43.01      C2   N  
ATOM   1631  CA  MET B 246       3.790  -2.505  -9.364  1.00 33.97      C2   C  
ATOM   1632  C   MET B 246       2.455  -2.232  -8.729  1.00 32.41      C2   C  
ATOM   1633  O   MET B 246       1.730  -3.251  -8.446  1.00 36.52      C2   O  
ATOM   1634  CB  MET B 246       4.914  -2.285  -8.343  1.00 28.95      C2   C  
ATOM   1635  CG  MET B 246       4.770  -3.181  -7.082  1.00 24.51      C2   C  
ATOM   1636  SD  MET B 246       6.142  -3.283  -5.902  1.00 60.53      C2   S  
ATOM   1637  CE  MET B 246       6.442  -1.534  -5.542  1.00 61.60      C2   C  
ATOM   1638  H   MET B 246       4.859  -1.142 -10.525  0.00 43.01      C2   H  
ATOM   1639  HA  MET B 246       3.861  -3.520  -9.755  0.00 33.97      C2   H  
ATOM   1640  HB2 MET B 246       5.891  -2.492  -8.779  0.00 28.95      C2   H  
ATOM   1641  HB3 MET B 246       4.878  -1.273  -7.940  0.00 28.95      C2   H  
ATOM   1642  HG2 MET B 246       3.898  -2.835  -6.527  0.00 24.51      C2   H  
ATOM   1643  HG3 MET B 246       4.713  -4.228  -7.380  0.00 24.51      C2   H  
ATOM   1644  HE1 MET B 246       5.510  -0.987  -5.403  0.00 61.60      C2   H  
ATOM   1645  HE2 MET B 246       7.087  -1.478  -4.664  0.00 61.60      C2   H  
ATOM   1646  HE3 MET B 246       6.964  -1.006  -6.340  0.00 61.60      C2   H  
ATOM   1647  N   SER B 247       2.113  -0.950  -8.485  1.00 29.74      C2   N  
ATOM   1648  CA  SER B 247       0.880  -0.462  -7.947  1.00 34.24      C2   C  
ATOM   1649  C   SER B 247      -0.297  -0.899  -8.844  1.00 37.21      C2   C  
ATOM   1650  O   SER B 247      -1.371  -1.331  -8.265  1.00 32.79      C2   O  
ATOM   1651  CB  SER B 247       0.848   0.998  -7.754  1.00 33.64      C2   C  
ATOM   1652  OG  SER B 247       1.861   1.346  -6.758  1.00 41.06      C2   O  
ATOM   1653  H   SER B 247       2.791  -0.260  -8.774  0.00 29.74      C2   H  
ATOM   1654  HA  SER B 247       0.732  -0.994  -7.007  0.00 34.24      C2   H  
ATOM   1655  HB2 SER B 247       1.173   1.524  -8.651  0.00 33.64      C2   H  
ATOM   1656  HB3 SER B 247      -0.021   1.393  -7.227  0.00 33.64      C2   H  
ATOM   1657  HG  SER B 247       2.728   1.122  -7.104  0.00 41.06      C2   H  
ATOM   1658  N   THR B 248      -0.210  -0.773 -10.138  1.00 38.40      C2   N  
ATOM   1659  CA  THR B 248      -1.283  -1.074 -11.113  1.00 38.76      C2   C  
ATOM   1660  C   THR B 248      -1.529  -2.509 -11.323  1.00 37.37      C2   C  
ATOM   1661  O   THR B 248      -2.671  -2.904 -11.368  1.00 33.96      C2   O  
ATOM   1662  CB  THR B 248      -0.839  -0.473 -12.414  1.00 31.29      C2   C  
ATOM   1663  CG2 THR B 248      -1.846  -0.692 -13.543  1.00 27.71      C2   C  
ATOM   1664  OG1 THR B 248      -0.751   1.008 -12.339  1.00 41.11      C2   O  
ATOM   1665  H   THR B 248       0.676  -0.425 -10.478  0.00 38.40      C2   H  
ATOM   1666  HA  THR B 248      -2.215  -0.640 -10.753  0.00 38.76      C2   H  
ATOM   1667  HB  THR B 248       0.137  -0.896 -12.648  0.00 31.29      C2   H  
ATOM   1668  HG1 THR B 248       0.032   1.216 -11.824  0.00 41.11      C2   H  
ATOM   1669 HG21 THR B 248      -1.318  -0.424 -14.458  0.00 27.71      C2   H  
ATOM   1670 HG22 THR B 248      -1.998  -1.742 -13.794  0.00 27.71      C2   H  
ATOM   1671 HG23 THR B 248      -2.815  -0.207 -13.423  0.00 27.71      C2   H  
ATOM   1672  N   TYR B 249      -0.457  -3.323 -11.144  1.00 35.23      C2   N  
ATOM   1673  CA  TYR B 249      -0.528  -4.774 -10.917  1.00 28.71      C2   C  
ATOM   1674  C   TYR B 249      -1.335  -5.124  -9.596  1.00 33.28      C2   C  
ATOM   1675  O   TYR B 249      -2.396  -5.773  -9.612  1.00 26.18      C2   O  
ATOM   1676  CB  TYR B 249       0.911  -5.411 -11.116  1.00 23.75      C2   C  
ATOM   1677  CG  TYR B 249       1.082  -6.675 -10.336  1.00 30.32      C2   C  
ATOM   1678  CD1 TYR B 249       0.607  -7.926 -10.788  1.00 35.86      C2   C  
ATOM   1679  CD2 TYR B 249       1.828  -6.701  -9.103  1.00 28.95      C2   C  
ATOM   1680  CE1 TYR B 249       0.707  -9.098  -9.964  1.00 28.62      C2   C  
ATOM   1681  CE2 TYR B 249       2.111  -7.945  -8.465  1.00 36.34      C2   C  
ATOM   1682  CZ  TYR B 249       1.549  -9.158  -8.836  1.00 37.61      C2   C  
ATOM   1683  OH  TYR B 249       1.823 -10.349  -8.172  1.00 39.87      C2   O  
ATOM   1684  H   TYR B 249       0.433  -2.945 -10.851  0.00 35.23      C2   H  
ATOM   1685  HA  TYR B 249      -1.175  -5.086 -11.737  0.00 28.71      C2   H  
ATOM   1686  HB2 TYR B 249       1.142  -5.528 -12.175  0.00 23.75      C2   H  
ATOM   1687  HB3 TYR B 249       1.669  -4.690 -10.812  0.00 23.75      C2   H  
ATOM   1688  HD1 TYR B 249       0.073  -7.981 -11.725  0.00 35.86      C2   H  
ATOM   1689  HD2 TYR B 249       2.266  -5.759  -8.809  0.00 28.95      C2   H  
ATOM   1690  HE1 TYR B 249       0.380 -10.083 -10.261  0.00 28.62      C2   H  
ATOM   1691  HE2 TYR B 249       2.751  -7.996  -7.596  0.00 36.34      C2   H  
ATOM   1692  HH  TYR B 249       2.020 -10.091  -7.269  0.00 39.87      C2   H  
ATOM   1693  N   MET B 250      -0.837  -4.535  -8.482  1.00 34.98      C2   N  
ATOM   1694  CA  MET B 250      -1.418  -4.618  -7.109  1.00 30.20      C2   C  
ATOM   1695  C   MET B 250      -2.942  -4.270  -7.074  1.00 30.88      C2   C  
ATOM   1696  O   MET B 250      -3.737  -5.004  -6.382  1.00 39.45      C2   O  
ATOM   1697  CB  MET B 250      -0.656  -3.902  -6.081  1.00 33.21      C2   C  
ATOM   1698  CG  MET B 250       0.757  -4.407  -5.735  1.00 34.35      C2   C  
ATOM   1699  SD  MET B 250       1.188  -5.119  -4.234  1.00 43.03      C2   S  
ATOM   1700  CE  MET B 250       0.636  -4.017  -2.906  1.00 33.34      C2   C  
ATOM   1701  H   MET B 250      -0.028  -3.965  -8.684  0.00 34.98      C2   H  
ATOM   1702  HA  MET B 250      -1.270  -5.696  -7.050  0.00 30.20      C2   H  
ATOM   1703  HB2 MET B 250      -0.538  -2.873  -6.419  0.00 33.21      C2   H  
ATOM   1704  HB3 MET B 250      -1.218  -3.761  -5.158  0.00 33.21      C2   H  
ATOM   1705  HG2 MET B 250       1.011  -5.112  -6.526  0.00 34.35      C2   H  
ATOM   1706  HG3 MET B 250       1.363  -3.519  -5.918  0.00 34.35      C2   H  
ATOM   1707  HE1 MET B 250      -0.453  -4.026  -2.892  0.00 33.34      C2   H  
ATOM   1708  HE2 MET B 250       1.093  -4.272  -1.950  0.00 33.34      C2   H  
ATOM   1709  HE3 MET B 250       0.954  -3.039  -3.268  0.00 33.34      C2   H  
ATOM   1710  N   PHE B 251      -3.353  -3.231  -7.795  1.00 36.23      C2   N  
ATOM   1711  CA  PHE B 251      -4.780  -2.807  -7.891  1.00 34.60      C2   C  
ATOM   1712  C   PHE B 251      -5.667  -3.963  -8.410  1.00 28.84      C2   C  
ATOM   1713  O   PHE B 251      -6.784  -4.096  -7.929  1.00 30.47      C2   O  
ATOM   1714  CB  PHE B 251      -4.971  -1.589  -8.829  1.00 34.99      C2   C  
ATOM   1715  CG  PHE B 251      -6.339  -0.891  -8.870  1.00 65.85      C2   C  
ATOM   1716  CD1 PHE B 251      -6.966  -0.440  -7.685  1.00 58.39      C2   C  
ATOM   1717  CD2 PHE B 251      -6.959  -0.615 -10.128  1.00 77.18      C2   C  
ATOM   1718  CE1 PHE B 251      -8.211   0.189  -7.810  1.00 62.06      C2   C  
ATOM   1719  CE2 PHE B 251      -8.141   0.121 -10.204  1.00 66.99      C2   C  
ATOM   1720  CZ  PHE B 251      -8.779   0.461  -9.056  1.00 68.89      C2   C  
ATOM   1721  H   PHE B 251      -2.637  -2.564  -8.044  0.00 36.23      C2   H  
ATOM   1722  HA  PHE B 251      -5.200  -2.567  -6.915  0.00 34.60      C2   H  
ATOM   1723  HB2 PHE B 251      -4.233  -0.885  -8.444  0.00 34.99      C2   H  
ATOM   1724  HB3 PHE B 251      -4.656  -1.787  -9.854  0.00 34.99      C2   H  
ATOM   1725  HD1 PHE B 251      -6.487  -0.633  -6.736  0.00 58.39      C2   H  
ATOM   1726  HD2 PHE B 251      -6.571  -0.970 -11.071  0.00 77.18      C2   H  
ATOM   1727  HE1 PHE B 251      -8.727   0.463  -6.902  0.00 62.06      C2   H  
ATOM   1728  HE2 PHE B 251      -8.559   0.249 -11.191  0.00 66.99      C2   H  
ATOM   1729  HZ  PHE B 251      -9.776   0.876  -9.095  0.00 68.89      C2   H  
ATOM   1730  N   LYS B 252      -5.182  -4.731  -9.435  1.00 36.65      C2   N  
ATOM   1731  CA  LYS B 252      -5.967  -5.795 -10.058  1.00 31.25      C2   C  
ATOM   1732  C   LYS B 252      -6.155  -6.918  -8.953  1.00 21.23      C2   C  
ATOM   1733  O   LYS B 252      -7.312  -7.436  -8.892  1.00 33.03      C2   O  
ATOM   1734  CB  LYS B 252      -5.440  -6.289 -11.424  1.00 27.62      C2   C  
ATOM   1735  CG  LYS B 252      -6.135  -5.707 -12.704  1.00 18.95      C2   C  
ATOM   1736  CD  LYS B 252      -5.592  -4.337 -13.214  1.00 26.00      C2   C  
ATOM   1737  CE  LYS B 252      -4.136  -4.400 -13.820  1.00 65.05      C2   C  
ATOM   1738  NZ  LYS B 252      -4.141  -5.122 -15.144  1.00 51.83      C2   N  
ATOM   1739  H   LYS B 252      -4.176  -4.721  -9.533  0.00 36.65      C2   H  
ATOM   1740  HA  LYS B 252      -6.972  -5.445 -10.294  0.00 31.25      C2   H  
ATOM   1741  HB2 LYS B 252      -4.351  -6.335 -11.447  0.00 27.62      C2   H  
ATOM   1742  HB3 LYS B 252      -5.856  -7.295 -11.475  0.00 27.62      C2   H  
ATOM   1743  HG2 LYS B 252      -5.994  -6.515 -13.421  0.00 18.95      C2   H  
ATOM   1744  HG3 LYS B 252      -7.225  -5.707 -12.666  0.00 18.95      C2   H  
ATOM   1745  HD2 LYS B 252      -6.363  -3.949 -13.879  0.00 26.00      C2   H  
ATOM   1746  HD3 LYS B 252      -5.649  -3.568 -12.443  0.00 26.00      C2   H  
ATOM   1747  HE2 LYS B 252      -3.823  -3.395 -14.104  0.00 65.05      C2   H  
ATOM   1748  HE3 LYS B 252      -3.406  -4.825 -13.132  0.00 65.05      C2   H  
ATOM   1749  HZ1 LYS B 252      -3.162  -5.077 -15.387  0.00 51.83      C2   H  
ATOM   1750  HZ2 LYS B 252      -4.427  -6.089 -15.074  0.00 51.83      C2   H  
ATOM   1751  HZ3 LYS B 252      -4.801  -4.589 -15.692  0.00 51.83      C2   H  
ATOM   1752  N   GLY B 253      -5.147  -7.139  -8.157  1.00 28.00      C2   N  
ATOM   1753  CA  GLY B 253      -5.149  -8.065  -7.048  1.00 19.31      C2   C  
ATOM   1754  C   GLY B 253      -6.175  -7.662  -5.990  1.00 22.41      C2   C  
ATOM   1755  O   GLY B 253      -6.758  -8.550  -5.318  1.00 26.76      C2   O  
ATOM   1756  H   GLY B 253      -4.373  -6.528  -8.376  0.00 28.00      C2   H  
ATOM   1757  HA2 GLY B 253      -5.230  -9.079  -7.439  0.00 19.31      C2   H  
ATOM   1758  HA3 GLY B 253      -4.176  -7.923  -6.577  0.00 19.31      C2   H  
ATOM   1759  N   ILE B 254      -6.351  -6.384  -5.868  1.00 21.95      C2   N  
ATOM   1760  CA  ILE B 254      -7.291  -5.757  -4.905  1.00 22.06      C2   C  
ATOM   1761  C   ILE B 254      -8.697  -5.756  -5.470  1.00 28.04      C2   C  
ATOM   1762  O   ILE B 254      -9.590  -6.060  -4.658  1.00 21.38      C2   O  
ATOM   1763  CB  ILE B 254      -6.791  -4.291  -4.583  1.00 33.91      C2   C  
ATOM   1764  CG1 ILE B 254      -5.790  -4.392  -3.432  1.00 30.10      C2   C  
ATOM   1765  CG2 ILE B 254      -7.871  -3.167  -4.412  1.00 21.23      C2   C  
ATOM   1766  CD1 ILE B 254      -4.750  -3.331  -3.226  1.00 31.74      C2   C  
ATOM   1767  H   ILE B 254      -5.883  -5.672  -6.411  0.00 21.95      C2   H  
ATOM   1768  HA  ILE B 254      -7.455  -6.396  -4.038  0.00 22.06      C2   H  
ATOM   1769  HB  ILE B 254      -6.203  -3.954  -5.437  0.00 33.91      C2   H  
ATOM   1770 HG12 ILE B 254      -6.170  -4.529  -2.420  0.00 30.10      C2   H  
ATOM   1771 HG13 ILE B 254      -5.238  -5.330  -3.491  0.00 30.10      C2   H  
ATOM   1772 HG21 ILE B 254      -8.294  -2.837  -5.360  0.00 21.23      C2   H  
ATOM   1773 HG22 ILE B 254      -8.544  -3.244  -3.557  0.00 21.23      C2   H  
ATOM   1774 HG23 ILE B 254      -7.319  -2.306  -4.034  0.00 21.23      C2   H  
ATOM   1775 HD11 ILE B 254      -5.253  -2.370  -3.117  0.00 31.74      C2   H  
ATOM   1776 HD12 ILE B 254      -4.192  -3.580  -2.323  0.00 31.74      C2   H  
ATOM   1777 HD13 ILE B 254      -4.042  -3.261  -4.052  0.00 31.74      C2   H  
ATOM   1778  N   ILE B 255      -8.934  -5.479  -6.772  1.00 27.52      C2   N  
ATOM   1779  CA  ILE B 255     -10.171  -5.663  -7.516  1.00 21.99      C2   C  
ATOM   1780  C   ILE B 255     -10.714  -7.152  -7.391  1.00 23.76      C2   C  
ATOM   1781  O   ILE B 255     -11.779  -7.328  -6.835  1.00 27.91      C2   O  
ATOM   1782  CB  ILE B 255     -10.224  -5.085  -8.946  1.00 21.64      C2   C  
ATOM   1783  CG1 ILE B 255     -10.247  -3.520  -8.936  1.00 29.07      C2   C  
ATOM   1784  CG2 ILE B 255     -11.369  -5.617  -9.861  1.00 20.56      C2   C  
ATOM   1785  CD1 ILE B 255      -9.792  -3.033 -10.326  1.00 35.74      C2   C  
ATOM   1786  H   ILE B 255      -8.076  -5.264  -7.261  0.00 27.52      C2   H  
ATOM   1787  HA  ILE B 255     -10.965  -5.086  -7.044  0.00 21.99      C2   H  
ATOM   1788  HB  ILE B 255      -9.340  -5.417  -9.490  0.00 21.64      C2   H  
ATOM   1789 HG12 ILE B 255     -11.273  -3.207  -8.742  0.00 29.07      C2   H  
ATOM   1790 HG13 ILE B 255      -9.585  -3.043  -8.212  0.00 29.07      C2   H  
ATOM   1791 HG21 ILE B 255     -12.267  -5.944  -9.336  0.00 20.56      C2   H  
ATOM   1792 HG22 ILE B 255     -11.582  -4.963 -10.708  0.00 20.56      C2   H  
ATOM   1793 HG23 ILE B 255     -10.982  -6.495 -10.377  0.00 20.56      C2   H  
ATOM   1794 HD11 ILE B 255     -10.687  -2.716 -10.861  0.00 35.74      C2   H  
ATOM   1795 HD12 ILE B 255      -9.281  -2.098 -10.098  0.00 35.74      C2   H  
ATOM   1796 HD13 ILE B 255      -9.241  -3.737 -10.950  0.00 35.74      C2   H  
ATOM   1797  N   SER B 256      -9.909  -8.079  -7.767  1.00 23.51      C2   N  
ATOM   1798  CA  SER B 256     -10.078  -9.523  -7.737  1.00 28.32      C2   C  
ATOM   1799  C   SER B 256     -10.373 -10.070  -6.302  1.00 30.88      C2   C  
ATOM   1800  O   SER B 256     -11.229 -10.911  -6.143  1.00 31.68      C2   O  
ATOM   1801  CB  SER B 256      -8.933 -10.154  -8.505  1.00 28.43      C2   C  
ATOM   1802  OG  SER B 256      -8.700  -9.841  -9.846  1.00 30.46      C2   O  
ATOM   1803  H   SER B 256      -9.106  -7.674  -8.228  0.00 23.51      C2   H  
ATOM   1804  HA  SER B 256     -11.016  -9.759  -8.239  0.00 28.32      C2   H  
ATOM   1805  HB2 SER B 256      -8.001  -9.899  -8.001  0.00 28.43      C2   H  
ATOM   1806  HB3 SER B 256      -9.028 -11.234  -8.390  0.00 28.43      C2   H  
ATOM   1807  HG  SER B 256      -8.326  -8.957  -9.822  0.00 30.46      C2   H  
ATOM   1808  N   PHE B 257      -9.582  -9.604  -5.279  1.00 30.41      C2   N  
ATOM   1809  CA  PHE B 257      -9.865  -9.904  -3.837  1.00 29.98      C2   C  
ATOM   1810  C   PHE B 257     -11.256  -9.690  -3.413  1.00 29.69      C2   C  
ATOM   1811  O   PHE B 257     -11.881 -10.697  -3.106  1.00 32.80      C2   O  
ATOM   1812  CB  PHE B 257      -8.849  -9.268  -2.921  1.00 26.56      C2   C  
ATOM   1813  CG  PHE B 257      -8.987  -9.118  -1.432  1.00 23.27      C2   C  
ATOM   1814  CD1 PHE B 257      -8.898 -10.276  -0.576  1.00 27.47      C2   C  
ATOM   1815  CD2 PHE B 257      -9.218  -7.893  -0.793  1.00 26.26      C2   C  
ATOM   1816  CE1 PHE B 257      -9.175 -10.229   0.793  1.00 30.89      C2   C  
ATOM   1817  CE2 PHE B 257      -9.531  -7.791   0.544  1.00 24.87      C2   C  
ATOM   1818  CZ  PHE B 257      -9.505  -8.991   1.360  1.00 24.13      C2   C  
ATOM   1819  H   PHE B 257      -8.807  -8.975  -5.438  0.00 30.41      C2   H  
ATOM   1820  HA  PHE B 257      -9.674 -10.973  -3.749  0.00 29.98      C2   H  
ATOM   1821  HB2 PHE B 257      -7.859  -9.720  -2.990  0.00 26.56      C2   H  
ATOM   1822  HB3 PHE B 257      -8.748  -8.252  -3.300  0.00 26.56      C2   H  
ATOM   1823  HD1 PHE B 257      -8.623 -11.269  -0.897  0.00 27.47      C2   H  
ATOM   1824  HD2 PHE B 257      -9.272  -7.025  -1.433  0.00 26.26      C2   H  
ATOM   1825  HE1 PHE B 257      -9.150 -11.117   1.407  0.00 30.89      C2   H  
ATOM   1826  HE2 PHE B 257      -9.684  -6.802   0.952  0.00 24.87      C2   H  
ATOM   1827  HZ  PHE B 257      -9.707  -8.820   2.407  0.00 24.13      C2   H  
ATOM   1828  N   ALA B 258     -11.784  -8.479  -3.561  1.00 27.53      C2   N  
ATOM   1829  CA  ALA B 258     -13.129  -8.193  -3.176  1.00 27.89      C2   C  
ATOM   1830  C   ALA B 258     -14.189  -8.957  -4.011  1.00 31.45      C2   C  
ATOM   1831  O   ALA B 258     -15.178  -9.346  -3.419  1.00 25.10      C2   O  
ATOM   1832  CB  ALA B 258     -13.404  -6.735  -3.251  1.00 26.86      C2   C  
ATOM   1833  H   ALA B 258     -11.227  -7.734  -3.955  0.00 27.53      C2   H  
ATOM   1834  HA  ALA B 258     -13.222  -8.488  -2.131  0.00 27.89      C2   H  
ATOM   1835  HB1 ALA B 258     -12.579  -6.141  -2.858  0.00 26.86      C2   H  
ATOM   1836  HB2 ALA B 258     -13.414  -6.523  -4.320  0.00 26.86      C2   H  
ATOM   1837  HB3 ALA B 258     -14.366  -6.381  -2.882  0.00 26.86      C2   H  
ATOM   1838  N   LYS B 259     -14.008  -9.063  -5.326  1.00 33.34      C2   N  
ATOM   1839  CA  LYS B 259     -14.889  -9.736  -6.262  1.00 33.88      C2   C  
ATOM   1840  C   LYS B 259     -15.100 -11.223  -6.010  1.00 28.47      C2   C  
ATOM   1841  O   LYS B 259     -16.097 -11.719  -6.486  1.00 35.98      C2   O  
ATOM   1842  CB  LYS B 259     -14.238  -9.627  -7.675  1.00 23.66      C2   C  
ATOM   1843  CG  LYS B 259     -14.469  -8.299  -8.438  1.00 24.39      C2   C  
ATOM   1844  CD  LYS B 259     -15.815  -8.128  -9.101  1.00 37.37      C2   C  
ATOM   1845  CE  LYS B 259     -15.897  -6.982 -10.112  1.00 31.28      C2   C  
ATOM   1846  NZ  LYS B 259     -17.021  -7.057 -11.042  1.00 41.70      C2   N  
ATOM   1847  H   LYS B 259     -13.084  -8.842  -5.669  0.00 33.34      C2   H  
ATOM   1848  HA  LYS B 259     -15.828  -9.187  -6.338  0.00 33.88      C2   H  
ATOM   1849  HB2 LYS B 259     -13.180  -9.709  -7.424  0.00 23.66      C2   H  
ATOM   1850  HB3 LYS B 259     -14.445 -10.484  -8.317  0.00 23.66      C2   H  
ATOM   1851  HG2 LYS B 259     -14.212  -7.448  -7.807  0.00 24.39      C2   H  
ATOM   1852  HG3 LYS B 259     -13.649  -8.201  -9.149  0.00 24.39      C2   H  
ATOM   1853  HD2 LYS B 259     -16.317  -8.984  -9.553  0.00 37.37      C2   H  
ATOM   1854  HD3 LYS B 259     -16.423  -7.804  -8.257  0.00 37.37      C2   H  
ATOM   1855  HE2 LYS B 259     -15.866  -6.007  -9.626  0.00 31.28      C2   H  
ATOM   1856  HE3 LYS B 259     -14.970  -7.096 -10.675  0.00 31.28      C2   H  
ATOM   1857  HZ1 LYS B 259     -17.915  -7.045 -10.572  0.00 41.70      C2   H  
ATOM   1858  HZ2 LYS B 259     -16.939  -6.267 -11.665  0.00 41.70      C2   H  
ATOM   1859  HZ3 LYS B 259     -16.977  -7.927 -11.554  0.00 41.70      C2   H  
ATOM   1860  N   VAL B 260     -14.244 -11.879  -5.203  1.00 39.76      C2   N  
ATOM   1861  CA  VAL B 260     -14.523 -13.223  -4.697  1.00 35.32      C2   C  
ATOM   1862  C   VAL B 260     -14.949 -13.366  -3.176  1.00 45.62      C2   C  
ATOM   1863  O   VAL B 260     -15.117 -14.454  -2.735  1.00 53.63      C2   O  
ATOM   1864  CB  VAL B 260     -13.416 -14.175  -5.025  1.00 33.00      C2   C  
ATOM   1865  CG1 VAL B 260     -13.389 -14.384  -6.573  1.00 32.33      C2   C  
ATOM   1866  CG2 VAL B 260     -12.106 -13.780  -4.410  1.00 31.48      C2   C  
ATOM   1867  H   VAL B 260     -13.459 -11.387  -4.801  0.00 39.76      C2   H  
ATOM   1868  HA  VAL B 260     -15.391 -13.626  -5.220  0.00 35.32      C2   H  
ATOM   1869  HB  VAL B 260     -13.675 -15.168  -4.660  0.00 33.00      C2   H  
ATOM   1870 HG11 VAL B 260     -14.261 -15.027  -6.693  0.00 32.33      C2   H  
ATOM   1871 HG12 VAL B 260     -13.399 -13.425  -7.090  0.00 32.33      C2   H  
ATOM   1872 HG13 VAL B 260     -12.571 -15.005  -6.936  0.00 32.33      C2   H  
ATOM   1873 HG21 VAL B 260     -11.245 -14.355  -4.750  0.00 31.48      C2   H  
ATOM   1874 HG22 VAL B 260     -11.845 -12.745  -4.631  0.00 31.48      C2   H  
ATOM   1875 HG23 VAL B 260     -12.137 -13.824  -3.321  0.00 31.48      C2   H  
ATOM   1876  N   ILE B 261     -15.013 -12.278  -2.412  1.00 39.78      C2   N  
ATOM   1877  CA  ILE B 261     -15.476 -12.344  -0.986  1.00 38.25      C2   C  
ATOM   1878  C   ILE B 261     -17.020 -12.270  -1.070  1.00 43.83      C2   C  
ATOM   1879  O   ILE B 261     -17.569 -11.416  -1.779  1.00 49.06      C2   O  
ATOM   1880  CB  ILE B 261     -14.884 -11.154  -0.186  1.00 43.61      C2   C  
ATOM   1881  CG1 ILE B 261     -13.299 -11.421  -0.034  1.00 34.49      C2   C  
ATOM   1882  CG2 ILE B 261     -15.484 -11.052   1.283  1.00 36.05      C2   C  
ATOM   1883  CD1 ILE B 261     -12.465 -10.096   0.146  1.00 30.57      C2   C  
ATOM   1884  H   ILE B 261     -14.926 -11.389  -2.884  0.00 39.78      C2   H  
ATOM   1885  HA  ILE B 261     -15.151 -13.260  -0.494  0.00 38.25      C2   H  
ATOM   1886  HB  ILE B 261     -15.035 -10.246  -0.770  0.00 43.61      C2   H  
ATOM   1887 HG12 ILE B 261     -13.177 -12.059   0.841  0.00 34.49      C2   H  
ATOM   1888 HG13 ILE B 261     -12.837 -12.058  -0.788  0.00 34.49      C2   H  
ATOM   1889 HG21 ILE B 261     -14.987 -10.380   1.982  0.00 36.05      C2   H  
ATOM   1890 HG22 ILE B 261     -16.472 -10.607   1.166  0.00 36.05      C2   H  
ATOM   1891 HG23 ILE B 261     -15.537 -12.094   1.599  0.00 36.05      C2   H  
ATOM   1892 HD11 ILE B 261     -13.173  -9.294   0.354  0.00 30.57      C2   H  
ATOM   1893 HD12 ILE B 261     -11.740 -10.246   0.947  0.00 30.57      C2   H  
ATOM   1894 HD13 ILE B 261     -11.902 -10.027  -0.785  0.00 30.57      C2   H  
ATOM   1895  N   SER B 262     -17.763 -13.087  -0.369  1.00 49.75      C2   N  
ATOM   1896  CA  SER B 262     -19.221 -13.168  -0.535  1.00 43.93      C2   C  
ATOM   1897  C   SER B 262     -19.968 -11.882  -0.023  1.00 48.56      C2   C  
ATOM   1898  O   SER B 262     -20.911 -11.425  -0.696  1.00 56.12      C2   O  
ATOM   1899  CB  SER B 262     -19.727 -14.458   0.152  1.00 45.38      C2   C  
ATOM   1900  OG  SER B 262     -19.584 -14.384   1.572  1.00 51.08      C2   O  
ATOM   1901  H   SER B 262     -17.328 -13.788   0.214  0.00 49.75      C2   H  
ATOM   1902  HA  SER B 262     -19.407 -13.086  -1.606  0.00 43.93      C2   H  
ATOM   1903  HB2 SER B 262     -20.745 -14.514  -0.232  0.00 45.38      C2   H  
ATOM   1904  HB3 SER B 262     -19.191 -15.341  -0.195  0.00 45.38      C2   H  
ATOM   1905  HG  SER B 262     -18.871 -14.972   1.832  0.00 51.08      C2   H  
ATOM   1906  N   TYR B 263     -19.360 -11.257   0.959  1.00 54.89      C2   N  
ATOM   1907  CA  TYR B 263     -19.847 -10.068   1.589  1.00 47.56      C2   C  
ATOM   1908  C   TYR B 263     -19.782  -8.810   0.679  1.00 58.43      C2   C  
ATOM   1909  O   TYR B 263     -20.451  -7.850   0.879  1.00 53.85      C2   O  
ATOM   1910  CB  TYR B 263     -19.064  -9.820   2.868  1.00 52.32      C2   C  
ATOM   1911  CG  TYR B 263     -19.239 -10.882   3.958  1.00 64.11      C2   C  
ATOM   1912  CD1 TYR B 263     -20.409 -10.876   4.700  1.00 64.94      C2   C  
ATOM   1913  CD2 TYR B 263     -18.235 -11.852   4.186  1.00 71.70      C2   C  
ATOM   1914  CE1 TYR B 263     -20.645 -11.939   5.615  1.00 78.89      C2   C  
ATOM   1915  CE2 TYR B 263     -18.473 -12.854   5.160  1.00 80.74      C2   C  
ATOM   1916  CZ  TYR B 263     -19.681 -12.882   5.873  1.00 85.88      C2   C  
ATOM   1917  OH  TYR B 263     -19.820 -13.810   6.801  1.00 89.08      C2   O  
ATOM   1918  H   TYR B 263     -18.771 -11.824   1.552  0.00 54.89      C2   H  
ATOM   1919  HA  TYR B 263     -20.903 -10.154   1.844  0.00 47.56      C2   H  
ATOM   1920  HB2 TYR B 263     -18.046  -9.668   2.506  0.00 52.32      C2   H  
ATOM   1921  HB3 TYR B 263     -19.260  -8.879   3.383  0.00 52.32      C2   H  
ATOM   1922  HD1 TYR B 263     -21.199 -10.152   4.563  0.00 64.94      C2   H  
ATOM   1923  HD2 TYR B 263     -17.374 -11.987   3.550  0.00 71.70      C2   H  
ATOM   1924  HE1 TYR B 263     -21.606 -12.005   6.103  0.00 78.89      C2   H  
ATOM   1925  HE2 TYR B 263     -17.714 -13.616   5.254  0.00 80.74      C2   H  
ATOM   1926  HH  TYR B 263     -20.590 -13.704   7.364  0.00 89.08      C2   H  
ATOM   1927  N   PHE B 264     -18.927  -8.905  -0.341  1.00 46.12      C2   N  
ATOM   1928  CA  PHE B 264     -18.799  -7.777  -1.226  1.00 45.75      C2   C  
ATOM   1929  C   PHE B 264     -19.723  -7.814  -2.402  1.00 48.16      C2   C  
ATOM   1930  O   PHE B 264     -20.302  -6.776  -2.710  1.00 43.32      C2   O  
ATOM   1931  CB  PHE B 264     -17.332  -7.517  -1.555  1.00 36.49      C2   C  
ATOM   1932  CG  PHE B 264     -16.942  -6.507  -2.593  1.00 25.45      C2   C  
ATOM   1933  CD1 PHE B 264     -16.903  -5.140  -2.238  1.00 26.57      C2   C  
ATOM   1934  CD2 PHE B 264     -16.933  -6.906  -3.968  1.00 23.57      C2   C  
ATOM   1935  CE1 PHE B 264     -16.656  -4.207  -3.240  1.00 29.77      C2   C  
ATOM   1936  CE2 PHE B 264     -16.782  -5.932  -4.941  1.00 27.89      C2   C  
ATOM   1937  CZ  PHE B 264     -16.591  -4.595  -4.540  1.00 31.51      C2   C  
ATOM   1938  H   PHE B 264     -18.576  -9.800  -0.651  0.00 46.12      C2   H  
ATOM   1939  HA  PHE B 264     -19.175  -6.888  -0.719  0.00 45.75      C2   H  
ATOM   1940  HB2 PHE B 264     -16.890  -7.212  -0.607  0.00 36.49      C2   H  
ATOM   1941  HB3 PHE B 264     -16.854  -8.467  -1.793  0.00 36.49      C2   H  
ATOM   1942  HD1 PHE B 264     -17.104  -4.808  -1.230  0.00 26.57      C2   H  
ATOM   1943  HD2 PHE B 264     -17.115  -7.953  -4.161  0.00 23.57      C2   H  
ATOM   1944  HE1 PHE B 264     -16.589  -3.190  -2.884  0.00 29.77      C2   H  
ATOM   1945  HE2 PHE B 264     -16.726  -6.132  -6.001  0.00 27.89      C2   H  
ATOM   1946  HZ  PHE B 264     -16.302  -3.822  -5.237  0.00 31.51      C2   H  
ATOM   1947  N   ARG B 265     -19.929  -9.004  -3.014  1.00 54.29      C2   N  
ATOM   1948  CA  ARG B 265     -20.943  -9.220  -4.064  1.00 61.13      C2   C  
ATOM   1949  C   ARG B 265     -22.476  -8.887  -3.746  1.00 58.20      C2   C  
ATOM   1950  O   ARG B 265     -23.207  -8.327  -4.596  1.00 59.09      C2   O  
ATOM   1951  CB  ARG B 265     -20.745 -10.675  -4.578  1.00 51.44      C2   C  
ATOM   1952  CG  ARG B 265     -19.356 -11.051  -4.963  1.00 50.85      C2   C  
ATOM   1953  CD  ARG B 265     -19.207 -12.592  -5.154  1.00 59.92      C2   C  
ATOM   1954  NE  ARG B 265     -19.854 -13.080  -6.346  1.00 62.05      C2   N  
ATOM   1955  CZ  ARG B 265     -19.361 -13.280  -7.579  1.00 67.00      C2   C  
ATOM   1956  NH1 ARG B 265     -18.097 -13.046  -7.933  1.00 55.08      C2   N  
ATOM   1957  NH2 ARG B 265     -20.192 -13.655  -8.484  1.00 78.11      C2   N  
ATOM   1958  H   ARG B 265     -19.590  -9.854  -2.588  0.00 54.29      C2   H  
ATOM   1959  HA  ARG B 265     -20.570  -8.494  -4.787  0.00 61.13      C2   H  
ATOM   1960  HB2 ARG B 265     -21.075 -11.350  -3.790  0.00 51.44      C2   H  
ATOM   1961  HB3 ARG B 265     -21.332 -10.868  -5.476  0.00 51.44      C2   H  
ATOM   1962  HG2 ARG B 265     -19.039 -10.589  -5.898  0.00 50.85      C2   H  
ATOM   1963  HG3 ARG B 265     -18.681 -10.729  -4.170  0.00 50.85      C2   H  
ATOM   1964  HD2 ARG B 265     -18.218 -13.016  -4.977  0.00 59.92      C2   H  
ATOM   1965  HD3 ARG B 265     -19.745 -13.147  -4.385  0.00 59.92      C2   H  
ATOM   1966  HE  ARG B 265     -20.645 -13.662  -6.109  0.00 62.05      C2   H  
ATOM   1967 HH11 ARG B 265     -17.404 -12.707  -7.280  0.00 55.08      C2   H  
ATOM   1968 HH12 ARG B 265     -17.754 -13.207  -8.869  0.00 55.08      C2   H  
ATOM   1969 HH21 ARG B 265     -21.183 -13.472  -8.429  0.00 78.11      C2   H  
ATOM   1970 HH22 ARG B 265     -19.874 -13.885  -9.415  0.00 78.11      C2   H  
ATOM   1971  N   ASP B 266     -22.905  -9.105  -2.483  1.00 50.46      C2   N  
ATOM   1972  CA  ASP B 266     -24.213  -8.786  -1.996  1.00 42.90      C2   C  
ATOM   1973  C   ASP B 266     -24.598  -7.238  -2.264  1.00 45.95      C2   C  
ATOM   1974  O   ASP B 266     -25.799  -6.886  -2.405  1.00 69.04      C2   O  
ATOM   1975  CB  ASP B 266     -24.303  -9.075  -0.472  1.00 51.01      C2   C  
ATOM   1976  CG  ASP B 266     -24.457 -10.544  -0.034  1.00 60.26      C2   C  
ATOM   1977  OD1 ASP B 266     -24.786 -11.412  -0.818  1.00 59.03      C2   O  
ATOM   1978  OD2 ASP B 266     -24.371 -10.721   1.194  1.00 61.89      C2   O  
ATOM   1979  H   ASP B 266     -22.258  -9.391  -1.761  0.00 50.46      C2   H  
ATOM   1980  HA  ASP B 266     -25.047  -9.301  -2.472  0.00 42.90      C2   H  
ATOM   1981  HB2 ASP B 266     -23.427  -8.570  -0.065  0.00 51.01      C2   H  
ATOM   1982  HB3 ASP B 266     -25.129  -8.511  -0.040  0.00 51.01      C2   H  
ATOM   1983  N   LEU B 267     -23.611  -6.322  -2.113  1.00 44.49      C2   N  
ATOM   1984  CA  LEU B 267     -23.797  -4.948  -2.347  1.00 46.35      C2   C  
ATOM   1985  C   LEU B 267     -24.176  -4.496  -3.817  1.00 46.58      C2   C  
ATOM   1986  O   LEU B 267     -24.137  -5.322  -4.752  1.00 34.70      C2   O  
ATOM   1987  CB  LEU B 267     -22.604  -4.122  -1.727  1.00 43.58      C2   C  
ATOM   1988  CG  LEU B 267     -22.050  -4.564  -0.336  1.00 44.02      C2   C  
ATOM   1989  CD1 LEU B 267     -20.676  -3.887  -0.115  1.00 33.96      C2   C  
ATOM   1990  CD2 LEU B 267     -23.145  -4.421   0.742  1.00 36.38      C2   C  
ATOM   1991  H   LEU B 267     -22.644  -6.614  -2.116  0.00 44.49      C2   H  
ATOM   1992  HA  LEU B 267     -24.681  -4.709  -1.757  0.00 46.35      C2   H  
ATOM   1993  HB2 LEU B 267     -21.727  -4.236  -2.364  0.00 43.58      C2   H  
ATOM   1994  HB3 LEU B 267     -22.759  -3.045  -1.663  0.00 43.58      C2   H  
ATOM   1995  HG  LEU B 267     -21.842  -5.632  -0.398  0.00 44.02      C2   H  
ATOM   1996 HD11 LEU B 267     -19.934  -4.553  -0.555  0.00 33.96      C2   H  
ATOM   1997 HD12 LEU B 267     -20.606  -2.924  -0.622  0.00 33.96      C2   H  
ATOM   1998 HD13 LEU B 267     -20.286  -3.672   0.880  0.00 33.96      C2   H  
ATOM   1999 HD21 LEU B 267     -23.494  -5.364   1.162  0.00 36.38      C2   H  
ATOM   2000 HD22 LEU B 267     -22.809  -3.753   1.535  0.00 36.38      C2   H  
ATOM   2001 HD23 LEU B 267     -24.135  -4.030   0.507  0.00 36.38      C2   H  
ATOM   2002  N   PRO B 268     -24.646  -3.213  -3.970  1.00 42.32      C2   N  
ATOM   2003  CA  PRO B 268     -25.119  -2.663  -5.263  1.00 50.80      C2   C  
ATOM   2004  C   PRO B 268     -24.019  -2.695  -6.262  1.00 47.72      C2   C  
ATOM   2005  O   PRO B 268     -22.937  -2.296  -5.917  1.00 50.82      C2   O  
ATOM   2006  CB  PRO B 268     -25.769  -1.322  -4.999  1.00 56.35      C2   C  
ATOM   2007  CG  PRO B 268     -25.837  -1.261  -3.450  1.00 44.30      C2   C  
ATOM   2008  CD  PRO B 268     -24.835  -2.150  -3.010  1.00 37.49      C2   C  
ATOM   2009  HA  PRO B 268     -25.917  -3.347  -5.552  0.00 50.80      C2   H  
ATOM   2010  HB2 PRO B 268     -25.096  -0.572  -5.415  0.00 56.35      C2   H  
ATOM   2011  HB3 PRO B 268     -26.805  -1.312  -5.340  0.00 56.35      C2   H  
ATOM   2012  HG2 PRO B 268     -25.732  -0.289  -2.967  0.00 44.30      C2   H  
ATOM   2013  HG3 PRO B 268     -26.836  -1.535  -3.112  0.00 44.30      C2   H  
ATOM   2014  HD2 PRO B 268     -23.897  -1.613  -2.867  0.00 37.49      C2   H  
ATOM   2015  HD3 PRO B 268     -24.879  -2.419  -1.954  0.00 37.49      C2   H  
ATOM   2016  N   ILE B 269     -24.306  -3.074  -7.500  1.00 49.72      C2   N  
ATOM   2017  CA  ILE B 269     -23.312  -3.198  -8.586  1.00 46.97      C2   C  
ATOM   2018  C   ILE B 269     -22.545  -1.936  -8.993  1.00 46.13      C2   C  
ATOM   2019  O   ILE B 269     -21.328  -2.007  -9.329  1.00 53.21      C2   O  
ATOM   2020  CB  ILE B 269     -23.772  -4.006  -9.866  1.00 54.15      C2   C  
ATOM   2021  CG1 ILE B 269     -22.680  -4.696 -10.709  1.00 43.86      C2   C  
ATOM   2022  CG2 ILE B 269     -24.701  -3.156 -10.818  1.00 68.35      C2   C  
ATOM   2023  CD1 ILE B 269     -23.103  -5.972 -11.447  1.00 43.50      C2   C  
ATOM   2024  H   ILE B 269     -25.293  -3.197  -7.676  0.00 49.72      C2   H  
ATOM   2025  HA  ILE B 269     -22.520  -3.798  -8.138  0.00 46.97      C2   H  
ATOM   2026  HB  ILE B 269     -24.408  -4.733  -9.361  0.00 54.15      C2   H  
ATOM   2027 HG12 ILE B 269     -22.243  -3.939 -11.360  0.00 43.86      C2   H  
ATOM   2028 HG13 ILE B 269     -21.939  -5.058  -9.997  0.00 43.86      C2   H  
ATOM   2029 HG21 ILE B 269     -24.193  -2.259 -11.173  0.00 68.35      C2   H  
ATOM   2030 HG22 ILE B 269     -25.040  -3.649 -11.729  0.00 68.35      C2   H  
ATOM   2031 HG23 ILE B 269     -25.523  -2.633 -10.330  0.00 68.35      C2   H  
ATOM   2032 HD11 ILE B 269     -22.784  -6.869 -10.916  0.00 43.50      C2   H  
ATOM   2033 HD12 ILE B 269     -24.178  -5.891 -11.609  0.00 43.50      C2   H  
ATOM   2034 HD13 ILE B 269     -22.517  -5.990 -12.366  0.00 43.50      C2   H  
ATOM   2035  N   GLU B 270     -23.125  -0.719  -8.882  1.00 57.42      C2   N  
ATOM   2036  CA  GLU B 270     -22.376   0.550  -9.058  1.00 53.61      C2   C  
ATOM   2037  C   GLU B 270     -21.471   0.888  -7.839  1.00 62.58      C2   C  
ATOM   2038  O   GLU B 270     -20.308   1.412  -7.867  1.00 52.53      C2   O  
ATOM   2039  CB  GLU B 270     -23.276   1.666  -9.463  1.00 83.45      C2   C  
ATOM   2040  CG  GLU B 270     -24.145   1.287 -10.663  1.00 88.98      C2   C  
ATOM   2041  CD  GLU B 270     -24.837   2.380 -11.538  1.00109.91      C2   C  
ATOM   2042  OE1 GLU B 270     -25.504   2.038 -12.493  1.00105.18      C2   O  
ATOM   2043  OE2 GLU B 270     -24.727   3.581 -11.207  1.00106.83      C2   O  
ATOM   2044  H   GLU B 270     -24.098  -0.641  -8.623  0.00 57.42      C2   H  
ATOM   2045  HA  GLU B 270     -21.753   0.501  -9.951  0.00 53.61      C2   H  
ATOM   2046  HB2 GLU B 270     -23.893   1.985  -8.623  0.00 83.45      C2   H  
ATOM   2047  HB3 GLU B 270     -22.705   2.586  -9.586  0.00 83.45      C2   H  
ATOM   2048  HG2 GLU B 270     -23.525   0.835 -11.437  0.00 88.98      C2   H  
ATOM   2049  HG3 GLU B 270     -24.905   0.568 -10.359  0.00 88.98      C2   H  
ATOM   2050  N   ASP B 271     -22.097   0.653  -6.680  1.00 54.50      C2   N  
ATOM   2051  CA  ASP B 271     -21.659   1.089  -5.390  1.00 45.82      C2   C  
ATOM   2052  C   ASP B 271     -20.334   0.355  -4.963  1.00 41.77      C2   C  
ATOM   2053  O   ASP B 271     -19.489   1.028  -4.344  1.00 45.17      C2   O  
ATOM   2054  CB  ASP B 271     -22.713   1.116  -4.242  1.00 45.34      C2   C  
ATOM   2055  CG  ASP B 271     -24.023   1.812  -4.409  1.00 59.83      C2   C  
ATOM   2056  OD1 ASP B 271     -24.492   2.079  -5.521  1.00 65.63      C2   O  
ATOM   2057  OD2 ASP B 271     -24.681   2.026  -3.329  1.00 78.93      C2   O  
ATOM   2058  H   ASP B 271     -23.009   0.230  -6.769  0.00 54.50      C2   H  
ATOM   2059  HA  ASP B 271     -21.420   2.131  -5.599  0.00 45.82      C2   H  
ATOM   2060  HB2 ASP B 271     -22.928   0.099  -3.914  0.00 45.34      C2   H  
ATOM   2061  HB3 ASP B 271     -22.126   1.480  -3.398  0.00 45.34      C2   H  
ATOM   2062  N   GLN B 272     -20.256  -0.946  -5.171  1.00 42.67      C2   N  
ATOM   2063  CA  GLN B 272     -19.052  -1.764  -5.070  1.00 31.88      C2   C  
ATOM   2064  C   GLN B 272     -17.695  -1.070  -5.516  1.00 34.07      C2   C  
ATOM   2065  O   GLN B 272     -16.723  -1.083  -4.742  1.00 33.50      C2   O  
ATOM   2066  CB  GLN B 272     -19.338  -3.027  -5.975  1.00 18.59      C2   C  
ATOM   2067  CG  GLN B 272     -20.221  -4.061  -5.271  1.00 23.97      C2   C  
ATOM   2068  CD  GLN B 272     -20.707  -5.085  -6.356  1.00 33.86      C2   C  
ATOM   2069  NE2 GLN B 272     -21.794  -5.801  -6.188  1.00 53.73      C2   N  
ATOM   2070  OE1 GLN B 272     -20.130  -5.118  -7.430  1.00 41.49      C2   O  
ATOM   2071  H   GLN B 272     -21.180  -1.334  -5.298  0.00 42.67      C2   H  
ATOM   2072  HA  GLN B 272     -18.899  -2.145  -4.060  0.00 31.88      C2   H  
ATOM   2073  HB2 GLN B 272     -19.675  -2.717  -6.964  0.00 18.59      C2   H  
ATOM   2074  HB3 GLN B 272     -18.433  -3.635  -5.983  0.00 18.59      C2   H  
ATOM   2075  HG2 GLN B 272     -19.587  -4.667  -4.623  0.00 23.97      C2   H  
ATOM   2076  HG3 GLN B 272     -20.970  -3.691  -4.571  0.00 23.97      C2   H  
ATOM   2077 HE21 GLN B 272     -22.358  -5.740  -5.353  0.00 53.73      C2   H  
ATOM   2078 HE22 GLN B 272     -22.204  -6.462  -6.832  0.00 53.73      C2   H  
ATOM   2079  N   ILE B 273     -17.790  -0.441  -6.659  1.00 38.88      C2   N  
ATOM   2080  CA  ILE B 273     -16.702   0.159  -7.448  1.00 32.29      C2   C  
ATOM   2081  C   ILE B 273     -15.901   1.236  -6.684  1.00 35.30      C2   C  
ATOM   2082  O   ILE B 273     -14.646   1.273  -6.649  1.00 38.23      C2   O  
ATOM   2083  CB  ILE B 273     -17.185   0.786  -8.813  1.00 41.95      C2   C  
ATOM   2084  CG1 ILE B 273     -18.050  -0.189  -9.676  1.00 39.61      C2   C  
ATOM   2085  CG2 ILE B 273     -15.999   1.329  -9.673  1.00 36.26      C2   C  
ATOM   2086  CD1 ILE B 273     -18.775   0.521 -10.859  1.00 47.74      C2   C  
ATOM   2087  H   ILE B 273     -18.701  -0.393  -7.091  0.00 38.88      C2   H  
ATOM   2088  HA  ILE B 273     -15.942  -0.591  -7.669  0.00 32.29      C2   H  
ATOM   2089  HB  ILE B 273     -17.774   1.665  -8.550  0.00 41.95      C2   H  
ATOM   2090 HG12 ILE B 273     -17.382  -0.993  -9.986  0.00 39.61      C2   H  
ATOM   2091 HG13 ILE B 273     -18.815  -0.566  -8.997  0.00 39.61      C2   H  
ATOM   2092 HG21 ILE B 273     -15.332   0.525  -9.987  0.00 36.26      C2   H  
ATOM   2093 HG22 ILE B 273     -16.308   1.981 -10.490  0.00 36.26      C2   H  
ATOM   2094 HG23 ILE B 273     -15.432   2.034  -9.064  0.00 36.26      C2   H  
ATOM   2095 HD11 ILE B 273     -18.843   1.606 -10.786  0.00 47.74      C2   H  
ATOM   2096 HD12 ILE B 273     -18.250   0.409 -11.808  0.00 47.74      C2   H  
ATOM   2097 HD13 ILE B 273     -19.789   0.137 -10.967  0.00 47.74      C2   H  
ATOM   2098  N   SER B 274     -16.639   2.153  -6.047  1.00 38.84      C2   N  
ATOM   2099  CA  SER B 274     -16.102   3.177  -5.156  1.00 40.89      C2   C  
ATOM   2100  C   SER B 274     -15.385   2.638  -3.990  1.00 44.17      C2   C  
ATOM   2101  O   SER B 274     -14.406   3.244  -3.540  1.00 34.01      C2   O  
ATOM   2102  CB  SER B 274     -17.240   4.220  -4.816  1.00 50.31      C2   C  
ATOM   2103  OG  SER B 274     -17.979   4.433  -6.034  1.00 60.28      C2   O  
ATOM   2104  H   SER B 274     -17.628   2.221  -6.241  0.00 38.84      C2   H  
ATOM   2105  HA  SER B 274     -15.398   3.612  -5.866  0.00 40.89      C2   H  
ATOM   2106  HB2 SER B 274     -17.932   3.681  -4.169  0.00 50.31      C2   H  
ATOM   2107  HB3 SER B 274     -16.729   5.026  -4.289  0.00 50.31      C2   H  
ATOM   2108  HG  SER B 274     -17.442   5.073  -6.507  0.00 60.28      C2   H  
ATOM   2109  N   LEU B 275     -15.844   1.502  -3.445  1.00 33.40      C2   N  
ATOM   2110  CA  LEU B 275     -15.117   0.864  -2.276  1.00 30.81      C2   C  
ATOM   2111  C   LEU B 275     -13.704   0.299  -2.669  1.00 29.92      C2   C  
ATOM   2112  O   LEU B 275     -12.815   0.404  -1.848  1.00 36.92      C2   O  
ATOM   2113  CB  LEU B 275     -15.950  -0.325  -1.756  1.00 34.73      C2   C  
ATOM   2114  CG  LEU B 275     -17.330  -0.015  -1.181  1.00 31.30      C2   C  
ATOM   2115  CD1 LEU B 275     -18.196  -1.272  -0.952  1.00 27.32      C2   C  
ATOM   2116  CD2 LEU B 275     -17.229   0.854   0.051  1.00 34.89      C2   C  
ATOM   2117  H   LEU B 275     -16.759   1.228  -3.773  0.00 33.40      C2   H  
ATOM   2118  HA  LEU B 275     -14.944   1.572  -1.466  0.00 30.81      C2   H  
ATOM   2119  HB2 LEU B 275     -16.089  -1.090  -2.520  0.00 34.73      C2   H  
ATOM   2120  HB3 LEU B 275     -15.373  -0.765  -0.943  0.00 34.73      C2   H  
ATOM   2121  HG  LEU B 275     -17.797   0.611  -1.941  0.00 31.30      C2   H  
ATOM   2122 HD11 LEU B 275     -18.906  -0.992  -0.174  0.00 27.32      C2   H  
ATOM   2123 HD12 LEU B 275     -18.906  -1.430  -1.763  0.00 27.32      C2   H  
ATOM   2124 HD13 LEU B 275     -17.681  -2.137  -0.534  0.00 27.32      C2   H  
ATOM   2125 HD21 LEU B 275     -16.207   1.187   0.235  0.00 34.89      C2   H  
ATOM   2126 HD22 LEU B 275     -17.830   1.755  -0.069  0.00 34.89      C2   H  
ATOM   2127 HD23 LEU B 275     -17.610   0.451   0.990  0.00 34.89      C2   H  
ATOM   2128  N   LEU B 276     -13.575  -0.156  -3.935  1.00 27.75      C2   N  
ATOM   2129  CA  LEU B 276     -12.340  -0.678  -4.472  1.00 30.56      C2   C  
ATOM   2130  C   LEU B 276     -11.374   0.510  -4.845  1.00 38.58      C2   C  
ATOM   2131  O   LEU B 276     -10.187   0.376  -4.589  1.00 36.17      C2   O  
ATOM   2132  CB  LEU B 276     -12.805  -1.575  -5.681  1.00 33.75      C2   C  
ATOM   2133  CG  LEU B 276     -13.368  -2.924  -5.270  1.00 31.27      C2   C  
ATOM   2134  CD1 LEU B 276     -13.980  -3.733  -6.541  1.00 31.19      C2   C  
ATOM   2135  CD2 LEU B 276     -12.295  -3.766  -4.521  1.00 21.35      C2   C  
ATOM   2136  H   LEU B 276     -14.346  -0.178  -4.586  0.00 27.75      C2   H  
ATOM   2137  HA  LEU B 276     -11.884  -1.233  -3.653  0.00 30.56      C2   H  
ATOM   2138  HB2 LEU B 276     -13.553  -0.985  -6.209  0.00 33.75      C2   H  
ATOM   2139  HB3 LEU B 276     -11.989  -1.776  -6.376  0.00 33.75      C2   H  
ATOM   2140  HG  LEU B 276     -14.265  -2.787  -4.666  0.00 31.27      C2   H  
ATOM   2141 HD11 LEU B 276     -14.077  -4.791  -6.297  0.00 31.19      C2   H  
ATOM   2142 HD12 LEU B 276     -14.981  -3.353  -6.747  0.00 31.19      C2   H  
ATOM   2143 HD13 LEU B 276     -13.393  -3.678  -7.458  0.00 31.19      C2   H  
ATOM   2144 HD21 LEU B 276     -12.605  -3.729  -3.477  0.00 21.35      C2   H  
ATOM   2145 HD22 LEU B 276     -12.281  -4.839  -4.713  0.00 21.35      C2   H  
ATOM   2146 HD23 LEU B 276     -11.259  -3.430  -4.541  0.00 21.35      C2   H  
ATOM   2147  N   LYS B 277     -11.947   1.580  -5.366  1.00 45.00      C2   N  
ATOM   2148  CA  LYS B 277     -11.165   2.718  -5.805  1.00 39.37      C2   C  
ATOM   2149  C   LYS B 277     -10.710   3.536  -4.605  1.00 36.60      C2   C  
ATOM   2150  O   LYS B 277      -9.581   3.962  -4.530  1.00 31.80      C2   O  
ATOM   2151  CB  LYS B 277     -11.986   3.522  -6.828  1.00 27.43      C2   C  
ATOM   2152  CG  LYS B 277     -12.121   2.744  -8.145  1.00 40.89      C2   C  
ATOM   2153  CD  LYS B 277     -13.085   3.347  -9.166  1.00 47.58      C2   C  
ATOM   2154  CE  LYS B 277     -12.652   4.702  -9.892  1.00 53.18      C2   C  
ATOM   2155  NZ  LYS B 277     -13.603   5.146 -10.950  1.00 63.93      C2   N  
ATOM   2156  H   LYS B 277     -12.915   1.565  -5.653  0.00 45.00      C2   H  
ATOM   2157  HA  LYS B 277     -10.267   2.377  -6.319  0.00 39.37      C2   H  
ATOM   2158  HB2 LYS B 277     -12.975   3.679  -6.396  0.00 27.43      C2   H  
ATOM   2159  HB3 LYS B 277     -11.580   4.530  -6.907  0.00 27.43      C2   H  
ATOM   2160  HG2 LYS B 277     -11.136   2.749  -8.613  0.00 40.89      C2   H  
ATOM   2161  HG3 LYS B 277     -12.352   1.701  -7.927  0.00 40.89      C2   H  
ATOM   2162  HD2 LYS B 277     -13.331   2.559  -9.878  0.00 47.58      C2   H  
ATOM   2163  HD3 LYS B 277     -13.960   3.668  -8.601  0.00 47.58      C2   H  
ATOM   2164  HE2 LYS B 277     -12.455   5.566  -9.256  0.00 53.18      C2   H  
ATOM   2165  HE3 LYS B 277     -11.726   4.527 -10.440  0.00 53.18      C2   H  
ATOM   2166  HZ1 LYS B 277     -13.396   6.086 -11.255  0.00 63.93      C2   H  
ATOM   2167  HZ2 LYS B 277     -13.604   4.489 -11.717  0.00 63.93      C2   H  
ATOM   2168  HZ3 LYS B 277     -14.576   5.169 -10.679  0.00 63.93      C2   H  
ATOM   2169  N   GLY B 278     -11.614   3.740  -3.646  1.00 23.06      C2   N  
ATOM   2170  CA  GLY B 278     -11.262   4.464  -2.391  1.00 26.46      C2   C  
ATOM   2171  C   GLY B 278     -10.229   3.713  -1.648  1.00 32.49      C2   C  
ATOM   2172  O   GLY B 278      -9.251   4.343  -1.245  1.00 37.68      C2   O  
ATOM   2173  H   GLY B 278     -12.586   3.503  -3.788  0.00 23.06      C2   H  
ATOM   2174  HA2 GLY B 278     -10.860   5.469  -2.524  0.00 26.46      C2   H  
ATOM   2175  HA3 GLY B 278     -12.135   4.456  -1.739  0.00 26.46      C2   H  
ATOM   2176  N   ALA B 279     -10.208   2.383  -1.541  1.00 29.56      C2   N  
ATOM   2177  CA  ALA B 279      -9.190   1.630  -0.723  1.00 34.50      C2   C  
ATOM   2178  C   ALA B 279      -7.879   1.333  -1.389  1.00 34.38      C2   C  
ATOM   2179  O   ALA B 279      -7.003   0.815  -0.739  1.00 46.23      C2   O  
ATOM   2180  CB  ALA B 279      -9.775   0.274  -0.192  1.00 32.94      C2   C  
ATOM   2181  H   ALA B 279     -11.048   1.932  -1.876  0.00 29.56      C2   H  
ATOM   2182  HA  ALA B 279      -9.092   2.215   0.192  0.00 34.50      C2   H  
ATOM   2183  HB1 ALA B 279     -10.697   0.398   0.377  0.00 32.94      C2   H  
ATOM   2184  HB2 ALA B 279      -9.828  -0.547  -0.907  0.00 32.94      C2   H  
ATOM   2185  HB3 ALA B 279      -9.038  -0.013   0.558  0.00 32.94      C2   H  
ATOM   2186  N   ALA B 280      -7.820   1.619  -2.712  1.00 32.26      C2   N  
ATOM   2187  CA  ALA B 280      -6.678   1.309  -3.625  1.00 34.65      C2   C  
ATOM   2188  C   ALA B 280      -5.305   1.587  -2.958  1.00 37.65      C2   C  
ATOM   2189  O   ALA B 280      -4.491   0.677  -2.923  1.00 33.68      C2   O  
ATOM   2190  CB  ALA B 280      -6.727   2.044  -4.960  1.00 43.50      C2   C  
ATOM   2191  H   ALA B 280      -8.705   1.929  -3.087  0.00 32.26      C2   H  
ATOM   2192  HA  ALA B 280      -6.794   0.266  -3.918  0.00 34.65      C2   H  
ATOM   2193  HB1 ALA B 280      -5.778   1.808  -5.444  0.00 43.50      C2   H  
ATOM   2194  HB2 ALA B 280      -7.496   1.520  -5.528  0.00 43.50      C2   H  
ATOM   2195  HB3 ALA B 280      -6.848   3.127  -4.950  0.00 43.50      C2   H  
ATOM   2196  N   PHE B 281      -5.093   2.767  -2.343  1.00 38.72      C2   N  
ATOM   2197  CA  PHE B 281      -3.839   3.137  -1.665  1.00 30.97      C2   C  
ATOM   2198  C   PHE B 281      -3.646   2.391  -0.384  1.00 27.58      C2   C  
ATOM   2199  O   PHE B 281      -2.549   1.880  -0.182  1.00 23.81      C2   O  
ATOM   2200  CB  PHE B 281      -3.807   4.687  -1.450  1.00 38.70      C2   C  
ATOM   2201  CG  PHE B 281      -2.619   5.277  -0.697  1.00 37.75      C2   C  
ATOM   2202  CD1 PHE B 281      -1.394   5.119  -1.283  1.00 28.65      C2   C  
ATOM   2203  CD2 PHE B 281      -2.730   5.736   0.623  1.00 37.65      C2   C  
ATOM   2204  CE1 PHE B 281      -0.281   5.710  -0.660  1.00 32.96      C2   C  
ATOM   2205  CE2 PHE B 281      -1.640   6.215   1.292  1.00 31.59      C2   C  
ATOM   2206  CZ  PHE B 281      -0.431   6.207   0.657  1.00 32.71      C2   C  
ATOM   2207  H   PHE B 281      -5.729   3.537  -2.493  0.00 38.72      C2   H  
ATOM   2208  HA  PHE B 281      -3.018   2.882  -2.335  0.00 30.97      C2   H  
ATOM   2209  HB2 PHE B 281      -3.871   5.188  -2.416  0.00 38.70      C2   H  
ATOM   2210  HB3 PHE B 281      -4.622   5.004  -0.799  0.00 38.70      C2   H  
ATOM   2211  HD1 PHE B 281      -1.309   4.648  -2.251  0.00 28.65      C2   H  
ATOM   2212  HD2 PHE B 281      -3.731   5.727   1.028  0.00 37.65      C2   H  
ATOM   2213  HE1 PHE B 281       0.681   5.820  -1.139  0.00 32.96      C2   H  
ATOM   2214  HE2 PHE B 281      -1.690   6.648   2.280  0.00 31.59      C2   H  
ATOM   2215  HZ  PHE B 281       0.477   6.620   1.069  0.00 32.71      C2   H  
ATOM   2216  N   GLU B 282      -4.750   2.262   0.408  1.00 30.75      C2   N  
ATOM   2217  CA  GLU B 282      -4.649   1.745   1.791  1.00 21.84      C2   C  
ATOM   2218  C   GLU B 282      -4.306   0.242   1.831  1.00 18.39      C2   C  
ATOM   2219  O   GLU B 282      -3.392  -0.205   2.568  1.00 20.45      C2   O  
ATOM   2220  CB  GLU B 282      -6.017   2.096   2.449  1.00 23.35      C2   C  
ATOM   2221  CG  GLU B 282      -6.458   3.589   2.390  1.00 26.68      C2   C  
ATOM   2222  CD  GLU B 282      -7.786   3.954   3.031  1.00 28.68      C2   C  
ATOM   2223  OE1 GLU B 282      -8.475   3.093   3.649  1.00 27.64      C2   O  
ATOM   2224  OE2 GLU B 282      -8.189   5.105   2.919  1.00 38.86      C2   O  
ATOM   2225  H   GLU B 282      -5.657   2.223  -0.035  0.00 30.75      C2   H  
ATOM   2226  HA  GLU B 282      -3.810   2.227   2.292  0.00 21.84      C2   H  
ATOM   2227  HB2 GLU B 282      -6.820   1.573   1.930  0.00 23.35      C2   H  
ATOM   2228  HB3 GLU B 282      -5.977   1.716   3.470  0.00 23.35      C2   H  
ATOM   2229  HG2 GLU B 282      -5.671   4.123   2.922  0.00 26.68      C2   H  
ATOM   2230  HG3 GLU B 282      -6.491   3.971   1.370  0.00 26.68      C2   H  
ATOM   2231  N   LEU B 283      -5.041  -0.529   1.000  1.00 28.90      C2   N  
ATOM   2232  CA  LEU B 283      -4.758  -1.929   0.654  1.00 21.43      C2   C  
ATOM   2233  C   LEU B 283      -3.383  -2.255   0.051  1.00 18.69      C2   C  
ATOM   2234  O   LEU B 283      -2.703  -3.192   0.520  1.00 27.22      C2   O  
ATOM   2235  CB  LEU B 283      -5.878  -2.516  -0.179  1.00 22.87      C2   C  
ATOM   2236  CG  LEU B 283      -7.222  -2.832   0.537  1.00 28.21      C2   C  
ATOM   2237  CD1 LEU B 283      -8.293  -2.994  -0.509  1.00 31.25      C2   C  
ATOM   2238  CD2 LEU B 283      -7.182  -4.074   1.481  1.00 35.37      C2   C  
ATOM   2239  H   LEU B 283      -5.822  -0.046   0.579  0.00 28.90      C2   H  
ATOM   2240  HA  LEU B 283      -4.750  -2.420   1.627  0.00 21.43      C2   H  
ATOM   2241  HB2 LEU B 283      -5.848  -1.885  -1.068  0.00 22.87      C2   H  
ATOM   2242  HB3 LEU B 283      -5.560  -3.476  -0.586  0.00 22.87      C2   H  
ATOM   2243  HG  LEU B 283      -7.505  -1.957   1.121  0.00 28.21      C2   H  
ATOM   2244 HD11 LEU B 283      -8.440  -4.052  -0.729  0.00 31.25      C2   H  
ATOM   2245 HD12 LEU B 283      -9.246  -2.600  -0.158  0.00 31.25      C2   H  
ATOM   2246 HD13 LEU B 283      -8.183  -2.425  -1.432  0.00 31.25      C2   H  
ATOM   2247 HD21 LEU B 283      -8.207  -4.248   1.809  0.00 35.37      C2   H  
ATOM   2248 HD22 LEU B 283      -6.811  -4.908   0.885  0.00 35.37      C2   H  
ATOM   2249 HD23 LEU B 283      -6.492  -3.825   2.287  0.00 35.37      C2   H  
ATOM   2250  N   CYS B 284      -2.930  -1.427  -0.865  1.00 22.26      C2   N  
ATOM   2251  CA  CYS B 284      -1.549  -1.248  -1.252  1.00 25.97      C2   C  
ATOM   2252  C   CYS B 284      -0.514  -0.932  -0.150  1.00 21.25      C2   C  
ATOM   2253  O   CYS B 284       0.451  -1.646   0.013  1.00 24.90      C2   O  
ATOM   2254  CB  CYS B 284      -1.385  -0.323  -2.447  1.00 24.81      C2   C  
ATOM   2255  SG  CYS B 284      -2.151  -0.823  -4.028  1.00 63.37      C2   S  
ATOM   2256  H   CYS B 284      -3.482  -0.617  -1.111  0.00 22.26      C2   H  
ATOM   2257  HA  CYS B 284      -1.340  -2.232  -1.670  0.00 25.97      C2   H  
ATOM   2258  HB2 CYS B 284      -1.756   0.652  -2.133  0.00 24.81      C2   H  
ATOM   2259  HB3 CYS B 284      -0.312  -0.289  -2.634  0.00 24.81      C2   H  
ATOM   2260  HG  CYS B 284      -3.324  -0.207  -3.856  0.00 63.37      C2   H  
ATOM   2261  N   GLN B 285      -0.845   0.002   0.733  1.00 27.86      C2   N  
ATOM   2262  CA  GLN B 285      -0.105   0.223   1.939  1.00 23.39      C2   C  
ATOM   2263  C   GLN B 285      -0.095  -0.984   2.946  1.00 20.59      C2   C  
ATOM   2264  O   GLN B 285       1.020  -1.304   3.397  1.00 23.72      C2   O  
ATOM   2265  CB  GLN B 285      -0.369   1.695   2.497  1.00 25.44      C2   C  
ATOM   2266  CG  GLN B 285       0.063   2.867   1.579  1.00 19.39      C2   C  
ATOM   2267  CD  GLN B 285       1.412   2.718   0.987  1.00 31.62      C2   C  
ATOM   2268  NE2 GLN B 285       1.551   2.802  -0.318  1.00 41.85      C2   N  
ATOM   2269  OE1 GLN B 285       2.384   2.678   1.713  1.00 24.96      C2   O  
ATOM   2270  H   GLN B 285      -1.665   0.591   0.708  0.00 27.86      C2   H  
ATOM   2271  HA  GLN B 285       0.940   0.217   1.629  0.00 23.39      C2   H  
ATOM   2272  HB2 GLN B 285      -1.359   1.839   2.932  0.00 25.44      C2   H  
ATOM   2273  HB3 GLN B 285       0.248   1.683   3.396  0.00 25.44      C2   H  
ATOM   2274  HG2 GLN B 285      -0.548   3.149   0.722  0.00 19.39      C2   H  
ATOM   2275  HG3 GLN B 285      -0.044   3.764   2.189  0.00 19.39      C2   H  
ATOM   2276 HE21 GLN B 285       0.680   2.672  -0.812  0.00 41.85      C2   H  
ATOM   2277 HE22 GLN B 285       2.410   2.824  -0.849  0.00 41.85      C2   H  
ATOM   2278  N   LEU B 286      -1.195  -1.611   3.239  1.00 28.42      C2   N  
ATOM   2279  CA  LEU B 286      -1.250  -2.802   4.038  1.00 26.11      C2   C  
ATOM   2280  C   LEU B 286      -0.652  -4.033   3.406  1.00 24.37      C2   C  
ATOM   2281  O   LEU B 286       0.029  -4.716   4.146  1.00 24.63      C2   O  
ATOM   2282  CB  LEU B 286      -2.704  -3.138   4.276  1.00 22.15      C2   C  
ATOM   2283  CG  LEU B 286      -3.336  -2.146   5.290  1.00 21.31      C2   C  
ATOM   2284  CD1 LEU B 286      -4.782  -2.082   5.405  1.00 15.11      C2   C  
ATOM   2285  CD2 LEU B 286      -2.715  -2.431   6.665  1.00 18.39      C2   C  
ATOM   2286  H   LEU B 286      -2.011  -1.220   2.790  0.00 28.42      C2   H  
ATOM   2287  HA  LEU B 286      -0.738  -2.622   4.983  0.00 26.11      C2   H  
ATOM   2288  HB2 LEU B 286      -3.168  -3.218   3.293  0.00 22.15      C2   H  
ATOM   2289  HB3 LEU B 286      -2.831  -4.175   4.587  0.00 22.15      C2   H  
ATOM   2290  HG  LEU B 286      -3.006  -1.163   4.953  0.00 21.31      C2   H  
ATOM   2291 HD11 LEU B 286      -5.317  -2.775   4.756  0.00 15.11      C2   H  
ATOM   2292 HD12 LEU B 286      -5.127  -2.212   6.430  0.00 15.11      C2   H  
ATOM   2293 HD13 LEU B 286      -5.294  -1.171   5.094  0.00 15.11      C2   H  
ATOM   2294 HD21 LEU B 286      -1.883  -3.133   6.607  0.00 18.39      C2   H  
ATOM   2295 HD22 LEU B 286      -2.083  -1.647   7.083  0.00 18.39      C2   H  
ATOM   2296 HD23 LEU B 286      -3.394  -2.761   7.451  0.00 18.39      C2   H  
ATOM   2297  N   ARG B 287      -0.716  -4.217   2.130  1.00 25.47      C2   N  
ATOM   2298  CA  ARG B 287      -0.119  -5.294   1.418  1.00 24.11      C2   C  
ATOM   2299  C   ARG B 287       1.379  -5.108   1.198  1.00 16.52      C2   C  
ATOM   2300  O   ARG B 287       2.089  -6.139   1.108  1.00 17.23      C2   O  
ATOM   2301  CB  ARG B 287      -0.893  -5.624   0.097  1.00 22.33      C2   C  
ATOM   2302  CG  ARG B 287      -2.173  -6.440   0.391  1.00 21.97      C2   C  
ATOM   2303  CD  ARG B 287      -3.091  -6.372  -0.829  1.00 18.78      C2   C  
ATOM   2304  NE  ARG B 287      -4.230  -7.261  -0.591  1.00 27.10      C2   N  
ATOM   2305  CZ  ARG B 287      -4.764  -8.220  -1.325  1.00 38.21      C2   C  
ATOM   2306  NH1 ARG B 287      -4.473  -8.524  -2.568  1.00 38.72      C2   N  
ATOM   2307  NH2 ARG B 287      -5.724  -8.901  -0.782  1.00 34.81      C2   N  
ATOM   2308  H   ARG B 287      -1.299  -3.634   1.547  0.00 25.47      C2   H  
ATOM   2309  HA  ARG B 287      -0.168  -6.167   2.069  0.00 24.11      C2   H  
ATOM   2310  HB2 ARG B 287      -1.112  -4.730  -0.487  0.00 22.33      C2   H  
ATOM   2311  HB3 ARG B 287      -0.326  -6.300  -0.544  0.00 22.33      C2   H  
ATOM   2312  HG2 ARG B 287      -2.123  -7.410   0.885  0.00 21.97      C2   H  
ATOM   2313  HG3 ARG B 287      -2.731  -5.805   1.078  0.00 21.97      C2   H  
ATOM   2314  HD2 ARG B 287      -3.481  -5.359  -0.928  0.00 18.78      C2   H  
ATOM   2315  HD3 ARG B 287      -2.628  -6.770  -1.732  0.00 18.78      C2   H  
ATOM   2316  HE  ARG B 287      -4.592  -7.174   0.348  0.00 27.10      C2   H  
ATOM   2317 HH11 ARG B 287      -3.641  -8.126  -2.979  0.00 38.72      C2   H  
ATOM   2318 HH12 ARG B 287      -4.786  -9.430  -2.888  0.00 38.72      C2   H  
ATOM   2319 HH21 ARG B 287      -6.281  -9.584  -1.276  0.00 34.81      C2   H  
ATOM   2320 HH22 ARG B 287      -6.057  -8.783   0.165  0.00 34.81      C2   H  
ATOM   2321  N   PHE B 288       1.922  -3.865   1.211  1.00 26.31      C2   N  
ATOM   2322  CA  PHE B 288       3.388  -3.477   1.278  1.00 20.57      C2   C  
ATOM   2323  C   PHE B 288       3.871  -3.807   2.657  1.00 23.26      C2   C  
ATOM   2324  O   PHE B 288       4.975  -4.354   2.894  1.00 20.86      C2   O  
ATOM   2325  CB  PHE B 288       3.431  -2.043   0.786  1.00 29.08      C2   C  
ATOM   2326  CG  PHE B 288       3.538  -1.708  -0.700  1.00 21.34      C2   C  
ATOM   2327  CD1 PHE B 288       3.900  -2.666  -1.703  1.00 18.36      C2   C  
ATOM   2328  CD2 PHE B 288       3.411  -0.336  -1.004  1.00 28.28      C2   C  
ATOM   2329  CE1 PHE B 288       3.947  -2.136  -3.018  1.00 23.88      C2   C  
ATOM   2330  CE2 PHE B 288       3.535   0.134  -2.319  1.00 26.25      C2   C  
ATOM   2331  CZ  PHE B 288       3.794  -0.760  -3.330  1.00 36.16      C2   C  
ATOM   2332  H   PHE B 288       1.233  -3.129   1.161  0.00 26.31      C2   H  
ATOM   2333  HA  PHE B 288       4.008  -4.061   0.597  0.00 20.57      C2   H  
ATOM   2334  HB2 PHE B 288       2.652  -1.403   1.201  0.00 29.08      C2   H  
ATOM   2335  HB3 PHE B 288       4.373  -1.671   1.190  0.00 29.08      C2   H  
ATOM   2336  HD1 PHE B 288       4.131  -3.692  -1.456  0.00 18.36      C2   H  
ATOM   2337  HD2 PHE B 288       3.380   0.433  -0.247  0.00 28.28      C2   H  
ATOM   2338  HE1 PHE B 288       4.192  -2.811  -3.825  0.00 23.88      C2   H  
ATOM   2339  HE2 PHE B 288       3.605   1.162  -2.641  0.00 26.25      C2   H  
ATOM   2340  HZ  PHE B 288       3.815  -0.360  -4.333  0.00 36.16      C2   H  
ATOM   2341  N   ASN B 289       3.041  -3.503   3.670  1.00 18.44      C2   N  
ATOM   2342  CA  ASN B 289       3.315  -3.796   5.078  1.00 24.31      C2   C  
ATOM   2343  C   ASN B 289       3.293  -5.211   5.635  1.00 20.45      C2   C  
ATOM   2344  O   ASN B 289       3.905  -5.628   6.623  1.00 24.33      C2   O  
ATOM   2345  CB  ASN B 289       2.494  -2.878   5.945  1.00 20.76      C2   C  
ATOM   2346  CG  ASN B 289       2.981  -2.714   7.310  1.00 18.61      C2   C  
ATOM   2347  ND2 ASN B 289       3.917  -1.822   7.545  1.00 19.12      C2   N  
ATOM   2348  OD1 ASN B 289       2.486  -3.411   8.225  1.00 25.09      C2   O  
ATOM   2349  H   ASN B 289       2.194  -3.005   3.436  0.00 18.44      C2   H  
ATOM   2350  HA  ASN B 289       4.366  -3.530   5.191  0.00 24.31      C2   H  
ATOM   2351  HB2 ASN B 289       2.312  -1.899   5.502  0.00 20.76      C2   H  
ATOM   2352  HB3 ASN B 289       1.490  -3.276   6.096  0.00 20.76      C2   H  
ATOM   2353 HD21 ASN B 289       4.394  -1.298   6.824  0.00 19.12      C2   H  
ATOM   2354 HD22 ASN B 289       4.122  -1.504   8.481  0.00 19.12      C2   H  
ATOM   2355  N   THR B 290       2.624  -6.017   4.779  1.00  9.69      C2   N  
ATOM   2356  CA  THR B 290       2.585  -7.486   4.850  1.00 18.98      C2   C  
ATOM   2357  C   THR B 290       3.942  -8.163   4.467  1.00 14.09      C2   C  
ATOM   2358  O   THR B 290       4.176  -9.335   4.640  1.00 24.40      C2   O  
ATOM   2359  CB  THR B 290       1.392  -8.165   4.064  1.00 16.70      C2   C  
ATOM   2360  CG2 THR B 290       1.171  -9.721   4.097  1.00 10.02      C2   C  
ATOM   2361  OG1 THR B 290       0.168  -7.684   4.616  1.00 16.06      C2   O  
ATOM   2362  H   THR B 290       2.173  -5.583   3.987  0.00  9.69      C2   H  
ATOM   2363  HA  THR B 290       2.389  -7.806   5.874  0.00 18.98      C2   H  
ATOM   2364  HB  THR B 290       1.471  -7.826   3.031  0.00 16.70      C2   H  
ATOM   2365  HG1 THR B 290       0.148  -6.730   4.515  0.00 16.06      C2   H  
ATOM   2366 HG21 THR B 290       1.516 -10.096   5.061  0.00 10.02      C2   H  
ATOM   2367 HG22 THR B 290       0.139 -10.045   3.964  0.00 10.02      C2   H  
ATOM   2368 HG23 THR B 290       1.729 -10.247   3.323  0.00 10.02      C2   H  
ATOM   2369  N   VAL B 291       4.890  -7.376   4.020  1.00 13.57      C2   N  
ATOM   2370  CA  VAL B 291       6.169  -7.792   3.474  1.00 19.80      C2   C  
ATOM   2371  C   VAL B 291       7.272  -6.825   4.082  1.00 23.85      C2   C  
ATOM   2372  O   VAL B 291       8.387  -6.801   3.577  1.00 18.61      C2   O  
ATOM   2373  CB  VAL B 291       6.288  -7.912   1.951  1.00 19.25      C2   C  
ATOM   2374  CG1 VAL B 291       5.406  -9.083   1.544  1.00 14.65      C2   C  
ATOM   2375  CG2 VAL B 291       6.061  -6.669   1.089  1.00 19.12      C2   C  
ATOM   2376  H   VAL B 291       4.720  -6.390   3.877  0.00 13.57      C2   H  
ATOM   2377  HA  VAL B 291       6.448  -8.778   3.844  0.00 19.80      C2   H  
ATOM   2378  HB  VAL B 291       7.279  -8.357   1.863  0.00 19.25      C2   H  
ATOM   2379 HG11 VAL B 291       5.666  -9.320   0.512  0.00 14.65      C2   H  
ATOM   2380 HG12 VAL B 291       5.641 -10.005   2.076  0.00 14.65      C2   H  
ATOM   2381 HG13 VAL B 291       4.331  -8.918   1.621  0.00 14.65      C2   H  
ATOM   2382 HG21 VAL B 291       6.195  -7.069   0.084  0.00 19.12      C2   H  
ATOM   2383 HG22 VAL B 291       5.158  -6.062   1.147  0.00 19.12      C2   H  
ATOM   2384 HG23 VAL B 291       6.885  -6.019   1.385  0.00 19.12      C2   H  
ATOM   2385  N   PHE B 292       6.913  -6.005   5.053  1.00 22.74      C2   N  
ATOM   2386  CA  PHE B 292       7.873  -5.102   5.676  1.00 20.41      C2   C  
ATOM   2387  C   PHE B 292       8.606  -5.906   6.736  1.00 25.91      C2   C  
ATOM   2388  O   PHE B 292       7.956  -6.483   7.629  1.00 33.92      C2   O  
ATOM   2389  CB  PHE B 292       7.121  -3.878   6.244  1.00 27.19      C2   C  
ATOM   2390  CG  PHE B 292       7.997  -2.934   7.011  1.00 29.25      C2   C  
ATOM   2391  CD1 PHE B 292       8.867  -2.088   6.363  1.00 28.24      C2   C  
ATOM   2392  CD2 PHE B 292       7.896  -2.825   8.423  1.00 24.18      C2   C  
ATOM   2393  CE1 PHE B 292       9.783  -1.257   7.029  1.00 31.53      C2   C  
ATOM   2394  CE2 PHE B 292       8.711  -1.950   9.116  1.00 26.37      C2   C  
ATOM   2395  CZ  PHE B 292       9.639  -1.129   8.421  1.00 26.71      C2   C  
ATOM   2396  H   PHE B 292       6.027  -6.361   5.383  0.00 22.74      C2   H  
ATOM   2397  HA  PHE B 292       8.630  -4.730   4.986  0.00 20.41      C2   H  
ATOM   2398  HB2 PHE B 292       6.645  -3.373   5.402  0.00 27.19      C2   H  
ATOM   2399  HB3 PHE B 292       6.393  -4.305   6.933  0.00 27.19      C2   H  
ATOM   2400  HD1 PHE B 292       9.013  -1.996   5.297  0.00 28.24      C2   H  
ATOM   2401  HD2 PHE B 292       7.164  -3.382   8.989  0.00 24.18      C2   H  
ATOM   2402  HE1 PHE B 292      10.496  -0.705   6.435  0.00 31.53      C2   H  
ATOM   2403  HE2 PHE B 292       8.594  -1.841  10.184  0.00 26.37      C2   H  
ATOM   2404  HZ  PHE B 292      10.235  -0.381   8.925  0.00 26.71      C2   H  
ATOM   2405  N   ASN B 293       9.946  -5.865   6.534  1.00 30.98      C2   N  
ATOM   2406  CA  ASN B 293      10.882  -6.529   7.451  1.00 35.63      C2   C  
ATOM   2407  C   ASN B 293      11.391  -5.430   8.342  1.00 37.56      C2   C  
ATOM   2408  O   ASN B 293      12.107  -4.530   7.907  1.00 31.12      C2   O  
ATOM   2409  CB  ASN B 293      12.185  -7.019   6.780  1.00 39.42      C2   C  
ATOM   2410  CG  ASN B 293      13.379  -7.629   7.646  1.00 44.17      C2   C  
ATOM   2411  ND2 ASN B 293      14.368  -8.240   6.976  1.00 49.23      C2   N  
ATOM   2412  OD1 ASN B 293      13.322  -7.633   8.880  1.00 43.65      C2   O  
ATOM   2413  H   ASN B 293      10.330  -5.385   5.732  0.00 30.98      C2   H  
ATOM   2414  HA  ASN B 293      10.408  -7.318   8.035  0.00 35.63      C2   H  
ATOM   2415  HB2 ASN B 293      11.848  -7.820   6.122  0.00 39.42      C2   H  
ATOM   2416  HB3 ASN B 293      12.587  -6.216   6.163  0.00 39.42      C2   H  
ATOM   2417 HD21 ASN B 293      14.230  -8.328   5.979  0.00 49.23      C2   H  
ATOM   2418 HD22 ASN B 293      15.124  -8.757   7.401  0.00 49.23      C2   H  
ATOM   2419  N   ALA B 294      11.046  -5.513   9.619  1.00 46.64      C2   N  
ATOM   2420  CA  ALA B 294      11.268  -4.496  10.591  1.00 43.97      C2   C  
ATOM   2421  C   ALA B 294      12.743  -4.362  11.073  1.00 52.55      C2   C  
ATOM   2422  O   ALA B 294      13.021  -3.336  11.711  1.00 50.32      C2   O  
ATOM   2423  CB  ALA B 294      10.293  -4.814  11.767  1.00 66.58      C2   C  
ATOM   2424  H   ALA B 294      10.353  -6.210   9.850  0.00 46.64      C2   H  
ATOM   2425  HA  ALA B 294      10.964  -3.539  10.169  0.00 43.97      C2   H  
ATOM   2426  HB1 ALA B 294      10.074  -3.916  12.344  0.00 66.58      C2   H  
ATOM   2427  HB2 ALA B 294       9.315  -5.112  11.388  0.00 66.58      C2   H  
ATOM   2428  HB3 ALA B 294      10.702  -5.568  12.440  0.00 66.58      C2   H  
ATOM   2429  N   GLU B 295      13.562  -5.379  10.855  1.00 39.73      C2   N  
ATOM   2430  CA  GLU B 295      14.843  -5.503  11.639  1.00 62.07      C2   C  
ATOM   2431  C   GLU B 295      15.997  -4.722  10.820  1.00 61.02      C2   C  
ATOM   2432  O   GLU B 295      16.958  -4.179  11.389  1.00 76.75      C2   O  
ATOM   2433  CB  GLU B 295      15.189  -7.009  11.734  1.00 70.87      C2   C  
ATOM   2434  CG  GLU B 295      14.167  -7.915  12.533  1.00 85.27      C2   C  
ATOM   2435  CD  GLU B 295      13.834  -7.511  13.935  1.00117.68      C2   C  
ATOM   2436  OE1 GLU B 295      12.795  -7.893  14.469  1.00120.48      C2   O  
ATOM   2437  OE2 GLU B 295      14.675  -6.825  14.588  1.00113.43      C2   O  
ATOM   2438  H   GLU B 295      13.269  -6.176  10.308  0.00 39.73      C2   H  
ATOM   2439  HA  GLU B 295      14.736  -5.086  12.641  0.00 62.07      C2   H  
ATOM   2440  HB2 GLU B 295      15.285  -7.412  10.725  0.00 70.87      C2   H  
ATOM   2441  HB3 GLU B 295      16.158  -7.065  12.230  0.00 70.87      C2   H  
ATOM   2442  HG2 GLU B 295      13.217  -7.957  12.000  0.00 85.27      C2   H  
ATOM   2443  HG3 GLU B 295      14.679  -8.871  12.650  0.00 85.27      C2   H  
ATOM   2444  N   THR B 296      15.837  -4.705   9.526  1.00 46.37      C2   N  
ATOM   2445  CA  THR B 296      16.607  -3.968   8.516  1.00 43.37      C2   C  
ATOM   2446  C   THR B 296      15.823  -2.726   8.100  1.00 44.01      C2   C  
ATOM   2447  O   THR B 296      16.465  -1.767   7.672  1.00 58.08      C2   O  
ATOM   2448  CB  THR B 296      16.842  -4.885   7.290  1.00 46.74      C2   C  
ATOM   2449  CG2 THR B 296      17.645  -6.177   7.629  1.00 35.93      C2   C  
ATOM   2450  OG1 THR B 296      15.623  -5.261   6.630  1.00 49.94      C2   O  
ATOM   2451  H   THR B 296      15.066  -5.226   9.133  0.00 46.37      C2   H  
ATOM   2452  HA  THR B 296      17.479  -3.460   8.928  0.00 43.37      C2   H  
ATOM   2453  HB  THR B 296      17.382  -4.237   6.599  0.00 46.74      C2   H  
ATOM   2454  HG1 THR B 296      15.660  -6.021   6.045  0.00 49.94      C2   H  
ATOM   2455 HG21 THR B 296      17.646  -6.845   6.767  0.00 35.93      C2   H  
ATOM   2456 HG22 THR B 296      18.673  -5.922   7.885  0.00 35.93      C2   H  
ATOM   2457 HG23 THR B 296      17.132  -6.734   8.413  0.00 35.93      C2   H  
ATOM   2458  N   GLY B 297      14.481  -2.794   7.992  1.00 42.36      C2   N  
ATOM   2459  CA  GLY B 297      13.676  -1.673   7.525  1.00 38.65      C2   C  
ATOM   2460  C   GLY B 297      13.510  -1.757   6.030  1.00 39.37      C2   C  
ATOM   2461  O   GLY B 297      13.859  -0.826   5.266  1.00 22.69      C2   O  
ATOM   2462  H   GLY B 297      13.915  -3.511   8.424  0.00 42.36      C2   H  
ATOM   2463  HA2 GLY B 297      12.673  -1.768   7.943  0.00 38.65      C2   H  
ATOM   2464  HA3 GLY B 297      14.108  -0.703   7.769  0.00 38.65      C2   H  
ATOM   2465  N   THR B 298      13.014  -2.942   5.542  1.00 39.48      C2   N  
ATOM   2466  CA  THR B 298      12.907  -3.259   4.131  1.00 41.22      C2   C  
ATOM   2467  C   THR B 298      11.524  -3.726   3.806  1.00 35.70      C2   C  
ATOM   2468  O   THR B 298      11.085  -4.762   4.297  1.00 26.30      C2   O  
ATOM   2469  CB  THR B 298      13.782  -4.437   3.709  1.00 39.46      C2   C  
ATOM   2470  CG2 THR B 298      13.734  -4.796   2.163  1.00 40.93      C2   C  
ATOM   2471  OG1 THR B 298      15.197  -4.232   4.100  1.00 60.29      C2   O  
ATOM   2472  H   THR B 298      12.586  -3.571   6.206  0.00 39.48      C2   H  
ATOM   2473  HA  THR B 298      13.137  -2.395   3.509  0.00 41.22      C2   H  
ATOM   2474  HB  THR B 298      13.434  -5.378   4.135  0.00 39.46      C2   H  
ATOM   2475  HG1 THR B 298      15.331  -4.079   5.038  0.00 60.29      C2   H  
ATOM   2476 HG21 THR B 298      12.830  -5.281   1.796  0.00 40.93      C2   H  
ATOM   2477 HG22 THR B 298      13.882  -3.911   1.545  0.00 40.93      C2   H  
ATOM   2478 HG23 THR B 298      14.620  -5.415   2.021  0.00 40.93      C2   H  
ATOM   2479  N   TRP B 299      10.901  -3.016   2.821  1.00 36.87      C2   N  
ATOM   2480  CA  TRP B 299       9.718  -3.537   2.119  1.00 22.71      C2   C  
ATOM   2481  C   TRP B 299      10.160  -4.654   1.082  1.00 27.64      C2   C  
ATOM   2482  O   TRP B 299      10.868  -4.219   0.233  1.00 25.60      C2   O  
ATOM   2483  CB  TRP B 299       8.864  -2.384   1.489  1.00 17.48      C2   C  
ATOM   2484  CG  TRP B 299       8.287  -1.455   2.477  1.00 25.71      C2   C  
ATOM   2485  CD1 TRP B 299       7.105  -1.703   3.087  1.00 22.12      C2   C  
ATOM   2486  CD2 TRP B 299       8.815  -0.214   2.953  1.00 36.01      C2   C  
ATOM   2487  CE2 TRP B 299       7.814   0.319   3.818  1.00 27.61      C2   C  
ATOM   2488  CE3 TRP B 299       9.990   0.525   2.750  1.00 37.06      C2   C  
ATOM   2489  NE1 TRP B 299       6.800  -0.587   3.800  1.00 17.90      C2   N  
ATOM   2490  CZ2 TRP B 299       7.937   1.532   4.409  1.00 29.28      C2   C  
ATOM   2491  CZ3 TRP B 299      10.171   1.748   3.453  1.00 30.45      C2   C  
ATOM   2492  CH2 TRP B 299       9.178   2.150   4.385  1.00 26.02      C2   C  
ATOM   2493  H   TRP B 299      11.368  -2.235   2.383  0.00 36.87      C2   H  
ATOM   2494  HA  TRP B 299       9.045  -4.061   2.797  0.00 22.71      C2   H  
ATOM   2495  HB2 TRP B 299       9.456  -1.835   0.756  0.00 17.48      C2   H  
ATOM   2496  HB3 TRP B 299       8.029  -2.811   0.933  0.00 17.48      C2   H  
ATOM   2497  HD1 TRP B 299       6.583  -2.643   2.986  0.00 22.12      C2   H  
ATOM   2498  HE1 TRP B 299       5.973  -0.465   4.368  0.00 17.90      C2   H  
ATOM   2499  HE3 TRP B 299      10.753   0.191   2.063  0.00 37.06      C2   H  
ATOM   2500  HZ2 TRP B 299       7.042   1.868   4.911  0.00 29.28      C2   H  
ATOM   2501  HZ3 TRP B 299      11.134   2.198   3.263  0.00 30.45      C2   H  
ATOM   2502  HH2 TRP B 299       9.290   3.033   4.997  0.00 26.02      C2   H  
ATOM   2503  N   GLU B 300       9.801  -5.919   1.327  1.00 33.59      C2   N  
ATOM   2504  CA  GLU B 300      10.394  -7.161   0.717  1.00 32.47      C2   C  
ATOM   2505  C   GLU B 300       9.500  -7.658  -0.429  1.00 23.16      C2   C  
ATOM   2506  O   GLU B 300       8.831  -8.686  -0.277  1.00 30.86      C2   O  
ATOM   2507  CB  GLU B 300      10.556  -8.270   1.776  1.00 28.39      C2   C  
ATOM   2508  CG  GLU B 300      11.602  -7.989   2.870  1.00 49.25      C2   C  
ATOM   2509  CD  GLU B 300      11.950  -9.145   3.700  1.00 62.00      C2   C  
ATOM   2510  OE1 GLU B 300      11.140  -9.752   4.398  1.00 76.29      C2   O  
ATOM   2511  OE2 GLU B 300      13.202  -9.500   3.624  1.00 58.07      C2   O  
ATOM   2512  H   GLU B 300       9.272  -6.216   2.135  0.00 33.59      C2   H  
ATOM   2513  HA  GLU B 300      11.361  -6.839   0.329  0.00 32.47      C2   H  
ATOM   2514  HB2 GLU B 300       9.576  -8.568   2.149  0.00 28.39      C2   H  
ATOM   2515  HB3 GLU B 300      10.979  -9.179   1.350  0.00 28.39      C2   H  
ATOM   2516  HG2 GLU B 300      12.414  -7.591   2.262  0.00 49.25      C2   H  
ATOM   2517  HG3 GLU B 300      11.255  -7.122   3.432  0.00 49.25      C2   H  
ATOM   2518  N   CYS B 301       9.559  -7.003  -1.575  1.00 30.55      C2   N  
ATOM   2519  CA  CYS B 301       8.611  -7.144  -2.656  1.00 28.34      C2   C  
ATOM   2520  C   CYS B 301       9.101  -8.255  -3.556  1.00 31.37      C2   C  
ATOM   2521  O   CYS B 301       9.470  -8.070  -4.679  1.00 31.71      C2   O  
ATOM   2522  CB  CYS B 301       8.177  -5.841  -3.372  1.00 30.51      C2   C  
ATOM   2523  SG  CYS B 301       7.326  -4.754  -2.143  1.00 30.90      C2   S  
ATOM   2524  H   CYS B 301      10.161  -6.192  -1.564  0.00 30.55      C2   H  
ATOM   2525  HA  CYS B 301       7.673  -7.554  -2.284  0.00 28.34      C2   H  
ATOM   2526  HB2 CYS B 301       9.092  -5.253  -3.449  0.00 30.51      C2   H  
ATOM   2527  HB3 CYS B 301       7.697  -6.068  -4.324  0.00 30.51      C2   H  
ATOM   2528  HG  CYS B 301       6.773  -4.046  -3.132  0.00 30.90      C2   H  
ATOM   2529  N   GLY B 302       9.114  -9.484  -2.951  1.00 40.63      C2   N  
ATOM   2530  CA  GLY B 302       9.683 -10.780  -3.490  1.00 38.32      C2   C  
ATOM   2531  C   GLY B 302      11.166 -10.487  -3.752  1.00 39.35      C2   C  
ATOM   2532  O   GLY B 302      11.913 -10.190  -2.846  1.00 37.19      C2   O  
ATOM   2533  H   GLY B 302       8.666  -9.536  -2.048  0.00 40.63      C2   H  
ATOM   2534  HA2 GLY B 302       9.413 -11.607  -2.834  0.00 38.32      C2   H  
ATOM   2535  HA3 GLY B 302       9.206 -11.037  -4.435  0.00 38.32      C2   H  
ATOM   2536  N   ARG B 303      11.592 -10.621  -5.032  1.00 60.03      C2   N  
ATOM   2537  CA  ARG B 303      13.028 -10.345  -5.463  1.00 51.12      C2   C  
ATOM   2538  C   ARG B 303      13.503  -8.896  -5.304  1.00 56.62      C2   C  
ATOM   2539  O   ARG B 303      14.677  -8.690  -5.105  1.00 61.03      C2   O  
ATOM   2540  CB  ARG B 303      13.289 -10.651  -6.959  1.00 88.17      C2   C  
ATOM   2541  CG  ARG B 303      12.760 -12.039  -7.344  1.00 91.64      C2   C  
ATOM   2542  CD  ARG B 303      12.900 -12.271  -8.817  1.00 85.73      C2   C  
ATOM   2543  NE  ARG B 303      12.184 -11.253  -9.583  1.00100.22      C2   N  
ATOM   2544  CZ  ARG B 303      12.245 -10.906 -10.872  1.00 89.65      C2   C  
ATOM   2545  NH1 ARG B 303      13.120 -11.462 -11.677  1.00 86.31      C2   N  
ATOM   2546  NH2 ARG B 303      11.346 -10.041 -11.272  1.00 71.82      C2   N  
ATOM   2547  H   ARG B 303      10.926 -10.838  -5.760  0.00 60.03      C2   H  
ATOM   2548  HA  ARG B 303      13.617 -10.940  -4.764  0.00 51.12      C2   H  
ATOM   2549  HB2 ARG B 303      12.809  -9.869  -7.547  0.00 88.17      C2   H  
ATOM   2550  HB3 ARG B 303      14.368 -10.683  -7.113  0.00 88.17      C2   H  
ATOM   2551  HG2 ARG B 303      13.410 -12.798  -6.909  0.00 91.64      C2   H  
ATOM   2552  HG3 ARG B 303      11.741 -12.238  -7.012  0.00 91.64      C2   H  
ATOM   2553  HD2 ARG B 303      13.955 -12.345  -9.080  0.00 85.73      C2   H  
ATOM   2554  HD3 ARG B 303      12.490 -13.265  -8.990  0.00 85.73      C2   H  
ATOM   2555  HE  ARG B 303      11.313 -11.062  -9.110  0.00100.22      C2   H  
ATOM   2556 HH11 ARG B 303      13.730 -12.214 -11.391  0.00 86.31      C2   H  
ATOM   2557 HH12 ARG B 303      13.120 -11.195 -12.652  0.00 86.31      C2   H  
ATOM   2558 HH21 ARG B 303      10.550  -9.752 -10.722  0.00 71.82      C2   H  
ATOM   2559 HH22 ARG B 303      11.279  -9.905 -12.271  0.00 71.82      C2   H  
ATOM   2560  N   LEU B 304      12.543  -7.974  -5.279  1.00 48.51      C2   N  
ATOM   2561  CA  LEU B 304      12.715  -6.529  -5.248  1.00 36.35      C2   C  
ATOM   2562  C   LEU B 304      12.612  -6.026  -3.766  1.00 34.76      C2   C  
ATOM   2563  O   LEU B 304      11.567  -5.646  -3.211  1.00 34.48      C2   O  
ATOM   2564  CB  LEU B 304      11.763  -5.849  -6.233  1.00 24.07      C2   C  
ATOM   2565  CG  LEU B 304      12.194  -5.943  -7.802  1.00 42.16      C2   C  
ATOM   2566  CD1 LEU B 304      11.799  -7.228  -8.445  1.00 51.65      C2   C  
ATOM   2567  CD2 LEU B 304      11.733  -4.705  -8.582  1.00 42.38      C2   C  
ATOM   2568  H   LEU B 304      11.590  -8.299  -5.355  0.00 48.51      C2   H  
ATOM   2569  HA  LEU B 304      13.744  -6.370  -5.570  0.00 36.35      C2   H  
ATOM   2570  HB2 LEU B 304      10.681  -5.962  -6.168  0.00 24.07      C2   H  
ATOM   2571  HB3 LEU B 304      11.877  -4.785  -6.029  0.00 24.07      C2   H  
ATOM   2572  HG  LEU B 304      13.281  -5.938  -7.723  0.00 42.16      C2   H  
ATOM   2573 HD11 LEU B 304      11.354  -7.963  -7.774  0.00 51.65      C2   H  
ATOM   2574 HD12 LEU B 304      11.061  -6.957  -9.200  0.00 51.65      C2   H  
ATOM   2575 HD13 LEU B 304      12.659  -7.646  -8.968  0.00 51.65      C2   H  
ATOM   2576 HD21 LEU B 304      10.790  -4.796  -9.120  0.00 42.38      C2   H  
ATOM   2577 HD22 LEU B 304      11.628  -3.809  -7.971  0.00 42.38      C2   H  
ATOM   2578 HD23 LEU B 304      12.418  -4.479  -9.400  0.00 42.38      C2   H  
ATOM   2579  N   SER B 305      13.794  -5.949  -3.162  1.00 39.67      C2   N  
ATOM   2580  CA  SER B 305      13.948  -5.440  -1.859  1.00 34.80      C2   C  
ATOM   2581  C   SER B 305      14.160  -3.891  -1.717  1.00 40.53      C2   C  
ATOM   2582  O   SER B 305      15.296  -3.474  -1.945  1.00 38.33      C2   O  
ATOM   2583  CB  SER B 305      15.095  -6.247  -1.229  1.00 31.84      C2   C  
ATOM   2584  OG  SER B 305      14.783  -7.611  -0.990  1.00 56.08      C2   O  
ATOM   2585  H   SER B 305      14.655  -6.029  -3.683  0.00 39.67      C2   H  
ATOM   2586  HA  SER B 305      13.071  -5.583  -1.227  0.00 34.80      C2   H  
ATOM   2587  HB2 SER B 305      15.998  -6.326  -1.835  0.00 31.84      C2   H  
ATOM   2588  HB3 SER B 305      15.527  -5.955  -0.272  0.00 31.84      C2   H  
ATOM   2589  HG  SER B 305      14.515  -7.992  -1.830  0.00 56.08      C2   H  
ATOM   2590  N   TYR B 306      13.119  -3.164  -1.487  1.00 39.31      C2   N  
ATOM   2591  CA  TYR B 306      13.170  -1.698  -1.088  1.00 31.67      C2   C  
ATOM   2592  C   TYR B 306      13.640  -1.327   0.354  1.00 42.09      C2   C  
ATOM   2593  O   TYR B 306      12.812  -1.399   1.270  1.00 45.80      C2   O  
ATOM   2594  CB  TYR B 306      11.860  -1.026  -1.423  1.00 37.86      C2   C  
ATOM   2595  CG  TYR B 306      11.464  -1.174  -2.838  1.00 27.91      C2   C  
ATOM   2596  CD1 TYR B 306      10.755  -2.369  -3.157  1.00 31.20      C2   C  
ATOM   2597  CD2 TYR B 306      11.606  -0.152  -3.784  1.00 31.89      C2   C  
ATOM   2598  CE1 TYR B 306      10.071  -2.422  -4.360  1.00 32.68      C2   C  
ATOM   2599  CE2 TYR B 306      11.007  -0.329  -5.050  1.00 40.52      C2   C  
ATOM   2600  CZ  TYR B 306      10.216  -1.405  -5.308  1.00 37.28      C2   C  
ATOM   2601  OH  TYR B 306       9.786  -1.590  -6.568  1.00 26.00      C2   O  
ATOM   2602  H   TYR B 306      12.231  -3.594  -1.272  0.00 39.31      C2   H  
ATOM   2603  HA  TYR B 306      13.867  -1.232  -1.784  0.00 31.67      C2   H  
ATOM   2604  HB2 TYR B 306      11.121  -1.555  -0.821  0.00 37.86      C2   H  
ATOM   2605  HB3 TYR B 306      11.831   0.017  -1.105  0.00 37.86      C2   H  
ATOM   2606  HD1 TYR B 306      10.615  -3.175  -2.452  0.00 31.20      C2   H  
ATOM   2607  HD2 TYR B 306      12.102   0.771  -3.523  0.00 31.89      C2   H  
ATOM   2608  HE1 TYR B 306       9.509  -3.329  -4.527  0.00 32.68      C2   H  
ATOM   2609  HE2 TYR B 306      11.257   0.460  -5.744  0.00 40.52      C2   H  
ATOM   2610  HH  TYR B 306      10.229  -1.202  -7.327  0.00 26.00      C2   H  
ATOM   2611  N   CYS B 307      14.940  -1.084   0.553  1.00 45.11      C2   N  
ATOM   2612  CA  CYS B 307      15.602  -1.139   1.845  1.00 32.14      C2   C  
ATOM   2613  C   CYS B 307      15.818   0.388   2.230  1.00 39.03      C2   C  
ATOM   2614  O   CYS B 307      16.507   1.126   1.560  1.00 51.56      C2   O  
ATOM   2615  CB  CYS B 307      16.940  -1.840   1.706  1.00 24.19      C2   C  
ATOM   2616  SG  CYS B 307      16.866  -3.422   0.901  1.00 54.75      C2   S  
ATOM   2617  H   CYS B 307      15.607  -0.883  -0.177  0.00 45.11      C2   H  
ATOM   2618  HA  CYS B 307      14.984  -1.779   2.475  0.00 32.14      C2   H  
ATOM   2619  HB2 CYS B 307      17.680  -1.228   1.190  0.00 24.19      C2   H  
ATOM   2620  HB3 CYS B 307      17.363  -2.018   2.695  0.00 24.19      C2   H  
ATOM   2621  HG  CYS B 307      16.126  -4.051   1.819  0.00 54.75      C2   H  
ATOM   2622  N   LEU B 308      15.424   0.760   3.440  1.00 50.19      C2   N  
ATOM   2623  CA  LEU B 308      15.918   1.964   4.160  1.00 57.59      C2   C  
ATOM   2624  C   LEU B 308      17.365   1.618   4.571  1.00 59.91      C2   C  
ATOM   2625  O   LEU B 308      17.689   0.583   5.217  1.00 68.82      C2   O  
ATOM   2626  CB  LEU B 308      15.129   2.100   5.501  1.00 57.80      C2   C  
ATOM   2627  CG  LEU B 308      13.717   2.481   5.168  1.00 34.99      C2   C  
ATOM   2628  CD1 LEU B 308      12.904   2.228   6.424  1.00 35.17      C2   C  
ATOM   2629  CD2 LEU B 308      13.534   4.007   4.740  1.00 44.41      C2   C  
ATOM   2630  H   LEU B 308      14.916   0.072   3.978  0.00 50.19      C2   H  
ATOM   2631  HA  LEU B 308      15.930   2.865   3.546  0.00 57.59      C2   H  
ATOM   2632  HB2 LEU B 308      15.231   1.190   6.093  0.00 57.80      C2   H  
ATOM   2633  HB3 LEU B 308      15.593   2.856   6.134  0.00 57.80      C2   H  
ATOM   2634  HG  LEU B 308      13.317   1.891   4.344  0.00 34.99      C2   H  
ATOM   2635 HD11 LEU B 308      13.098   3.038   7.128  0.00 35.17      C2   H  
ATOM   2636 HD12 LEU B 308      11.828   2.182   6.255  0.00 35.17      C2   H  
ATOM   2637 HD13 LEU B 308      13.164   1.284   6.902  0.00 35.17      C2   H  
ATOM   2638 HD21 LEU B 308      12.884   3.938   3.868  0.00 44.41      C2   H  
ATOM   2639 HD22 LEU B 308      13.056   4.612   5.510  0.00 44.41      C2   H  
ATOM   2640 HD23 LEU B 308      14.407   4.545   4.371  0.00 44.41      C2   H  
ATOM   2641  N   GLU B 309      18.276   2.489   4.124  1.00 68.89      C2   N  
ATOM   2642  CA  GLU B 309      19.672   2.246   4.199  1.00 71.03      C2   C  
ATOM   2643  C   GLU B 309      20.353   3.201   5.244  1.00 62.46      C2   C  
ATOM   2644  O   GLU B 309      21.347   2.697   5.783  1.00 65.47      C2   O  
ATOM   2645  CB  GLU B 309      20.357   2.151   2.792  1.00 74.14      C2   C  
ATOM   2646  CG  GLU B 309      20.174   0.738   2.070  1.00 91.69      C2   C  
ATOM   2647  CD  GLU B 309      21.191   0.528   0.950  1.00107.90      C2   C  
ATOM   2648  OE1 GLU B 309      21.823   1.471   0.477  1.00 95.76      C2   O  
ATOM   2649  OE2 GLU B 309      21.500  -0.626   0.590  1.00103.11      C2   O  
ATOM   2650  H   GLU B 309      18.031   3.330   3.620  0.00 68.89      C2   H  
ATOM   2651  HA  GLU B 309      19.866   1.287   4.679  0.00 71.03      C2   H  
ATOM   2652  HB2 GLU B 309      19.912   2.892   2.127  0.00 74.14      C2   H  
ATOM   2653  HB3 GLU B 309      21.417   2.353   2.941  0.00 74.14      C2   H  
ATOM   2654  HG2 GLU B 309      20.357  -0.101   2.742  0.00 91.69      C2   H  
ATOM   2655  HG3 GLU B 309      19.188   0.670   1.611  0.00 91.69      C2   H  
ATOM   2656  N   ASP B 310      19.879   4.381   5.555  1.00 30.00      C2   N  
ATOM   2657  CA  ASP B 310      20.452   5.298   6.489  1.00 30.00      C2   C  
ATOM   2658  C   ASP B 310      20.472   4.701   7.956  1.00 30.00      C2   C  
ATOM   2659  O   ASP B 310      19.500   4.021   8.326  1.00 30.00      C2   O  
ATOM   2660  CB  ASP B 310      19.891   6.755   6.583  1.00 30.00      C2   C  
ATOM   2661  CG  ASP B 310      19.995   7.669   5.459  1.00 30.00      C2   C  
ATOM   2662  OD1 ASP B 310      19.264   8.685   5.424  1.00 30.00      C2   O  
ATOM   2663  OD2 ASP B 310      20.933   7.485   4.667  1.00 30.00      C2   O  
ATOM   2664  H   ASP B 310      19.123   4.748   4.994  0.00 30.00      C2   H  
ATOM   2665  HA  ASP B 310      21.523   5.336   6.287  0.00 30.00      C2   H  
ATOM   2666  HB2 ASP B 310      18.905   6.661   7.037  0.00 30.00      C2   H  
ATOM   2667  HB3 ASP B 310      20.468   7.193   7.397  0.00 30.00      C2   H  
ATOM   2668  N   THR B 311      21.525   4.922   8.694  1.00 30.00      C2   N  
ATOM   2669  CA  THR B 311      21.857   4.395  10.048  1.00 30.00      C2   C  
ATOM   2670  C   THR B 311      21.502   5.232  11.256  1.00 30.00      C2   C  
ATOM   2671  O   THR B 311      21.315   6.403  11.058  1.00 30.00      C2   O  
ATOM   2672  CB  THR B 311      23.357   3.956  10.028  1.00 30.00      C2   C  
ATOM   2673  CG2 THR B 311      23.648   2.882   9.003  1.00 30.00      C2   C  
ATOM   2674  OG1 THR B 311      24.222   5.045   9.696  1.00 30.00      C2   O  
ATOM   2675  H   THR B 311      22.264   5.448   8.250  0.00 30.00      C2   H  
ATOM   2676  HA  THR B 311      21.438   3.400  10.196  0.00 30.00      C2   H  
ATOM   2677  HB  THR B 311      23.705   3.675  11.022  0.00 30.00      C2   H  
ATOM   2678  HG1 THR B 311      24.197   5.123   8.740  0.00 30.00      C2   H  
ATOM   2679 HG21 THR B 311      23.684   3.086   7.933  0.00 30.00      C2   H  
ATOM   2680 HG22 THR B 311      24.585   2.375   9.234  0.00 30.00      C2   H  
ATOM   2681 HG23 THR B 311      22.868   2.123   9.065  0.00 30.00      C2   H  
ATOM   2682  N   ALA B 312      21.292   4.612  12.437  1.00 30.00      C2   N  
ATOM   2683  CA  ALA B 312      21.177   5.252  13.762  1.00 30.00      C2   C  
ATOM   2684  C   ALA B 312      20.083   6.351  13.755  1.00 30.00      C2   C  
ATOM   2685  O   ALA B 312      18.901   6.102  13.725  1.00 30.00      C2   O  
ATOM   2686  CB  ALA B 312      22.598   5.611  14.206  1.00 30.00      C2   C  
ATOM   2687  H   ALA B 312      21.357   3.605  12.479  0.00 30.00      C2   H  
ATOM   2688  HA  ALA B 312      20.792   4.548  14.499  0.00 30.00      C2   H  
ATOM   2689  HB1 ALA B 312      22.683   6.250  15.085  0.00 30.00      C2   H  
ATOM   2690  HB2 ALA B 312      23.236   4.753  14.416  0.00 30.00      C2   H  
ATOM   2691  HB3 ALA B 312      23.054   6.229  13.433  0.00 30.00      C2   H  
ATOM   2692  N   GLY B 313      20.500   7.625  13.841  1.00 30.00      C2   N  
ATOM   2693  CA  GLY B 313      19.615   8.720  13.777  1.00 30.00      C2   C  
ATOM   2694  C   GLY B 313      18.834   8.809  12.463  1.00 30.00      C2   C  
ATOM   2695  O   GLY B 313      17.603   9.014  12.375  1.00 30.00      C2   O  
ATOM   2696  H   GLY B 313      21.504   7.734  13.800  0.00 30.00      C2   H  
ATOM   2697  HA2 GLY B 313      18.829   8.677  14.532  0.00 30.00      C2   H  
ATOM   2698  HA3 GLY B 313      20.134   9.641  14.042  0.00 30.00      C2   H  
ATOM   2699  N   GLY B 314      19.612   8.624  11.418  1.00 30.00      C2   N  
ATOM   2700  CA  GLY B 314      18.963   8.632  10.053  1.00 30.00      C2   C  
ATOM   2701  C   GLY B 314      17.873   7.550   9.883  1.00 30.00      C2   C  
ATOM   2702  O   GLY B 314      16.872   7.881   9.290  1.00 30.00      C2   O  
ATOM   2703  H   GLY B 314      20.554   8.295  11.572  0.00 30.00      C2   H  
ATOM   2704  HA2 GLY B 314      18.570   9.649  10.059  0.00 30.00      C2   H  
ATOM   2705  HA3 GLY B 314      19.759   8.628   9.309  0.00 30.00      C2   H  
ATOM   2706  N   PHE B 315      18.039   6.378  10.478  1.00 30.00      C2   N  
ATOM   2707  CA  PHE B 315      16.955   5.356  10.510  1.00 30.00      C2   C  
ATOM   2708  C   PHE B 315      15.675   5.822  11.158  1.00 30.00      C2   C  
ATOM   2709  O   PHE B 315      14.641   5.683  10.560  1.00 30.00      C2   O  
ATOM   2710  CB  PHE B 315      17.424   4.181  11.340  1.00 30.00      C2   C  
ATOM   2711  CG  PHE B 315      16.617   2.893  11.175  1.00 30.00      C2   C  
ATOM   2712  CD1 PHE B 315      16.520   2.275   9.938  1.00 30.00      C2   C  
ATOM   2713  CD2 PHE B 315      15.741   2.488  12.180  1.00 30.00      C2   C  
ATOM   2714  CE1 PHE B 315      15.853   1.084   9.756  1.00 30.00      C2   C  
ATOM   2715  CE2 PHE B 315      15.095   1.256  12.016  1.00 30.00      C2   C  
ATOM   2716  CZ  PHE B 315      15.231   0.519  10.819  1.00 30.00      C2   C  
ATOM   2717  H   PHE B 315      18.970   6.114  10.767  0.00 30.00      C2   H  
ATOM   2718  HA  PHE B 315      16.796   5.093   9.464  0.00 30.00      C2   H  
ATOM   2719  HB2 PHE B 315      18.411   3.972  10.927  0.00 30.00      C2   H  
ATOM   2720  HB3 PHE B 315      17.534   4.360  12.409  0.00 30.00      C2   H  
ATOM   2721  HD1 PHE B 315      16.966   2.705   9.053  0.00 30.00      C2   H  
ATOM   2722  HD2 PHE B 315      15.793   2.997  13.132  0.00 30.00      C2   H  
ATOM   2723  HE1 PHE B 315      15.905   0.547   8.821  0.00 30.00      C2   H  
ATOM   2724  HE2 PHE B 315      14.543   0.758  12.799  0.00 30.00      C2   H  
ATOM   2725  HZ  PHE B 315      14.668  -0.399  10.737  0.00 30.00      C2   H  
ATOM   2726  N   GLN B 316      15.753   6.409  12.368  1.00 30.00      C2   N  
ATOM   2727  CA  GLN B 316      14.608   7.120  13.032  1.00 30.00      C2   C  
ATOM   2728  C   GLN B 316      14.037   8.320  12.216  1.00 30.00      C2   C  
ATOM   2729  O   GLN B 316      12.866   8.571  12.404  1.00 30.00      C2   O  
ATOM   2730  CB  GLN B 316      14.957   7.481  14.451  1.00 30.00      C2   C  
ATOM   2731  CG  GLN B 316      15.542   6.441  15.422  1.00 30.00      C2   C  
ATOM   2732  CD  GLN B 316      14.564   5.234  15.533  1.00 30.00      C2   C  
ATOM   2733  NE2 GLN B 316      15.064   3.977  15.549  1.00 30.00      C2   N  
ATOM   2734  OE1 GLN B 316      13.389   5.435  15.731  1.00 30.00      C2   O  
ATOM   2735  H   GLN B 316      16.662   6.529  12.792  0.00 30.00      C2   H  
ATOM   2736  HA  GLN B 316      13.833   6.357  13.096  0.00 30.00      C2   H  
ATOM   2737  HB2 GLN B 316      15.677   8.274  14.248  0.00 30.00      C2   H  
ATOM   2738  HB3 GLN B 316      14.120   8.020  14.895  0.00 30.00      C2   H  
ATOM   2739  HG2 GLN B 316      16.494   5.973  15.171  0.00 30.00      C2   H  
ATOM   2740  HG3 GLN B 316      15.683   6.871  16.413  0.00 30.00      C2   H  
ATOM   2741 HE21 GLN B 316      16.038   3.823  15.765  0.00 30.00      C2   H  
ATOM   2742 HE22 GLN B 316      14.532   3.119  15.535  0.00 30.00      C2   H  
ATOM   2743  N   GLN B 317      14.910   9.074  11.466  1.00 53.64      C2   N  
ATOM   2744  CA  GLN B 317      14.574  10.321  10.772  1.00 64.06      C2   C  
ATOM   2745  C   GLN B 317      13.853   9.973   9.498  1.00 92.13      C2   C  
ATOM   2746  O   GLN B 317      13.117  10.810   8.941  1.00 91.50      C2   O  
ATOM   2747  CB  GLN B 317      15.882  11.082  10.531  1.00 76.14      C2   C  
ATOM   2748  CG  GLN B 317      15.713  12.446   9.800  1.00 89.82      C2   C  
ATOM   2749  CD  GLN B 317      14.625  13.413  10.304  1.00 91.72      C2   C  
ATOM   2750  NE2 GLN B 317      13.872  13.932   9.307  1.00 77.46      C2   N  
ATOM   2751  OE1 GLN B 317      14.437  13.754  11.449  1.00 87.34      C2   O  
ATOM   2752  H   GLN B 317      15.870   8.773  11.385  0.00 53.64      C2   H  
ATOM   2753  HA  GLN B 317      13.890  10.902  11.389  0.00 64.06      C2   H  
ATOM   2754  HB2 GLN B 317      16.314  11.257  11.516  0.00 76.14      C2   H  
ATOM   2755  HB3 GLN B 317      16.548  10.404   9.996  0.00 76.14      C2   H  
ATOM   2756  HG2 GLN B 317      16.618  13.023   9.988  0.00 89.82      C2   H  
ATOM   2757  HG3 GLN B 317      15.579  12.195   8.747  0.00 89.82      C2   H  
ATOM   2758 HE21 GLN B 317      13.988  13.613   8.356  0.00 77.46      C2   H  
ATOM   2759 HE22 GLN B 317      13.150  14.602   9.530  0.00 77.46      C2   H  
ATOM   2760  N   LEU B 318      14.219   8.919   8.778  1.00105.90      C2   N  
ATOM   2761  CA  LEU B 318      13.443   8.414   7.680  1.00 96.90      C2   C  
ATOM   2762  C   LEU B 318      12.072   7.965   8.176  1.00 89.32      C2   C  
ATOM   2763  O   LEU B 318      11.054   8.361   7.559  1.00 94.95      C2   O  
ATOM   2764  CB  LEU B 318      14.191   7.300   6.979  1.00 90.12      C2   C  
ATOM   2765  CG  LEU B 318      15.297   7.734   5.934  1.00111.81      C2   C  
ATOM   2766  CD1 LEU B 318      16.165   6.547   5.448  1.00 94.17      C2   C  
ATOM   2767  CD2 LEU B 318      14.614   8.405   4.797  1.00118.74      C2   C  
ATOM   2768  H   LEU B 318      14.997   8.319   9.011  0.00105.90      C2   H  
ATOM   2769  HA  LEU B 318      13.205   9.161   6.923  0.00 96.90      C2   H  
ATOM   2770  HB2 LEU B 318      14.625   6.651   7.740  0.00 90.12      C2   H  
ATOM   2771  HB3 LEU B 318      13.531   6.658   6.396  0.00 90.12      C2   H  
ATOM   2772  HG  LEU B 318      15.947   8.432   6.461  0.00111.81      C2   H  
ATOM   2773 HD11 LEU B 318      15.861   5.689   6.048  0.00 94.17      C2   H  
ATOM   2774 HD12 LEU B 318      16.065   6.315   4.387  0.00 94.17      C2   H  
ATOM   2775 HD13 LEU B 318      17.209   6.827   5.584  0.00 94.17      C2   H  
ATOM   2776 HD21 LEU B 318      15.121   9.369   4.769  0.00118.74      C2   H  
ATOM   2777 HD22 LEU B 318      14.792   7.957   3.820  0.00118.74      C2   H  
ATOM   2778 HD23 LEU B 318      13.563   8.662   4.927  0.00118.74      C2   H  
ATOM   2779  N   LEU B 319      12.078   7.293   9.318  1.00 79.41      C2   N  
ATOM   2780  CA  LEU B 319      10.870   6.735  10.011  1.00 73.31      C2   C  
ATOM   2781  C   LEU B 319      10.155   7.815  10.754  1.00 80.22      C2   C  
ATOM   2782  O   LEU B 319       9.240   7.508  11.522  1.00 88.48      C2   O  
ATOM   2783  CB  LEU B 319      11.266   5.502  10.778  1.00 82.22      C2   C  
ATOM   2784  CG  LEU B 319      11.832   4.296   9.997  1.00 95.45      C2   C  
ATOM   2785  CD1 LEU B 319      12.401   3.288  11.044  1.00106.94      C2   C  
ATOM   2786  CD2 LEU B 319      10.862   3.725   9.008  1.00 73.04      C2   C  
ATOM   2787  H   LEU B 319      12.957   7.217   9.809  0.00 79.41      C2   H  
ATOM   2788  HA  LEU B 319      10.131   6.439   9.267  0.00 73.31      C2   H  
ATOM   2789  HB2 LEU B 319      11.973   5.872  11.521  0.00 82.22      C2   H  
ATOM   2790  HB3 LEU B 319      10.371   5.125  11.273  0.00 82.22      C2   H  
ATOM   2791  HG  LEU B 319      12.667   4.736   9.452  0.00 95.45      C2   H  
ATOM   2792 HD11 LEU B 319      13.299   2.783  10.690  0.00106.94      C2   H  
ATOM   2793 HD12 LEU B 319      12.611   3.662  12.045  0.00106.94      C2   H  
ATOM   2794 HD13 LEU B 319      11.806   2.387  11.192  0.00106.94      C2   H  
ATOM   2795 HD21 LEU B 319      11.148   2.734   8.655  0.00 73.04      C2   H  
ATOM   2796 HD22 LEU B 319       9.803   3.723   9.265  0.00 73.04      C2   H  
ATOM   2797 HD23 LEU B 319      10.891   4.289   8.076  0.00 73.04      C2   H  
ATOM   2798  N   LEU B 320      10.499   9.120  10.583  1.00 81.79      C2   N  
ATOM   2799  CA  LEU B 320       9.701  10.271  10.894  1.00 93.28      C2   C  
ATOM   2800  C   LEU B 320       8.626  10.645   9.851  1.00 89.38      C2   C  
ATOM   2801  O   LEU B 320       7.532  10.959  10.221  1.00102.92      C2   O  
ATOM   2802  CB  LEU B 320      10.644  11.484  11.171  1.00103.04      C2   C  
ATOM   2803  CG  LEU B 320      10.066  12.810  11.569  1.00102.00      C2   C  
ATOM   2804  CD1 LEU B 320       9.680  12.657  13.069  1.00102.39      C2   C  
ATOM   2805  CD2 LEU B 320      11.002  13.967  11.340  1.00 84.88      C2   C  
ATOM   2806  H   LEU B 320      11.350   9.199  10.045  0.00 81.79      C2   H  
ATOM   2807  HA  LEU B 320       9.121  10.124  11.805  0.00 93.28      C2   H  
ATOM   2808  HB2 LEU B 320      11.579  11.238  11.676  0.00103.04      C2   H  
ATOM   2809  HB3 LEU B 320      11.061  11.743  10.198  0.00103.04      C2   H  
ATOM   2810  HG  LEU B 320       9.301  13.138  10.865  0.00102.00      C2   H  
ATOM   2811 HD11 LEU B 320      10.488  12.829  13.780  0.00102.39      C2   H  
ATOM   2812 HD12 LEU B 320       8.915  13.357  13.406  0.00102.39      C2   H  
ATOM   2813 HD13 LEU B 320       9.134  11.732  13.258  0.00102.39      C2   H  
ATOM   2814 HD21 LEU B 320      10.888  14.340  10.322  0.00 84.88      C2   H  
ATOM   2815 HD22 LEU B 320      11.100  14.777  12.062  0.00 84.88      C2   H  
ATOM   2816 HD23 LEU B 320      12.060  13.715  11.264  0.00 84.88      C2   H  
ATOM   2817  N   GLU B 321       8.920  10.602   8.543  1.00 74.23      C2   N  
ATOM   2818  CA  GLU B 321       7.968  10.931   7.436  1.00 64.24      C2   C  
ATOM   2819  C   GLU B 321       6.677  10.054   7.610  1.00 56.69      C2   C  
ATOM   2820  O   GLU B 321       6.894   8.854   7.614  1.00 41.51      C2   O  
ATOM   2821  CB  GLU B 321       8.565  10.689   6.048  1.00 55.91      C2   C  
ATOM   2822  CG  GLU B 321       7.634  10.801   4.828  1.00 64.92      C2   C  
ATOM   2823  CD  GLU B 321       7.412  12.296   4.541  1.00 82.44      C2   C  
ATOM   2824  OE1 GLU B 321       6.542  12.693   3.724  1.00102.58      C2   O  
ATOM   2825  OE2 GLU B 321       8.210  13.116   5.052  1.00 76.87      C2   O  
ATOM   2826  H   GLU B 321       9.834  10.199   8.395  0.00 74.23      C2   H  
ATOM   2827  HA  GLU B 321       7.706  11.987   7.497  0.00 64.24      C2   H  
ATOM   2828  HB2 GLU B 321       9.529  11.169   5.877  0.00 55.91      C2   H  
ATOM   2829  HB3 GLU B 321       8.777   9.621   5.998  0.00 55.91      C2   H  
ATOM   2830  HG2 GLU B 321       8.008  10.402   3.885  0.00 64.92      C2   H  
ATOM   2831  HG3 GLU B 321       6.682  10.277   4.916  0.00 64.92      C2   H  
ATOM   2832  N   PRO B 322       5.513  10.680   7.846  1.00 45.21      C2   N  
ATOM   2833  CA  PRO B 322       4.249   9.963   8.242  1.00 36.89      C2   C  
ATOM   2834  C   PRO B 322       3.953   8.610   7.497  1.00 36.83      C2   C  
ATOM   2835  O   PRO B 322       3.599   7.642   8.212  1.00 40.88      C2   O  
ATOM   2836  CB  PRO B 322       3.177  11.052   8.183  1.00 59.10      C2   C  
ATOM   2837  CG  PRO B 322       3.968  12.353   8.546  1.00 58.82      C2   C  
ATOM   2838  CD  PRO B 322       5.371  12.076   7.987  1.00 47.54      C2   C  
ATOM   2839  HA  PRO B 322       4.417   9.756   9.299  0.00 36.89      C2   H  
ATOM   2840  HB2 PRO B 322       2.821  11.086   7.154  0.00 59.10      C2   H  
ATOM   2841  HB3 PRO B 322       2.308  10.898   8.822  0.00 59.10      C2   H  
ATOM   2842  HG2 PRO B 322       3.475  13.231   8.130  0.00 58.82      C2   H  
ATOM   2843  HG3 PRO B 322       4.038  12.281   9.632  0.00 58.82      C2   H  
ATOM   2844  HD2 PRO B 322       5.553  12.637   7.070  0.00 47.54      C2   H  
ATOM   2845  HD3 PRO B 322       6.074  12.306   8.787  0.00 47.54      C2   H  
ATOM   2846  N   MET B 323       4.238   8.542   6.169  1.00 45.61      C2   N  
ATOM   2847  CA  MET B 323       4.179   7.349   5.291  1.00 31.36      C2   C  
ATOM   2848  C   MET B 323       5.028   6.170   5.854  1.00 39.31      C2   C  
ATOM   2849  O   MET B 323       4.533   5.081   6.020  1.00 28.39      C2   O  
ATOM   2850  CB  MET B 323       4.373   7.719   3.834  1.00 44.59      C2   C  
ATOM   2851  CG  MET B 323       3.934   6.620   2.843  1.00 49.14      C2   C  
ATOM   2852  SD  MET B 323       4.015   7.176   1.141  1.00 71.23      C2   S  
ATOM   2853  CE  MET B 323       3.623   5.706   0.173  1.00 54.54      C2   C  
ATOM   2854  H   MET B 323       4.487   9.403   5.704  0.00 45.61      C2   H  
ATOM   2855  HA  MET B 323       3.165   6.980   5.445  0.00 31.36      C2   H  
ATOM   2856  HB2 MET B 323       3.747   8.573   3.573  0.00 44.59      C2   H  
ATOM   2857  HB3 MET B 323       5.399   8.081   3.769  0.00 44.59      C2   H  
ATOM   2858  HG2 MET B 323       4.632   5.787   2.911  0.00 49.14      C2   H  
ATOM   2859  HG3 MET B 323       2.984   6.128   3.054  0.00 49.14      C2   H  
ATOM   2860  HE1 MET B 323       4.357   4.918   0.342  0.00 54.54      C2   H  
ATOM   2861  HE2 MET B 323       2.641   5.458   0.574  0.00 54.54      C2   H  
ATOM   2862  HE3 MET B 323       3.575   5.877  -0.903  0.00 54.54      C2   H  
ATOM   2863  N   LEU B 324       6.332   6.385   6.051  1.00 35.73      C2   N  
ATOM   2864  CA  LEU B 324       7.287   5.435   6.604  1.00 28.09      C2   C  
ATOM   2865  C   LEU B 324       6.964   5.237   8.066  1.00 35.15      C2   C  
ATOM   2866  O   LEU B 324       7.140   4.118   8.448  1.00 33.53      C2   O  
ATOM   2867  CB  LEU B 324       8.746   5.924   6.406  1.00 35.88      C2   C  
ATOM   2868  CG  LEU B 324       9.018   6.535   4.984  1.00 62.64      C2   C  
ATOM   2869  CD1 LEU B 324      10.514   6.873   4.790  1.00 63.43      C2   C  
ATOM   2870  CD2 LEU B 324       8.480   5.645   3.832  1.00 66.28      C2   C  
ATOM   2871  H   LEU B 324       6.647   7.290   5.733  0.00 35.73      C2   H  
ATOM   2872  HA  LEU B 324       7.140   4.493   6.077  0.00 28.09      C2   H  
ATOM   2873  HB2 LEU B 324       8.979   6.690   7.146  0.00 35.88      C2   H  
ATOM   2874  HB3 LEU B 324       9.383   5.046   6.516  0.00 35.88      C2   H  
ATOM   2875  HG  LEU B 324       8.483   7.480   4.893  0.00 62.64      C2   H  
ATOM   2876 HD11 LEU B 324      10.853   6.776   3.759  0.00 63.43      C2   H  
ATOM   2877 HD12 LEU B 324      10.784   7.894   5.062  0.00 63.43      C2   H  
ATOM   2878 HD13 LEU B 324      11.219   6.213   5.295  0.00 63.43      C2   H  
ATOM   2879 HD21 LEU B 324       9.180   5.432   3.024  0.00 66.28      C2   H  
ATOM   2880 HD22 LEU B 324       8.209   4.647   4.178  0.00 66.28      C2   H  
ATOM   2881 HD23 LEU B 324       7.567   6.039   3.388  0.00 66.28      C2   H  
ATOM   2882  N   LYS B 325       6.563   6.269   8.810  1.00 28.05      C2   N  
ATOM   2883  CA  LYS B 325       6.279   6.136  10.227  1.00 33.88      C2   C  
ATOM   2884  C   LYS B 325       5.073   5.256  10.397  1.00 39.97      C2   C  
ATOM   2885  O   LYS B 325       5.140   4.387  11.279  1.00 29.94      C2   O  
ATOM   2886  CB  LYS B 325       6.050   7.600  10.720  1.00 37.60      C2   C  
ATOM   2887  CG  LYS B 325       5.985   7.905  12.237  1.00 37.32      C2   C  
ATOM   2888  CD  LYS B 325       5.596   9.372  12.539  1.00 63.37      C2   C  
ATOM   2889  CE  LYS B 325       5.131   9.670  13.919  1.00 79.50      C2   C  
ATOM   2890  NZ  LYS B 325       4.928  11.078  14.014  1.00 69.01      C2   N  
ATOM   2891  H   LYS B 325       6.620   7.208   8.442  0.00 28.05      C2   H  
ATOM   2892  HA  LYS B 325       7.155   5.634  10.637  0.00 33.88      C2   H  
ATOM   2893  HB2 LYS B 325       6.791   8.251  10.257  0.00 37.60      C2   H  
ATOM   2894  HB3 LYS B 325       5.148   8.079  10.338  0.00 37.60      C2   H  
ATOM   2895  HG2 LYS B 325       5.175   7.262  12.583  0.00 37.32      C2   H  
ATOM   2896  HG3 LYS B 325       6.882   7.546  12.741  0.00 37.32      C2   H  
ATOM   2897  HD2 LYS B 325       6.504   9.952  12.372  0.00 63.37      C2   H  
ATOM   2898  HD3 LYS B 325       4.870   9.800  11.848  0.00 63.37      C2   H  
ATOM   2899  HE2 LYS B 325       4.226   9.071  14.025  0.00 79.50      C2   H  
ATOM   2900  HE3 LYS B 325       5.926   9.370  14.602  0.00 79.50      C2   H  
ATOM   2901  HZ1 LYS B 325       3.959  11.282  13.817  0.00 69.01      C2   H  
ATOM   2902  HZ2 LYS B 325       5.176  11.550  14.872  0.00 69.01      C2   H  
ATOM   2903  HZ3 LYS B 325       5.504  11.484  13.290  0.00 69.01      C2   H  
ATOM   2904  N   PHE B 326       3.947   5.368   9.640  1.00 28.85      C2   N  
ATOM   2905  CA  PHE B 326       2.767   4.533   9.749  1.00 24.04      C2   C  
ATOM   2906  C   PHE B 326       3.188   2.988   9.626  1.00 23.40      C2   C  
ATOM   2907  O   PHE B 326       2.883   2.286  10.522  1.00 26.74      C2   O  
ATOM   2908  CB  PHE B 326       1.750   4.886   8.596  1.00 20.57      C2   C  
ATOM   2909  CG  PHE B 326       0.564   3.909   8.244  1.00 20.05      C2   C  
ATOM   2910  CD1 PHE B 326      -0.605   4.001   8.936  1.00 26.40      C2   C  
ATOM   2911  CD2 PHE B 326       0.814   2.811   7.373  1.00 14.48      C2   C  
ATOM   2912  CE1 PHE B 326      -1.716   3.155   8.632  1.00 24.99      C2   C  
ATOM   2913  CE2 PHE B 326      -0.205   1.923   7.254  1.00 15.68      C2   C  
ATOM   2914  CZ  PHE B 326      -1.457   2.091   7.844  1.00 20.80      C2   C  
ATOM   2915  H   PHE B 326       3.992   6.126   8.974  0.00 28.85      C2   H  
ATOM   2916  HA  PHE B 326       2.424   4.573  10.783  0.00 24.04      C2   H  
ATOM   2917  HB2 PHE B 326       1.274   5.844   8.809  0.00 20.57      C2   H  
ATOM   2918  HB3 PHE B 326       2.290   5.023   7.659  0.00 20.57      C2   H  
ATOM   2919  HD1 PHE B 326      -0.785   4.828   9.606  0.00 26.40      C2   H  
ATOM   2920  HD2 PHE B 326       1.736   2.607   6.850  0.00 14.48      C2   H  
ATOM   2921  HE1 PHE B 326      -2.649   3.321   9.152  0.00 24.99      C2   H  
ATOM   2922  HE2 PHE B 326      -0.030   0.955   6.807  0.00 15.68      C2   H  
ATOM   2923  HZ  PHE B 326      -2.108   1.251   7.651  0.00 20.80      C2   H  
ATOM   2924  N   HIE B 327       4.066   2.701   8.642  1.00 28.66      C2   N  
ATOM   2925  CA  HIE B 327       4.448   1.330   8.339  1.00 28.54      C2   C  
ATOM   2926  C   HIE B 327       5.289   0.639   9.505  1.00 23.23      C2   C  
ATOM   2927  O   HIE B 327       4.933  -0.391  10.032  1.00 24.35      C2   O  
ATOM   2928  CB  HIE B 327       5.068   1.369   6.966  1.00 27.16      C2   C  
ATOM   2929  CG  HIE B 327       4.297   1.015   5.783  1.00 28.57      C2   C  
ATOM   2930  CD2 HIE B 327       3.594   1.882   4.927  1.00 28.43      C2   C  
ATOM   2931  ND1 HIE B 327       4.403  -0.222   5.138  1.00 30.03      C2   N  
ATOM   2932  CE1 HIE B 327       3.710  -0.066   4.046  1.00 27.15      C2   C  
ATOM   2933  NE2 HIE B 327       3.237   1.095   3.814  1.00 34.18      C2   N  
ATOM   2934  H   HIE B 327       4.602   3.430   8.193  0.00 28.66      C2   H  
ATOM   2935  HA  HIE B 327       3.437   0.922   8.350  0.00 28.54      C2   H  
ATOM   2936  HB2 HIE B 327       5.483   2.360   6.780  0.00 27.16      C2   H  
ATOM   2937  HB3 HIE B 327       5.856   0.618   7.006  0.00 27.16      C2   H  
ATOM   2938  HD2 HIE B 327       3.321   2.921   5.036  0.00 28.43      C2   H  
ATOM   2939  HE1 HIE B 327       3.726  -0.983   3.475  0.00 27.15      C2   H  
ATOM   2940  HE2 HIE B 327       2.885   1.463   2.942  0.00 34.18      C2   H  
ATOM   2941  N   TYR B 328       6.295   1.414   9.997  1.00 26.29      C2   N  
ATOM   2942  CA  TYR B 328       7.167   1.075  11.100  1.00 19.09      C2   C  
ATOM   2943  C   TYR B 328       6.307   0.860  12.348  1.00 24.08      C2   C  
ATOM   2944  O   TYR B 328       6.382  -0.204  12.927  1.00 25.44      C2   O  
ATOM   2945  CB  TYR B 328       8.306   2.116  11.202  1.00 26.84      C2   C  
ATOM   2946  CG  TYR B 328       9.188   2.083  12.489  1.00 25.88      C2   C  
ATOM   2947  CD1 TYR B 328      10.114   0.984  12.573  1.00 22.54      C2   C  
ATOM   2948  CD2 TYR B 328       9.229   3.071  13.518  1.00 30.96      C2   C  
ATOM   2949  CE1 TYR B 328      11.140   1.073  13.519  1.00 15.97      C2   C  
ATOM   2950  CE2 TYR B 328      10.254   3.101  14.465  1.00 19.97      C2   C  
ATOM   2951  CZ  TYR B 328      11.234   2.043  14.507  1.00 31.07      C2   C  
ATOM   2952  OH  TYR B 328      12.201   2.031  15.450  1.00 38.48      C2   O  
ATOM   2953  H   TYR B 328       6.401   2.275   9.479  0.00 26.29      C2   H  
ATOM   2954  HA  TYR B 328       7.664   0.140  10.844  0.00 19.09      C2   H  
ATOM   2955  HB2 TYR B 328       9.032   2.119  10.389  0.00 26.84      C2   H  
ATOM   2956  HB3 TYR B 328       7.772   3.064  11.269  0.00 26.84      C2   H  
ATOM   2957  HD1 TYR B 328      10.150   0.272  11.762  0.00 22.54      C2   H  
ATOM   2958  HD2 TYR B 328       8.528   3.883  13.388  0.00 30.96      C2   H  
ATOM   2959  HE1 TYR B 328      11.837   0.254  13.613  0.00 15.97      C2   H  
ATOM   2960  HE2 TYR B 328      10.232   3.769  15.314  0.00 19.97      C2   H  
ATOM   2961  HH  TYR B 328      12.080   2.799  16.013  0.00 38.48      C2   H  
ATOM   2962  N   MET B 329       5.379   1.777  12.623  1.00 21.37      C2   N  
ATOM   2963  CA  MET B 329       4.398   1.749  13.752  1.00 25.14      C2   C  
ATOM   2964  C   MET B 329       3.410   0.552  13.634  1.00 31.79      C2   C  
ATOM   2965  O   MET B 329       3.224  -0.093  14.651  1.00 37.18      C2   O  
ATOM   2966  CB  MET B 329       3.577   3.050  13.766  1.00 21.68      C2   C  
ATOM   2967  CG  MET B 329       2.595   3.320  14.939  1.00 40.00      C2   C  
ATOM   2968  SD  MET B 329       1.962   5.014  14.811  1.00 58.05      C2   S  
ATOM   2969  CE  MET B 329       3.494   6.030  14.938  1.00 55.49      C2   C  
ATOM   2970  H   MET B 329       5.377   2.579  12.009  0.00 21.37      C2   H  
ATOM   2971  HA  MET B 329       4.957   1.763  14.688  0.00 25.14      C2   H  
ATOM   2972  HB2 MET B 329       4.315   3.851  13.802  0.00 21.68      C2   H  
ATOM   2973  HB3 MET B 329       3.051   3.179  12.820  0.00 21.68      C2   H  
ATOM   2974  HG2 MET B 329       1.864   2.525  14.797  0.00 40.00      C2   H  
ATOM   2975  HG3 MET B 329       3.095   3.122  15.887  0.00 40.00      C2   H  
ATOM   2976  HE1 MET B 329       3.158   7.003  15.295  0.00 55.49      C2   H  
ATOM   2977  HE2 MET B 329       4.283   5.619  15.568  0.00 55.49      C2   H  
ATOM   2978  HE3 MET B 329       3.933   6.070  13.941  0.00 55.49      C2   H  
ATOM   2979  N   LEU B 330       2.813   0.314  12.422  1.00 29.97      C2   N  
ATOM   2980  CA  LEU B 330       1.869  -0.758  12.021  1.00 25.51      C2   C  
ATOM   2981  C   LEU B 330       2.547  -2.150  12.204  1.00 27.26      C2   C  
ATOM   2982  O   LEU B 330       1.797  -3.093  12.625  1.00 33.60      C2   O  
ATOM   2983  CB  LEU B 330       1.388  -0.634  10.521  1.00 27.49      C2   C  
ATOM   2984  CG  LEU B 330       0.273  -1.597  10.154  1.00 28.74      C2   C  
ATOM   2985  CD1 LEU B 330      -0.870  -1.334  11.120  1.00 16.74      C2   C  
ATOM   2986  CD2 LEU B 330      -0.112  -1.385   8.723  1.00 29.91      C2   C  
ATOM   2987  H   LEU B 330       3.039   0.977  11.695  0.00 29.97      C2   H  
ATOM   2988  HA  LEU B 330       1.042  -0.606  12.715  0.00 25.51      C2   H  
ATOM   2989  HB2 LEU B 330       1.153   0.396  10.254  0.00 27.49      C2   H  
ATOM   2990  HB3 LEU B 330       2.190  -0.968   9.863  0.00 27.49      C2   H  
ATOM   2991  HG  LEU B 330       0.518  -2.658  10.212  0.00 28.74      C2   H  
ATOM   2992 HD11 LEU B 330      -1.816  -1.794  10.833  0.00 16.74      C2   H  
ATOM   2993 HD12 LEU B 330      -0.692  -1.984  11.977  0.00 16.74      C2   H  
ATOM   2994 HD13 LEU B 330      -0.905  -0.283  11.407  0.00 16.74      C2   H  
ATOM   2995 HD21 LEU B 330      -0.512  -2.362   8.451  0.00 29.91      C2   H  
ATOM   2996 HD22 LEU B 330      -0.797  -0.577   8.469  0.00 29.91      C2   H  
ATOM   2997 HD23 LEU B 330       0.768  -1.274   8.089  0.00 29.91      C2   H  
ATOM   2998  N   LYS B 331       3.902  -2.274  12.004  1.00 19.74      C2   N  
ATOM   2999  CA  LYS B 331       4.530  -3.531  12.281  1.00 20.97      C2   C  
ATOM   3000  C   LYS B 331       4.786  -3.745  13.808  1.00 21.62      C2   C  
ATOM   3001  O   LYS B 331       4.692  -4.887  14.230  1.00 26.05      C2   O  
ATOM   3002  CB  LYS B 331       5.732  -3.659  11.310  1.00 14.05      C2   C  
ATOM   3003  CG  LYS B 331       6.210  -5.072  10.897  1.00 11.59      C2   C  
ATOM   3004  CD  LYS B 331       5.030  -5.794  10.308  1.00 19.95      C2   C  
ATOM   3005  CE  LYS B 331       5.334  -6.974   9.399  1.00 24.12      C2   C  
ATOM   3006  NZ  LYS B 331       6.252  -8.050   9.864  1.00 23.63      C2   N  
ATOM   3007  H   LYS B 331       4.501  -1.551  11.633  0.00 19.74      C2   H  
ATOM   3008  HA  LYS B 331       3.746  -4.260  12.071  0.00 20.97      C2   H  
ATOM   3009  HB2 LYS B 331       5.451  -3.085  10.428  0.00 14.05      C2   H  
ATOM   3010  HB3 LYS B 331       6.526  -3.077  11.778  0.00 14.05      C2   H  
ATOM   3011  HG2 LYS B 331       7.005  -5.015  10.154  0.00 11.59      C2   H  
ATOM   3012  HG3 LYS B 331       6.675  -5.538  11.766  0.00 11.59      C2   H  
ATOM   3013  HD2 LYS B 331       4.283  -6.029  11.067  0.00 19.95      C2   H  
ATOM   3014  HD3 LYS B 331       4.483  -5.063   9.712  0.00 19.95      C2   H  
ATOM   3015  HE2 LYS B 331       4.396  -7.481   9.171  0.00 24.12      C2   H  
ATOM   3016  HE3 LYS B 331       5.756  -6.612   8.462  0.00 24.12      C2   H  
ATOM   3017  HZ1 LYS B 331       6.335  -8.686   9.084  0.00 23.63      C2   H  
ATOM   3018  HZ2 LYS B 331       7.124  -7.654  10.185  0.00 23.63      C2   H  
ATOM   3019  HZ3 LYS B 331       5.866  -8.593  10.623  0.00 23.63      C2   H  
ATOM   3020  N   LYS B 332       5.116  -2.580  14.522  1.00 22.11      C2   N  
ATOM   3021  CA  LYS B 332       5.505  -2.613  15.921  1.00 20.54      C2   C  
ATOM   3022  C   LYS B 332       4.245  -2.804  16.842  1.00 27.68      C2   C  
ATOM   3023  O   LYS B 332       4.409  -3.075  18.089  1.00 31.32      C2   O  
ATOM   3024  CB  LYS B 332       6.359  -1.367  16.195  1.00 30.17      C2   C  
ATOM   3025  CG  LYS B 332       7.794  -1.355  15.669  1.00 35.69      C2   C  
ATOM   3026  CD  LYS B 332       8.371   0.088  15.855  1.00 48.59      C2   C  
ATOM   3027  CE  LYS B 332       8.608   0.610  17.295  1.00 59.34      C2   C  
ATOM   3028  NZ  LYS B 332       9.978   0.663  17.806  1.00 48.44      C2   N  
ATOM   3029  H   LYS B 332       5.211  -1.686  14.062  0.00 22.11      C2   H  
ATOM   3030  HA  LYS B 332       6.162  -3.471  16.061  0.00 20.54      C2   H  
ATOM   3031  HB2 LYS B 332       5.856  -0.420  16.002  0.00 30.17      C2   H  
ATOM   3032  HB3 LYS B 332       6.506  -1.420  17.274  0.00 30.17      C2   H  
ATOM   3033  HG2 LYS B 332       8.270  -2.160  16.229  0.00 35.69      C2   H  
ATOM   3034  HG3 LYS B 332       7.833  -1.678  14.629  0.00 35.69      C2   H  
ATOM   3035  HD2 LYS B 332       9.273   0.096  15.243  0.00 48.59      C2   H  
ATOM   3036  HD3 LYS B 332       7.731   0.747  15.268  0.00 48.59      C2   H  
ATOM   3037  HE2 LYS B 332       8.445   1.683  17.392  0.00 59.34      C2   H  
ATOM   3038  HE3 LYS B 332       7.964   0.080  17.996  0.00 59.34      C2   H  
ATOM   3039  HZ1 LYS B 332      10.551   1.248  17.214  0.00 48.44      C2   H  
ATOM   3040  HZ2 LYS B 332       9.941   1.056  18.736  0.00 48.44      C2   H  
ATOM   3041  HZ3 LYS B 332      10.356  -0.268  17.906  0.00 48.44      C2   H  
ATOM   3042  N   LEU B 333       3.046  -2.796  16.248  1.00 24.24      C2   N  
ATOM   3043  CA  LEU B 333       1.768  -3.235  16.838  1.00 16.17      C2   C  
ATOM   3044  C   LEU B 333       1.727  -4.861  17.071  1.00 20.10      C2   C  
ATOM   3045  O   LEU B 333       0.834  -5.364  17.731  1.00 29.69      C2   O  
ATOM   3046  CB  LEU B 333       0.498  -2.840  16.100  1.00 22.97      C2   C  
ATOM   3047  CG  LEU B 333       0.147  -1.351  15.847  1.00 21.31      C2   C  
ATOM   3048  CD1 LEU B 333      -1.118  -1.209  14.978  1.00 25.67      C2   C  
ATOM   3049  CD2 LEU B 333      -0.169  -0.558  17.129  1.00 17.81      C2   C  
ATOM   3050  H   LEU B 333       2.994  -2.631  15.253  0.00 24.24      C2   H  
ATOM   3051  HA  LEU B 333       1.660  -2.810  17.836  0.00 16.17      C2   H  
ATOM   3052  HB2 LEU B 333       0.440  -3.328  15.127  0.00 22.97      C2   H  
ATOM   3053  HB3 LEU B 333      -0.373  -3.262  16.603  0.00 22.97      C2   H  
ATOM   3054  HG  LEU B 333       1.004  -0.879  15.366  0.00 21.31      C2   H  
ATOM   3055 HD11 LEU B 333      -1.216  -0.373  14.285  0.00 25.67      C2   H  
ATOM   3056 HD12 LEU B 333      -1.420  -2.123  14.465  0.00 25.67      C2   H  
ATOM   3057 HD13 LEU B 333      -1.986  -1.020  15.609  0.00 25.67      C2   H  
ATOM   3058 HD21 LEU B 333       0.615  -0.105  17.735  0.00 17.81      C2   H  
ATOM   3059 HD22 LEU B 333      -0.905   0.227  16.954  0.00 17.81      C2   H  
ATOM   3060 HD23 LEU B 333      -0.636  -1.278  17.801  0.00 17.81      C2   H  
ATOM   3061  N   GLN B 334       2.612  -5.574  16.329  1.00 41.37      C2   N  
ATOM   3062  CA  GLN B 334       2.823  -7.012  16.359  1.00 39.16      C2   C  
ATOM   3063  C   GLN B 334       1.606  -7.777  16.010  1.00 27.85      C2   C  
ATOM   3064  O   GLN B 334       1.128  -8.525  16.873  1.00 38.04      C2   O  
ATOM   3065  CB  GLN B 334       3.497  -7.466  17.643  1.00 30.21      C2   C  
ATOM   3066  CG  GLN B 334       4.854  -6.889  17.945  1.00 55.94      C2   C  
ATOM   3067  CD  GLN B 334       5.655  -7.524  19.169  1.00 59.30      C2   C  
ATOM   3068  NE2 GLN B 334       6.936  -7.471  19.199  1.00 70.08      C2   N  
ATOM   3069  OE1 GLN B 334       5.055  -7.998  20.119  1.00 68.06      C2   O  
ATOM   3070  H   GLN B 334       3.099  -5.015  15.643  0.00 41.37      C2   H  
ATOM   3071  HA  GLN B 334       3.511  -7.256  15.550  0.00 39.16      C2   H  
ATOM   3072  HB2 GLN B 334       2.791  -7.307  18.458  0.00 30.21      C2   H  
ATOM   3073  HB3 GLN B 334       3.741  -8.516  17.479  0.00 30.21      C2   H  
ATOM   3074  HG2 GLN B 334       5.416  -7.027  17.022  0.00 55.94      C2   H  
ATOM   3075  HG3 GLN B 334       4.693  -5.834  18.167  0.00 55.94      C2   H  
ATOM   3076 HE21 GLN B 334       7.542  -7.120  18.471  0.00 70.08      C2   H  
ATOM   3077 HE22 GLN B 334       7.295  -7.847  20.065  0.00 70.08      C2   H  
ATOM   3078  N   LEU B 335       1.001  -7.533  14.851  1.00 32.90      C2   N  
ATOM   3079  CA  LEU B 335      -0.217  -8.276  14.448  1.00 21.80      C2   C  
ATOM   3080  C   LEU B 335       0.067  -9.685  14.048  1.00 20.80      C2   C  
ATOM   3081  O   LEU B 335       1.171 -10.032  13.640  1.00 29.12      C2   O  
ATOM   3082  CB  LEU B 335      -1.026  -7.501  13.391  1.00 16.37      C2   C  
ATOM   3083  CG  LEU B 335      -1.207  -5.979  13.655  1.00 16.45      C2   C  
ATOM   3084  CD1 LEU B 335      -1.628  -5.203  12.357  1.00 18.05      C2   C  
ATOM   3085  CD2 LEU B 335      -2.082  -5.787  14.893  1.00 22.97      C2   C  
ATOM   3086  H   LEU B 335       1.446  -6.965  14.145  0.00 32.90      C2   H  
ATOM   3087  HA  LEU B 335      -0.888  -8.369  15.303  0.00 21.80      C2   H  
ATOM   3088  HB2 LEU B 335      -0.395  -7.618  12.511  0.00 16.37      C2   H  
ATOM   3089  HB3 LEU B 335      -1.958  -8.057  13.282  0.00 16.37      C2   H  
ATOM   3090  HG  LEU B 335      -0.259  -5.541  13.968  0.00 16.45      C2   H  
ATOM   3091 HD11 LEU B 335      -2.442  -4.547  12.667  0.00 18.05      C2   H  
ATOM   3092 HD12 LEU B 335      -0.729  -4.743  11.947  0.00 18.05      C2   H  
ATOM   3093 HD13 LEU B 335      -1.915  -5.843  11.523  0.00 18.05      C2   H  
ATOM   3094 HD21 LEU B 335      -2.213  -4.715  15.044  0.00 22.97      C2   H  
ATOM   3095 HD22 LEU B 335      -3.061  -6.263  14.836  0.00 22.97      C2   H  
ATOM   3096 HD23 LEU B 335      -1.645  -6.174  15.813  0.00 22.97      C2   H  
ATOM   3097  N   HIE B 336      -0.891 -10.570  14.117  1.00 24.95      C2   N  
ATOM   3098  CA  HIE B 336      -0.849 -11.895  13.472  1.00 24.16      C2   C  
ATOM   3099  C   HIE B 336      -1.479 -11.765  12.070  1.00 27.40      C2   C  
ATOM   3100  O   HIE B 336      -2.305 -10.948  11.904  1.00 31.06      C2   O  
ATOM   3101  CB  HIE B 336      -1.716 -12.851  14.376  1.00 28.22      C2   C  
ATOM   3102  CG  HIE B 336      -1.717 -14.257  13.850  1.00 38.50      C2   C  
ATOM   3103  CD2 HIE B 336      -0.800 -15.189  14.008  1.00 34.93      C2   C  
ATOM   3104  ND1 HIE B 336      -2.791 -14.710  13.064  1.00 31.93      C2   N  
ATOM   3105  CE1 HIE B 336      -2.524 -15.914  12.687  1.00 44.54      C2   C  
ATOM   3106  NE2 HIE B 336      -1.385 -16.252  13.268  1.00 41.86      C2   N  
ATOM   3107  H   HIE B 336      -1.764 -10.253  14.515  0.00 24.95      C2   H  
ATOM   3108  HA  HIE B 336       0.169 -12.276  13.401  0.00 24.16      C2   H  
ATOM   3109  HB2 HIE B 336      -1.239 -13.120  15.319  0.00 28.22      C2   H  
ATOM   3110  HB3 HIE B 336      -2.682 -12.424  14.643  0.00 28.22      C2   H  
ATOM   3111  HD2 HIE B 336       0.097 -15.155  14.609  0.00 34.93      C2   H  
ATOM   3112  HE1 HIE B 336      -3.059 -16.679  12.145  0.00 44.54      C2   H  
ATOM   3113  HE2 HIE B 336      -1.164 -17.228  13.132  0.00 41.86      C2   H  
ATOM   3114  N   GLU B 337      -1.064 -12.595  11.141  1.00 28.36      C2   N  
ATOM   3115  CA  GLU B 337      -1.551 -12.611   9.684  1.00 27.01      C2   C  
ATOM   3116  C   GLU B 337      -3.135 -12.542   9.587  1.00 22.64      C2   C  
ATOM   3117  O   GLU B 337      -3.614 -11.955   8.602  1.00 28.26      C2   O  
ATOM   3118  CB  GLU B 337      -0.854 -13.856   9.025  1.00 29.33      C2   C  
ATOM   3119  CG  GLU B 337      -1.074 -15.266   9.690  1.00 34.58      C2   C  
ATOM   3120  CD  GLU B 337      -0.433 -16.387   8.882  1.00 49.85      C2   C  
ATOM   3121  OE1 GLU B 337      -0.259 -17.445   9.510  1.00 42.31      C2   O  
ATOM   3122  OE2 GLU B 337      -0.012 -16.131   7.722  1.00 38.57      C2   O  
ATOM   3123  H   GLU B 337      -0.372 -13.309  11.321  0.00 28.36      C2   H  
ATOM   3124  HA  GLU B 337      -1.130 -11.694   9.272  0.00 27.01      C2   H  
ATOM   3125  HB2 GLU B 337      -1.255 -13.882   8.012  0.00 29.33      C2   H  
ATOM   3126  HB3 GLU B 337       0.205 -13.703   8.818  0.00 29.33      C2   H  
ATOM   3127  HG2 GLU B 337      -0.771 -15.324  10.735  0.00 34.58      C2   H  
ATOM   3128  HG3 GLU B 337      -2.153 -15.421   9.719  0.00 34.58      C2   H  
ATOM   3129  N   GLU B 338      -3.886 -13.191  10.520  1.00 31.62      C2   N  
ATOM   3130  CA  GLU B 338      -5.311 -13.122  10.428  1.00 34.38      C2   C  
ATOM   3131  C   GLU B 338      -6.035 -11.861  10.984  1.00 27.20      C2   C  
ATOM   3132  O   GLU B 338      -7.063 -11.425  10.486  1.00 36.32      C2   O  
ATOM   3133  CB  GLU B 338      -5.751 -14.369  11.206  1.00 31.65      C2   C  
ATOM   3134  CG  GLU B 338      -5.446 -15.708  10.375  1.00 30.58      C2   C  
ATOM   3135  CD  GLU B 338      -5.534 -17.120  11.052  1.00 33.99      C2   C  
ATOM   3136  OE1 GLU B 338      -4.813 -18.073  10.614  1.00 32.37      C2   O  
ATOM   3137  OE2 GLU B 338      -6.473 -17.152  11.905  1.00 51.92      C2   O  
ATOM   3138  H   GLU B 338      -3.545 -13.795  11.254  0.00 31.62      C2   H  
ATOM   3139  HA  GLU B 338      -5.674 -13.194   9.403  0.00 34.38      C2   H  
ATOM   3140  HB2 GLU B 338      -5.138 -14.338  12.107  0.00 31.65      C2   H  
ATOM   3141  HB3 GLU B 338      -6.752 -14.232  11.614  0.00 31.65      C2   H  
ATOM   3142  HG2 GLU B 338      -6.239 -15.663   9.628  0.00 30.58      C2   H  
ATOM   3143  HG3 GLU B 338      -4.523 -15.700   9.795  0.00 30.58      C2   H  
ATOM   3144  N   GLU B 339      -5.382 -11.206  12.014  1.00 23.37      C2   N  
ATOM   3145  CA  GLU B 339      -5.733  -9.867  12.535  1.00 28.24      C2   C  
ATOM   3146  C   GLU B 339      -5.600  -8.915  11.374  1.00 24.28      C2   C  
ATOM   3147  O   GLU B 339      -6.456  -8.092  11.163  1.00 34.38      C2   O  
ATOM   3148  CB  GLU B 339      -4.836  -9.630  13.734  1.00 21.58      C2   C  
ATOM   3149  CG  GLU B 339      -4.937 -10.762  14.805  1.00 21.54      C2   C  
ATOM   3150  CD  GLU B 339      -4.059 -10.588  16.140  1.00 28.64      C2   C  
ATOM   3151  OE1 GLU B 339      -3.192  -9.766  16.136  1.00 31.67      C2   O  
ATOM   3152  OE2 GLU B 339      -4.221 -11.441  16.972  1.00 39.73      C2   O  
ATOM   3153  H   GLU B 339      -4.442 -11.520  12.204  0.00 23.37      C2   H  
ATOM   3154  HA  GLU B 339      -6.760  -9.829  12.897  0.00 28.24      C2   H  
ATOM   3155  HB2 GLU B 339      -3.812  -9.463  13.401  0.00 21.58      C2   H  
ATOM   3156  HB3 GLU B 339      -5.157  -8.711  14.224  0.00 21.58      C2   H  
ATOM   3157  HG2 GLU B 339      -6.011 -10.897  14.933  0.00 21.54      C2   H  
ATOM   3158  HG3 GLU B 339      -4.484 -11.642  14.350  0.00 21.54      C2   H  
ATOM   3159  N   TYR B 340      -4.521  -9.040  10.572  1.00 19.25      C2   N  
ATOM   3160  CA  TYR B 340      -4.326  -8.236   9.436  1.00 23.70      C2   C  
ATOM   3161  C   TYR B 340      -5.492  -8.408   8.416  1.00 22.21      C2   C  
ATOM   3162  O   TYR B 340      -5.801  -7.396   7.807  1.00 15.80      C2   O  
ATOM   3163  CB  TYR B 340      -2.982  -8.559   8.807  1.00 12.88      C2   C  
ATOM   3164  CG  TYR B 340      -1.686  -7.831   9.051  1.00 16.78      C2   C  
ATOM   3165  CD1 TYR B 340      -1.655  -6.505   8.662  1.00 17.90      C2   C  
ATOM   3166  CD2 TYR B 340      -0.586  -8.403   9.793  1.00 21.86      C2   C  
ATOM   3167  CE1 TYR B 340      -0.461  -5.762   8.834  1.00 18.63      C2   C  
ATOM   3168  CE2 TYR B 340       0.597  -7.683   9.951  1.00 19.50      C2   C  
ATOM   3169  CZ  TYR B 340       0.691  -6.334   9.487  1.00 17.77      C2   C  
ATOM   3170  OH  TYR B 340       1.793  -5.600   9.783  1.00 15.72      C2   O  
ATOM   3171  H   TYR B 340      -3.783  -9.703  10.763  0.00 19.25      C2   H  
ATOM   3172  HA  TYR B 340      -4.346  -7.171   9.668  0.00 23.70      C2   H  
ATOM   3173  HB2 TYR B 340      -2.855  -9.642   8.811  0.00 12.88      C2   H  
ATOM   3174  HB3 TYR B 340      -3.136  -8.354   7.748  0.00 12.88      C2   H  
ATOM   3175  HD1 TYR B 340      -2.458  -6.024   8.125  0.00 17.90      C2   H  
ATOM   3176  HD2 TYR B 340      -0.644  -9.446  10.066  0.00 21.86      C2   H  
ATOM   3177  HE1 TYR B 340      -0.402  -4.751   8.460  0.00 18.63      C2   H  
ATOM   3178  HE2 TYR B 340       1.459  -8.083  10.463  0.00 19.50      C2   H  
ATOM   3179  HH  TYR B 340       1.807  -4.782   9.281  0.00 15.72      C2   H  
ATOM   3180  N   VAL B 341      -5.975  -9.665   8.178  1.00 18.83      C2   N  
ATOM   3181  CA  VAL B 341      -6.927  -9.844   7.051  1.00 24.40      C2   C  
ATOM   3182  C   VAL B 341      -8.306  -9.220   7.416  1.00 27.07      C2   C  
ATOM   3183  O   VAL B 341      -9.036  -8.828   6.510  1.00 28.87      C2   O  
ATOM   3184  CB  VAL B 341      -6.966 -11.275   6.593  1.00 21.35      C2   C  
ATOM   3185  CG1 VAL B 341      -7.998 -12.142   7.297  1.00 31.07      C2   C  
ATOM   3186  CG2 VAL B 341      -7.184 -11.315   5.042  1.00 46.44      C2   C  
ATOM   3187  H   VAL B 341      -5.576 -10.478   8.626  0.00 18.83      C2   H  
ATOM   3188  HA  VAL B 341      -6.551  -9.285   6.193  0.00 24.40      C2   H  
ATOM   3189  HB  VAL B 341      -6.052 -11.815   6.841  0.00 21.35      C2   H  
ATOM   3190 HG11 VAL B 341      -7.696 -12.378   8.317  0.00 31.07      C2   H  
ATOM   3191 HG12 VAL B 341      -8.992 -11.697   7.347  0.00 31.07      C2   H  
ATOM   3192 HG13 VAL B 341      -8.154 -13.059   6.730  0.00 31.07      C2   H  
ATOM   3193 HG21 VAL B 341      -6.444 -10.623   4.641  0.00 46.44      C2   H  
ATOM   3194 HG22 VAL B 341      -6.968 -12.343   4.749  0.00 46.44      C2   H  
ATOM   3195 HG23 VAL B 341      -8.143 -10.866   4.784  0.00 46.44      C2   H  
ATOM   3196  N   LEU B 342      -8.657  -9.302   8.701  1.00 21.11      C2   N  
ATOM   3197  CA  LEU B 342      -9.769  -8.581   9.343  1.00 17.63      C2   C  
ATOM   3198  C   LEU B 342      -9.576  -7.048   9.060  1.00 22.80      C2   C  
ATOM   3199  O   LEU B 342     -10.514  -6.399   8.668  1.00 22.61      C2   O  
ATOM   3200  CB  LEU B 342      -9.945  -9.042  10.799  1.00 23.00      C2   C  
ATOM   3201  CG  LEU B 342     -10.506 -10.477  10.850  1.00 19.11      C2   C  
ATOM   3202  CD1 LEU B 342     -10.566 -10.867  12.335  1.00 17.50      C2   C  
ATOM   3203  CD2 LEU B 342     -11.875 -10.744  10.144  1.00 16.87      C2   C  
ATOM   3204  H   LEU B 342      -7.984  -9.640   9.373  0.00 21.11      C2   H  
ATOM   3205  HA  LEU B 342     -10.666  -8.778   8.756  0.00 17.63      C2   H  
ATOM   3206  HB2 LEU B 342      -8.974  -8.922  11.280  0.00 23.00      C2   H  
ATOM   3207  HB3 LEU B 342     -10.669  -8.357  11.240  0.00 23.00      C2   H  
ATOM   3208  HG  LEU B 342      -9.779 -11.110  10.340  0.00 19.11      C2   H  
ATOM   3209 HD11 LEU B 342      -9.605 -10.669  12.809  0.00 17.50      C2   H  
ATOM   3210 HD12 LEU B 342     -11.219 -10.215  12.917  0.00 17.50      C2   H  
ATOM   3211 HD13 LEU B 342     -10.819 -11.897  12.585  0.00 17.50      C2   H  
ATOM   3212 HD21 LEU B 342     -11.701 -11.039   9.109  0.00 16.87      C2   H  
ATOM   3213 HD22 LEU B 342     -12.447 -11.495  10.689  0.00 16.87      C2   H  
ATOM   3214 HD23 LEU B 342     -12.310  -9.750  10.244  0.00 16.87      C2   H  
ATOM   3215  N   MET B 343      -8.362  -6.555   9.340  1.00 19.47      C2   N  
ATOM   3216  CA  MET B 343      -8.032  -5.175   9.028  1.00 17.64      C2   C  
ATOM   3217  C   MET B 343      -8.082  -4.761   7.515  1.00 18.08      C2   C  
ATOM   3218  O   MET B 343      -8.623  -3.628   7.356  1.00 29.70      C2   O  
ATOM   3219  CB  MET B 343      -6.685  -4.783   9.715  1.00 20.54      C2   C  
ATOM   3220  CG  MET B 343      -6.170  -3.383   9.291  1.00 28.71      C2   C  
ATOM   3221  SD  MET B 343      -4.625  -2.910  10.209  1.00 27.50      C2   S  
ATOM   3222  CE  MET B 343      -4.514  -1.190   9.618  1.00 13.55      C2   C  
ATOM   3223  H   MET B 343      -7.670  -7.215   9.666  0.00 19.47      C2   H  
ATOM   3224  HA  MET B 343      -8.827  -4.678   9.585  0.00 17.64      C2   H  
ATOM   3225  HB2 MET B 343      -6.903  -4.926  10.773  0.00 20.54      C2   H  
ATOM   3226  HB3 MET B 343      -6.009  -5.603   9.469  0.00 20.54      C2   H  
ATOM   3227  HG2 MET B 343      -5.974  -3.285   8.224  0.00 28.71      C2   H  
ATOM   3228  HG3 MET B 343      -6.940  -2.690   9.629  0.00 28.71      C2   H  
ATOM   3229  HE1 MET B 343      -4.919  -0.423  10.278  0.00 13.55      C2   H  
ATOM   3230  HE2 MET B 343      -3.484  -0.905   9.407  0.00 13.55      C2   H  
ATOM   3231  HE3 MET B 343      -5.139  -1.150   8.726  0.00 13.55      C2   H  
ATOM   3232  N   GLN B 344      -7.865  -5.574   6.494  1.00 20.78      C2   N  
ATOM   3233  CA  GLN B 344      -8.199  -5.371   5.107  1.00 28.62      C2   C  
ATOM   3234  C   GLN B 344      -9.723  -5.124   4.864  1.00 29.03      C2   C  
ATOM   3235  O   GLN B 344     -10.032  -4.228   4.109  1.00 31.75      C2   O  
ATOM   3236  CB  GLN B 344      -7.493  -6.440   4.227  1.00 22.03      C2   C  
ATOM   3237  CG  GLN B 344      -5.957  -6.360   4.234  1.00 23.64      C2   C  
ATOM   3238  CD  GLN B 344      -5.256  -7.000   2.999  1.00 22.97      C2   C  
ATOM   3239  NE2 GLN B 344      -4.122  -7.706   3.150  1.00 26.64      C2   N  
ATOM   3240  OE1 GLN B 344      -5.836  -7.002   1.930  1.00 25.54      C2   O  
ATOM   3241  H   GLN B 344      -7.465  -6.424   6.865  0.00 20.78      C2   H  
ATOM   3242  HA  GLN B 344      -7.758  -4.387   4.946  0.00 28.62      C2   H  
ATOM   3243  HB2 GLN B 344      -7.792  -7.467   4.434  0.00 22.03      C2   H  
ATOM   3244  HB3 GLN B 344      -7.870  -6.420   3.205  0.00 22.03      C2   H  
ATOM   3245  HG2 GLN B 344      -5.631  -5.344   4.454  0.00 23.64      C2   H  
ATOM   3246  HG3 GLN B 344      -5.551  -6.934   5.067  0.00 23.64      C2   H  
ATOM   3247 HE21 GLN B 344      -3.592  -7.800   4.005  0.00 26.64      C2   H  
ATOM   3248 HE22 GLN B 344      -3.706  -8.236   2.398  0.00 26.64      C2   H  
ATOM   3249  N   ALA B 345     -10.504  -5.951   5.428  1.00 24.59      C2   N  
ATOM   3250  CA  ALA B 345     -11.905  -5.760   5.470  1.00 25.75      C2   C  
ATOM   3251  C   ALA B 345     -12.462  -4.452   6.010  1.00 26.89      C2   C  
ATOM   3252  O   ALA B 345     -13.532  -4.083   5.495  1.00 26.29      C2   O  
ATOM   3253  CB  ALA B 345     -12.439  -6.943   6.281  1.00 17.56      C2   C  
ATOM   3254  H   ALA B 345     -10.114  -6.765   5.880  0.00 24.59      C2   H  
ATOM   3255  HA  ALA B 345     -12.368  -5.874   4.489  0.00 25.75      C2   H  
ATOM   3256  HB1 ALA B 345     -12.718  -6.749   7.316  0.00 17.56      C2   H  
ATOM   3257  HB2 ALA B 345     -13.372  -7.367   5.910  0.00 17.56      C2   H  
ATOM   3258  HB3 ALA B 345     -11.737  -7.765   6.422  0.00 17.56      C2   H  
ATOM   3259  N   ILE B 346     -11.804  -3.771   6.917  1.00 21.91      C2   N  
ATOM   3260  CA  ILE B 346     -12.252  -2.483   7.377  1.00 21.61      C2   C  
ATOM   3261  C   ILE B 346     -11.944  -1.396   6.313  1.00 25.59      C2   C  
ATOM   3262  O   ILE B 346     -12.680  -0.413   6.242  1.00 22.13      C2   O  
ATOM   3263  CB  ILE B 346     -11.376  -1.999   8.630  1.00 26.25      C2   C  
ATOM   3264  CG1 ILE B 346     -11.435  -3.043   9.787  1.00 20.98      C2   C  
ATOM   3265  CG2 ILE B 346     -11.609  -0.628   9.200  1.00 24.97      C2   C  
ATOM   3266  CD1 ILE B 346     -12.802  -3.427  10.263  1.00 19.47      C2   C  
ATOM   3267  H   ILE B 346     -10.944  -4.204   7.222  0.00 21.91      C2   H  
ATOM   3268  HA  ILE B 346     -13.313  -2.423   7.622  0.00 21.61      C2   H  
ATOM   3269  HB  ILE B 346     -10.359  -1.981   8.239  0.00 26.25      C2   H  
ATOM   3270 HG12 ILE B 346     -10.957  -3.973   9.478  0.00 20.98      C2   H  
ATOM   3271 HG13 ILE B 346     -10.970  -2.568  10.650  0.00 20.98      C2   H  
ATOM   3272 HG21 ILE B 346     -10.945  -0.432  10.041  0.00 24.97      C2   H  
ATOM   3273 HG22 ILE B 346     -11.316   0.174   8.522  0.00 24.97      C2   H  
ATOM   3274 HG23 ILE B 346     -12.656  -0.637   9.503  0.00 24.97      C2   H  
ATOM   3275 HD11 ILE B 346     -12.755  -3.688  11.320  0.00 19.47      C2   H  
ATOM   3276 HD12 ILE B 346     -13.474  -2.598  10.042  0.00 19.47      C2   H  
ATOM   3277 HD13 ILE B 346     -13.170  -4.273   9.681  0.00 19.47      C2   H  
ATOM   3278  N   SER B 347     -10.834  -1.534   5.535  1.00 22.93      C2   N  
ATOM   3279  CA  SER B 347     -10.413  -0.607   4.528  1.00 21.91      C2   C  
ATOM   3280  C   SER B 347     -11.400  -0.760   3.347  1.00 30.20      C2   C  
ATOM   3281  O   SER B 347     -11.819   0.267   2.781  1.00 34.99      C2   O  
ATOM   3282  CB  SER B 347      -8.897  -0.774   4.124  1.00 21.11      C2   C  
ATOM   3283  OG  SER B 347      -8.497   0.136   3.069  1.00 33.17      C2   O  
ATOM   3284  H   SER B 347     -10.202  -2.292   5.747  0.00 22.93      C2   H  
ATOM   3285  HA  SER B 347     -10.510   0.439   4.819  0.00 21.91      C2   H  
ATOM   3286  HB2 SER B 347      -8.337  -0.632   5.049  0.00 21.11      C2   H  
ATOM   3287  HB3 SER B 347      -8.738  -1.845   3.998  0.00 21.11      C2   H  
ATOM   3288  HG  SER B 347      -8.439   1.033   3.407  0.00 33.17      C2   H  
ATOM   3289  N   LEU B 348     -11.767  -2.030   3.070  1.00 35.18      C2   N  
ATOM   3290  CA  LEU B 348     -12.703  -2.416   2.030  1.00 28.14      C2   C  
ATOM   3291  C   LEU B 348     -14.104  -1.826   2.380  1.00 28.59      C2   C  
ATOM   3292  O   LEU B 348     -14.613  -0.951   1.683  1.00 36.38      C2   O  
ATOM   3293  CB  LEU B 348     -12.795  -3.998   2.076  1.00 26.11      C2   C  
ATOM   3294  CG  LEU B 348     -13.334  -4.677   0.700  1.00 25.82      C2   C  
ATOM   3295  CD1 LEU B 348     -12.312  -4.320  -0.369  1.00 25.84      C2   C  
ATOM   3296  CD2 LEU B 348     -13.705  -6.209   0.767  1.00 17.31      C2   C  
ATOM   3297  H   LEU B 348     -11.286  -2.754   3.585  0.00 35.18      C2   H  
ATOM   3298  HA  LEU B 348     -12.384  -1.919   1.115  0.00 28.14      C2   H  
ATOM   3299  HB2 LEU B 348     -11.838  -4.444   2.346  0.00 26.11      C2   H  
ATOM   3300  HB3 LEU B 348     -13.472  -4.448   2.802  0.00 26.11      C2   H  
ATOM   3301  HG  LEU B 348     -14.202  -4.067   0.450  0.00 25.82      C2   H  
ATOM   3302 HD11 LEU B 348     -11.782  -5.246  -0.593  0.00 25.84      C2   H  
ATOM   3303 HD12 LEU B 348     -12.719  -3.887  -1.283  0.00 25.84      C2   H  
ATOM   3304 HD13 LEU B 348     -11.566  -3.604  -0.026  0.00 25.84      C2   H  
ATOM   3305 HD21 LEU B 348     -13.207  -6.766  -0.027  0.00 17.31      C2   H  
ATOM   3306 HD22 LEU B 348     -13.595  -6.745   1.710  0.00 17.31      C2   H  
ATOM   3307 HD23 LEU B 348     -14.784  -6.151   0.627  0.00 17.31      C2   H  
ATOM   3308  N   PHE B 349     -14.632  -2.132   3.598  1.00 25.17      C2   N  
ATOM   3309  CA  PHE B 349     -15.956  -1.761   4.001  1.00 26.55      C2   C  
ATOM   3310  C   PHE B 349     -15.955  -0.514   4.809  1.00 31.95      C2   C  
ATOM   3311  O   PHE B 349     -16.861  -0.305   5.668  1.00 37.78      C2   O  
ATOM   3312  CB  PHE B 349     -16.662  -2.959   4.669  1.00 17.05      C2   C  
ATOM   3313  CG  PHE B 349     -16.735  -4.254   3.797  1.00 28.58      C2   C  
ATOM   3314  CD1 PHE B 349     -17.362  -4.242   2.556  1.00 35.23      C2   C  
ATOM   3315  CD2 PHE B 349     -16.102  -5.485   4.279  1.00 24.86      C2   C  
ATOM   3316  CE1 PHE B 349     -17.345  -5.369   1.773  1.00 39.49      C2   C  
ATOM   3317  CE2 PHE B 349     -16.246  -6.621   3.555  1.00 20.40      C2   C  
ATOM   3318  CZ  PHE B 349     -16.906  -6.558   2.321  1.00 34.96      C2   C  
ATOM   3319  H   PHE B 349     -14.181  -2.742   4.265  0.00 25.17      C2   H  
ATOM   3320  HA  PHE B 349     -16.426  -1.570   3.036  0.00 26.55      C2   H  
ATOM   3321  HB2 PHE B 349     -16.153  -3.104   5.622  0.00 17.05      C2   H  
ATOM   3322  HB3 PHE B 349     -17.684  -2.729   4.968  0.00 17.05      C2   H  
ATOM   3323  HD1 PHE B 349     -17.759  -3.307   2.188  0.00 35.23      C2   H  
ATOM   3324  HD2 PHE B 349     -15.612  -5.482   5.241  0.00 24.86      C2   H  
ATOM   3325  HE1 PHE B 349     -18.039  -5.318   0.947  0.00 39.49      C2   H  
ATOM   3326  HE2 PHE B 349     -16.016  -7.581   3.992  0.00 20.40      C2   H  
ATOM   3327  HZ  PHE B 349     -17.075  -7.500   1.819  0.00 34.96      C2   H  
ATOM   3328  N   SER B 350     -15.125   0.482   4.511  1.00 31.82      C2   N  
ATOM   3329  CA  SER B 350     -15.242   1.896   4.900  1.00 32.25      C2   C  
ATOM   3330  C   SER B 350     -16.425   2.514   4.069  1.00 45.97      C2   C  
ATOM   3331  O   SER B 350     -16.325   2.460   2.851  1.00 41.66      C2   O  
ATOM   3332  CB  SER B 350     -13.979   2.667   4.490  1.00 42.49      C2   C  
ATOM   3333  OG  SER B 350     -12.911   2.264   5.313  1.00 33.38      C2   O  
ATOM   3334  H   SER B 350     -14.501   0.310   3.736  0.00 31.82      C2   H  
ATOM   3335  HA  SER B 350     -15.292   1.933   5.989  0.00 32.25      C2   H  
ATOM   3336  HB2 SER B 350     -13.670   2.362   3.491  0.00 42.49      C2   H  
ATOM   3337  HB3 SER B 350     -14.044   3.751   4.576  0.00 42.49      C2   H  
ATOM   3338  HG  SER B 350     -12.782   1.321   5.189  0.00 33.38      C2   H  
ATOM   3339  N   PRO B 351     -17.492   2.980   4.755  1.00 52.12      C2   N  
ATOM   3340  CA  PRO B 351     -18.827   3.210   4.173  1.00 42.55      C2   C  
ATOM   3341  C   PRO B 351     -19.064   4.578   3.491  1.00 48.86      C2   C  
ATOM   3342  O   PRO B 351     -20.063   4.777   2.887  1.00 57.02      C2   O  
ATOM   3343  CB  PRO B 351     -19.747   3.109   5.356  1.00 42.90      C2   C  
ATOM   3344  CG  PRO B 351     -18.907   3.591   6.528  1.00 49.30      C2   C  
ATOM   3345  CD  PRO B 351     -17.541   3.011   6.249  1.00 44.85      C2   C  
ATOM   3346  HA  PRO B 351     -19.186   2.484   3.443  0.00 42.55      C2   H  
ATOM   3347  HB2 PRO B 351     -20.639   3.715   5.200  0.00 42.90      C2   H  
ATOM   3348  HB3 PRO B 351     -20.138   2.098   5.465  0.00 42.90      C2   H  
ATOM   3349  HG2 PRO B 351     -18.840   4.678   6.576  0.00 49.30      C2   H  
ATOM   3350  HG3 PRO B 351     -19.177   3.383   7.563  0.00 49.30      C2   H  
ATOM   3351  HD2 PRO B 351     -16.679   3.592   6.576  0.00 44.85      C2   H  
ATOM   3352  HD3 PRO B 351     -17.464   2.009   6.672  0.00 44.85      C2   H  
ATOM   3353  N   ASP B 352     -18.074   5.467   3.505  1.00 51.32      C2   N  
ATOM   3354  CA  ASP B 352     -18.084   6.810   3.051  1.00 47.34      C2   C  
ATOM   3355  C   ASP B 352     -16.930   7.040   2.064  1.00 54.69      C2   C  
ATOM   3356  O   ASP B 352     -16.006   7.827   2.304  1.00 64.70      C2   O  
ATOM   3357  CB  ASP B 352     -18.038   7.911   4.161  1.00 53.32      C2   C  
ATOM   3358  CG  ASP B 352     -19.178   8.066   5.108  1.00 69.90      C2   C  
ATOM   3359  OD1 ASP B 352     -20.335   7.813   4.784  1.00 65.42      C2   O  
ATOM   3360  OD2 ASP B 352     -18.918   8.600   6.234  1.00 81.50      C2   O  
ATOM   3361  H   ASP B 352     -17.188   5.349   3.973  0.00 51.32      C2   H  
ATOM   3362  HA  ASP B 352     -19.015   7.045   2.535  0.00 47.34      C2   H  
ATOM   3363  HB2 ASP B 352     -17.216   7.635   4.822  0.00 53.32      C2   H  
ATOM   3364  HB3 ASP B 352     -17.813   8.907   3.779  0.00 53.32      C2   H  
ATOM   3365  N   ARG B 353     -17.044   6.401   0.894  1.00 53.78      C2   N  
ATOM   3366  CA  ARG B 353     -16.433   6.873  -0.337  1.00 54.28      C2   C  
ATOM   3367  C   ARG B 353     -17.500   7.619  -1.215  1.00 63.14      C2   C  
ATOM   3368  O   ARG B 353     -18.543   7.049  -1.336  1.00 64.94      C2   O  
ATOM   3369  CB  ARG B 353     -15.849   5.729  -1.023  1.00 53.47      C2   C  
ATOM   3370  CG  ARG B 353     -14.970   4.730  -0.205  1.00 55.18      C2   C  
ATOM   3371  CD  ARG B 353     -13.737   5.298   0.458  1.00 43.62      C2   C  
ATOM   3372  NE  ARG B 353     -12.955   4.214   1.013  1.00 50.47      C2   N  
ATOM   3373  CZ  ARG B 353     -11.736   4.256   1.564  1.00 33.75      C2   C  
ATOM   3374  NH1 ARG B 353     -11.054   5.380   1.580  1.00 29.56      C2   N  
ATOM   3375  NH2 ARG B 353     -11.247   3.066   2.031  1.00 33.42      C2   N  
ATOM   3376  H   ARG B 353     -17.862   5.841   0.700  0.00 53.78      C2   H  
ATOM   3377  HA  ARG B 353     -15.634   7.591  -0.155  0.00 54.28      C2   H  
ATOM   3378  HB2 ARG B 353     -16.619   5.030  -1.351  0.00 53.47      C2   H  
ATOM   3379  HB3 ARG B 353     -15.311   6.192  -1.850  0.00 53.47      C2   H  
ATOM   3380  HG2 ARG B 353     -15.622   4.328   0.570  0.00 55.18      C2   H  
ATOM   3381  HG3 ARG B 353     -14.837   3.781  -0.726  0.00 55.18      C2   H  
ATOM   3382  HD2 ARG B 353     -13.234   5.924  -0.279  0.00 43.62      C2   H  
ATOM   3383  HD3 ARG B 353     -14.095   5.869   1.314  0.00 43.62      C2   H  
ATOM   3384  HE  ARG B 353     -13.395   3.335   0.779  0.00 50.47      C2   H  
ATOM   3385 HH11 ARG B 353     -11.535   6.242   1.367  0.00 29.56      C2   H  
ATOM   3386 HH12 ARG B 353     -10.108   5.499   1.914  0.00 29.56      C2   H  
ATOM   3387 HH21 ARG B 353     -11.849   2.281   2.234  0.00 33.42      C2   H  
ATOM   3388 HH22 ARG B 353     -10.403   3.248   2.554  0.00 33.42      C2   H  
ATOM   3389  N   PRO B 354     -17.199   8.781  -1.814  1.00 48.39      C2   N  
ATOM   3390  CA  PRO B 354     -17.870   9.278  -2.977  1.00 35.43      C2   C  
ATOM   3391  C   PRO B 354     -18.228   8.366  -4.215  1.00 47.18      C2   C  
ATOM   3392  O   PRO B 354     -17.306   7.906  -4.886  1.00 62.13      C2   O  
ATOM   3393  CB  PRO B 354     -17.076  10.508  -3.440  1.00 29.15      C2   C  
ATOM   3394  CG  PRO B 354     -16.293  10.975  -2.179  1.00 49.12      C2   C  
ATOM   3395  CD  PRO B 354     -16.073   9.696  -1.469  1.00 39.62      C2   C  
ATOM   3396  HA  PRO B 354     -18.791   9.676  -2.550  0.00 35.43      C2   H  
ATOM   3397  HB2 PRO B 354     -16.321  10.339  -4.208  0.00 29.15      C2   H  
ATOM   3398  HB3 PRO B 354     -17.664  11.362  -3.776  0.00 29.15      C2   H  
ATOM   3399  HG2 PRO B 354     -15.373  11.479  -2.473  0.00 49.12      C2   H  
ATOM   3400  HG3 PRO B 354     -16.893  11.714  -1.647  0.00 49.12      C2   H  
ATOM   3401  HD2 PRO B 354     -15.147   9.240  -1.821  0.00 39.62      C2   H  
ATOM   3402  HD3 PRO B 354     -15.959   9.939  -0.412  0.00 39.62      C2   H  
ATOM   3403  N   GLY B 355     -19.549   8.074  -4.403  1.00 53.25      C2   N  
ATOM   3404  CA  GLY B 355     -19.944   7.071  -5.385  1.00 54.53      C2   C  
ATOM   3405  C   GLY B 355     -20.636   5.851  -4.739  1.00 55.77      C2   C  
ATOM   3406  O   GLY B 355     -21.363   5.177  -5.388  1.00 66.65      C2   O  
ATOM   3407  H   GLY B 355     -20.260   8.582  -3.895  0.00 53.25      C2   H  
ATOM   3408  HA2 GLY B 355     -20.648   7.452  -6.124  0.00 54.53      C2   H  
ATOM   3409  HA3 GLY B 355     -19.113   6.856  -6.058  0.00 54.53      C2   H  
ATOM   3410  N   VAL B 356     -20.640   5.762  -3.376  1.00 53.58      C2   N  
ATOM   3411  CA  VAL B 356     -21.474   4.811  -2.651  1.00 61.32      C2   C  
ATOM   3412  C   VAL B 356     -22.733   5.599  -2.304  1.00 63.89      C2   C  
ATOM   3413  O   VAL B 356     -22.768   6.595  -1.608  1.00 65.19      C2   O  
ATOM   3414  CB  VAL B 356     -20.730   4.305  -1.308  1.00 53.24      C2   C  
ATOM   3415  CG1 VAL B 356     -21.642   3.618  -0.321  1.00 37.87      C2   C  
ATOM   3416  CG2 VAL B 356     -19.387   3.584  -1.667  1.00 48.27      C2   C  
ATOM   3417  H   VAL B 356     -20.222   6.450  -2.767  0.00 53.58      C2   H  
ATOM   3418  HA  VAL B 356     -21.721   3.959  -3.284  0.00 61.32      C2   H  
ATOM   3419  HB  VAL B 356     -20.424   5.187  -0.746  0.00 53.24      C2   H  
ATOM   3420 HG11 VAL B 356     -22.282   4.227   0.317  0.00 37.87      C2   H  
ATOM   3421 HG12 VAL B 356     -22.329   3.134  -1.014  0.00 37.87      C2   H  
ATOM   3422 HG13 VAL B 356     -20.893   3.034   0.214  0.00 37.87      C2   H  
ATOM   3423 HG21 VAL B 356     -19.356   2.518  -1.893  0.00 48.27      C2   H  
ATOM   3424 HG22 VAL B 356     -18.959   4.086  -2.535  0.00 48.27      C2   H  
ATOM   3425 HG23 VAL B 356     -18.714   3.690  -0.816  0.00 48.27      C2   H  
ATOM   3426  N   LEU B 357     -23.852   5.042  -2.777  1.00 53.11      C2   N  
ATOM   3427  CA  LEU B 357     -25.235   5.624  -2.533  1.00 52.92      C2   C  
ATOM   3428  C   LEU B 357     -25.835   5.104  -1.197  1.00 59.63      C2   C  
ATOM   3429  O   LEU B 357     -26.236   5.873  -0.312  1.00 67.85      C2   O  
ATOM   3430  CB  LEU B 357     -26.035   5.332  -3.820  1.00 47.26      C2   C  
ATOM   3431  CG  LEU B 357     -25.623   6.069  -5.104  1.00 57.40      C2   C  
ATOM   3432  CD1 LEU B 357     -26.515   5.577  -6.230  1.00 50.42      C2   C  
ATOM   3433  CD2 LEU B 357     -25.435   7.672  -5.113  1.00 69.25      C2   C  
ATOM   3434  H   LEU B 357     -23.698   4.347  -3.493  0.00 53.11      C2   H  
ATOM   3435  HA  LEU B 357     -25.105   6.706  -2.563  0.00 52.92      C2   H  
ATOM   3436  HB2 LEU B 357     -26.144   4.266  -4.021  0.00 47.26      C2   H  
ATOM   3437  HB3 LEU B 357     -27.052   5.703  -3.688  0.00 47.26      C2   H  
ATOM   3438  HG  LEU B 357     -24.663   5.594  -5.307  0.00 57.40      C2   H  
ATOM   3439 HD11 LEU B 357     -26.309   4.508  -6.280  0.00 50.42      C2   H  
ATOM   3440 HD12 LEU B 357     -27.553   5.641  -5.904  0.00 50.42      C2   H  
ATOM   3441 HD13 LEU B 357     -26.263   5.992  -7.206  0.00 50.42      C2   H  
ATOM   3442 HD21 LEU B 357     -24.665   7.963  -5.827  0.00 69.25      C2   H  
ATOM   3443 HD22 LEU B 357     -26.323   8.260  -5.346  0.00 69.25      C2   H  
ATOM   3444 HD23 LEU B 357     -25.036   8.100  -4.193  0.00 69.25      C2   H  
ATOM   3445  N   GLN B 358     -25.712   3.776  -0.920  1.00 56.59      C2   N  
ATOM   3446  CA  GLN B 358     -26.050   3.189   0.334  1.00 51.34      C2   C  
ATOM   3447  C   GLN B 358     -24.845   3.024   1.362  1.00 48.79      C2   C  
ATOM   3448  O   GLN B 358     -23.975   2.172   1.128  1.00 55.75      C2   O  
ATOM   3449  CB  GLN B 358     -26.705   1.797   0.052  1.00 44.45      C2   C  
ATOM   3450  CG  GLN B 358     -28.006   1.863  -0.787  1.00 66.94      C2   C  
ATOM   3451  CD  GLN B 358     -28.427   0.413  -0.988  1.00 76.92      C2   C  
ATOM   3452  NE2 GLN B 358     -28.624   0.009  -2.271  1.00 60.79      C2   N  
ATOM   3453  OE1 GLN B 358     -28.722  -0.306  -0.042  1.00 66.44      C2   O  
ATOM   3454  H   GLN B 358     -25.219   3.238  -1.618  0.00 56.59      C2   H  
ATOM   3455  HA  GLN B 358     -26.787   3.820   0.831  0.00 51.34      C2   H  
ATOM   3456  HB2 GLN B 358     -25.996   1.268  -0.583  0.00 44.45      C2   H  
ATOM   3457  HB3 GLN B 358     -26.744   1.173   0.944  0.00 44.45      C2   H  
ATOM   3458  HG2 GLN B 358     -28.760   2.493  -0.317  0.00 66.94      C2   H  
ATOM   3459  HG3 GLN B 358     -27.819   2.258  -1.786  0.00 66.94      C2   H  
ATOM   3460 HE21 GLN B 358     -28.399   0.718  -2.955  0.00 60.79      C2   H  
ATOM   3461 HE22 GLN B 358     -28.929  -0.942  -2.422  0.00 60.79      C2   H  
ATOM   3462  N   HIP B 359     -24.843   3.892   2.409  1.00 46.84      C2   N  
ATOM   3463  CA  HIP B 359     -23.792   3.974   3.368  1.00 42.29      C2   C  
ATOM   3464  C   HIP B 359     -24.011   3.031   4.542  1.00 55.71      C2   C  
ATOM   3465  O   HIP B 359     -23.010   2.561   5.050  1.00 53.17      C2   O  
ATOM   3466  CB  HIP B 359     -23.695   5.382   3.795  1.00 45.04      C2   C  
ATOM   3467  CG  HIP B 359     -23.333   6.468   2.765  1.00 80.82      C2   C  
ATOM   3468  CD2 HIP B 359     -24.126   6.952   1.751  1.00 85.01      C2   C  
ATOM   3469  ND1 HIP B 359     -22.331   7.426   2.874  1.00 86.07      C2   N  
ATOM   3470  CE1 HIP B 359     -22.584   8.325   1.946  1.00 80.30      C2   C  
ATOM   3471  NE2 HIP B 359     -23.661   8.070   1.149  1.00 96.00      C2   N  
ATOM   3472  H   HIP B 359     -25.579   4.575   2.516  0.00 46.84      C2   H  
ATOM   3473  HA  HIP B 359     -22.814   3.697   2.975  0.00 42.29      C2   H  
ATOM   3474  HB2 HIP B 359     -24.614   5.700   4.287  0.00 45.04      C2   H  
ATOM   3475  HB3 HIP B 359     -22.999   5.483   4.628  0.00 45.04      C2   H  
ATOM   3476  HD1 HIP B 359     -21.633   7.456   3.603  0.00 86.07      C2   H  
ATOM   3477  HD2 HIP B 359     -25.073   6.529   1.449  0.00 85.01      C2   H  
ATOM   3478  HE1 HIP B 359     -21.983   9.223   1.920  0.00 80.30      C2   H  
ATOM   3479  HE2 HIP B 359     -23.997   8.707   0.441  0.00 96.00      C2   H  
ATOM   3480  N   ARG B 360     -25.270   2.775   4.895  1.00 61.40      C2   N  
ATOM   3481  CA  ARG B 360     -25.702   2.181   6.167  1.00 49.11      C2   C  
ATOM   3482  C   ARG B 360     -25.438   0.653   6.182  1.00 44.07      C2   C  
ATOM   3483  O   ARG B 360     -25.039   0.185   7.276  1.00 41.08      C2   O  
ATOM   3484  CB  ARG B 360     -27.115   2.637   6.579  1.00 60.78      C2   C  
ATOM   3485  CG  ARG B 360     -27.294   4.163   6.592  1.00 56.00      C2   C  
ATOM   3486  CD  ARG B 360     -28.488   4.723   7.328  1.00 75.66      C2   C  
ATOM   3487  NE  ARG B 360     -29.700   4.230   6.754  1.00 92.23      C2   N  
ATOM   3488  CZ  ARG B 360     -30.924   4.331   7.263  1.00 92.92      C2   C  
ATOM   3489  NH1 ARG B 360     -31.128   4.940   8.404  1.00 87.07      C2   N  
ATOM   3490  NH2 ARG B 360     -31.949   3.785   6.617  1.00 84.27      C2   N  
ATOM   3491  H   ARG B 360     -25.893   2.936   4.116  0.00 61.40      C2   H  
ATOM   3492  HA  ARG B 360     -24.990   2.652   6.846  0.00 49.11      C2   H  
ATOM   3493  HB2 ARG B 360     -27.834   2.154   5.917  0.00 60.78      C2   H  
ATOM   3494  HB3 ARG B 360     -27.349   2.294   7.587  0.00 60.78      C2   H  
ATOM   3495  HG2 ARG B 360     -26.392   4.570   7.050  0.00 56.00      C2   H  
ATOM   3496  HG3 ARG B 360     -27.201   4.562   5.582  0.00 56.00      C2   H  
ATOM   3497  HD2 ARG B 360     -28.495   4.413   8.373  0.00 75.66      C2   H  
ATOM   3498  HD3 ARG B 360     -28.329   5.801   7.332  0.00 75.66      C2   H  
ATOM   3499  HE  ARG B 360     -29.476   3.772   5.882  0.00 92.23      C2   H  
ATOM   3500 HH11 ARG B 360     -30.414   5.558   8.764  0.00 87.07      C2   H  
ATOM   3501 HH12 ARG B 360     -32.071   5.076   8.738  0.00 87.07      C2   H  
ATOM   3502 HH21 ARG B 360     -31.788   3.180   5.824  0.00 84.27      C2   H  
ATOM   3503 HH22 ARG B 360     -32.895   3.933   6.941  0.00 84.27      C2   H  
ATOM   3504  N   VAL B 361     -25.623   0.027   5.062  1.00 50.01      C2   N  
ATOM   3505  CA  VAL B 361     -25.439  -1.452   4.817  1.00 52.26      C2   C  
ATOM   3506  C   VAL B 361     -24.028  -1.897   4.948  1.00 58.23      C2   C  
ATOM   3507  O   VAL B 361     -23.664  -2.928   5.526  1.00 50.37      C2   O  
ATOM   3508  CB  VAL B 361     -25.974  -1.978   3.422  1.00 49.63      C2   C  
ATOM   3509  CG1 VAL B 361     -25.560  -1.186   2.138  1.00 29.68      C2   C  
ATOM   3510  CG2 VAL B 361     -25.863  -3.532   3.244  1.00 51.29      C2   C  
ATOM   3511  H   VAL B 361     -25.916   0.589   4.276  0.00 50.01      C2   H  
ATOM   3512  HA  VAL B 361     -25.893  -1.991   5.648  0.00 52.26      C2   H  
ATOM   3513  HB  VAL B 361     -27.004  -1.624   3.460  0.00 49.63      C2   H  
ATOM   3514 HG11 VAL B 361     -25.410  -0.114   2.261  0.00 29.68      C2   H  
ATOM   3515 HG12 VAL B 361     -24.575  -1.538   1.831  0.00 29.68      C2   H  
ATOM   3516 HG13 VAL B 361     -26.280  -1.422   1.354  0.00 29.68      C2   H  
ATOM   3517 HG21 VAL B 361     -26.283  -3.894   2.305  0.00 51.29      C2   H  
ATOM   3518 HG22 VAL B 361     -24.836  -3.873   3.116  0.00 51.29      C2   H  
ATOM   3519 HG23 VAL B 361     -26.360  -4.006   4.091  0.00 51.29      C2   H  
ATOM   3520  N   VAL B 362     -23.204  -1.128   4.326  1.00 45.58      C2   N  
ATOM   3521  CA  VAL B 362     -21.750  -1.257   4.346  1.00 34.92      C2   C  
ATOM   3522  C   VAL B 362     -21.133  -0.945   5.707  1.00 36.75      C2   C  
ATOM   3523  O   VAL B 362     -20.229  -1.667   6.159  1.00 46.94      C2   O  
ATOM   3524  CB  VAL B 362     -21.018  -0.363   3.272  1.00 43.44      C2   C  
ATOM   3525  CG1 VAL B 362     -19.481  -0.294   3.247  1.00 41.47      C2   C  
ATOM   3526  CG2 VAL B 362     -21.401  -0.930   1.945  1.00 28.03      C2   C  
ATOM   3527  H   VAL B 362     -23.510  -0.375   3.726  0.00 45.58      C2   H  
ATOM   3528  HA  VAL B 362     -21.565  -2.310   4.134  0.00 34.92      C2   H  
ATOM   3529  HB  VAL B 362     -21.438   0.643   3.289  0.00 43.44      C2   H  
ATOM   3530 HG11 VAL B 362     -19.155   0.206   2.335  0.00 41.47      C2   H  
ATOM   3531 HG12 VAL B 362     -19.116   0.399   4.005  0.00 41.47      C2   H  
ATOM   3532 HG13 VAL B 362     -19.099  -1.291   3.469  0.00 41.47      C2   H  
ATOM   3533 HG21 VAL B 362     -22.451  -0.754   1.711  0.00 28.03      C2   H  
ATOM   3534 HG22 VAL B 362     -20.850  -0.368   1.191  0.00 28.03      C2   H  
ATOM   3535 HG23 VAL B 362     -21.172  -1.993   1.859  0.00 28.03      C2   H  
ATOM   3536  N   ASP B 363     -21.614   0.107   6.404  1.00 42.88      C2   N  
ATOM   3537  CA  ASP B 363     -21.282   0.557   7.796  1.00 52.67      C2   C  
ATOM   3538  C   ASP B 363     -21.632  -0.597   8.781  1.00 41.80      C2   C  
ATOM   3539  O   ASP B 363     -20.894  -0.902   9.742  1.00 43.41      C2   O  
ATOM   3540  CB  ASP B 363     -21.877   1.965   8.172  1.00 41.14      C2   C  
ATOM   3541  CG  ASP B 363     -21.547   2.530   9.597  1.00 64.24      C2   C  
ATOM   3542  OD1 ASP B 363     -20.641   1.986  10.224  1.00 83.97      C2   O  
ATOM   3543  OD2 ASP B 363     -22.180   3.507  10.006  1.00 79.63      C2   O  
ATOM   3544  H   ASP B 363     -22.354   0.604   5.930  0.00 42.88      C2   H  
ATOM   3545  HA  ASP B 363     -20.194   0.622   7.830  0.00 52.67      C2   H  
ATOM   3546  HB2 ASP B 363     -21.608   2.732   7.445  0.00 41.14      C2   H  
ATOM   3547  HB3 ASP B 363     -22.961   1.909   8.065  0.00 41.14      C2   H  
ATOM   3548  N   GLN B 364     -22.784  -1.265   8.512  1.00 43.73      C2   N  
ATOM   3549  CA  GLN B 364     -23.148  -2.552   9.177  1.00 40.80      C2   C  
ATOM   3550  C   GLN B 364     -22.190  -3.695   8.831  1.00 39.90      C2   C  
ATOM   3551  O   GLN B 364     -22.004  -4.498   9.745  1.00 52.69      C2   O  
ATOM   3552  CB  GLN B 364     -24.655  -2.868   8.829  1.00 58.35      C2   C  
ATOM   3553  CG  GLN B 364     -25.666  -1.898   9.540  1.00 66.86      C2   C  
ATOM   3554  CD  GLN B 364     -27.028  -1.792   8.831  1.00 86.38      C2   C  
ATOM   3555  NE2 GLN B 364     -27.966  -0.866   9.144  1.00 96.96      C2   N  
ATOM   3556  OE1 GLN B 364     -27.278  -2.709   8.061  1.00 68.37      C2   O  
ATOM   3557  H   GLN B 364     -23.352  -0.852   7.787  0.00 43.73      C2   H  
ATOM   3558  HA  GLN B 364     -23.048  -2.410  10.253  0.00 40.80      C2   H  
ATOM   3559  HB2 GLN B 364     -24.679  -2.555   7.785  0.00 58.35      C2   H  
ATOM   3560  HB3 GLN B 364     -24.943  -3.919   8.867  0.00 58.35      C2   H  
ATOM   3561  HG2 GLN B 364     -25.895  -2.248  10.547  0.00 66.86      C2   H  
ATOM   3562  HG3 GLN B 364     -25.308  -0.869   9.500  0.00 66.86      C2   H  
ATOM   3563 HE21 GLN B 364     -27.761  -0.137   9.811  0.00 96.96      C2   H  
ATOM   3564 HE22 GLN B 364     -28.840  -0.957   8.646  0.00 96.96      C2   H  
ATOM   3565  N   LEU B 365     -21.689  -3.818   7.610  1.00 36.11      C2   N  
ATOM   3566  CA  LEU B 365     -20.677  -4.812   7.303  1.00 29.24      C2   C  
ATOM   3567  C   LEU B 365     -19.365  -4.421   8.080  1.00 30.93      C2   C  
ATOM   3568  O   LEU B 365     -18.702  -5.409   8.513  1.00 30.21      C2   O  
ATOM   3569  CB  LEU B 365     -20.270  -5.045   5.839  1.00 36.33      C2   C  
ATOM   3570  CG  LEU B 365     -21.230  -5.746   4.907  1.00 38.92      C2   C  
ATOM   3571  CD1 LEU B 365     -20.780  -5.700   3.425  1.00 36.80      C2   C  
ATOM   3572  CD2 LEU B 365     -21.621  -7.144   5.291  1.00 36.17      C2   C  
ATOM   3573  H   LEU B 365     -21.795  -3.137   6.871  0.00 36.11      C2   H  
ATOM   3574  HA  LEU B 365     -20.999  -5.759   7.735  0.00 29.24      C2   H  
ATOM   3575  HB2 LEU B 365     -19.932  -4.129   5.354  0.00 36.33      C2   H  
ATOM   3576  HB3 LEU B 365     -19.342  -5.615   5.872  0.00 36.33      C2   H  
ATOM   3577  HG  LEU B 365     -22.114  -5.110   4.928  0.00 38.92      C2   H  
ATOM   3578 HD11 LEU B 365     -21.564  -5.864   2.687  0.00 36.80      C2   H  
ATOM   3579 HD12 LEU B 365     -20.290  -4.754   3.198  0.00 36.80      C2   H  
ATOM   3580 HD13 LEU B 365     -20.067  -6.492   3.194  0.00 36.80      C2   H  
ATOM   3581 HD21 LEU B 365     -22.286  -7.101   6.153  0.00 36.17      C2   H  
ATOM   3582 HD22 LEU B 365     -22.119  -7.753   4.537  0.00 36.17      C2   H  
ATOM   3583 HD23 LEU B 365     -20.701  -7.641   5.601  0.00 36.17      C2   H  
ATOM   3584  N   GLN B 366     -19.123  -3.098   8.176  1.00 31.25      C2   N  
ATOM   3585  CA  GLN B 366     -17.886  -2.736   8.810  1.00 21.02      C2   C  
ATOM   3586  C   GLN B 366     -17.908  -3.077  10.328  1.00 31.98      C2   C  
ATOM   3587  O   GLN B 366     -16.884  -3.619  10.819  1.00 36.14      C2   O  
ATOM   3588  CB  GLN B 366     -17.575  -1.231   8.699  1.00 23.57      C2   C  
ATOM   3589  CG  GLN B 366     -16.046  -0.967   8.699  1.00 27.25      C2   C  
ATOM   3590  CD  GLN B 366     -15.720   0.515   8.971  1.00 29.92      C2   C  
ATOM   3591  NE2 GLN B 366     -14.707   1.060   8.337  1.00 29.61      C2   N  
ATOM   3592  OE1 GLN B 366     -16.282   1.079   9.922  1.00 44.53      C2   O  
ATOM   3593  H   GLN B 366     -19.791  -2.462   7.766  0.00 31.25      C2   H  
ATOM   3594  HA  GLN B 366     -17.046  -3.216   8.308  0.00 21.02      C2   H  
ATOM   3595  HB2 GLN B 366     -18.114  -0.777   7.868  0.00 23.57      C2   H  
ATOM   3596  HB3 GLN B 366     -18.225  -0.739   9.423  0.00 23.57      C2   H  
ATOM   3597  HG2 GLN B 366     -15.604  -1.635   9.438  0.00 27.25      C2   H  
ATOM   3598  HG3 GLN B 366     -15.730  -1.252   7.695  0.00 27.25      C2   H  
ATOM   3599 HE21 GLN B 366     -14.178   0.572   7.629  0.00 29.61      C2   H  
ATOM   3600 HE22 GLN B 366     -14.386   1.958   8.669  0.00 29.61      C2   H  
ATOM   3601  N   GLU B 367     -19.023  -2.831  11.022  1.00 36.11      C2   N  
ATOM   3602  CA  GLU B 367     -19.169  -3.237  12.407  1.00 31.82      C2   C  
ATOM   3603  C   GLU B 367     -19.248  -4.800  12.653  1.00 38.43      C2   C  
ATOM   3604  O   GLU B 367     -18.607  -5.219  13.639  1.00 33.45      C2   O  
ATOM   3605  CB  GLU B 367     -20.367  -2.556  13.087  1.00 54.16      C2   C  
ATOM   3606  CG  GLU B 367     -20.899  -2.970  14.492  1.00 65.74      C2   C  
ATOM   3607  CD  GLU B 367     -22.078  -2.139  15.047  1.00 78.62      C2   C  
ATOM   3608  OE1 GLU B 367     -22.838  -2.699  15.850  1.00 87.52      C2   O  
ATOM   3609  OE2 GLU B 367     -22.324  -0.955  14.618  1.00 75.36      C2   O  
ATOM   3610  H   GLU B 367     -19.824  -2.434  10.552  0.00 36.11      C2   H  
ATOM   3611  HA  GLU B 367     -18.300  -2.890  12.966  0.00 31.82      C2   H  
ATOM   3612  HB2 GLU B 367     -20.121  -1.500  13.196  0.00 54.16      C2   H  
ATOM   3613  HB3 GLU B 367     -21.215  -2.631  12.406  0.00 54.16      C2   H  
ATOM   3614  HG2 GLU B 367     -21.289  -3.988  14.472  0.00 65.74      C2   H  
ATOM   3615  HG3 GLU B 367     -20.002  -2.881  15.104  0.00 65.74      C2   H  
ATOM   3616  N   GLN B 368     -19.844  -5.559  11.687  1.00 35.03      C2   N  
ATOM   3617  CA  GLN B 368     -19.675  -7.056  11.658  1.00 41.17      C2   C  
ATOM   3618  C   GLN B 368     -18.163  -7.510  11.521  1.00 38.87      C2   C  
ATOM   3619  O   GLN B 368     -17.738  -8.304  12.325  1.00 31.02      C2   O  
ATOM   3620  CB  GLN B 368     -20.598  -7.728  10.640  1.00 48.27      C2   C  
ATOM   3621  CG  GLN B 368     -20.342  -9.148  10.306  1.00 55.90      C2   C  
ATOM   3622  CD  GLN B 368     -21.474  -9.830   9.560  1.00 64.52      C2   C  
ATOM   3623  NE2 GLN B 368     -21.954 -11.014   9.984  1.00 52.26      C2   N  
ATOM   3624  OE1 GLN B 368     -21.910  -9.300   8.535  1.00 69.87      C2   O  
ATOM   3625  H   GLN B 368     -20.038  -5.079  10.820  0.00 35.03      C2   H  
ATOM   3626  HA  GLN B 368     -19.891  -7.371  12.679  0.00 41.17      C2   H  
ATOM   3627  HB2 GLN B 368     -21.644  -7.669  10.941  0.00 48.27      C2   H  
ATOM   3628  HB3 GLN B 368     -20.524  -7.249   9.664  0.00 48.27      C2   H  
ATOM   3629  HG2 GLN B 368     -19.508  -9.220   9.608  0.00 55.90      C2   H  
ATOM   3630  HG3 GLN B 368     -20.136  -9.699  11.223  0.00 55.90      C2   H  
ATOM   3631 HE21 GLN B 368     -21.453 -11.560  10.670  0.00 52.26      C2   H  
ATOM   3632 HE22 GLN B 368     -22.824 -11.424   9.678  0.00 52.26      C2   H  
ATOM   3633  N   PHE B 369     -17.461  -6.869  10.609  1.00 39.58      C2   N  
ATOM   3634  CA  PHE B 369     -15.932  -7.072  10.491  1.00 26.38      C2   C  
ATOM   3635  C   PHE B 369     -15.125  -6.523  11.715  1.00 29.88      C2   C  
ATOM   3636  O   PHE B 369     -14.277  -7.279  12.178  1.00 26.18      C2   O  
ATOM   3637  CB  PHE B 369     -15.451  -6.645   9.032  1.00 23.30      C2   C  
ATOM   3638  CG  PHE B 369     -15.666  -7.681   8.028  1.00 28.57      C2   C  
ATOM   3639  CD1 PHE B 369     -14.816  -8.782   7.975  1.00 21.68      C2   C  
ATOM   3640  CD2 PHE B 369     -16.825  -7.654   7.194  1.00 27.33      C2   C  
ATOM   3641  CE1 PHE B 369     -15.162  -9.816   7.140  1.00 18.32      C2   C  
ATOM   3642  CE2 PHE B 369     -17.025  -8.675   6.285  1.00 27.29      C2   C  
ATOM   3643  CZ  PHE B 369     -16.233  -9.781   6.249  1.00 13.57      C2   C  
ATOM   3644  H   PHE B 369     -17.842  -6.339   9.838  0.00 39.58      C2   H  
ATOM   3645  HA  PHE B 369     -15.799  -8.152  10.552  0.00 26.38      C2   H  
ATOM   3646  HB2 PHE B 369     -15.954  -5.748   8.671  0.00 23.30      C2   H  
ATOM   3647  HB3 PHE B 369     -14.392  -6.393   9.069  0.00 23.30      C2   H  
ATOM   3648  HD1 PHE B 369     -14.015  -8.879   8.692  0.00 21.68      C2   H  
ATOM   3649  HD2 PHE B 369     -17.455  -6.781   7.108  0.00 27.33      C2   H  
ATOM   3650  HE1 PHE B 369     -14.494 -10.665   7.154  0.00 18.32      C2   H  
ATOM   3651  HE2 PHE B 369     -17.841  -8.711   5.579  0.00 27.29      C2   H  
ATOM   3652  HZ  PHE B 369     -16.402 -10.658   5.642  0.00 13.57      C2   H  
ATOM   3653  N   ALA B 370     -15.485  -5.343  12.195  1.00 30.53      C2   N  
ATOM   3654  CA  ALA B 370     -14.754  -4.726  13.374  1.00 22.47      C2   C  
ATOM   3655  C   ALA B 370     -15.040  -5.441  14.693  1.00 29.07      C2   C  
ATOM   3656  O   ALA B 370     -14.078  -5.549  15.461  1.00 37.97      C2   O  
ATOM   3657  CB  ALA B 370     -15.025  -3.180  13.433  1.00 25.53      C2   C  
ATOM   3658  H   ALA B 370     -16.220  -4.832  11.727  0.00 30.53      C2   H  
ATOM   3659  HA  ALA B 370     -13.677  -4.842  13.251  0.00 22.47      C2   H  
ATOM   3660  HB1 ALA B 370     -16.109  -3.065  13.428  0.00 25.53      C2   H  
ATOM   3661  HB2 ALA B 370     -14.660  -2.736  14.359  0.00 25.53      C2   H  
ATOM   3662  HB3 ALA B 370     -14.612  -2.655  12.572  0.00 25.53      C2   H  
ATOM   3663  N   ILE B 371     -16.262  -6.072  14.873  1.00 21.77      C2   N  
ATOM   3664  CA  ILE B 371     -16.512  -6.937  16.048  1.00 27.95      C2   C  
ATOM   3665  C   ILE B 371     -15.622  -8.178  16.032  1.00 25.30      C2   C  
ATOM   3666  O   ILE B 371     -14.972  -8.341  17.050  1.00 28.75      C2   O  
ATOM   3667  CB  ILE B 371     -18.071  -7.324  16.155  1.00 38.78      C2   C  
ATOM   3668  CG1 ILE B 371     -18.908  -6.190  16.768  1.00 33.93      C2   C  
ATOM   3669  CG2 ILE B 371     -18.392  -8.632  16.980  1.00 29.29      C2   C  
ATOM   3670  CD1 ILE B 371     -20.401  -6.102  16.307  1.00 40.77      C2   C  
ATOM   3671  H   ILE B 371     -17.088  -5.941  14.307  0.00 21.77      C2   H  
ATOM   3672  HA  ILE B 371     -16.271  -6.432  16.984  0.00 27.95      C2   H  
ATOM   3673  HB  ILE B 371     -18.344  -7.555  15.126  0.00 38.78      C2   H  
ATOM   3674 HG12 ILE B 371     -18.829  -6.394  17.835  0.00 33.93      C2   H  
ATOM   3675 HG13 ILE B 371     -18.454  -5.208  16.639  0.00 33.93      C2   H  
ATOM   3676 HG21 ILE B 371     -17.949  -8.445  17.958  0.00 29.29      C2   H  
ATOM   3677 HG22 ILE B 371     -19.455  -8.807  17.146  0.00 29.29      C2   H  
ATOM   3678 HG23 ILE B 371     -18.046  -9.503  16.423  0.00 29.29      C2   H  
ATOM   3679 HD11 ILE B 371     -20.939  -7.024  16.529  0.00 40.77      C2   H  
ATOM   3680 HD12 ILE B 371     -20.896  -5.339  16.908  0.00 40.77      C2   H  
ATOM   3681 HD13 ILE B 371     -20.497  -5.771  15.273  0.00 40.77      C2   H  
ATOM   3682  N   THR B 372     -15.575  -8.885  14.912  1.00 26.08      C2   N  
ATOM   3683  CA  THR B 372     -14.715  -9.972  14.635  1.00 30.86      C2   C  
ATOM   3684  C   THR B 372     -13.207  -9.611  14.914  1.00 32.63      C2   C  
ATOM   3685  O   THR B 372     -12.600 -10.386  15.719  1.00 34.57      C2   O  
ATOM   3686  CB  THR B 372     -14.855 -10.430  13.163  1.00 27.83      C2   C  
ATOM   3687  CG2 THR B 372     -14.307 -11.850  12.902  1.00 26.21      C2   C  
ATOM   3688  OG1 THR B 372     -16.214 -10.476  12.810  1.00 29.95      C2   O  
ATOM   3689  H   THR B 372     -16.131  -8.524  14.150  0.00 26.08      C2   H  
ATOM   3690  HA  THR B 372     -14.931 -10.783  15.329  0.00 30.86      C2   H  
ATOM   3691  HB  THR B 372     -14.365  -9.715  12.502  0.00 27.83      C2   H  
ATOM   3692  HG1 THR B 372     -16.511  -9.632  12.462  0.00 29.95      C2   H  
ATOM   3693 HG21 THR B 372     -14.560 -12.004  11.853  0.00 26.21      C2   H  
ATOM   3694 HG22 THR B 372     -13.219 -11.852  12.975  0.00 26.21      C2   H  
ATOM   3695 HG23 THR B 372     -14.761 -12.625  13.518  0.00 26.21      C2   H  
ATOM   3696  N   LEU B 373     -12.656  -8.462  14.396  1.00 30.00      C2   N  
ATOM   3697  CA  LEU B 373     -11.263  -7.955  14.585  1.00 27.41      C2   C  
ATOM   3698  C   LEU B 373     -10.921  -7.659  16.083  1.00 37.50      C2   C  
ATOM   3699  O   LEU B 373      -9.800  -7.989  16.514  1.00 34.38      C2   O  
ATOM   3700  CB  LEU B 373     -11.072  -6.678  13.719  1.00 24.73      C2   C  
ATOM   3701  CG  LEU B 373      -9.699  -5.931  13.905  1.00 23.02      C2   C  
ATOM   3702  CD1 LEU B 373      -8.409  -6.740  13.733  1.00 28.41      C2   C  
ATOM   3703  CD2 LEU B 373      -9.730  -4.548  13.185  1.00 19.73      C2   C  
ATOM   3704  H   LEU B 373     -13.236  -7.935  13.759  0.00 30.00      C2   H  
ATOM   3705  HA  LEU B 373     -10.529  -8.703  14.288  0.00 27.41      C2   H  
ATOM   3706  HB2 LEU B 373     -11.051  -7.018  12.684  0.00 24.73      C2   H  
ATOM   3707  HB3 LEU B 373     -11.911  -5.988  13.800  0.00 24.73      C2   H  
ATOM   3708  HG  LEU B 373      -9.507  -5.549  14.908  0.00 23.02      C2   H  
ATOM   3709 HD11 LEU B 373      -8.631  -7.716  13.300  0.00 28.41      C2   H  
ATOM   3710 HD12 LEU B 373      -7.702  -6.186  13.116  0.00 28.41      C2   H  
ATOM   3711 HD13 LEU B 373      -7.961  -6.821  14.723  0.00 28.41      C2   H  
ATOM   3712 HD21 LEU B 373      -9.894  -3.747  13.906  0.00 19.73      C2   H  
ATOM   3713 HD22 LEU B 373      -8.765  -4.385  12.704  0.00 19.73      C2   H  
ATOM   3714 HD23 LEU B 373     -10.587  -4.477  12.516  0.00 19.73      C2   H  
ATOM   3715  N   LYS B 374     -11.875  -7.011  16.754  1.00 33.07      C2   N  
ATOM   3716  CA  LYS B 374     -11.745  -6.647  18.068  1.00 30.80      C2   C  
ATOM   3717  C   LYS B 374     -11.623  -7.861  19.056  1.00 27.85      C2   C  
ATOM   3718  O   LYS B 374     -10.588  -8.164  19.605  1.00 33.83      C2   O  
ATOM   3719  CB  LYS B 374     -12.868  -5.749  18.486  1.00 24.51      C2   C  
ATOM   3720  CG  LYS B 374     -12.758  -5.250  19.923  1.00 19.50      C2   C  
ATOM   3721  CD  LYS B 374     -13.821  -4.197  20.320  1.00 27.47      C2   C  
ATOM   3722  CE  LYS B 374     -13.796  -3.692  21.840  1.00 46.86      C2   C  
ATOM   3723  NZ  LYS B 374     -14.080  -4.744  22.868  1.00 72.99      C2   N  
ATOM   3724  H   LYS B 374     -12.759  -6.777  16.325  0.00 33.07      C2   H  
ATOM   3725  HA  LYS B 374     -10.823  -6.074  18.172  0.00 30.80      C2   H  
ATOM   3726  HB2 LYS B 374     -13.003  -4.917  17.794  0.00 24.51      C2   H  
ATOM   3727  HB3 LYS B 374     -13.823  -6.273  18.437  0.00 24.51      C2   H  
ATOM   3728  HG2 LYS B 374     -12.870  -6.126  20.561  0.00 19.50      C2   H  
ATOM   3729  HG3 LYS B 374     -11.763  -4.833  20.079  0.00 19.50      C2   H  
ATOM   3730  HD2 LYS B 374     -13.858  -3.330  19.661  0.00 27.47      C2   H  
ATOM   3731  HD3 LYS B 374     -14.801  -4.656  20.189  0.00 27.47      C2   H  
ATOM   3732  HE2 LYS B 374     -12.870  -3.163  22.069  0.00 46.86      C2   H  
ATOM   3733  HE3 LYS B 374     -14.575  -2.932  21.903  0.00 46.86      C2   H  
ATOM   3734  HZ1 LYS B 374     -14.226  -4.368  23.794  0.00 72.99      C2   H  
ATOM   3735  HZ2 LYS B 374     -14.964  -5.160  22.612  0.00 72.99      C2   H  
ATOM   3736  HZ3 LYS B 374     -13.309  -5.376  23.030  0.00 72.99      C2   H  
ATOM   3737  N   SER B 375     -12.703  -8.616  19.156  1.00 29.28      C2   N  
ATOM   3738  CA  SER B 375     -12.833  -9.832  19.957  1.00 29.86      C2   C  
ATOM   3739  C   SER B 375     -11.796 -10.934  19.564  1.00 33.33      C2   C  
ATOM   3740  O   SER B 375     -11.483 -11.811  20.414  1.00 36.70      C2   O  
ATOM   3741  CB  SER B 375     -14.249 -10.392  19.758  1.00 34.32      C2   C  
ATOM   3742  OG  SER B 375     -14.461 -10.826  18.415  1.00 50.02      C2   O  
ATOM   3743  H   SER B 375     -13.409  -8.376  18.475  0.00 29.28      C2   H  
ATOM   3744  HA  SER B 375     -12.603  -9.607  20.999  0.00 29.86      C2   H  
ATOM   3745  HB2 SER B 375     -14.401 -11.278  20.374  0.00 34.32      C2   H  
ATOM   3746  HB3 SER B 375     -15.026  -9.710  20.103  0.00 34.32      C2   H  
ATOM   3747  HG  SER B 375     -14.758 -10.056  17.925  0.00 50.02      C2   H  
ATOM   3748  N   TYR B 376     -11.273 -10.900  18.302  1.00 34.66      C2   N  
ATOM   3749  CA  TYR B 376     -10.168 -11.788  17.889  1.00 37.29      C2   C  
ATOM   3750  C   TYR B 376      -8.836 -11.348  18.500  1.00 37.25      C2   C  
ATOM   3751  O   TYR B 376      -8.247 -12.261  19.082  1.00 33.48      C2   O  
ATOM   3752  CB  TYR B 376     -10.185 -12.091  16.322  1.00 27.42      C2   C  
ATOM   3753  CG  TYR B 376      -9.063 -13.045  15.780  1.00 33.25      C2   C  
ATOM   3754  CD1 TYR B 376      -8.069 -12.626  14.867  1.00 26.34      C2   C  
ATOM   3755  CD2 TYR B 376      -9.146 -14.392  16.131  1.00 33.45      C2   C  
ATOM   3756  CE1 TYR B 376      -7.149 -13.591  14.349  1.00 29.19      C2   C  
ATOM   3757  CE2 TYR B 376      -8.224 -15.318  15.584  1.00 29.98      C2   C  
ATOM   3758  CZ  TYR B 376      -7.235 -14.972  14.719  1.00 36.12      C2   C  
ATOM   3759  OH  TYR B 376      -6.244 -15.803  14.398  1.00 35.98      C2   O  
ATOM   3760  H   TYR B 376     -11.545 -10.220  17.607  0.00 34.66      C2   H  
ATOM   3761  HA  TYR B 376     -10.506 -12.751  18.273  0.00 37.29      C2   H  
ATOM   3762  HB2 TYR B 376     -11.147 -12.405  15.918  0.00 27.42      C2   H  
ATOM   3763  HB3 TYR B 376      -9.981 -11.162  15.789  0.00 27.42      C2   H  
ATOM   3764  HD1 TYR B 376      -8.031 -11.601  14.529  0.00 26.34      C2   H  
ATOM   3765  HD2 TYR B 376      -9.950 -14.737  16.764  0.00 33.45      C2   H  
ATOM   3766  HE1 TYR B 376      -6.292 -13.224  13.804  0.00 29.19      C2   H  
ATOM   3767  HE2 TYR B 376      -8.459 -16.329  15.884  0.00 29.98      C2   H  
ATOM   3768  HH  TYR B 376      -6.279 -16.062  13.474  0.00 35.98      C2   H  
ATOM   3769  N   ILE B 377      -8.455 -10.035  18.363  1.00 36.52      C2   N  
ATOM   3770  CA  ILE B 377      -7.194  -9.482  19.062  1.00 37.79      C2   C  
ATOM   3771  C   ILE B 377      -7.273  -9.765  20.543  1.00 46.83      C2   C  
ATOM   3772  O   ILE B 377      -6.391 -10.410  21.200  1.00 54.03      C2   O  
ATOM   3773  CB  ILE B 377      -7.035  -7.901  18.803  1.00 29.33      C2   C  
ATOM   3774  CG1 ILE B 377      -6.448  -7.572  17.369  1.00 31.14      C2   C  
ATOM   3775  CG2 ILE B 377      -6.230  -7.151  19.869  1.00 26.24      C2   C  
ATOM   3776  CD1 ILE B 377      -6.474  -6.215  16.848  1.00 30.22      C2   C  
ATOM   3777  H   ILE B 377      -9.074  -9.347  17.959  0.00 36.52      C2   H  
ATOM   3778  HA  ILE B 377      -6.364  -9.989  18.569  0.00 37.79      C2   H  
ATOM   3779  HB  ILE B 377      -8.020  -7.438  18.743  0.00 29.33      C2   H  
ATOM   3780 HG12 ILE B 377      -5.428  -7.937  17.246  0.00 31.14      C2   H  
ATOM   3781 HG13 ILE B 377      -6.990  -8.239  16.699  0.00 31.14      C2   H  
ATOM   3782 HG21 ILE B 377      -5.389  -7.758  20.206  0.00 26.24      C2   H  
ATOM   3783 HG22 ILE B 377      -5.861  -6.189  19.514  0.00 26.24      C2   H  
ATOM   3784 HG23 ILE B 377      -6.864  -7.030  20.747  0.00 26.24      C2   H  
ATOM   3785 HD11 ILE B 377      -6.120  -5.460  17.550  0.00 30.22      C2   H  
ATOM   3786 HD12 ILE B 377      -5.879  -6.116  15.939  0.00 30.22      C2   H  
ATOM   3787 HD13 ILE B 377      -7.476  -5.834  16.654  0.00 30.22      C2   H  
ATOM   3788  N   GLU B 378      -8.477  -9.469  21.134  1.00 54.14      C2   N  
ATOM   3789  CA  GLU B 378      -8.678  -9.680  22.584  1.00 52.31      C2   C  
ATOM   3790  C   GLU B 378      -8.755 -11.121  23.177  1.00 37.34      C2   C  
ATOM   3791  O   GLU B 378      -8.780 -11.300  24.398  1.00 41.95      C2   O  
ATOM   3792  CB  GLU B 378      -9.900  -8.841  22.964  1.00 38.63      C2   C  
ATOM   3793  CG  GLU B 378      -9.830  -7.352  22.690  1.00 53.85      C2   C  
ATOM   3794  CD  GLU B 378     -11.096  -6.590  23.005  1.00 66.54      C2   C  
ATOM   3795  OE1 GLU B 378     -12.226  -7.149  22.947  1.00 76.25      C2   O  
ATOM   3796  OE2 GLU B 378     -11.031  -5.403  23.407  1.00 73.96      C2   O  
ATOM   3797  H   GLU B 378      -9.214  -9.028  20.603  0.00 54.14      C2   H  
ATOM   3798  HA  GLU B 378      -7.876  -9.206  23.151  0.00 52.31      C2   H  
ATOM   3799  HB2 GLU B 378     -10.783  -9.318  22.540  0.00 38.63      C2   H  
ATOM   3800  HB3 GLU B 378      -9.996  -9.019  24.035  0.00 38.63      C2   H  
ATOM   3801  HG2 GLU B 378      -8.920  -6.918  23.103  0.00 53.85      C2   H  
ATOM   3802  HG3 GLU B 378      -9.655  -7.286  21.616  0.00 53.85      C2   H  
ATOM   3803  N   CYS B 379      -8.773 -12.124  22.282  1.00 40.58      C2   N  
ATOM   3804  CA  CYS B 379      -8.633 -13.543  22.556  1.00 42.03      C2   C  
ATOM   3805  C   CYS B 379      -7.181 -14.048  22.456  1.00 51.37      C2   C  
ATOM   3806  O   CYS B 379      -6.799 -14.893  23.304  1.00 56.41      C2   O  
ATOM   3807  CB  CYS B 379      -9.498 -14.473  21.635  1.00 33.95      C2   C  
ATOM   3808  SG  CYS B 379     -11.123 -14.163  22.265  1.00 82.55      C2   S  
ATOM   3809  H   CYS B 379      -8.878 -11.745  21.352  0.00 40.58      C2   H  
ATOM   3810  HA  CYS B 379      -9.013 -13.742  23.558  0.00 42.03      C2   H  
ATOM   3811  HB2 CYS B 379      -9.512 -14.255  20.567  0.00 33.95      C2   H  
ATOM   3812  HB3 CYS B 379      -9.100 -15.475  21.796  0.00 33.95      C2   H  
ATOM   3813  HG  CYS B 379     -11.268 -12.943  21.741  0.00 82.55      C2   H  
ATOM   3814  N   ASN B 380      -6.354 -13.563  21.469  1.00 56.03      C2   N  
ATOM   3815  CA  ASN B 380      -5.059 -14.048  21.132  1.00 57.40      C2   C  
ATOM   3816  C   ASN B 380      -3.937 -13.372  21.977  1.00 49.54      C2   C  
ATOM   3817  O   ASN B 380      -2.855 -13.923  22.219  1.00 49.92      C2   O  
ATOM   3818  CB  ASN B 380      -4.749 -13.703  19.661  1.00 50.42      C2   C  
ATOM   3819  CG  ASN B 380      -5.658 -14.390  18.691  1.00 53.42      C2   C  
ATOM   3820  ND2 ASN B 380      -5.677 -13.870  17.486  1.00 55.18      C2   N  
ATOM   3821  OD1 ASN B 380      -6.374 -15.385  19.047  1.00 57.57      C2   O  
ATOM   3822  H   ASN B 380      -6.624 -12.749  20.935  0.00 56.03      C2   H  
ATOM   3823  HA  ASN B 380      -4.951 -15.117  21.317  0.00 57.40      C2   H  
ATOM   3824  HB2 ASN B 380      -4.842 -12.627  19.510  0.00 50.42      C2   H  
ATOM   3825  HB3 ASN B 380      -3.716 -13.981  19.454  0.00 50.42      C2   H  
ATOM   3826 HD21 ASN B 380      -5.166 -13.009  17.352  0.00 55.18      C2   H  
ATOM   3827 HD22 ASN B 380      -6.398 -14.052  16.803  0.00 55.18      C2   H  
ATOM   3828  N   ARG B 381      -4.267 -12.183  22.502  1.00 49.90      C2   N  
ATOM   3829  CA  ARG B 381      -3.467 -11.597  23.599  1.00 70.85      C2   C  
ATOM   3830  C   ARG B 381      -4.514 -10.933  24.533  1.00 72.29      C2   C  
ATOM   3831  O   ARG B 381      -4.844  -9.819  24.249  1.00 71.27      C2   O  
ATOM   3832  CB  ARG B 381      -2.490 -10.561  23.005  1.00 70.02      C2   C  
ATOM   3833  CG  ARG B 381      -1.264 -11.096  22.259  1.00 54.45      C2   C  
ATOM   3834  CD  ARG B 381      -0.501 -10.049  21.556  1.00 60.60      C2   C  
ATOM   3835  NE  ARG B 381      -1.157  -9.652  20.285  1.00 35.81      C2   N  
ATOM   3836  CZ  ARG B 381      -0.864  -8.581  19.494  1.00 58.33      C2   C  
ATOM   3837  NH1 ARG B 381       0.152  -7.730  19.794  1.00 84.96      C2   N  
ATOM   3838  NH2 ARG B 381      -1.605  -8.403  18.390  1.00 52.93      C2   N  
ATOM   3839  H   ARG B 381      -5.176 -11.778  22.332  0.00 49.90      C2   H  
ATOM   3840  HA  ARG B 381      -2.922 -12.390  24.109  0.00 70.85      C2   H  
ATOM   3841  HB2 ARG B 381      -2.955  -9.949  22.232  0.00 70.02      C2   H  
ATOM   3842  HB3 ARG B 381      -2.253  -9.769  23.715  0.00 70.02      C2   H  
ATOM   3843  HG2 ARG B 381      -0.599 -11.595  22.964  0.00 54.45      C2   H  
ATOM   3844  HG3 ARG B 381      -1.584 -11.799  21.490  0.00 54.45      C2   H  
ATOM   3845  HD2 ARG B 381      -0.400  -9.165  22.186  0.00 60.60      C2   H  
ATOM   3846  HD3 ARG B 381       0.499 -10.432  21.357  0.00 60.60      C2   H  
ATOM   3847  HE  ARG B 381      -2.088 -10.009  20.122  0.00 35.81      C2   H  
ATOM   3848 HH11 ARG B 381       0.744  -7.736  20.612  0.00 84.96      C2   H  
ATOM   3849 HH12 ARG B 381       0.367  -6.942  19.198  0.00 84.96      C2   H  
ATOM   3850 HH21 ARG B 381      -2.268  -9.125  18.147  0.00 52.93      C2   H  
ATOM   3851 HH22 ARG B 381      -1.425  -7.718  17.670  0.00 52.93      C2   H  
ATOM   3852  N   PRO B 382      -4.987 -11.590  25.585  1.00 66.86      C2   N  
ATOM   3853  CA  PRO B 382      -5.962 -10.846  26.473  1.00 69.64      C2   C  
ATOM   3854  C   PRO B 382      -5.472  -9.687  27.403  1.00 67.10      C2   C  
ATOM   3855  O   PRO B 382      -6.318  -9.039  28.117  1.00 75.16      C2   O  
ATOM   3856  CB  PRO B 382      -6.378 -12.035  27.421  1.00 68.79      C2   C  
ATOM   3857  CG  PRO B 382      -5.362 -13.164  27.248  1.00 54.40      C2   C  
ATOM   3858  CD  PRO B 382      -4.925 -13.040  25.783  1.00 62.30      C2   C  
ATOM   3859  HA  PRO B 382      -6.870 -10.629  25.910  0.00 69.64      C2   H  
ATOM   3860  HB2 PRO B 382      -6.358 -11.796  28.484  0.00 68.79      C2   H  
ATOM   3861  HB3 PRO B 382      -7.355 -12.399  27.103  0.00 68.79      C2   H  
ATOM   3862  HG2 PRO B 382      -4.536 -13.109  27.957  0.00 54.40      C2   H  
ATOM   3863  HG3 PRO B 382      -5.695 -14.200  27.309  0.00 54.40      C2   H  
ATOM   3864  HD2 PRO B 382      -3.921 -13.460  25.717  0.00 62.30      C2   H  
ATOM   3865  HD3 PRO B 382      -5.499 -13.565  25.020  0.00 62.30      C2   H  
ATOM   3866  N   GLN B 383      -4.155  -9.370  27.452  1.00 71.75      C2   N  
ATOM   3867  CA  GLN B 383      -3.571  -8.366  28.312  1.00 68.69      C2   C  
ATOM   3868  C   GLN B 383      -4.102  -6.960  27.842  1.00 69.73      C2   C  
ATOM   3869  O   GLN B 383      -3.999  -6.688  26.675  1.00 73.46      C2   O  
ATOM   3870  CB  GLN B 383      -2.020  -8.374  28.084  1.00 69.62      C2   C  
ATOM   3871  CG  GLN B 383      -1.348  -9.748  28.578  1.00 85.31      C2   C  
ATOM   3872  CD  GLN B 383      -1.230 -10.892  27.571  1.00 88.21      C2   C  
ATOM   3873  NE2 GLN B 383      -0.689 -12.085  27.836  1.00 75.30      C2   N  
ATOM   3874  OE1 GLN B 383      -1.492 -10.575  26.368  1.00 89.37      C2   O  
ATOM   3875  H   GLN B 383      -3.551  -9.842  26.794  0.00 71.75      C2   H  
ATOM   3876  HA  GLN B 383      -3.738  -8.555  29.373  0.00 68.69      C2   H  
ATOM   3877  HB2 GLN B 383      -1.860  -8.184  27.023  0.00 69.62      C2   H  
ATOM   3878  HB3 GLN B 383      -1.511  -7.556  28.596  0.00 69.62      C2   H  
ATOM   3879  HG2 GLN B 383      -0.331  -9.500  28.881  0.00 85.31      C2   H  
ATOM   3880  HG3 GLN B 383      -1.890 -10.246  29.382  0.00 85.31      C2   H  
ATOM   3881 HE21 GLN B 383      -0.391 -12.303  28.776  0.00 75.30      C2   H  
ATOM   3882 HE22 GLN B 383      -0.642 -12.811  27.136  0.00 75.30      C2   H  
ATOM   3883  N   PRO B 384      -4.534  -6.036  28.690  1.00 80.57      C2   N  
ATOM   3884  CA  PRO B 384      -5.142  -4.703  28.358  1.00 77.03      C2   C  
ATOM   3885  C   PRO B 384      -4.366  -3.820  27.338  1.00 75.42      C2   C  
ATOM   3886  O   PRO B 384      -4.964  -3.382  26.372  1.00 61.17      C2   O  
ATOM   3887  CB  PRO B 384      -5.293  -3.948  29.657  1.00 55.39      C2   C  
ATOM   3888  CG  PRO B 384      -5.425  -5.029  30.729  1.00 48.09      C2   C  
ATOM   3889  CD  PRO B 384      -4.535  -6.201  30.181  1.00 79.96      C2   C  
ATOM   3890  HA  PRO B 384      -6.164  -4.888  28.025  0.00 77.03      C2   H  
ATOM   3891  HB2 PRO B 384      -4.406  -3.340  29.835  0.00 55.39      C2   H  
ATOM   3892  HB3 PRO B 384      -6.119  -3.238  29.617  0.00 55.39      C2   H  
ATOM   3893  HG2 PRO B 384      -5.141  -4.744  31.742  0.00 48.09      C2   H  
ATOM   3894  HG3 PRO B 384      -6.466  -5.349  30.693  0.00 48.09      C2   H  
ATOM   3895  HD2 PRO B 384      -3.547  -6.322  30.623  0.00 79.96      C2   H  
ATOM   3896  HD3 PRO B 384      -5.102  -7.092  30.454  0.00 79.96      C2   H  
ATOM   3897  N   ALA B 385      -3.057  -3.566  27.487  1.00 80.21      C2   N  
ATOM   3898  CA  ALA B 385      -2.274  -2.937  26.407  1.00 74.11      C2   C  
ATOM   3899  C   ALA B 385      -2.394  -3.469  24.996  1.00 79.46      C2   C  
ATOM   3900  O   ALA B 385      -2.253  -2.783  24.026  1.00 90.43      C2   O  
ATOM   3901  CB  ALA B 385      -0.819  -2.837  26.815  1.00 66.89      C2   C  
ATOM   3902  H   ALA B 385      -2.486  -3.807  28.284  0.00 80.21      C2   H  
ATOM   3903  HA  ALA B 385      -2.718  -1.942  26.400  0.00 74.11      C2   H  
ATOM   3904  HB1 ALA B 385      -0.420  -3.847  26.918  0.00 66.89      C2   H  
ATOM   3905  HB2 ALA B 385      -0.290  -2.163  26.141  0.00 66.89      C2   H  
ATOM   3906  HB3 ALA B 385      -0.753  -2.406  27.814  0.00 66.89      C2   H  
ATOM   3907  N   HIS B 386      -2.652  -4.779  24.881  1.00 73.30      C2   N  
ATOM   3908  CA  HIS B 386      -2.812  -5.365  23.527  1.00 49.28      C2   C  
ATOM   3909  C   HIS B 386      -4.238  -5.165  23.102  1.00 40.77      C2   C  
ATOM   3910  O   HIS B 386      -4.534  -4.995  21.945  1.00 40.37      C2   O  
ATOM   3911  CB  HIS B 386      -2.367  -6.889  23.655  1.00 50.15      C2   C  
ATOM   3912  CG  HIS B 386      -0.928  -7.105  24.059  1.00 73.90      C2   C  
ATOM   3913  CD2 HIS B 386       0.203  -6.428  23.721  1.00 67.26      C2   C  
ATOM   3914  ND1 HIS B 386      -0.514  -8.155  24.878  1.00 69.38      C2   N  
ATOM   3915  CE1 HIS B 386       0.763  -8.150  24.985  1.00 76.06      C2   C  
ATOM   3916  NE2 HIS B 386       1.241  -7.037  24.514  1.00 80.32      C2   N  
ATOM   3917  H   HIS B 386      -2.854  -5.346  25.692  0.00 73.30      C2   H  
ATOM   3918  HA  HIS B 386      -2.140  -4.856  22.835  0.00 49.28      C2   H  
ATOM   3919  HB2 HIS B 386      -3.095  -7.340  24.331  0.00 50.15      C2   H  
ATOM   3920  HB3 HIS B 386      -2.638  -7.422  22.743  0.00 50.15      C2   H  
ATOM   3921  HD1 HIS B 386      -1.088  -8.894  25.259  0.00 69.38      C2   H  
ATOM   3922  HD2 HIS B 386       0.418  -5.535  23.154  0.00 67.26      C2   H  
ATOM   3923  HE1 HIS B 386       1.291  -8.931  25.513  0.00 76.06      C2   H  
ATOM   3924  N   ARG B 387      -5.220  -5.051  24.007  1.00 45.14      C2   N  
ATOM   3925  CA  ARG B 387      -6.638  -4.849  23.719  1.00 39.06      C2   C  
ATOM   3926  C   ARG B 387      -6.856  -3.447  22.989  1.00 24.00      C2   C  
ATOM   3927  O   ARG B 387      -7.541  -3.354  21.953  1.00 27.47      C2   O  
ATOM   3928  CB  ARG B 387      -7.652  -5.038  24.851  1.00 29.16      C2   C  
ATOM   3929  CG  ARG B 387      -7.586  -6.482  25.462  1.00 24.39      C2   C  
ATOM   3930  CD  ARG B 387      -8.820  -6.924  26.259  1.00 26.52      C2   C  
ATOM   3931  NE  ARG B 387      -9.137  -6.033  27.447  1.00 32.22      C2   N  
ATOM   3932  CZ  ARG B 387      -9.953  -4.989  27.482  1.00 29.43      C2   C  
ATOM   3933  NH1 ARG B 387     -10.488  -4.575  26.348  1.00 29.71      C2   N  
ATOM   3934  NH2 ARG B 387     -10.271  -4.314  28.579  1.00 30.87      C2   N  
ATOM   3935  H   ARG B 387      -4.820  -4.975  24.931  0.00 45.14      C2   H  
ATOM   3936  HA  ARG B 387      -7.028  -5.568  22.998  0.00 39.06      C2   H  
ATOM   3937  HB2 ARG B 387      -7.420  -4.266  25.585  0.00 29.16      C2   H  
ATOM   3938  HB3 ARG B 387      -8.686  -4.908  24.531  0.00 29.16      C2   H  
ATOM   3939  HG2 ARG B 387      -7.334  -7.119  24.614  0.00 24.39      C2   H  
ATOM   3940  HG3 ARG B 387      -6.678  -6.670  26.034  0.00 24.39      C2   H  
ATOM   3941  HD2 ARG B 387      -9.654  -7.237  25.632  0.00 26.52      C2   H  
ATOM   3942  HD3 ARG B 387      -8.485  -7.823  26.777  0.00 26.52      C2   H  
ATOM   3943  HE  ARG B 387      -8.799  -6.383  28.333  0.00 32.22      C2   H  
ATOM   3944 HH11 ARG B 387     -10.210  -4.979  25.465  0.00 29.71      C2   H  
ATOM   3945 HH12 ARG B 387     -11.134  -3.800  26.401  0.00 29.71      C2   H  
ATOM   3946 HH21 ARG B 387      -9.854  -4.513  29.477  0.00 30.87      C2   H  
ATOM   3947 HH22 ARG B 387     -10.837  -3.481  28.509  0.00 30.87      C2   H  
ATOM   3948  N   PHE B 388      -6.161  -2.404  23.483  1.00 29.32      C2   N  
ATOM   3949  CA  PHE B 388      -6.331  -1.067  22.988  1.00 32.41      C2   C  
ATOM   3950  C   PHE B 388      -5.521  -0.791  21.692  1.00 24.49      C2   C  
ATOM   3951  O   PHE B 388      -5.590   0.316  21.152  1.00 28.31      C2   O  
ATOM   3952  CB  PHE B 388      -5.925  -0.075  24.101  1.00 20.04      C2   C  
ATOM   3953  CG  PHE B 388      -6.387  -0.385  25.470  1.00 35.37      C2   C  
ATOM   3954  CD1 PHE B 388      -5.496  -0.267  26.576  1.00 34.55      C2   C  
ATOM   3955  CD2 PHE B 388      -7.755  -0.672  25.706  1.00 26.74      C2   C  
ATOM   3956  CE1 PHE B 388      -6.034  -0.622  27.843  1.00 32.10      C2   C  
ATOM   3957  CE2 PHE B 388      -8.174  -1.113  26.932  1.00 29.11      C2   C  
ATOM   3958  CZ  PHE B 388      -7.302  -1.161  27.942  1.00 28.75      C2   C  
ATOM   3959  H   PHE B 388      -5.667  -2.586  24.345  0.00 29.32      C2   H  
ATOM   3960  HA  PHE B 388      -7.388  -0.904  22.780  0.00 32.41      C2   H  
ATOM   3961  HB2 PHE B 388      -4.838  -0.120  24.157  0.00 20.04      C2   H  
ATOM   3962  HB3 PHE B 388      -6.072   0.985  23.894  0.00 20.04      C2   H  
ATOM   3963  HD1 PHE B 388      -4.421  -0.162  26.577  0.00 34.55      C2   H  
ATOM   3964  HD2 PHE B 388      -8.449  -0.670  24.878  0.00 26.74      C2   H  
ATOM   3965  HE1 PHE B 388      -5.430  -0.689  28.736  0.00 32.10      C2   H  
ATOM   3966  HE2 PHE B 388      -9.231  -1.287  27.071  0.00 29.11      C2   H  
ATOM   3967  HZ  PHE B 388      -7.627  -1.412  28.940  0.00 28.75      C2   H  
ATOM   3968  N   LEU B 389      -4.923  -1.770  21.062  1.00 24.86      C2   N  
ATOM   3969  CA  LEU B 389      -4.325  -1.728  19.690  1.00 20.42      C2   C  
ATOM   3970  C   LEU B 389      -5.356  -1.671  18.562  1.00 22.38      C2   C  
ATOM   3971  O   LEU B 389      -5.148  -1.076  17.492  1.00 18.47      C2   O  
ATOM   3972  CB  LEU B 389      -3.343  -2.933  19.467  1.00 22.00      C2   C  
ATOM   3973  CG  LEU B 389      -2.192  -3.000  20.475  1.00 23.20      C2   C  
ATOM   3974  CD1 LEU B 389      -1.132  -4.069  19.953  1.00 14.20      C2   C  
ATOM   3975  CD2 LEU B 389      -1.489  -1.695  20.798  1.00 12.42      C2   C  
ATOM   3976  H   LEU B 389      -5.098  -2.686  21.450  0.00 24.86      C2   H  
ATOM   3977  HA  LEU B 389      -3.812  -0.781  19.525  0.00 20.42      C2   H  
ATOM   3978  HB2 LEU B 389      -3.849  -3.895  19.389  0.00 22.00      C2   H  
ATOM   3979  HB3 LEU B 389      -2.844  -2.763  18.513  0.00 22.00      C2   H  
ATOM   3980  HG  LEU B 389      -2.559  -3.331  21.446  0.00 23.20      C2   H  
ATOM   3981 HD11 LEU B 389      -1.496  -4.474  19.009  0.00 14.20      C2   H  
ATOM   3982 HD12 LEU B 389      -0.160  -3.620  19.749  0.00 14.20      C2   H  
ATOM   3983 HD13 LEU B 389      -0.941  -4.897  20.635  0.00 14.20      C2   H  
ATOM   3984 HD21 LEU B 389      -1.563  -0.978  19.981  0.00 12.42      C2   H  
ATOM   3985 HD22 LEU B 389      -1.808  -1.124  21.670  0.00 12.42      C2   H  
ATOM   3986 HD23 LEU B 389      -0.440  -1.795  21.080  0.00 12.42      C2   H  
ATOM   3987  N   PHE B 390      -6.625  -2.086  18.838  1.00 25.26      C2   N  
ATOM   3988  CA  PHE B 390      -7.790  -1.900  18.014  1.00 17.98      C2   C  
ATOM   3989  C   PHE B 390      -8.158  -0.403  17.799  1.00 18.12      C2   C  
ATOM   3990  O   PHE B 390      -8.269  -0.006  16.665  1.00 23.91      C2   O  
ATOM   3991  CB  PHE B 390      -9.051  -2.663  18.638  1.00 15.47      C2   C  
ATOM   3992  CG  PHE B 390     -10.355  -2.419  17.954  1.00 25.22      C2   C  
ATOM   3993  CD1 PHE B 390     -10.574  -2.980  16.683  1.00 28.93      C2   C  
ATOM   3994  CD2 PHE B 390     -11.314  -1.539  18.513  1.00 18.54      C2   C  
ATOM   3995  CE1 PHE B 390     -11.683  -2.625  15.926  1.00 20.24      C2   C  
ATOM   3996  CE2 PHE B 390     -12.434  -1.208  17.728  1.00 18.12      C2   C  
ATOM   3997  CZ  PHE B 390     -12.611  -1.760  16.486  1.00 23.54      C2   C  
ATOM   3998  H   PHE B 390      -6.865  -2.460  19.744  0.00 25.26      C2   H  
ATOM   3999  HA  PHE B 390      -7.586  -2.269  17.009  0.00 17.98      C2   H  
ATOM   4000  HB2 PHE B 390      -8.759  -3.712  18.580  0.00 15.47      C2   H  
ATOM   4001  HB3 PHE B 390      -9.120  -2.371  19.686  0.00 15.47      C2   H  
ATOM   4002  HD1 PHE B 390      -9.842  -3.462  16.051  0.00 28.93      C2   H  
ATOM   4003  HD2 PHE B 390     -11.255  -1.064  19.481  0.00 18.54      C2   H  
ATOM   4004  HE1 PHE B 390     -11.791  -2.877  14.881  0.00 20.24      C2   H  
ATOM   4005  HE2 PHE B 390     -13.090  -0.459  18.146  0.00 18.12      C2   H  
ATOM   4006  HZ  PHE B 390     -13.488  -1.559  15.888  0.00 23.54      C2   H  
ATOM   4007  N   LEU B 391      -8.014   0.370  18.899  1.00 17.41      C2   N  
ATOM   4008  CA  LEU B 391      -8.249   1.812  18.879  1.00 18.36      C2   C  
ATOM   4009  C   LEU B 391      -7.130   2.558  18.024  1.00 17.61      C2   C  
ATOM   4010  O   LEU B 391      -7.407   3.627  17.416  1.00 20.82      C2   O  
ATOM   4011  CB  LEU B 391      -8.333   2.357  20.347  1.00 18.27      C2   C  
ATOM   4012  CG  LEU B 391      -9.371   1.840  21.305  1.00 19.49      C2   C  
ATOM   4013  CD1 LEU B 391      -9.077   2.390  22.682  1.00 21.25      C2   C  
ATOM   4014  CD2 LEU B 391     -10.835   2.148  20.923  1.00 19.33      C2   C  
ATOM   4015  H   LEU B 391      -7.692  -0.148  19.703  0.00 17.41      C2   H  
ATOM   4016  HA  LEU B 391      -9.182   2.113  18.402  0.00 18.36      C2   H  
ATOM   4017  HB2 LEU B 391      -7.357   2.089  20.752  0.00 18.27      C2   H  
ATOM   4018  HB3 LEU B 391      -8.621   3.407  20.288  0.00 18.27      C2   H  
ATOM   4019  HG  LEU B 391      -9.303   0.766  21.482  0.00 19.49      C2   H  
ATOM   4020 HD11 LEU B 391      -8.286   3.140  22.724  0.00 21.25      C2   H  
ATOM   4021 HD12 LEU B 391      -9.945   2.877  23.126  0.00 21.25      C2   H  
ATOM   4022 HD13 LEU B 391      -8.944   1.640  23.461  0.00 21.25      C2   H  
ATOM   4023 HD21 LEU B 391     -11.562   1.521  21.439  0.00 19.33      C2   H  
ATOM   4024 HD22 LEU B 391     -10.955   3.223  21.060  0.00 19.33      C2   H  
ATOM   4025 HD23 LEU B 391     -11.101   2.035  19.872  0.00 19.33      C2   H  
ATOM   4026  N   LYS B 392      -5.900   2.053  17.969  1.00 14.70      C2   N  
ATOM   4027  CA  LYS B 392      -4.827   2.471  17.100  1.00 18.86      C2   C  
ATOM   4028  C   LYS B 392      -5.117   2.129  15.680  1.00 19.48      C2   C  
ATOM   4029  O   LYS B 392      -5.212   3.071  14.905  1.00 22.24      C2   O  
ATOM   4030  CB  LYS B 392      -3.405   1.993  17.624  1.00 15.82      C2   C  
ATOM   4031  CG  LYS B 392      -3.036   2.279  19.078  1.00 25.43      C2   C  
ATOM   4032  CD  LYS B 392      -1.555   1.961  19.369  1.00 17.75      C2   C  
ATOM   4033  CE  LYS B 392      -1.061   2.076  20.788  1.00 29.61      C2   C  
ATOM   4034  NZ  LYS B 392      -0.575   3.444  21.224  1.00 47.75      C2   N  
ATOM   4035  H   LYS B 392      -5.689   1.230  18.515  0.00 14.70      C2   H  
ATOM   4036  HA  LYS B 392      -4.689   3.550  17.178  0.00 18.86      C2   H  
ATOM   4037  HB2 LYS B 392      -3.293   0.920  17.469  0.00 15.82      C2   H  
ATOM   4038  HB3 LYS B 392      -2.622   2.432  17.005  0.00 15.82      C2   H  
ATOM   4039  HG2 LYS B 392      -3.271   3.333  19.226  0.00 25.43      C2   H  
ATOM   4040  HG3 LYS B 392      -3.656   1.721  19.779  0.00 25.43      C2   H  
ATOM   4041  HD2 LYS B 392      -1.174   1.014  18.987  0.00 17.75      C2   H  
ATOM   4042  HD3 LYS B 392      -0.978   2.684  18.793  0.00 17.75      C2   H  
ATOM   4043  HE2 LYS B 392      -1.872   1.793  21.460  0.00 29.61      C2   H  
ATOM   4044  HE3 LYS B 392      -0.144   1.488  20.822  0.00 29.61      C2   H  
ATOM   4045  HZ1 LYS B 392       0.217   3.744  20.674  0.00 47.75      C2   H  
ATOM   4046  HZ2 LYS B 392      -1.327   4.119  21.230  0.00 47.75      C2   H  
ATOM   4047  HZ3 LYS B 392      -0.178   3.282  22.138  0.00 47.75      C2   H  
ATOM   4048  N   ILE B 393      -5.289   0.842  15.320  1.00 23.09      C2   N  
ATOM   4049  CA  ILE B 393      -5.564   0.377  13.947  1.00 19.18      C2   C  
ATOM   4050  C   ILE B 393      -6.701   1.092  13.174  1.00 24.80      C2   C  
ATOM   4051  O   ILE B 393      -6.555   1.599  12.039  1.00 23.38      C2   O  
ATOM   4052  CB  ILE B 393      -5.931  -1.159  13.939  1.00 20.96      C2   C  
ATOM   4053  CG1 ILE B 393      -4.621  -1.944  14.255  1.00 15.77      C2   C  
ATOM   4054  CG2 ILE B 393      -6.591  -1.804  12.731  1.00 20.52      C2   C  
ATOM   4055  CD1 ILE B 393      -4.898  -3.320  14.870  1.00 12.41      C2   C  
ATOM   4056  H   ILE B 393      -5.092   0.124  16.002  0.00 23.09      C2   H  
ATOM   4057  HA  ILE B 393      -4.667   0.579  13.361  0.00 19.18      C2   H  
ATOM   4058  HB  ILE B 393      -6.446  -1.266  14.893  0.00 20.96      C2   H  
ATOM   4059 HG12 ILE B 393      -4.069  -2.166  13.342  0.00 15.77      C2   H  
ATOM   4060 HG13 ILE B 393      -3.983  -1.288  14.847  0.00 15.77      C2   H  
ATOM   4061 HG21 ILE B 393      -7.659  -1.588  12.733  0.00 20.52      C2   H  
ATOM   4062 HG22 ILE B 393      -6.082  -1.450  11.834  0.00 20.52      C2   H  
ATOM   4063 HG23 ILE B 393      -6.498  -2.889  12.773  0.00 20.52      C2   H  
ATOM   4064 HD11 ILE B 393      -5.829  -3.213  15.427  0.00 12.41      C2   H  
ATOM   4065 HD12 ILE B 393      -4.898  -4.137  14.149  0.00 12.41      C2   H  
ATOM   4066 HD13 ILE B 393      -4.190  -3.470  15.686  0.00 12.41      C2   H  
ATOM   4067  N   MET B 394      -7.884   1.092  13.838  1.00 29.53      C2   N  
ATOM   4068  CA  MET B 394      -9.065   1.893  13.503  1.00 23.82      C2   C  
ATOM   4069  C   MET B 394      -8.720   3.398  13.260  1.00 30.84      C2   C  
ATOM   4070  O   MET B 394      -9.112   3.838  12.164  1.00 37.54      C2   O  
ATOM   4071  CB  MET B 394     -10.177   1.798  14.547  1.00 17.60      C2   C  
ATOM   4072  CG  MET B 394     -10.827   0.375  14.594  1.00 21.48      C2   C  
ATOM   4073  SD  MET B 394     -11.504  -0.242  13.065  1.00 34.35      C2   S  
ATOM   4074  CE  MET B 394     -13.010   0.786  12.922  1.00 39.25      C2   C  
ATOM   4075  H   MET B 394      -7.910   0.617  14.729  0.00 29.53      C2   H  
ATOM   4076  HA  MET B 394      -9.521   1.604  12.557  0.00 23.82      C2   H  
ATOM   4077  HB2 MET B 394      -9.887   2.093  15.556  0.00 17.60      C2   H  
ATOM   4078  HB3 MET B 394     -10.891   2.539  14.188  0.00 17.60      C2   H  
ATOM   4079  HG2 MET B 394     -10.097  -0.330  14.993  0.00 21.48      C2   H  
ATOM   4080  HG3 MET B 394     -11.644   0.406  15.315  0.00 21.48      C2   H  
ATOM   4081  HE1 MET B 394     -12.726   1.834  12.830  0.00 39.25      C2   H  
ATOM   4082  HE2 MET B 394     -13.629   0.566  12.052  0.00 39.25      C2   H  
ATOM   4083  HE3 MET B 394     -13.653   0.632  13.788  0.00 39.25      C2   H  
ATOM   4084  N   ALA B 395      -7.914   4.016  14.152  1.00 27.02      C2   N  
ATOM   4085  CA  ALA B 395      -7.525   5.413  14.055  1.00 29.73      C2   C  
ATOM   4086  C   ALA B 395      -6.396   5.816  13.048  1.00 28.35      C2   C  
ATOM   4087  O   ALA B 395      -6.551   6.774  12.289  1.00 28.06      C2   O  
ATOM   4088  CB  ALA B 395      -7.248   5.956  15.462  1.00 17.52      C2   C  
ATOM   4089  H   ALA B 395      -7.419   3.451  14.827  0.00 27.02      C2   H  
ATOM   4090  HA  ALA B 395      -8.266   6.002  13.514  0.00 29.73      C2   H  
ATOM   4091  HB1 ALA B 395      -6.510   5.320  15.951  0.00 17.52      C2   H  
ATOM   4092  HB2 ALA B 395      -6.882   6.980  15.528  0.00 17.52      C2   H  
ATOM   4093  HB3 ALA B 395      -8.158   5.971  16.063  0.00 17.52      C2   H  
ATOM   4094  N   MET B 396      -5.331   5.084  12.990  1.00 31.80      C2   N  
ATOM   4095  CA  MET B 396      -4.313   5.114  11.911  1.00 17.66      C2   C  
ATOM   4096  C   MET B 396      -4.757   4.788  10.476  1.00 24.29      C2   C  
ATOM   4097  O   MET B 396      -4.269   5.446   9.575  1.00 21.82      C2   O  
ATOM   4098  CB  MET B 396      -3.287   3.959  12.208  1.00 18.95      C2   C  
ATOM   4099  CG  MET B 396      -2.469   4.202  13.497  1.00 20.46      C2   C  
ATOM   4100  SD  MET B 396      -1.702   2.660  14.058  1.00 33.72      C2   S  
ATOM   4101  CE  MET B 396      -0.472   2.459  12.725  1.00 41.69      C2   C  
ATOM   4102  H   MET B 396      -5.212   4.400  13.724  0.00 31.80      C2   H  
ATOM   4103  HA  MET B 396      -3.805   6.075  11.990  0.00 17.66      C2   H  
ATOM   4104  HB2 MET B 396      -3.831   3.018  12.290  0.00 18.95      C2   H  
ATOM   4105  HB3 MET B 396      -2.567   3.924  11.390  0.00 18.95      C2   H  
ATOM   4106  HG2 MET B 396      -1.869   5.099  13.344  0.00 20.46      C2   H  
ATOM   4107  HG3 MET B 396      -3.094   4.510  14.335  0.00 20.46      C2   H  
ATOM   4108  HE1 MET B 396       0.140   1.562  12.816  0.00 41.69      C2   H  
ATOM   4109  HE2 MET B 396      -0.942   2.249  11.765  0.00 41.69      C2   H  
ATOM   4110  HE3 MET B 396       0.239   3.282  12.652  0.00 41.69      C2   H  
ATOM   4111  N   LEU B 397      -5.768   3.938  10.258  1.00 25.88      C2   N  
ATOM   4112  CA  LEU B 397      -6.458   3.887   8.985  1.00 14.44      C2   C  
ATOM   4113  C   LEU B 397      -7.210   5.220   8.637  1.00 23.81      C2   C  
ATOM   4114  O   LEU B 397      -7.288   5.575   7.455  1.00 33.84      C2   O  
ATOM   4115  CB  LEU B 397      -7.421   2.710   8.902  1.00 25.52      C2   C  
ATOM   4116  CG  LEU B 397      -6.652   1.492   8.420  1.00 19.68      C2   C  
ATOM   4117  CD1 LEU B 397      -7.390   0.203   8.870  1.00 28.67      C2   C  
ATOM   4118  CD2 LEU B 397      -6.410   1.462   6.929  1.00 16.04      C2   C  
ATOM   4119  H   LEU B 397      -6.089   3.483  11.101  0.00 25.88      C2   H  
ATOM   4120  HA  LEU B 397      -5.713   3.841   8.190  0.00 14.44      C2   H  
ATOM   4121  HB2 LEU B 397      -7.837   2.498   9.887  0.00 25.52      C2   H  
ATOM   4122  HB3 LEU B 397      -8.323   2.820   8.299  0.00 25.52      C2   H  
ATOM   4123  HG  LEU B 397      -5.698   1.443   8.946  0.00 19.68      C2   H  
ATOM   4124 HD11 LEU B 397      -8.479   0.234   8.894  0.00 28.67      C2   H  
ATOM   4125 HD12 LEU B 397      -7.199  -0.706   8.299  0.00 28.67      C2   H  
ATOM   4126 HD13 LEU B 397      -7.124  -0.043   9.898  0.00 28.67      C2   H  
ATOM   4127 HD21 LEU B 397      -6.508   2.452   6.485  0.00 16.04      C2   H  
ATOM   4128 HD22 LEU B 397      -5.380   1.182   6.708  0.00 16.04      C2   H  
ATOM   4129 HD23 LEU B 397      -7.020   0.781   6.336  0.00 16.04      C2   H  
ATOM   4130  N   THR B 398      -7.562   5.982   9.708  1.00 27.55      C2   N  
ATOM   4131  CA  THR B 398      -8.198   7.281   9.485  1.00 24.98      C2   C  
ATOM   4132  C   THR B 398      -7.207   8.407   9.154  1.00 26.35      C2   C  
ATOM   4133  O   THR B 398      -7.484   9.303   8.354  1.00 36.04      C2   O  
ATOM   4134  CB  THR B 398      -8.981   7.726  10.678  1.00 24.88      C2   C  
ATOM   4135  CG2 THR B 398      -9.943   8.905  10.554  1.00 22.82      C2   C  
ATOM   4136  OG1 THR B 398      -9.755   6.590  11.131  1.00 33.69      C2   O  
ATOM   4137  H   THR B 398      -7.353   5.624  10.629  0.00 27.55      C2   H  
ATOM   4138  HA  THR B 398      -8.944   7.117   8.706  0.00 24.98      C2   H  
ATOM   4139  HB  THR B 398      -8.300   7.994  11.486  0.00 24.88      C2   H  
ATOM   4140  HG1 THR B 398      -9.335   5.808  10.767  0.00 33.69      C2   H  
ATOM   4141 HG21 THR B 398      -9.369   9.803  10.329  0.00 22.82      C2   H  
ATOM   4142 HG22 THR B 398     -10.632   8.777   9.719  0.00 22.82      C2   H  
ATOM   4143 HG23 THR B 398     -10.580   8.975  11.435  0.00 22.82      C2   H  
ATOM   4144  N   GLU B 399      -5.940   8.314   9.619  1.00 26.23      C2   N  
ATOM   4145  CA  GLU B 399      -4.802   9.168   9.154  1.00 31.45      C2   C  
ATOM   4146  C   GLU B 399      -4.348   8.795   7.695  1.00 33.44      C2   C  
ATOM   4147  O   GLU B 399      -3.898   9.657   6.984  1.00 36.39      C2   O  
ATOM   4148  CB  GLU B 399      -3.628   9.117  10.179  1.00 31.17      C2   C  
ATOM   4149  CG  GLU B 399      -3.972   9.274  11.650  1.00 39.48      C2   C  
ATOM   4150  CD  GLU B 399      -2.788   9.082  12.622  1.00 55.07      C2   C  
ATOM   4151  OE1 GLU B 399      -1.765   8.381  12.279  1.00 60.86      C2   O  
ATOM   4152  OE2 GLU B 399      -2.798   9.760  13.661  1.00 56.87      C2   O  
ATOM   4153  H   GLU B 399      -5.882   7.827  10.502  0.00 26.23      C2   H  
ATOM   4154  HA  GLU B 399      -5.054  10.228   9.137  0.00 31.45      C2   H  
ATOM   4155  HB2 GLU B 399      -3.084   8.176  10.091  0.00 31.17      C2   H  
ATOM   4156  HB3 GLU B 399      -2.960   9.962  10.016  0.00 31.17      C2   H  
ATOM   4157  HG2 GLU B 399      -4.348  10.296  11.697  0.00 39.48      C2   H  
ATOM   4158  HG3 GLU B 399      -4.847   8.721  11.993  0.00 39.48      C2   H  
ATOM   4159  N   LEU B 400      -4.410   7.498   7.305  1.00 31.25      C2   N  
ATOM   4160  CA  LEU B 400      -4.059   6.963   5.999  1.00 23.99      C2   C  
ATOM   4161  C   LEU B 400      -4.869   7.708   4.870  1.00 27.98      C2   C  
ATOM   4162  O   LEU B 400      -4.322   8.050   3.872  1.00 24.28      C2   O  
ATOM   4163  CB  LEU B 400      -4.106   5.476   6.016  1.00 20.31      C2   C  
ATOM   4164  CG  LEU B 400      -3.353   4.735   4.852  1.00 20.60      C2   C  
ATOM   4165  CD1 LEU B 400      -1.843   5.129   4.740  1.00 17.37      C2   C  
ATOM   4166  CD2 LEU B 400      -3.442   3.250   5.095  1.00 16.47      C2   C  
ATOM   4167  H   LEU B 400      -4.659   6.818   8.009  0.00 31.25      C2   H  
ATOM   4168  HA  LEU B 400      -3.025   7.251   5.808  0.00 23.99      C2   H  
ATOM   4169  HB2 LEU B 400      -3.595   5.188   6.935  0.00 20.31      C2   H  
ATOM   4170  HB3 LEU B 400      -5.144   5.144   6.035  0.00 20.31      C2   H  
ATOM   4171  HG  LEU B 400      -3.970   5.035   4.005  0.00 20.60      C2   H  
ATOM   4172 HD11 LEU B 400      -1.557   4.590   3.837  0.00 17.37      C2   H  
ATOM   4173 HD12 LEU B 400      -1.648   6.177   4.509  0.00 17.37      C2   H  
ATOM   4174 HD13 LEU B 400      -1.292   4.848   5.638  0.00 17.37      C2   H  
ATOM   4175 HD21 LEU B 400      -2.495   2.732   5.246  0.00 16.47      C2   H  
ATOM   4176 HD22 LEU B 400      -3.939   3.036   6.041  0.00 16.47      C2   H  
ATOM   4177 HD23 LEU B 400      -4.084   2.760   4.364  0.00 16.47      C2   H  
ATOM   4178  N   ARG B 401      -6.112   8.230   5.235  1.00 33.77      C2   N  
ATOM   4179  CA  ARG B 401      -6.877   9.175   4.453  1.00 32.91      C2   C  
ATOM   4180  C   ARG B 401      -6.167  10.548   4.163  1.00 37.84      C2   C  
ATOM   4181  O   ARG B 401      -6.211  11.050   3.005  1.00 30.81      C2   O  
ATOM   4182  CB  ARG B 401      -8.262   9.402   5.112  1.00 27.21      C2   C  
ATOM   4183  CG  ARG B 401      -8.927   8.126   5.606  1.00 41.26      C2   C  
ATOM   4184  CD  ARG B 401     -10.378   8.391   5.926  1.00 57.08      C2   C  
ATOM   4185  NE  ARG B 401     -11.065   7.122   6.297  1.00 52.92      C2   N  
ATOM   4186  CZ  ARG B 401     -12.105   6.830   7.054  1.00 73.09      C2   C  
ATOM   4187  NH1 ARG B 401     -12.773   7.832   7.653  1.00 74.13      C2   N  
ATOM   4188  NH2 ARG B 401     -12.393   5.547   7.201  1.00 70.84      C2   N  
ATOM   4189  H   ARG B 401      -6.505   7.984   6.132  0.00 33.77      C2   H  
ATOM   4190  HA  ARG B 401      -7.063   8.627   3.529  0.00 32.91      C2   H  
ATOM   4191  HB2 ARG B 401      -8.042  10.146   5.877  0.00 27.21      C2   H  
ATOM   4192  HB3 ARG B 401      -8.963   9.951   4.483  0.00 27.21      C2   H  
ATOM   4193  HG2 ARG B 401      -8.780   7.301   4.908  0.00 41.26      C2   H  
ATOM   4194  HG3 ARG B 401      -8.374   7.911   6.520  0.00 41.26      C2   H  
ATOM   4195  HD2 ARG B 401     -10.412   9.025   6.812  0.00 57.08      C2   H  
ATOM   4196  HD3 ARG B 401     -10.895   8.919   5.124  0.00 57.08      C2   H  
ATOM   4197  HE  ARG B 401     -10.579   6.276   6.036  0.00 52.92      C2   H  
ATOM   4198 HH11 ARG B 401     -12.575   8.797   7.432  0.00 74.13      C2   H  
ATOM   4199 HH12 ARG B 401     -13.418   7.599   8.395  0.00 74.13      C2   H  
ATOM   4200 HH21 ARG B 401     -12.025   4.779   6.659  0.00 70.84      C2   H  
ATOM   4201 HH22 ARG B 401     -13.048   5.221   7.897  0.00 70.84      C2   H  
ATOM   4202  N   SER B 402      -5.422  11.051   5.147  1.00 40.84      C2   N  
ATOM   4203  CA  SER B 402      -4.704  12.348   5.032  1.00 38.76      C2   C  
ATOM   4204  C   SER B 402      -3.272  12.210   4.498  1.00 41.70      C2   C  
ATOM   4205  O   SER B 402      -2.831  13.085   3.697  1.00 54.93      C2   O  
ATOM   4206  CB  SER B 402      -4.552  12.983   6.449  1.00 31.59      C2   C  
ATOM   4207  OG  SER B 402      -5.842  13.018   7.056  1.00 52.92      C2   O  
ATOM   4208  H   SER B 402      -5.192  10.503   5.963  0.00 40.84      C2   H  
ATOM   4209  HA  SER B 402      -5.370  12.972   4.437  0.00 38.76      C2   H  
ATOM   4210  HB2 SER B 402      -3.936  12.368   7.105  0.00 31.59      C2   H  
ATOM   4211  HB3 SER B 402      -4.242  14.026   6.380  0.00 31.59      C2   H  
ATOM   4212  HG  SER B 402      -5.713  13.126   8.001  0.00 52.92      C2   H  
ATOM   4213  N   ILE B 403      -2.656  11.027   4.733  1.00 35.48      C2   N  
ATOM   4214  CA  ILE B 403      -1.340  10.696   4.164  1.00 37.52      C2   C  
ATOM   4215  C   ILE B 403      -1.541  10.477   2.620  1.00 34.16      C2   C  
ATOM   4216  O   ILE B 403      -0.707  10.981   1.886  1.00 47.80      C2   O  
ATOM   4217  CB  ILE B 403      -0.683   9.461   4.705  1.00 38.23      C2   C  
ATOM   4218  CG1 ILE B 403      -0.579   9.485   6.268  1.00 32.48      C2   C  
ATOM   4219  CG2 ILE B 403       0.715   9.183   4.041  1.00 39.44      C2   C  
ATOM   4220  CD1 ILE B 403      -0.462   8.180   7.105  1.00 31.42      C2   C  
ATOM   4221  H   ILE B 403      -3.127  10.349   5.316  0.00 35.48      C2   H  
ATOM   4222  HA  ILE B 403      -0.722  11.570   4.366  0.00 37.52      C2   H  
ATOM   4223  HB  ILE B 403      -1.313   8.594   4.507  0.00 38.23      C2   H  
ATOM   4224 HG12 ILE B 403       0.282  10.118   6.481  0.00 32.48      C2   H  
ATOM   4225 HG13 ILE B 403      -1.383  10.061   6.727  0.00 32.48      C2   H  
ATOM   4226 HG21 ILE B 403       1.147   8.317   4.542  0.00 39.44      C2   H  
ATOM   4227 HG22 ILE B 403       0.565   8.748   3.053  0.00 39.44      C2   H  
ATOM   4228 HG23 ILE B 403       1.334  10.079   4.001  0.00 39.44      C2   H  
ATOM   4229 HD11 ILE B 403      -1.458   7.743   7.174  0.00 31.42      C2   H  
ATOM   4230 HD12 ILE B 403       0.236   7.466   6.669  0.00 31.42      C2   H  
ATOM   4231 HD13 ILE B 403      -0.048   8.479   8.069  0.00 31.42      C2   H  
ATOM   4232  N   ASN B 404      -2.587   9.822   2.190  1.00 33.31      C2   N  
ATOM   4233  CA  ASN B 404      -2.965   9.643   0.797  1.00 33.22      C2   C  
ATOM   4234  C   ASN B 404      -3.149  10.924   0.038  1.00 41.53      C2   C  
ATOM   4235  O   ASN B 404      -2.461  11.161  -0.919  1.00 44.69      C2   O  
ATOM   4236  CB  ASN B 404      -4.348   8.859   0.758  1.00 27.82      C2   C  
ATOM   4237  CG  ASN B 404      -4.684   8.267  -0.685  1.00 30.44      C2   C  
ATOM   4238  ND2 ASN B 404      -5.775   7.539  -0.920  1.00 36.47      C2   N  
ATOM   4239  OD1 ASN B 404      -3.824   8.267  -1.582  1.00 40.26      C2   O  
ATOM   4240  H   ASN B 404      -3.147   9.219   2.777  0.00 33.31      C2   H  
ATOM   4241  HA  ASN B 404      -2.230   9.077   0.224  0.00 33.22      C2   H  
ATOM   4242  HB2 ASN B 404      -4.276   8.010   1.438  0.00 27.82      C2   H  
ATOM   4243  HB3 ASN B 404      -5.231   9.384   1.122  0.00 27.82      C2   H  
ATOM   4244 HD21 ASN B 404      -6.379   7.313  -0.143  0.00 36.47      C2   H  
ATOM   4245 HD22 ASN B 404      -5.904   7.167  -1.851  0.00 36.47      C2   H  
ATOM   4246  N   ALA B 405      -3.928  11.787   0.596  1.00 50.02      C2   N  
ATOM   4247  CA  ALA B 405      -4.063  13.225   0.261  1.00 31.22      C2   C  
ATOM   4248  C   ALA B 405      -2.731  14.012   0.101  1.00 41.72      C2   C  
ATOM   4249  O   ALA B 405      -2.507  14.696  -0.970  1.00 55.11      C2   O  
ATOM   4250  CB  ALA B 405      -5.027  13.878   1.319  1.00 36.38      C2   C  
ATOM   4251  H   ALA B 405      -4.338  11.418   1.442  0.00 50.02      C2   H  
ATOM   4252  HA  ALA B 405      -4.562  13.343  -0.701  0.00 31.22      C2   H  
ATOM   4253  HB1 ALA B 405      -4.979  14.967   1.298  0.00 36.38      C2   H  
ATOM   4254  HB2 ALA B 405      -6.056  13.565   1.140  0.00 36.38      C2   H  
ATOM   4255  HB3 ALA B 405      -4.834  13.498   2.322  0.00 36.38      C2   H  
ATOM   4256  N   GLN B 406      -1.854  14.052   1.088  1.00 47.57      C2   N  
ATOM   4257  CA  GLN B 406      -0.477  14.634   1.133  1.00 51.19      C2   C  
ATOM   4258  C   GLN B 406       0.424  14.107  -0.030  1.00 57.24      C2   C  
ATOM   4259  O   GLN B 406       1.236  14.824  -0.616  1.00 67.70      C2   O  
ATOM   4260  CB  GLN B 406       0.238  14.421   2.517  1.00 56.60      C2   C  
ATOM   4261  CG  GLN B 406       0.024  15.510   3.579  1.00 72.21      C2   C  
ATOM   4262  CD  GLN B 406      -1.423  15.911   3.826  1.00 89.70      C2   C  
ATOM   4263  NE2 GLN B 406      -1.934  15.664   5.029  1.00 89.56      C2   N  
ATOM   4264  OE1 GLN B 406      -1.946  16.741   3.054  1.00 71.77      C2   O  
ATOM   4265  H   GLN B 406      -2.183  13.619   1.938  0.00 47.57      C2   H  
ATOM   4266  HA  GLN B 406      -0.523  15.709   0.961  0.00 51.19      C2   H  
ATOM   4267  HB2 GLN B 406      -0.075  13.450   2.901  0.00 56.60      C2   H  
ATOM   4268  HB3 GLN B 406       1.314  14.463   2.345  0.00 56.60      C2   H  
ATOM   4269  HG2 GLN B 406       0.325  15.037   4.513  0.00 72.21      C2   H  
ATOM   4270  HG3 GLN B 406       0.579  16.444   3.490  0.00 72.21      C2   H  
ATOM   4271 HE21 GLN B 406      -1.487  15.174   5.790  0.00 89.56      C2   H  
ATOM   4272 HE22 GLN B 406      -2.820  16.133   5.155  0.00 89.56      C2   H  
ATOM   4273  N   HIE B 407       0.205  12.796  -0.317  1.00 53.89      C2   N  
ATOM   4274  CA  HIE B 407       1.031  12.114  -1.307  1.00 66.23      C2   C  
ATOM   4275  C   HIE B 407       0.523  12.555  -2.706  1.00 57.35      C2   C  
ATOM   4276  O   HIE B 407       1.292  13.022  -3.565  1.00 56.82      C2   O  
ATOM   4277  CB  HIE B 407       0.981  10.586  -1.086  1.00 74.75      C2   C  
ATOM   4278  CG  HIE B 407       2.123   9.828  -1.697  1.00108.18      C2   C  
ATOM   4279  CD2 HIE B 407       2.315   8.510  -1.855  1.00102.86      C2   C  
ATOM   4280  ND1 HIE B 407       3.160  10.500  -2.343  1.00127.50      C2   N  
ATOM   4281  CE1 HIE B 407       3.884   9.582  -3.060  1.00100.92      C2   C  
ATOM   4282  NE2 HIE B 407       3.444   8.355  -2.737  1.00 98.81      C2   N  
ATOM   4283  H   HIE B 407      -0.557  12.285   0.105  0.00 53.89      C2   H  
ATOM   4284  HA  HIE B 407       2.056  12.441  -1.135  0.00 66.23      C2   H  
ATOM   4285  HB2 HIE B 407       0.978  10.505   0.001  0.00 74.75      C2   H  
ATOM   4286  HB3 HIE B 407       0.005  10.220  -1.405  0.00 74.75      C2   H  
ATOM   4287  HD2 HIE B 407       1.716   7.701  -1.464  0.00102.86      C2   H  
ATOM   4288  HE1 HIE B 407       4.765   9.762  -3.659  0.00100.92      C2   H  
ATOM   4289  HE2 HIE B 407       3.809   7.467  -3.049  0.00 98.81      C2   H  
ATOM   4290  N   THR B 408      -0.798  12.409  -2.915  1.00 61.30      C2   N  
ATOM   4291  CA  THR B 408      -1.646  12.731  -4.074  1.00 61.35      C2   C  
ATOM   4292  C   THR B 408      -1.271  14.099  -4.731  1.00 59.34      C2   C  
ATOM   4293  O   THR B 408      -1.045  14.097  -5.950  1.00 64.09      C2   O  
ATOM   4294  CB  THR B 408      -3.180  12.623  -3.657  1.00 64.38      C2   C  
ATOM   4295  CG2 THR B 408      -4.115  12.981  -4.855  1.00 63.89      C2   C  
ATOM   4296  OG1 THR B 408      -3.437  11.229  -3.411  1.00 69.43      C2   O  
ATOM   4297  H   THR B 408      -1.351  12.149  -2.111  0.00 61.30      C2   H  
ATOM   4298  HA  THR B 408      -1.351  12.091  -4.906  0.00 61.35      C2   H  
ATOM   4299  HB  THR B 408      -3.467  13.107  -2.723  0.00 64.38      C2   H  
ATOM   4300  HG1 THR B 408      -2.865  11.023  -2.667  0.00 69.43      C2   H  
ATOM   4301 HG21 THR B 408      -3.948  12.400  -5.762  0.00 63.89      C2   H  
ATOM   4302 HG22 THR B 408      -5.153  13.035  -4.524  0.00 63.89      C2   H  
ATOM   4303 HG23 THR B 408      -3.897  13.965  -5.270  0.00 63.89      C2   H  
ATOM   4304  N   GLN B 409      -1.203  15.144  -3.915  1.00 67.68      C2   N  
ATOM   4305  CA  GLN B 409      -0.960  16.537  -4.348  1.00 65.57      C2   C  
ATOM   4306  C   GLN B 409       0.484  16.763  -4.783  1.00 63.19      C2   C  
ATOM   4307  O   GLN B 409       0.637  17.737  -5.546  1.00 69.23      C2   O  
ATOM   4308  CB  GLN B 409      -1.484  17.544  -3.325  1.00 72.97      C2   C  
ATOM   4309  CG  GLN B 409      -3.002  17.496  -2.986  1.00 89.88      C2   C  
ATOM   4310  CD  GLN B 409      -3.840  17.516  -4.283  1.00100.40      C2   C  
ATOM   4311  NE2 GLN B 409      -4.702  16.564  -4.579  1.00 94.82      C2   N  
ATOM   4312  OE1 GLN B 409      -3.644  18.414  -5.111  1.00109.49      C2   O  
ATOM   4313  H   GLN B 409      -1.081  14.955  -2.930  0.00 67.68      C2   H  
ATOM   4314  HA  GLN B 409      -1.483  16.725  -5.285  0.00 65.57      C2   H  
ATOM   4315  HB2 GLN B 409      -0.871  17.454  -2.428  0.00 72.97      C2   H  
ATOM   4316  HB3 GLN B 409      -1.259  18.489  -3.820  0.00 72.97      C2   H  
ATOM   4317  HG2 GLN B 409      -3.290  16.584  -2.464  0.00 89.88      C2   H  
ATOM   4318  HG3 GLN B 409      -3.315  18.290  -2.308  0.00 89.88      C2   H  
ATOM   4319 HE21 GLN B 409      -5.028  15.913  -3.880  0.00 94.82      C2   H  
ATOM   4320 HE22 GLN B 409      -5.372  16.640  -5.331  0.00 94.82      C2   H  
ATOM   4321  N   ARG B 410       1.474  16.013  -4.185  1.00 58.79      C2   N  
ATOM   4322  CA  ARG B 410       2.814  16.012  -4.720  1.00 59.85      C2   C  
ATOM   4323  C   ARG B 410       2.933  15.228  -6.037  1.00 60.51      C2   C  
ATOM   4324  O   ARG B 410       3.703  15.566  -6.937  1.00 69.55      C2   O  
ATOM   4325  CB  ARG B 410       3.758  15.404  -3.720  1.00 79.01      C2   C  
ATOM   4326  CG  ARG B 410       3.791  16.139  -2.343  1.00 78.40      C2   C  
ATOM   4327  CD  ARG B 410       4.250  15.254  -1.092  1.00 84.75      C2   C  
ATOM   4328  NE  ARG B 410       4.246  15.958   0.273  1.00103.15      C2   N  
ATOM   4329  CZ  ARG B 410       4.917  15.514   1.335  1.00109.17      C2   C  
ATOM   4330  NH1 ARG B 410       5.418  14.271   1.384  1.00102.96      C2   N  
ATOM   4331  NH2 ARG B 410       5.055  16.307   2.423  1.00105.75      C2   N  
ATOM   4332  H   ARG B 410       1.166  15.240  -3.612  0.00 58.79      C2   H  
ATOM   4333  HA  ARG B 410       3.064  17.049  -4.946  0.00 59.85      C2   H  
ATOM   4334  HB2 ARG B 410       3.478  14.363  -3.557  0.00 79.01      C2   H  
ATOM   4335  HB3 ARG B 410       4.768  15.412  -4.130  0.00 79.01      C2   H  
ATOM   4336  HG2 ARG B 410       4.342  17.078  -2.387  0.00 78.40      C2   H  
ATOM   4337  HG3 ARG B 410       2.788  16.502  -2.118  0.00 78.40      C2   H  
ATOM   4338  HD2 ARG B 410       3.722  14.300  -1.073  0.00 84.75      C2   H  
ATOM   4339  HD3 ARG B 410       5.274  14.944  -1.298  0.00 84.75      C2   H  
ATOM   4340  HE  ARG B 410       3.670  16.786   0.216  0.00103.15      C2   H  
ATOM   4341 HH11 ARG B 410       5.085  13.595   0.712  0.00102.96      C2   H  
ATOM   4342 HH12 ARG B 410       5.903  13.838   2.157  0.00102.96      C2   H  
ATOM   4343 HH21 ARG B 410       4.895  17.303   2.377  0.00105.75      C2   H  
ATOM   4344 HH22 ARG B 410       5.360  16.048   3.350  0.00105.75      C2   H  
ATOM   4345  N   LEU B 411       2.155  14.090  -6.131  1.00 67.27      C2   N  
ATOM   4346  CA  LEU B 411       2.186  13.205  -7.326  1.00 55.48      C2   C  
ATOM   4347  C   LEU B 411       1.565  13.938  -8.566  1.00 53.94      C2   C  
ATOM   4348  O   LEU B 411       2.121  13.727  -9.624  1.00 58.47      C2   O  
ATOM   4349  CB  LEU B 411       1.364  11.947  -7.016  1.00 52.73      C2   C  
ATOM   4350  CG  LEU B 411       2.020  11.000  -5.947  1.00 82.35      C2   C  
ATOM   4351  CD1 LEU B 411       0.939  10.057  -5.418  1.00 65.25      C2   C  
ATOM   4352  CD2 LEU B 411       3.207  10.202  -6.558  1.00 75.15      C2   C  
ATOM   4353  H   LEU B 411       1.411  14.005  -5.454  0.00 67.27      C2   H  
ATOM   4354  HA  LEU B 411       3.237  12.975  -7.501  0.00 55.48      C2   H  
ATOM   4355  HB2 LEU B 411       0.423  12.337  -6.628  0.00 52.73      C2   H  
ATOM   4356  HB3 LEU B 411       1.149  11.330  -7.889  0.00 52.73      C2   H  
ATOM   4357  HG  LEU B 411       2.326  11.544  -5.053  0.00 82.35      C2   H  
ATOM   4358 HD11 LEU B 411       0.887  10.022  -4.330  0.00 65.25      C2   H  
ATOM   4359 HD12 LEU B 411      -0.031  10.295  -5.855  0.00 65.25      C2   H  
ATOM   4360 HD13 LEU B 411       1.075   9.024  -5.738  0.00 65.25      C2   H  
ATOM   4361 HD21 LEU B 411       4.082  10.851  -6.583  0.00 75.15      C2   H  
ATOM   4362 HD22 LEU B 411       3.471   9.288  -6.025  0.00 75.15      C2   H  
ATOM   4363 HD23 LEU B 411       2.938   9.870  -7.561  0.00 75.15      C2   H  
ATOM   4364  N   LEU B 412       0.482  14.686  -8.424  1.00 54.72      C2   N  
ATOM   4365  CA  LEU B 412       0.074  15.535  -9.493  1.00 49.51      C2   C  
ATOM   4366  C   LEU B 412       1.080  16.523 -10.113  1.00 53.96      C2   C  
ATOM   4367  O   LEU B 412       0.831  16.930 -11.233  1.00 50.58      C2   O  
ATOM   4368  CB  LEU B 412      -1.259  16.235  -9.133  1.00 43.43      C2   C  
ATOM   4369  CG  LEU B 412      -2.485  15.301  -8.831  1.00 48.10      C2   C  
ATOM   4370  CD1 LEU B 412      -3.527  16.134  -8.079  1.00 38.26      C2   C  
ATOM   4371  CD2 LEU B 412      -3.211  14.810 -10.143  1.00 50.32      C2   C  
ATOM   4372  H   LEU B 412      -0.018  14.583  -7.552  0.00 54.72      C2   H  
ATOM   4373  HA  LEU B 412      -0.153  14.937 -10.376  0.00 49.51      C2   H  
ATOM   4374  HB2 LEU B 412      -1.046  16.741  -8.191  0.00 43.43      C2   H  
ATOM   4375  HB3 LEU B 412      -1.545  17.076  -9.764  0.00 43.43      C2   H  
ATOM   4376  HG  LEU B 412      -2.258  14.373  -8.306  0.00 48.10      C2   H  
ATOM   4377 HD11 LEU B 412      -4.548  16.089  -8.456  0.00 38.26      C2   H  
ATOM   4378 HD12 LEU B 412      -3.530  15.980  -6.999  0.00 38.26      C2   H  
ATOM   4379 HD13 LEU B 412      -3.255  17.185  -7.989  0.00 38.26      C2   H  
ATOM   4380 HD21 LEU B 412      -2.744  13.854 -10.379  0.00 50.32      C2   H  
ATOM   4381 HD22 LEU B 412      -4.291  14.678 -10.083  0.00 50.32      C2   H  
ATOM   4382 HD23 LEU B 412      -2.952  15.470 -10.970  0.00 50.32      C2   H  
ATOM   4383  N   ARG B 413       2.052  16.905  -9.305  1.00 56.14      C2   N  
ATOM   4384  CA  ARG B 413       3.207  17.862  -9.512  1.00 58.59      C2   C  
ATOM   4385  C   ARG B 413       4.294  17.010 -10.187  1.00 54.60      C2   C  
ATOM   4386  O   ARG B 413       4.879  17.555 -11.129  1.00 71.58      C2   O  
ATOM   4387  CB  ARG B 413       3.604  18.642  -8.255  1.00 59.03      C2   C  
ATOM   4388  CG  ARG B 413       2.528  19.564  -7.732  1.00 56.04      C2   C  
ATOM   4389  CD  ARG B 413       2.160  20.747  -8.612  1.00 62.82      C2   C  
ATOM   4390  NE  ARG B 413       1.154  20.531  -9.676  1.00 99.18      C2   N  
ATOM   4391  CZ  ARG B 413      -0.132  20.351  -9.552  1.00 94.56      C2   C  
ATOM   4392  NH1 ARG B 413      -0.794  20.766  -8.516  1.00 84.35      C2   N  
ATOM   4393  NH2 ARG B 413      -0.756  19.937 -10.628  1.00 85.88      C2   N  
ATOM   4394  H   ARG B 413       1.971  16.476  -8.394  0.00 56.14      C2   H  
ATOM   4395  HA  ARG B 413       2.880  18.523 -10.315  0.00 58.59      C2   H  
ATOM   4396  HB2 ARG B 413       3.861  17.957  -7.448  0.00 59.03      C2   H  
ATOM   4397  HB3 ARG B 413       4.418  19.316  -8.522  0.00 59.03      C2   H  
ATOM   4398  HG2 ARG B 413       1.641  18.954  -7.562  0.00 56.04      C2   H  
ATOM   4399  HG3 ARG B 413       2.905  19.898  -6.765  0.00 56.04      C2   H  
ATOM   4400  HD2 ARG B 413       1.873  21.588  -7.981  0.00 62.82      C2   H  
ATOM   4401  HD3 ARG B 413       3.059  20.998  -9.174  0.00 62.82      C2   H  
ATOM   4402  HE  ARG B 413       1.486  20.378 -10.617  0.00 99.18      C2   H  
ATOM   4403 HH11 ARG B 413      -0.359  21.262  -7.751  0.00 84.35      C2   H  
ATOM   4404 HH12 ARG B 413      -1.784  20.648  -8.351  0.00 84.35      C2   H  
ATOM   4405 HH21 ARG B 413      -0.293  19.538 -11.432  0.00 85.88      C2   H  
ATOM   4406 HH22 ARG B 413      -1.763  20.019 -10.610  0.00 85.88      C2   H  
ATOM   4407  N   ILE B 414       4.606  15.812  -9.693  1.00 47.64      C2   N  
ATOM   4408  CA  ILE B 414       5.453  14.892 -10.421  1.00 51.51      C2   C  
ATOM   4409  C   ILE B 414       4.872  14.560 -11.855  1.00 54.35      C2   C  
ATOM   4410  O   ILE B 414       5.737  14.383 -12.737  1.00 56.86      C2   O  
ATOM   4411  CB  ILE B 414       5.890  13.557  -9.707  1.00 40.39      C2   C  
ATOM   4412  CG1 ILE B 414       6.469  13.806  -8.269  1.00 42.89      C2   C  
ATOM   4413  CG2 ILE B 414       6.649  12.581 -10.537  1.00 38.22      C2   C  
ATOM   4414  CD1 ILE B 414       7.979  14.267  -8.049  1.00 57.27      C2   C  
ATOM   4415  H   ILE B 414       4.154  15.440  -8.870  0.00 47.64      C2   H  
ATOM   4416  HA  ILE B 414       6.409  15.386 -10.595  0.00 51.51      C2   H  
ATOM   4417  HB  ILE B 414       4.934  13.092  -9.468  0.00 40.39      C2   H  
ATOM   4418 HG12 ILE B 414       5.923  14.673  -7.898  0.00 42.89      C2   H  
ATOM   4419 HG13 ILE B 414       6.201  12.928  -7.681  0.00 42.89      C2   H  
ATOM   4420 HG21 ILE B 414       7.619  13.039 -10.730  0.00 38.22      C2   H  
ATOM   4421 HG22 ILE B 414       6.946  11.722  -9.935  0.00 38.22      C2   H  
ATOM   4422 HG23 ILE B 414       6.080  12.192 -11.381  0.00 38.22      C2   H  
ATOM   4423 HD11 ILE B 414       7.951  15.304  -8.385  0.00 57.27      C2   H  
ATOM   4424 HD12 ILE B 414       8.365  14.278  -7.030  0.00 57.27      C2   H  
ATOM   4425 HD13 ILE B 414       8.650  13.674  -8.671  0.00 57.27      C2   H  
ATOM   4426  N   GLN B 415       3.570  14.345 -11.889  1.00 63.01      C2   N  
ATOM   4427  CA  GLN B 415       2.943  13.918 -13.190  1.00 53.63      C2   C  
ATOM   4428  C   GLN B 415       2.937  15.021 -14.314  1.00 63.84      C2   C  
ATOM   4429  O   GLN B 415       2.629  14.768 -15.484  1.00 68.80      C2   O  
ATOM   4430  CB  GLN B 415       1.546  13.445 -12.796  1.00 41.80      C2   C  
ATOM   4431  CG  GLN B 415       0.698  12.752 -13.853  1.00 48.71      C2   C  
ATOM   4432  CD  GLN B 415       1.353  11.565 -14.597  1.00 51.88      C2   C  
ATOM   4433  NE2 GLN B 415       0.926  11.339 -15.831  1.00 46.86      C2   N  
ATOM   4434  OE1 GLN B 415       2.223  10.906 -14.011  1.00 53.90      C2   O  
ATOM   4435  H   GLN B 415       2.994  14.216 -11.069  0.00 63.01      C2   H  
ATOM   4436  HA  GLN B 415       3.506  13.048 -13.527  0.00 53.63      C2   H  
ATOM   4437  HB2 GLN B 415       1.671  12.721 -11.991  0.00 41.80      C2   H  
ATOM   4438  HB3 GLN B 415       0.995  14.324 -12.460  0.00 41.80      C2   H  
ATOM   4439  HG2 GLN B 415      -0.239  12.343 -13.476  0.00 48.71      C2   H  
ATOM   4440  HG3 GLN B 415       0.317  13.495 -14.553  0.00 48.71      C2   H  
ATOM   4441 HE21 GLN B 415       0.270  11.909 -16.345  0.00 46.86      C2   H  
ATOM   4442 HE22 GLN B 415       1.289  10.481 -16.222  0.00 46.86      C2   H  
ATOM   4443  N   ASP B 416       3.427  16.222 -13.915  1.00 70.37      C2   N  
ATOM   4444  CA  ASP B 416       3.743  17.464 -14.613  1.00 70.70      C2   C  
ATOM   4445  C   ASP B 416       5.231  17.545 -14.978  1.00 83.41      C2   C  
ATOM   4446  O   ASP B 416       5.611  18.342 -15.849  1.00102.22      C2   O  
ATOM   4447  CB  ASP B 416       3.356  18.797 -13.907  1.00 78.53      C2   C  
ATOM   4448  CG  ASP B 416       1.886  19.034 -13.596  1.00 96.34      C2   C  
ATOM   4449  OD1 ASP B 416       1.105  18.596 -14.448  1.00109.98      C2   O  
ATOM   4450  OD2 ASP B 416       1.639  19.717 -12.610  1.00106.04      C2   O  
ATOM   4451  H   ASP B 416       3.701  16.215 -12.943  0.00 70.37      C2   H  
ATOM   4452  HA  ASP B 416       3.233  17.470 -15.577  0.00 70.70      C2   H  
ATOM   4453  HB2 ASP B 416       3.905  19.044 -12.998  0.00 78.53      C2   H  
ATOM   4454  HB3 ASP B 416       3.763  19.588 -14.537  0.00 78.53      C2   H  
ATOM   4455  N   ILE B 417       6.059  16.700 -14.417  1.00 73.06      C2   N  
ATOM   4456  CA  ILE B 417       7.482  16.742 -14.544  1.00 64.73      C2   C  
ATOM   4457  C   ILE B 417       7.957  15.527 -15.315  1.00 74.33      C2   C  
ATOM   4458  O   ILE B 417       8.723  15.683 -16.303  1.00 86.86      C2   O  
ATOM   4459  CB  ILE B 417       8.266  16.919 -13.205  1.00 60.91      C2   C  
ATOM   4460  CG1 ILE B 417       7.855  18.228 -12.332  1.00 60.49      C2   C  
ATOM   4461  CG2 ILE B 417       9.797  16.717 -13.397  1.00 81.30      C2   C  
ATOM   4462  CD1 ILE B 417       8.366  18.103 -10.902  1.00 78.29      C2   C  
ATOM   4463  H   ILE B 417       5.635  15.901 -13.968  0.00 73.06      C2   H  
ATOM   4464  HA  ILE B 417       7.747  17.612 -15.145  0.00 64.73      C2   H  
ATOM   4465  HB  ILE B 417       7.900  16.077 -12.616  0.00 60.91      C2   H  
ATOM   4466 HG12 ILE B 417       8.325  19.123 -12.740  0.00 60.49      C2   H  
ATOM   4467 HG13 ILE B 417       6.842  18.630 -12.362  0.00 60.49      C2   H  
ATOM   4468 HG21 ILE B 417      10.368  16.826 -12.476  0.00 81.30      C2   H  
ATOM   4469 HG22 ILE B 417      10.224  15.795 -13.791  0.00 81.30      C2   H  
ATOM   4470 HG23 ILE B 417      10.043  17.464 -14.151  0.00 81.30      C2   H  
ATOM   4471 HD11 ILE B 417       7.473  18.023 -10.281  0.00 78.29      C2   H  
ATOM   4472 HD12 ILE B 417       8.962  17.212 -10.710  0.00 78.29      C2   H  
ATOM   4473 HD13 ILE B 417       8.987  18.958 -10.634  0.00 78.29      C2   H  
ATOM   4474  N   HIS B 418       7.387  14.306 -15.065  1.00 74.08      C2   N  
ATOM   4475  CA  HIS B 418       7.533  13.203 -15.968  1.00 73.41      C2   C  
ATOM   4476  C   HIS B 418       6.113  12.471 -15.937  1.00 73.11      C2   C  
ATOM   4477  O   HIS B 418       5.424  12.493 -14.936  1.00 68.13      C2   O  
ATOM   4478  CB  HIS B 418       8.773  12.356 -15.688  1.00 65.97      C2   C  
ATOM   4479  CG  HIS B 418       8.889  11.625 -14.369  1.00 75.20      C2   C  
ATOM   4480  CD2 HIS B 418       9.220  12.059 -13.123  1.00 82.08      C2   C  
ATOM   4481  ND1 HIS B 418       8.858  10.247 -14.286  1.00 86.37      C2   N  
ATOM   4482  CE1 HIS B 418       8.814   9.918 -13.003  1.00 86.88      C2   C  
ATOM   4483  NE2 HIS B 418       9.045  11.021 -12.268  1.00 92.04      C2   N  
ATOM   4484  H   HIS B 418       6.718  14.271 -14.309  0.00 74.08      C2   H  
ATOM   4485  HA  HIS B 418       7.476  13.543 -17.002  0.00 73.41      C2   H  
ATOM   4486  HB2 HIS B 418       8.738  11.558 -16.429  0.00 65.97      C2   H  
ATOM   4487  HB3 HIS B 418       9.650  12.941 -15.966  0.00 65.97      C2   H  
ATOM   4488  HD1 HIS B 418       8.539   9.584 -14.978  0.00 86.37      C2   H  
ATOM   4489  HD2 HIS B 418       9.519  12.991 -12.668  0.00 82.08      C2   H  
ATOM   4490  HE1 HIS B 418       8.542   8.987 -12.530  0.00 86.88      C2   H  
ATOM   4491  N   PRO B 419       5.732  11.645 -16.970  1.00 76.64      C2   N  
ATOM   4492  CA  PRO B 419       4.513  10.834 -16.930  1.00 63.78      C2   C  
ATOM   4493  C   PRO B 419       4.601   9.565 -16.083  1.00 61.46      C2   C  
ATOM   4494  O   PRO B 419       4.436   8.393 -16.535  1.00 65.91      C2   O  
ATOM   4495  CB  PRO B 419       4.306  10.592 -18.412  1.00 52.57      C2   C  
ATOM   4496  CG  PRO B 419       5.675  10.502 -19.088  1.00 59.08      C2   C  
ATOM   4497  CD  PRO B 419       6.295  11.636 -18.287  1.00 78.66      C2   C  
ATOM   4498  HA  PRO B 419       3.645  11.409 -16.609  0.00 63.78      C2   H  
ATOM   4499  HB2 PRO B 419       3.800   9.680 -18.728  0.00 52.57      C2   H  
ATOM   4500  HB3 PRO B 419       3.679  11.407 -18.774  0.00 52.57      C2   H  
ATOM   4501  HG2 PRO B 419       6.074   9.526 -18.813  0.00 59.08      C2   H  
ATOM   4502  HG3 PRO B 419       5.571  10.686 -20.157  0.00 59.08      C2   H  
ATOM   4503  HD2 PRO B 419       7.370  11.453 -18.313  0.00 78.66      C2   H  
ATOM   4504  HD3 PRO B 419       6.068  12.600 -18.742  0.00 78.66      C2   H  
ATOM   4505  N   PHE B 420       4.908   9.741 -14.802  1.00 52.81      C2   N  
ATOM   4506  CA  PHE B 420       5.132   8.685 -13.788  1.00 60.75      C2   C  
ATOM   4507  C   PHE B 420       3.971   7.651 -13.782  1.00 61.88      C2   C  
ATOM   4508  O   PHE B 420       4.259   6.445 -13.880  1.00 57.72      C2   O  
ATOM   4509  CB  PHE B 420       5.366   9.301 -12.389  1.00 49.85      C2   C  
ATOM   4510  CG  PHE B 420       4.359   8.972 -11.312  1.00 49.78      C2   C  
ATOM   4511  CD1 PHE B 420       3.249   9.837 -11.123  1.00 57.05      C2   C  
ATOM   4512  CD2 PHE B 420       4.313   7.728 -10.720  1.00 50.63      C2   C  
ATOM   4513  CE1 PHE B 420       2.178   9.451 -10.320  1.00 51.53      C2   C  
ATOM   4514  CE2 PHE B 420       3.219   7.354  -9.953  1.00 54.74      C2   C  
ATOM   4515  CZ  PHE B 420       2.188   8.228  -9.628  1.00 40.25      C2   C  
ATOM   4516  H   PHE B 420       4.997  10.700 -14.495  0.00 52.81      C2   H  
ATOM   4517  HA  PHE B 420       6.039   8.204 -14.154  0.00 60.75      C2   H  
ATOM   4518  HB2 PHE B 420       6.341   8.903 -12.107  0.00 49.85      C2   H  
ATOM   4519  HB3 PHE B 420       5.505  10.381 -12.444  0.00 49.85      C2   H  
ATOM   4520  HD1 PHE B 420       3.370  10.805 -11.588  0.00 57.05      C2   H  
ATOM   4521  HD2 PHE B 420       4.974   6.954 -11.080  0.00 50.63      C2   H  
ATOM   4522  HE1 PHE B 420       1.315  10.098 -10.263  0.00 51.53      C2   H  
ATOM   4523  HE2 PHE B 420       3.002   6.387  -9.521  0.00 54.74      C2   H  
ATOM   4524  HZ  PHE B 420       1.412   7.872  -8.967  0.00 40.25      C2   H  
ATOM   4525  N   ALA B 421       2.748   8.203 -13.829  1.00 58.65      C2   N  
ATOM   4526  CA  ALA B 421       1.594   7.281 -13.698  1.00 49.81      C2   C  
ATOM   4527  C   ALA B 421       1.074   6.675 -15.067  1.00 45.79      C2   C  
ATOM   4528  O   ALA B 421       1.244   7.275 -16.127  1.00 57.75      C2   O  
ATOM   4529  CB  ALA B 421       0.446   8.000 -12.925  1.00 42.12      C2   C  
ATOM   4530  H   ALA B 421       2.712   9.211 -13.787  0.00 58.65      C2   H  
ATOM   4531  HA  ALA B 421       2.000   6.489 -13.069  0.00 49.81      C2   H  
ATOM   4532  HB1 ALA B 421       0.701   7.947 -11.867  0.00 42.12      C2   H  
ATOM   4533  HB2 ALA B 421       0.328   9.068 -13.111  0.00 42.12      C2   H  
ATOM   4534  HB3 ALA B 421      -0.511   7.482 -12.981  0.00 42.12      C2   H  
ATOM   4535  N   THR B 422       0.376   5.544 -14.958  1.00 47.90      C2   N  
ATOM   4536  CA  THR B 422      -0.344   4.681 -15.868  1.00 43.68      C2   C  
ATOM   4537  C   THR B 422      -1.727   5.245 -16.194  1.00 44.54      C2   C  
ATOM   4538  O   THR B 422      -2.288   5.917 -15.299  1.00 42.81      C2   O  
ATOM   4539  CB  THR B 422      -0.448   3.246 -15.240  1.00 26.74      C2   C  
ATOM   4540  CG2 THR B 422       0.902   2.533 -14.941  1.00 41.61      C2   C  
ATOM   4541  OG1 THR B 422      -1.179   3.277 -14.003  1.00 35.74      C2   O  
ATOM   4542  H   THR B 422       0.190   5.389 -13.977  0.00 47.90      C2   H  
ATOM   4543  HA  THR B 422       0.207   4.571 -16.802  0.00 43.68      C2   H  
ATOM   4544  HB  THR B 422      -1.066   2.602 -15.866  0.00 26.74      C2   H  
ATOM   4545  HG1 THR B 422      -0.936   2.441 -13.598  0.00 35.74      C2   H  
ATOM   4546 HG21 THR B 422       0.723   1.505 -14.625  0.00 41.61      C2   H  
ATOM   4547 HG22 THR B 422       1.660   2.596 -15.722  0.00 41.61      C2   H  
ATOM   4548 HG23 THR B 422       1.285   3.084 -14.082  0.00 41.61      C2   H  
ATOM   4549  N   PRO B 423      -2.247   5.144 -17.417  1.00 50.68      C2   N  
ATOM   4550  CA  PRO B 423      -3.681   5.526 -17.721  1.00 40.95      C2   C  
ATOM   4551  C   PRO B 423      -4.647   4.940 -16.753  1.00 43.37      C2   C  
ATOM   4552  O   PRO B 423      -5.651   5.637 -16.540  1.00 52.34      C2   O  
ATOM   4553  CB  PRO B 423      -3.856   4.839 -19.127  1.00 43.02      C2   C  
ATOM   4554  CG  PRO B 423      -2.408   4.846 -19.725  1.00 43.86      C2   C  
ATOM   4555  CD  PRO B 423      -1.572   4.657 -18.506  1.00 35.58      C2   C  
ATOM   4556  HA  PRO B 423      -3.825   6.600 -17.848  0.00 40.95      C2   H  
ATOM   4557  HB2 PRO B 423      -4.171   3.808 -18.962  0.00 43.02      C2   H  
ATOM   4558  HB3 PRO B 423      -4.571   5.303 -19.806  0.00 43.02      C2   H  
ATOM   4559  HG2 PRO B 423      -2.281   4.107 -20.517  0.00 43.86      C2   H  
ATOM   4560  HG3 PRO B 423      -2.168   5.800 -20.193  0.00 43.86      C2   H  
ATOM   4561  HD2 PRO B 423      -1.437   3.588 -18.336  0.00 35.58      C2   H  
ATOM   4562  HD3 PRO B 423      -0.622   5.091 -18.816  0.00 35.58      C2   H  
ATOM   4563  N   LEU B 424      -4.444   3.739 -16.140  1.00 45.48      C2   N  
ATOM   4564  CA  LEU B 424      -5.287   3.114 -15.041  1.00 37.39      C2   C  
ATOM   4565  C   LEU B 424      -5.236   4.074 -13.746  1.00 42.37      C2   C  
ATOM   4566  O   LEU B 424      -6.270   4.349 -13.217  1.00 42.04      C2   O  
ATOM   4567  CB  LEU B 424      -4.803   1.650 -14.728  1.00 32.08      C2   C  
ATOM   4568  CG  LEU B 424      -5.546   0.898 -13.620  1.00 37.46      C2   C  
ATOM   4569  CD1 LEU B 424      -5.538  -0.603 -13.954  1.00 33.14      C2   C  
ATOM   4570  CD2 LEU B 424      -4.894   1.151 -12.301  1.00 23.00      C2   C  
ATOM   4571  H   LEU B 424      -3.768   3.101 -16.537  0.00 45.48      C2   H  
ATOM   4572  HA  LEU B 424      -6.305   3.130 -15.431  0.00 37.39      C2   H  
ATOM   4573  HB2 LEU B 424      -4.873   1.152 -15.696  0.00 32.08      C2   H  
ATOM   4574  HB3 LEU B 424      -3.756   1.624 -14.427  0.00 32.08      C2   H  
ATOM   4575  HG  LEU B 424      -6.613   1.120 -13.631  0.00 37.46      C2   H  
ATOM   4576 HD11 LEU B 424      -4.734  -1.140 -13.449  0.00 33.14      C2   H  
ATOM   4577 HD12 LEU B 424      -6.512  -1.072 -13.814  0.00 33.14      C2   H  
ATOM   4578 HD13 LEU B 424      -5.327  -0.726 -15.017  0.00 33.14      C2   H  
ATOM   4579 HD21 LEU B 424      -5.434   1.921 -11.750  0.00 23.00      C2   H  
ATOM   4580 HD22 LEU B 424      -4.868   0.306 -11.613  0.00 23.00      C2   H  
ATOM   4581 HD23 LEU B 424      -3.892   1.574 -12.371  0.00 23.00      C2   H  
ATOM   4582  N   MET B 425      -3.997   4.464 -13.351  1.00 45.23      C2   N  
ATOM   4583  CA  MET B 425      -3.775   5.305 -12.209  1.00 37.63      C2   C  
ATOM   4584  C   MET B 425      -4.280   6.740 -12.381  1.00 45.11      C2   C  
ATOM   4585  O   MET B 425      -4.708   7.296 -11.376  1.00 52.44      C2   O  
ATOM   4586  CB  MET B 425      -2.280   5.342 -11.764  1.00 41.21      C2   C  
ATOM   4587  CG  MET B 425      -1.883   4.240 -10.700  1.00 38.48      C2   C  
ATOM   4588  SD  MET B 425      -0.283   4.357  -9.935  1.00 46.19      C2   S  
ATOM   4589  CE  MET B 425      -0.869   4.857  -8.299  1.00 47.15      C2   C  
ATOM   4590  H   MET B 425      -3.182   4.145 -13.856  0.00 45.23      C2   H  
ATOM   4591  HA  MET B 425      -4.321   4.910 -11.352  0.00 37.63      C2   H  
ATOM   4592  HB2 MET B 425      -1.643   5.268 -12.645  0.00 41.21      C2   H  
ATOM   4593  HB3 MET B 425      -1.936   6.283 -11.334  0.00 41.21      C2   H  
ATOM   4594  HG2 MET B 425      -2.583   4.044  -9.888  0.00 38.48      C2   H  
ATOM   4595  HG3 MET B 425      -1.926   3.349 -11.326  0.00 38.48      C2   H  
ATOM   4596  HE1 MET B 425      -1.760   5.483  -8.251  0.00 47.15      C2   H  
ATOM   4597  HE2 MET B 425      -1.104   3.888  -7.857  0.00 47.15      C2   H  
ATOM   4598  HE3 MET B 425      -0.053   5.347  -7.769  0.00 47.15      C2   H  
ATOM   4599  N   GLN B 426      -4.239   7.264 -13.620  1.00 43.41      C2   N  
ATOM   4600  CA  GLN B 426      -4.774   8.638 -13.992  1.00 44.43      C2   C  
ATOM   4601  C   GLN B 426      -6.301   8.591 -13.868  1.00 39.50      C2   C  
ATOM   4602  O   GLN B 426      -6.945   9.353 -13.103  1.00 48.79      C2   O  
ATOM   4603  CB  GLN B 426      -4.233   9.181 -15.405  1.00 49.58      C2   C  
ATOM   4604  CG  GLN B 426      -2.725   9.418 -15.466  1.00 55.62      C2   C  
ATOM   4605  CD  GLN B 426      -2.273   9.479 -16.917  1.00 65.75      C2   C  
ATOM   4606  NE2 GLN B 426      -1.236   8.753 -17.320  1.00 64.33      C2   N  
ATOM   4607  OE1 GLN B 426      -2.857  10.202 -17.767  1.00 71.44      C2   O  
ATOM   4608  H   GLN B 426      -3.743   6.707 -14.301  0.00 43.41      C2   H  
ATOM   4609  HA  GLN B 426      -4.443   9.408 -13.295  0.00 44.43      C2   H  
ATOM   4610  HB2 GLN B 426      -4.477   8.478 -16.201  0.00 49.58      C2   H  
ATOM   4611  HB3 GLN B 426      -4.678  10.142 -15.664  0.00 49.58      C2   H  
ATOM   4612  HG2 GLN B 426      -2.514  10.370 -14.979  0.00 55.62      C2   H  
ATOM   4613  HG3 GLN B 426      -2.144   8.679 -14.914  0.00 55.62      C2   H  
ATOM   4614 HE21 GLN B 426      -0.652   8.207 -16.703  0.00 64.33      C2   H  
ATOM   4615 HE22 GLN B 426      -0.934   8.762 -18.284  0.00 64.33      C2   H  
ATOM   4616  N   GLU B 427      -6.895   7.595 -14.562  1.00 37.61      C2   N  
ATOM   4617  CA  GLU B 427      -8.329   7.272 -14.350  1.00 42.89      C2   C  
ATOM   4618  C   GLU B 427      -8.770   6.987 -12.906  1.00 51.64      C2   C  
ATOM   4619  O   GLU B 427      -9.809   7.387 -12.463  1.00 57.76      C2   O  
ATOM   4620  CB  GLU B 427      -8.727   6.138 -15.223  1.00 37.38      C2   C  
ATOM   4621  CG  GLU B 427     -10.229   5.706 -15.180  1.00 70.50      C2   C  
ATOM   4622  CD  GLU B 427     -10.523   4.405 -15.894  1.00 65.06      C2   C  
ATOM   4623  OE1 GLU B 427      -9.686   3.902 -16.656  1.00 54.69      C2   O  
ATOM   4624  OE2 GLU B 427     -11.544   3.752 -15.585  1.00 60.35      C2   O  
ATOM   4625  H   GLU B 427      -6.324   6.940 -15.077  0.00 37.61      C2   H  
ATOM   4626  HA  GLU B 427      -8.904   8.160 -14.610  0.00 42.89      C2   H  
ATOM   4627  HB2 GLU B 427      -8.553   6.436 -16.257  0.00 37.38      C2   H  
ATOM   4628  HB3 GLU B 427      -8.121   5.251 -15.040  0.00 37.38      C2   H  
ATOM   4629  HG2 GLU B 427     -10.586   5.624 -14.153  0.00 70.50      C2   H  
ATOM   4630  HG3 GLU B 427     -10.800   6.487 -15.683  0.00 70.50      C2   H  
ATOM   4631  N   LEU B 428      -7.925   6.278 -12.147  1.00 52.14      C2   N  
ATOM   4632  CA  LEU B 428      -8.120   6.004 -10.690  1.00 55.71      C2   C  
ATOM   4633  C   LEU B 428      -8.091   7.305  -9.767  1.00 59.09      C2   C  
ATOM   4634  O   LEU B 428      -9.011   7.394  -8.917  1.00 68.96      C2   O  
ATOM   4635  CB  LEU B 428      -7.081   5.029 -10.271  1.00 61.27      C2   C  
ATOM   4636  CG  LEU B 428      -6.926   4.595  -8.816  1.00 65.36      C2   C  
ATOM   4637  CD1 LEU B 428      -8.202   4.105  -8.160  1.00 53.34      C2   C  
ATOM   4638  CD2 LEU B 428      -5.799   3.546  -8.740  1.00 48.95      C2   C  
ATOM   4639  H   LEU B 428      -7.116   5.924 -12.636  0.00 52.14      C2   H  
ATOM   4640  HA  LEU B 428      -9.118   5.567 -10.670  0.00 55.71      C2   H  
ATOM   4641  HB2 LEU B 428      -7.203   4.122 -10.863  0.00 61.27      C2   H  
ATOM   4642  HB3 LEU B 428      -6.117   5.427 -10.587  0.00 61.27      C2   H  
ATOM   4643  HG  LEU B 428      -6.470   5.448  -8.314  0.00 65.36      C2   H  
ATOM   4644 HD11 LEU B 428      -8.710   4.882  -7.589  0.00 53.34      C2   H  
ATOM   4645 HD12 LEU B 428      -8.942   3.723  -8.863  0.00 53.34      C2   H  
ATOM   4646 HD13 LEU B 428      -8.017   3.166  -7.640  0.00 53.34      C2   H  
ATOM   4647 HD21 LEU B 428      -6.063   2.516  -8.500  0.00 48.95      C2   H  
ATOM   4648 HD22 LEU B 428      -5.247   3.511  -9.679  0.00 48.95      C2   H  
ATOM   4649 HD23 LEU B 428      -5.004   3.977  -8.132  0.00 48.95      C2   H  
ATOM   4650  N   PHE B 429      -7.221   8.268 -10.128  1.00 59.31      C2   N  
ATOM   4651  CA  PHE B 429      -7.217   9.632  -9.645  1.00 59.08      C2   C  
ATOM   4652  C   PHE B 429      -8.297  10.507 -10.364  1.00 70.83      C2   C  
ATOM   4653  O   PHE B 429      -8.471  11.676  -9.980  1.00 85.20      C2   O  
ATOM   4654  CB  PHE B 429      -5.838  10.290  -9.709  1.00 64.08      C2   C  
ATOM   4655  CG  PHE B 429      -4.577   9.698  -9.066  1.00 79.57      C2   C  
ATOM   4656  CD1 PHE B 429      -3.416   9.452  -9.813  1.00 87.18      C2   C  
ATOM   4657  CD2 PHE B 429      -4.453   9.568  -7.661  1.00 85.93      C2   C  
ATOM   4658  CE1 PHE B 429      -2.175   9.111  -9.200  1.00 92.82      C2   C  
ATOM   4659  CE2 PHE B 429      -3.263   9.254  -7.028  1.00 89.47      C2   C  
ATOM   4660  CZ  PHE B 429      -2.096   9.075  -7.797  1.00 93.75      C2   C  
ATOM   4661  H   PHE B 429      -6.472   8.006 -10.753  0.00 59.31      C2   H  
ATOM   4662  HA  PHE B 429      -7.638   9.551  -8.643  0.00 59.08      C2   H  
ATOM   4663  HB2 PHE B 429      -5.643  10.423 -10.773  0.00 64.08      C2   H  
ATOM   4664  HB3 PHE B 429      -5.956  11.226  -9.162  0.00 64.08      C2   H  
ATOM   4665  HD1 PHE B 429      -3.450   9.586 -10.884  0.00 87.18      C2   H  
ATOM   4666  HD2 PHE B 429      -5.318   9.777  -7.050  0.00 85.93      C2   H  
ATOM   4667  HE1 PHE B 429      -1.304   9.012  -9.831  0.00 92.82      C2   H  
ATOM   4668  HE2 PHE B 429      -3.186   9.212  -5.951  0.00 89.47      C2   H  
ATOM   4669  HZ  PHE B 429      -1.166   8.808  -7.318  0.00 93.75      C2   H  
ATOM   4670  N   GLY B 430      -9.067  10.000 -11.340  1.00 74.74      C2   N  
ATOM   4671  CA  GLY B 430     -10.247  10.729 -11.904  1.00 88.36      C2   C  
ATOM   4672  C   GLY B 430      -9.887  11.908 -12.838  1.00101.35      C2   C  
ATOM   4673  O   GLY B 430     -10.763  12.508 -13.463  1.00125.78      C2   O  
ATOM   4674  H   GLY B 430      -8.828   9.099 -11.730  0.00 74.74      C2   H  
ATOM   4675  HA2 GLY B 430     -10.719   9.966 -12.522  0.00 88.36      C2   H  
ATOM   4676  HA3 GLY B 430     -10.910  11.018 -11.089  0.00 88.36      C2   H  
ATOM   4677  N   ILE B 431      -8.581  12.243 -12.988  1.00 79.04      C2   N  
ATOM   4678  CA  ILE B 431      -8.050  13.367 -13.801  1.00 93.41      C2   C  
ATOM   4679  C   ILE B 431      -8.015  13.086 -15.317  1.00 95.25      C2   C  
ATOM   4680  O   ILE B 431      -7.603  13.876 -16.197  1.00 92.13      C2   O  
ATOM   4681  CB  ILE B 431      -6.615  13.811 -13.217  1.00 84.55      C2   C  
ATOM   4682  CG1 ILE B 431      -5.526  12.721 -13.359  1.00 77.27      C2   C  
ATOM   4683  CG2 ILE B 431      -6.654  14.398 -11.793  1.00 85.45      C2   C  
ATOM   4684  CD1 ILE B 431      -4.123  13.284 -13.368  1.00 66.78      C2   C  
ATOM   4685  H   ILE B 431      -7.813  11.822 -12.484  0.00 79.04      C2   H  
ATOM   4686  HA  ILE B 431      -8.725  14.214 -13.682  0.00 93.41      C2   H  
ATOM   4687  HB  ILE B 431      -6.359  14.691 -13.807  0.00 84.55      C2   H  
ATOM   4688 HG12 ILE B 431      -5.486  12.076 -12.481  0.00 77.27      C2   H  
ATOM   4689 HG13 ILE B 431      -5.582  12.031 -14.201  0.00 77.27      C2   H  
ATOM   4690 HG21 ILE B 431      -5.931  15.189 -11.594  0.00 85.45      C2   H  
ATOM   4691 HG22 ILE B 431      -7.636  14.853 -11.663  0.00 85.45      C2   H  
ATOM   4692 HG23 ILE B 431      -6.470  13.681 -10.992  0.00 85.45      C2   H  
ATOM   4693 HD11 ILE B 431      -3.558  12.788 -14.156  0.00 66.78      C2   H  
ATOM   4694 HD12 ILE B 431      -4.038  14.341 -13.622  0.00 66.78      C2   H  
ATOM   4695 HD13 ILE B 431      -3.700  13.255 -12.363  0.00 66.78      C2   H  
ATOM   4696  N   THR B 432      -8.609  11.934 -15.673  1.00 30.00      C2   N  
ATOM   4697  CA  THR B 432      -8.903  11.564 -17.055  1.00 30.00      C2   C  
ATOM   4698  C   THR B 432     -10.067  10.508 -17.045  1.00 30.00      C2   C  
ATOM   4699  O   THR B 432     -10.302   9.877 -15.971  1.00 30.00      C2   O  
ATOM   4700  CB  THR B 432      -7.650  10.988 -17.811  1.00 30.00      C2   C  
ATOM   4701  CG2 THR B 432      -7.033   9.725 -17.143  1.00 30.00      C2   C  
ATOM   4702  OG1 THR B 432      -7.928  10.535 -19.125  1.00 30.00      C2   O  
ATOM   4703  H   THR B 432      -9.056  11.388 -14.951  0.00 30.00      C2   H  
ATOM   4704  HA  THR B 432      -9.320  12.401 -17.614  0.00 30.00      C2   H  
ATOM   4705  HB  THR B 432      -6.831  11.708 -17.809  0.00 30.00      C2   H  
ATOM   4706  HG1 THR B 432      -8.236  11.275 -19.654  0.00 30.00      C2   H  
ATOM   4707 HG21 THR B 432      -6.804  10.012 -16.117  0.00 30.00      C2   H  
ATOM   4708 HG22 THR B 432      -7.825   8.978 -17.094  0.00 30.00      C2   H  
ATOM   4709 HG23 THR B 432      -6.141   9.320 -17.623  0.00 30.00      C2   H  
ATOM   4710  N   GLY B 433     -10.766  10.353 -18.166  1.00 30.00      C2   N  
ATOM   4711  CA  GLY B 433     -11.647   9.205 -18.371  1.00 30.00      C2   C  
ATOM   4712  C   GLY B 433     -10.903   7.924 -18.686  1.00 30.00      C2   C  
ATOM   4713  O   GLY B 433     -11.468   6.857 -18.559  1.00 30.00      C2   O  
ATOM   4714  H   GLY B 433     -10.571  10.984 -18.931  0.00 30.00      C2   H  
ATOM   4715  HA2 GLY B 433     -12.288   9.182 -17.490  0.00 30.00      C2   H  
ATOM   4716  HA3 GLY B 433     -12.248   9.381 -19.264  0.00 30.00      C2   H  
ATOM   4717  N   SER B 434      -9.671   7.962 -19.182  1.00 30.00      C2   N  
ATOM   4718  CA  SER B 434      -9.090   6.806 -19.900  1.00 30.00      C2   C  
ATOM   4719  C   SER B 434      -7.607   7.047 -19.960  1.00 30.00      C2   C  
ATOM   4720  O   SER B 434      -6.797   6.194 -19.506  1.00 30.00      C2   O  
ATOM   4721  CB  SER B 434      -9.737   6.497 -21.230  1.00 30.00      C2   C  
ATOM   4722  OG  SER B 434      -9.679   7.732 -21.999  1.00 30.00      C2   O  
ATOM   4723  H   SER B 434      -9.234   8.866 -19.291  0.00 30.00      C2   H  
ATOM   4724  HA  SER B 434      -9.266   6.074 -19.111  0.00 30.00      C2   H  
ATOM   4725  HB2 SER B 434      -9.295   5.605 -21.674  0.00 30.00      C2   H  
ATOM   4726  HB3 SER B 434     -10.794   6.237 -21.167  0.00 30.00      C2   H  
ATOM   4727  HG  SER B 434     -10.542   8.116 -21.830  0.00 30.00      C2   H  
ATOM   4728  HXT SER B 434      -7.182   7.922 -20.452  0.00 30.00      C2   H  
TER   
ATOM   4729  C01 WT1 B 502       7.404  -1.163  -1.786  1.00 48.99      C2   C  
ATOM   4730  C02 WT1 B 502       7.096  -0.103  -0.638  1.00 53.15      C2   C  
ATOM   4731  C03 WT1 B 502       6.796   1.358  -1.166  1.00 62.81      C2   C  
ATOM   4732  C04 WT1 B 502       6.845   2.410  -0.006  1.00 41.38      C2   C  
ATOM   4733  C05 WT1 B 502       5.762   2.159   1.027  1.00 42.93      C2   C  
ATOM   4734  C06 WT1 B 502       5.678   3.172   2.125  1.00 44.93      C2   C  
ATOM   4735  O07 WT1 B 502       6.850   3.743  -0.481  1.00 64.17      C2   O  
ATOM   4736  C08 WT1 B 502       7.690   4.166  -1.492  1.00 69.34      C2   C  
ATOM   4737  C09 WT1 B 502       9.087   3.988  -1.360  1.00 66.99      C2   C  
ATOM   4738  C10 WT1 B 502       9.893   4.596  -2.363  1.00 73.80      C2   C  
ATOM   4739  C11 WT1 B 502       9.381   5.256  -3.487  1.00 77.17      C2   C  
ATOM   4740  C12 WT1 B 502      10.338   5.692  -4.659  1.00 63.71      C2   C  
ATOM   4741  C13 WT1 B 502       9.962   5.095  -5.982  1.00 62.70      C2   C  
ATOM   4742  C14 WT1 B 502      11.801   5.328  -4.486  1.00 67.18      C2   C  
ATOM   4743  C15 WT1 B 502      10.320   7.259  -4.943  1.00 71.10      C2   C  
ATOM   4744  C16 WT1 B 502       8.024   5.346  -3.638  1.00 75.06      C2   C  
ATOM   4745  C17 WT1 B 502       7.144   4.749  -2.691  1.00 73.63      C2   C  
ATOM   4746  N18 WT1 B 502       5.756   4.707  -2.908  1.00 78.43      C2   N  
ATOM   4747  C19 WT1 B 502       4.961   5.239  -3.872  1.00 72.35      C2   C  
ATOM   4748  O20 WT1 B 502       5.422   6.023  -4.720  1.00 59.05      C2   O  
ATOM   4749  C21 WT1 B 502       3.572   4.838  -3.863  1.00 63.33      C2   C  
ATOM   4750  N22 WT1 B 502       3.119   3.991  -2.949  1.00 50.03      C2   N  
ATOM   4751  N23 WT1 B 502       1.721   3.926  -3.042  1.00 74.55      C2   N  
ATOM   4752  N24 WT1 B 502       1.367   4.596  -4.193  1.00 82.98      C2   N  
ATOM   4753  C25 WT1 B 502      -0.029   4.676  -4.545  1.00 80.92      C2   C  
ATOM   4754  C26 WT1 B 502      -0.756   3.487  -4.879  1.00 71.09      C2   C  
ATOM   4755  C27 WT1 B 502      -2.156   3.550  -5.116  1.00 82.19      C2   C  
ATOM   4756  O28 WT1 B 502      -2.763   2.297  -5.405  1.00 70.93      C2   O  
ATOM   4757  C29 WT1 B 502      -3.148   1.984  -6.701  1.00 50.70      C2   C  
ATOM   4758  C30 WT1 B 502      -2.852   4.738  -5.201  1.00 74.58      C2   C  
ATOM   4759  O31 WT1 B 502      -4.252   4.671  -5.449  1.00 84.85      C2   O  
ATOM   4760  C32 WT1 B 502      -4.771   5.911  -5.989  1.00 83.54      C2   C  
ATOM   4761  C33 WT1 B 502      -2.093   5.929  -4.854  1.00 77.61      C2   C  
ATOM   4762  C34 WT1 B 502      -0.714   5.957  -4.481  1.00 85.54      C2   C  
ATOM   4763  O35 WT1 B 502      -0.096   7.133  -4.124  1.00 68.81      C2   O  
ATOM   4764  C36 WT1 B 502      -0.841   7.942  -3.264  1.00 95.22      C2   C  
ATOM   4765  C37 WT1 B 502       2.474   5.231  -4.706  1.00 73.49      C2   C  
ATOM   4766  C38 WT1 B 502       2.374   6.162  -5.830  1.00 54.18      C2   C  
ATOM   4767 HN18 WT1 B 502       5.301   3.991  -2.361  0.00 78.43      C2   H  
ATOM   4768 HC04 WT1 B 502       7.720   2.165   0.596  0.00 41.38      C2   H  
ATOM   4769 HC09 WT1 B 502       9.516   3.640  -0.432  0.00 66.99      C2   H  
ATOM   4770 HC10 WT1 B 502      10.959   4.559  -2.194  0.00 73.80      C2   H  
ATOM   4771 HC16 WT1 B 502       7.656   5.801  -4.546  0.00 75.06      C2   H  
ATOM   4772 HC26 WT1 B 502      -0.221   2.555  -4.985  0.00 71.09      C2   H  
ATOM   4773 HC33 WT1 B 502      -2.584   6.890  -4.812  0.00 77.61      C2   H  
ATOM   4774 H011 WT1 B 502       6.527  -1.422  -2.379  0.00 48.99      C2   H  
ATOM   4775 H012 WT1 B 502       8.158  -0.751  -2.456  0.00 48.99      C2   H  
ATOM   4776 H013 WT1 B 502       7.709  -2.115  -1.350  0.00 48.99      C2   H  
ATOM   4777 H021 WT1 B 502       7.944  -0.044   0.044  0.00 53.15      C2   H  
ATOM   4778 H022 WT1 B 502       6.246  -0.480  -0.070  0.00 53.15      C2   H  
ATOM   4779 H031 WT1 B 502       5.781   1.369  -1.564  0.00 62.81      C2   H  
ATOM   4780 H032 WT1 B 502       7.470   1.578  -1.994  0.00 62.81      C2   H  
ATOM   4781 H051 WT1 B 502       6.136   1.249   1.496  0.00 42.93      C2   H  
ATOM   4782 H052 WT1 B 502       4.826   1.907   0.529  0.00 42.93      C2   H  
ATOM   4783 H061 WT1 B 502       4.958   2.892   2.894  0.00 44.93      C2   H  
ATOM   4784 H062 WT1 B 502       6.673   3.336   2.539  0.00 44.93      C2   H  
ATOM   4785 H063 WT1 B 502       5.290   4.158   1.872  0.00 44.93      C2   H  
ATOM   4786 H131 WT1 B 502      10.404   5.546  -6.870  0.00 62.70      C2   H  
ATOM   4787 H132 WT1 B 502      10.157   4.024  -6.027  0.00 62.70      C2   H  
ATOM   4788 H133 WT1 B 502       8.890   5.160  -6.170  0.00 62.70      C2   H  
ATOM   4789 H141 WT1 B 502      12.224   5.734  -3.567  0.00 67.18      C2   H  
ATOM   4790 H142 WT1 B 502      12.050   4.269  -4.427  0.00 67.18      C2   H  
ATOM   4791 H143 WT1 B 502      12.450   5.751  -5.254  0.00 67.18      C2   H  
ATOM   4792 H151 WT1 B 502       9.348   7.739  -4.828  0.00 71.10      C2   H  
ATOM   4793 H152 WT1 B 502      10.849   7.671  -4.084  0.00 71.10      C2   H  
ATOM   4794 H153 WT1 B 502      10.744   7.725  -5.833  0.00 71.10      C2   H  
ATOM   4795 H291 WT1 B 502      -4.095   2.475  -6.928  0.00 50.70      C2   H  
ATOM   4796 H292 WT1 B 502      -2.415   2.277  -7.452  0.00 50.70      C2   H  
ATOM   4797 H293 WT1 B 502      -3.169   0.897  -6.627  0.00 50.70      C2   H  
ATOM   4798 H321 WT1 B 502      -5.796   5.924  -6.360  0.00 83.54      C2   H  
ATOM   4799 H322 WT1 B 502      -4.763   6.629  -5.169  0.00 83.54      C2   H  
ATOM   4800 H323 WT1 B 502      -4.173   6.348  -6.789  0.00 83.54      C2   H  
ATOM   4801 H361 WT1 B 502      -1.471   7.369  -2.584  0.00 95.22      C2   H  
ATOM   4802 H362 WT1 B 502      -0.104   8.563  -2.754  0.00 95.22      C2   H  
ATOM   4803 H363 WT1 B 502      -1.424   8.626  -3.881  0.00 95.22      C2   H  
ATOM   4804 H381 WT1 B 502       2.192   7.194  -5.528  0.00 54.18      C2   H  
ATOM   4805 H382 WT1 B 502       3.339   6.407  -6.274  0.00 54.18      C2   H  
ATOM   4806 H383 WT1 B 502       1.694   5.901  -6.640  0.00 54.18      C2   H  
CONECT    1    2    7    8
CONECT    2    1    3    5    6
CONECT    3    2    4    4    9
CONECT    4    3    3
CONECT    5    2
CONECT    6    2
CONECT    7    1
CONECT    8    1
CONECT    9    3   10   17
CONECT   10    9   11   13   18
CONECT   11   10   12   12   28
CONECT   12   11   11
CONECT   13   10   14   19   20
CONECT   14   13   15   16   21
CONECT   15   14   22   23   24
CONECT   16   14   25   26   27
CONECT   17    9
CONECT   18   10
CONECT   19   13
CONECT   20   13
CONECT   21   14
CONECT   22   15
CONECT   23   15
CONECT   24   15
CONECT   25   16
CONECT   26   16
CONECT   27   16
CONECT   28   11   29   35
CONECT   29   28   30   32   36
CONECT   30   29   31   31   42
CONECT   31   30   30
CONECT   32   29   33   34   37
CONECT   33   32   39   40   41
CONECT   34   32   38
CONECT   35   28
CONECT   36   29
CONECT   37   32
CONECT   38   34
CONECT   39   33
CONECT   40   33
CONECT   41   33
CONECT   42   30   43   51
CONECT   43   42   44   46   52
CONECT   44   43   45   45   57
CONECT   45   44   44
CONECT   46   43   47   53   54
CONECT   47   46   48   55   56
CONECT   48   47   49   49   50
CONECT   49   48   48
CONECT   50   48
CONECT   51   42
CONECT   52   43
CONECT   53   46
CONECT   54   46
CONECT   55   47
CONECT   56   47
CONECT   57   44   58   66
CONECT   58   57   59   61   67
CONECT   59   58   60   60   72
CONECT   60   59   59
CONECT   61   58   62   68   69
CONECT   62   61   63   70   71
CONECT   63   62   64   64   65
CONECT   64   63   63
CONECT   65   63
CONECT   66   57
CONECT   67   58
CONECT   68   61
CONECT   69   61
CONECT   70   62
CONECT   71   62
CONECT   72   59   73   81
CONECT   73   72   74   76   82
CONECT   74   73   75   75   89
CONECT   75   74   74
CONECT   76   73   77   83   84
CONECT   77   76   78   85   86
CONECT   78   77   79   80   80
CONECT   79   78   87   88
CONECT   80   78   78
CONECT   81   72
CONECT   82   73
CONECT   83   76
CONECT   84   76
CONECT   85   77
CONECT   86   77
CONECT   87   79
CONECT   88   79
CONECT   89   74   90  100
CONECT   90   89   91   93  101
CONECT   91   90   92   92  113
CONECT   92   91   91
CONECT   93   90   94  102  103
CONECT   94   93   95  104  105
CONECT   95   94   96  106  107
CONECT   96   95   97  108
CONECT   97   96   98   99   99
CONECT   98   97  109  110
CONECT   99   97   97  111  112
CONECT  100   89
CONECT  101   90
CONECT  102   93
CONECT  103   93
CONECT  104   94
CONECT  105   94
CONECT  106   95
CONECT  107   95
CONECT  108   96
CONECT  109   98
CONECT  110   98
CONECT  111   99
CONECT  112   99
CONECT  113   91  114  121
CONECT  114  113  115  117  122
CONECT  115  114  116  116  130
CONECT  116  115  115
CONECT  117  114  118  123  124
CONECT  118  117  119  125  126
CONECT  119  118  120
CONECT  120  119  127  128  129
CONECT  121  113
CONECT  122  114
CONECT  123  117
CONECT  124  117
CONECT  125  118
CONECT  126  118
CONECT  127  120
CONECT  128  120
CONECT  129  120
CONECT  130  115  131  138
CONECT  131  130  132  134  139
CONECT  132  131  133  133  147
CONECT  133  132  132
CONECT  134  131  135  140  141
CONECT  135  134  136  142  143
CONECT  136  135  137
CONECT  137  136  144  145  146
CONECT  138  130
CONECT  139  131
CONECT  140  134
CONECT  141  134
CONECT  142  135
CONECT  143  135
CONECT  144  137
CONECT  145  137
CONECT  146  137
CONECT  147  132  148  155
CONECT  148  147  149  151  156
CONECT  149  148  150  150  166
CONECT  150  149  149
CONECT  151  148  152  153  157
CONECT  152  151  154  158  159
CONECT  153  151  160  161  162
CONECT  154  152  163  164  165
CONECT  155  147
CONECT  156  148
CONECT  157  151
CONECT  158  152
CONECT  159  152
CONECT  160  153
CONECT  161  153
CONECT  162  153
CONECT  163  154
CONECT  164  154
CONECT  165  154
CONECT  166  149  167  177
CONECT  167  166  168  170  178
CONECT  168  167  169  169  190
CONECT  169  168  168
CONECT  170  167  171  179  180
CONECT  171  170  172  181  182
CONECT  172  171  173  183  184
CONECT  173  172  174  185
CONECT  174  173  175  176  176
CONECT  175  174  186  187
CONECT  176  174  174  188  189
CONECT  177  166
CONECT  178  167
CONECT  179  170
CONECT  180  170
CONECT  181  171
CONECT  182  171
CONECT  183  172
CONECT  184  172
CONECT  185  173
CONECT  186  175
CONECT  187  175
CONECT  188  176
CONECT  189  176
CONECT  190  168  191  199
CONECT  191  190  192  194  200
CONECT  192  191  193  193  205
CONECT  193  192  192
CONECT  194  191  195  201  202
CONECT  195  194  196  203  204
CONECT  196  195  197  197  198
CONECT  197  196  196
CONECT  198  196
CONECT  199  190
CONECT  200  191
CONECT  201  194
CONECT  202  194
CONECT  203  195
CONECT  204  195
CONECT  205  192  206  213
CONECT  206  205  207  209  214
CONECT  207  206  208  208  224
CONECT  208  207  207
CONECT  209  206  210  215  216
CONECT  210  209  211  212  217
CONECT  211  210  218  219  220
CONECT  212  210  221  222  223
CONECT  213  205
CONECT  214  206
CONECT  215  209
CONECT  216  209
CONECT  217  210
CONECT  218  211
CONECT  219  211
CONECT  220  211
CONECT  221  212
CONECT  222  212
CONECT  223  212
CONECT  224  207  225  232
CONECT  225  224  226  228  233
CONECT  226  225  227  227  241
CONECT  227  226  226
CONECT  228  225  229  234  235
CONECT  229  228  230  236  237
CONECT  230  229  231
CONECT  231  230  238  239  240
CONECT  232  224
CONECT  233  225
CONECT  234  228
CONECT  235  228
CONECT  236  229
CONECT  237  229
CONECT  238  231
CONECT  239  231
CONECT  240  231
CONECT  241  226  242  249
CONECT  242  241  243  245  250
CONECT  243  242  244  244  253
CONECT  244  243  243
CONECT  245  242  246  251  252
CONECT  246  245  247  247  248
CONECT  247  246  246
CONECT  248  246
CONECT  249  241
CONECT  250  242
CONECT  251  245
CONECT  252  245
CONECT  253  243  254  258
CONECT  254  253  255  257  259
CONECT  255  254  256  256  263
CONECT  256  255  255
CONECT  257  254  260  261  262
CONECT  258  253
CONECT  259  254
CONECT  260  257
CONECT  261  257
CONECT  262  257
CONECT  263  255  264  272
CONECT  264  263  265  267  273
CONECT  265  264  266  266  280
CONECT  266  265  265
CONECT  267  264  268  274  275
CONECT  268  267  269  276  277
CONECT  269  268  270  271  271
CONECT  270  269  278  279
CONECT  271  269  269
CONECT  272  263
CONECT  273  264
CONECT  274  267
CONECT  275  267
CONECT  276  268
CONECT  277  268
CONECT  278  270
CONECT  279  270
CONECT  280  265  281  288
CONECT  281  280  282  284  289
CONECT  282  281  283  283  297
CONECT  283  282  282
CONECT  284  281  285  290  291
CONECT  285  284  286  292  293
CONECT  286  285  287
CONECT  287  286  294  295  296
CONECT  288  280
CONECT  289  281
CONECT  290  284
CONECT  291  284
CONECT  292  285
CONECT  293  285
CONECT  294  287
CONECT  295  287
CONECT  296  287
CONECT  297  282  298  306
CONECT  298  297  299  301  307
CONECT  299  298  300  300  319
CONECT  300  299  299
CONECT  301  298  302  308  309
CONECT  302  301  303  310  311
CONECT  303  302  304  312  313
CONECT  304  303  305  314  315
CONECT  305  304  316  317  318
CONECT  306  297
CONECT  307  298
CONECT  308  301
CONECT  309  301
CONECT  310  302
CONECT  311  302
CONECT  312  303
CONECT  313  303
CONECT  314  304
CONECT  315  304
CONECT  316  305
CONECT  317  305
CONECT  318  305
CONECT  319  299  320  326
CONECT  320  319  321  323  327
CONECT  321  320  322  322  333
CONECT  322  321  321
CONECT  323  320  324  325  328
CONECT  324  323  330  331  332
CONECT  325  323  329
CONECT  326  319
CONECT  327  320
CONECT  328  323
CONECT  329  325
CONECT  330  324
CONECT  331  324
CONECT  332  324
CONECT  333  321  334  344
CONECT  334  333  335  337  345
CONECT  335  334  336  336  353
CONECT  336  335  335
CONECT  337  334  338  346  347
CONECT  338  337  339  339  340
CONECT  339  338  338  341  348
CONECT  340  338  342  342  349
CONECT  341  339  343  343  350
CONECT  342  340  340  343  351
CONECT  343  341  341  342  352
CONECT  344  333
CONECT  345  334
CONECT  346  337
CONECT  347  337
CONECT  348  339
CONECT  349  340
CONECT  350  341
CONECT  351  342
CONECT  352  343
CONECT  353  335  354  361
CONECT  354  353  355  357  362
CONECT  355  354  356  356  365
CONECT  356  355  355
CONECT  357  354  358  363  364
CONECT  358  357  359  359  360
CONECT  359  358  358
CONECT  360  358
CONECT  361  353
CONECT  362  354
CONECT  363  357
CONECT  364  357
CONECT  365  355  366  372
CONECT  366  365  367  369  373
CONECT  367  366  368  368  379
CONECT  368  367  367
CONECT  369  366  370  371  374
CONECT  370  369  376  377  378
CONECT  371  369  375
CONECT  372  365
CONECT  373  366
CONECT  374  369
CONECT  375  371
CONECT  376  370
CONECT  377  370
CONECT  378  370
CONECT  379  367  380  386
CONECT  380  379  381  383  387
CONECT  381  380  382  382  393
CONECT  382  381  381
CONECT  383  380  384  385  388
CONECT  384  383  390  391  392
CONECT  385  383  389
CONECT  386  379
CONECT  387  380
CONECT  388  383
CONECT  389  385
CONECT  390  384
CONECT  391  384
CONECT  392  384
CONECT  393  381  394  404
CONECT  394  393  395  397  405
CONECT  395  394  396  396  413
CONECT  396  395  395
CONECT  397  394  398  406  407
CONECT  398  397  399  399  400
CONECT  399  398  398  401  408
CONECT  400  398  402  402  409
CONECT  401  399  403  403  410
CONECT  402  400  400  403  411
CONECT  403  401  401  402  412
CONECT  404  393
CONECT  405  394
CONECT  406  397
CONECT  407  397
CONECT  408  399
CONECT  409  400
CONECT  410  401
CONECT  411  402
CONECT  412  403
CONECT  413  395  414  419
CONECT  414  413  415  417  420
CONECT  415  414  416  416  424
CONECT  416  415  415
CONECT  417  414  418  421  422
CONECT  418  417  423
CONECT  419  413
CONECT  420  414
CONECT  421  417
CONECT  422  417
CONECT  423  418
CONECT  424  415  425  434
CONECT  425  424  426  428  435
CONECT  426  425  427  427  441
CONECT  427  426  426
CONECT  428  425  429  436  437
CONECT  429  428  430  430  431
CONECT  430  429  429  433  439
CONECT  431  429  432  438
CONECT  432  431  433  433  440
CONECT  433  430  432  432
CONECT  434  424
CONECT  435  425
CONECT  436  428
CONECT  437  428
CONECT  438  431
CONECT  439  430
CONECT  440  432
CONECT  441  426  442  452
CONECT  442  441  443  445  453
CONECT  443  442  444  444  461
CONECT  444  443  443
CONECT  445  442  446  454  455
CONECT  446  445  447  447  448
CONECT  447  446  446  449  456
CONECT  448  446  450  450  457
CONECT  449  447  451  451  458
CONECT  450  448  448  451  459
CONECT  451  449  449  450  460
CONECT  452  441
CONECT  453  442
CONECT  454  445
CONECT  455  445
CONECT  456  447
CONECT  457  448
CONECT  458  449
CONECT  459  450
CONECT  460  451
CONECT  461  443  462  470
CONECT  462  461  463  465  471
[truncated: 100,433 more chars]
