# Supplementary material for: Chemical manipulation of an activation/inhibition switch in the nuclear receptor PXR
Source: Nat Commun. 2024 May 14;15:4054. doi: 10.1038/s41467-024-48472-1 (PMC11094003; doi:10.1038/s41467-024-48472-1)
Supplement: Supplementary file 5 — Supplementary Data 2 [file 41467_2024_48472_MOESM5_ESM.zip › 326_initial.pdb]

ATOM      1  N   GLY B 142     -13.558 -17.893  22.180  1.00 89.38           N  
ANISOU    1  N   GLY B 142    10672  11407  11880   -613    556   -718       N  
ATOM      2  CA  GLY B 142     -14.572 -18.444  21.301  1.00 74.70           C  
ANISOU    2  CA  GLY B 142     8793   9553  10039   -615    527   -662       C  
ATOM      3  C   GLY B 142     -15.274 -17.400  20.454  1.00 66.08           C  
ANISOU    3  C   GLY B 142     7683   8450   8976   -617    521   -635       C  
ATOM      4  O   GLY B 142     -15.837 -16.437  20.974  1.00 59.30           O  
ANISOU    4  O   GLY B 142     6811   7577   8142   -616    525   -635       O  
ATOM      5  N   LEU B 143     -15.229 -17.591  19.140  1.00 65.15           N  
ANISOU    5  N   LEU B 143     7563   8337   8853   -622    512   -613       N  
ATOM      6  CA  LEU B 143     -15.859 -16.693  18.185  1.00 53.90           C  
ANISOU    6  CA  LEU B 143     6123   6904   7454   -625    505   -585       C  
ATOM      7  C   LEU B 143     -17.140 -17.323  17.655  1.00 54.79           C  
ANISOU    7  C   LEU B 143     6210   7020   7587   -629    470   -524       C  
ATOM      8  O   LEU B 143     -17.247 -18.547  17.541  1.00 58.28           O  
ANISOU    8  O   LEU B 143     6653   7474   8018   -630    453   -503       O  
ATOM      9  CB  LEU B 143     -14.914 -16.381  17.022  1.00 63.95           C  
ANISOU    9  CB  LEU B 143     7411   8181   8706   -630    520   -603       C  
ATOM     10  CG  LEU B 143     -13.690 -15.513  17.314  1.00 50.65           C  
ANISOU   10  CG  LEU B 143     5750   6490   7004   -628    554   -662       C  
ATOM     11  CD1 LEU B 143     -12.448 -16.382  17.475  1.00 36.84           C  
ANISOU   11  CD1 LEU B 143     4028   4754   5217   -629    567   -698       C  
ATOM     12  CD2 LEU B 143     -13.482 -14.466  16.229  1.00 55.10           C  
ANISOU   12  CD2 LEU B 143     6314   7046   7576   -632    565   -663       C  
ATOM     13  N   THR B 144     -18.114 -16.477  17.326  1.00 39.06           N  
ANISOU   13  N   THR B 144     4197   5017   5626   -631    460   -495       N  
ATOM     14  CA  THR B 144     -19.329 -16.973  16.700  1.00 34.46           C  
ANISOU   14  CA  THR B 144     3592   4438   5065   -636    425   -437       C  
ATOM     15  C   THR B 144     -18.995 -17.612  15.355  1.00 52.04           C  
ANISOU   15  C   THR B 144     5823   6675   7274   -642    414   -418       C  
ATOM     16  O   THR B 144     -17.958 -17.335  14.745  1.00 62.60           O  
ANISOU   16  O   THR B 144     7179   8015   8591   -643    434   -447       O  
ATOM     17  CB  THR B 144     -20.345 -15.848  16.504  1.00 43.38           C  
ANISOU   17  CB  THR B 144     4700   5555   6229   -639    417   -412       C  
ATOM     18  CG2 THR B 144     -20.393 -14.958  17.736  1.00 46.09           C  
ANISOU   18  CG2 THR B 144     5042   5885   6586   -633    436   -442       C  
ATOM     19  OG1 THR B 144     -19.974 -15.060  15.366  1.00 62.26           O  
ANISOU   19  OG1 THR B 144     7095   7943   8618   -643    426   -417       O  
ATOM     20  N   GLU B 145     -19.892 -18.488  14.895  1.00 62.00           N  
ANISOU   20  N   GLU B 145     7069   7943   8545   -648    381   -369       N  
ATOM     21  CA  GLU B 145     -19.607 -19.256  13.687  1.00 58.20           C  
ANISOU   21  CA  GLU B 145     6592   7473   8048   -654    368   -348       C  
ATOM     22  C   GLU B 145     -19.473 -18.357  12.465  1.00 61.63           C  
ANISOU   22  C   GLU B 145     7025   7904   8486   -659    373   -345       C  
ATOM     23  O   GLU B 145     -18.694 -18.667  11.556  1.00 62.33           O  
ANISOU   23  O   GLU B 145     7127   8001   8553   -660    380   -352       O  
ATOM     24  CB  GLU B 145     -20.688 -20.312  13.462  1.00 53.92           C  
ANISOU   24  CB  GLU B 145     6032   6938   7519   -661    330   -295       C  
ATOM     25  CG  GLU B 145     -20.218 -21.514  12.649  1.00 74.71           C  
ANISOU   25  CG  GLU B 145     8674   9583  10127   -664    318   -282       C  
ATOM     26  CD  GLU B 145     -19.267 -22.413  13.422  1.00 89.60           C  
ANISOU   26  CD  GLU B 145    10580  11477  11987   -656    333   -316       C  
ATOM     27  OE1 GLU B 145     -19.374 -22.466  14.665  1.00 87.19           O  
ANISOU   27  OE1 GLU B 145    10274  11167  11685   -651    340   -332       O  
ATOM     28  OE2 GLU B 145     -18.411 -23.066  12.786  1.00 83.87           O1-
ANISOU   28  OE2 GLU B 145     9870  10762  11234   -656    340   -327       O1-
ATOM     29  N   GLU B 146     -20.201 -17.234  12.423  1.00 53.24           N  
ANISOU   29  N   GLU B 146     5947   6830   7450   -661    372   -334       N  
ATOM     30  CA  GLU B 146     -20.020 -16.311  11.306  1.00 57.21           C  
ANISOU   30  CA  GLU B 146     6450   7329   7957   -665    381   -333       C  
ATOM     31  C   GLU B 146     -18.685 -15.590  11.402  1.00 62.35           C  
ANISOU   31  C   GLU B 146     7125   7976   8589   -659    419   -389       C  
ATOM     32  O   GLU B 146     -18.015 -15.377  10.385  1.00 59.95           O  
ANISOU   32  O   GLU B 146     6831   7676   8272   -661    429   -398       O  
ATOM     33  CB  GLU B 146     -21.141 -15.274  11.250  1.00 62.72           C  
ANISOU   33  CB  GLU B 146     7127   8016   8688   -668    369   -308       C  
ATOM     34  CG  GLU B 146     -21.089 -14.460   9.953  1.00 93.66           C  
ANISOU   34  CG  GLU B 146    11043  11932  12611   -674    372   -299       C  
ATOM     35  CD  GLU B 146     -21.706 -13.079  10.081  1.00104.48           C  
ANISOU   35  CD  GLU B 146    12401  13289  14009   -674    379   -299       C  
ATOM     36  OE1 GLU B 146     -22.097 -12.698  11.205  1.00 95.99           O  
ANISOU   36  OE1 GLU B 146    11319  12204  12948   -668    384   -310       O  
ATOM     37  OE2 GLU B 146     -21.773 -12.363   9.059  1.00 97.69           O1-
ANISOU   37  OE2 GLU B 146    11537  12425  13154   -678    379   -290       O1-
ATOM     38  N   GLN B 147     -18.272 -15.225  12.618  1.00 51.12           N  
ANISOU   38  N   GLN B 147     5713   6548   7165   -651    441   -427       N  
ATOM     39  CA  GLN B 147     -16.967 -14.597  12.788  1.00 48.34           C  
ANISOU   39  CA  GLN B 147     5383   6192   6791   -647    477   -483       C  
ATOM     40  C   GLN B 147     -15.859 -15.557  12.386  1.00 45.01           C  
ANISOU   40  C   GLN B 147     4984   5784   6333   -648    484   -504       C  
ATOM     41  O   GLN B 147     -14.873 -15.155  11.756  1.00 50.07           O  
ANISOU   41  O   GLN B 147     5642   6425   6957   -648    505   -533       O  
ATOM     42  CB  GLN B 147     -16.797 -14.139  14.237  1.00 44.28           C  
ANISOU   42  CB  GLN B 147     4873   5669   6280   -641    495   -518       C  
ATOM     43  CG  GLN B 147     -17.702 -12.980  14.622  1.00 42.14           C  
ANISOU   43  CG  GLN B 147     4584   5383   6044   -640    494   -508       C  
ATOM     44  CD  GLN B 147     -17.765 -12.767  16.120  1.00 47.05           C  
ANISOU   44  CD  GLN B 147     5207   5998   6673   -634    505   -532       C  
ATOM     45  NE2 GLN B 147     -18.329 -11.639  16.534  1.00 29.10           N  
ANISOU   45  NE2 GLN B 147     2921   3710   4426   -633    511   -533       N  
ATOM     46  OE1 GLN B 147     -17.319 -13.612  16.899  1.00 51.40           O  
ANISOU   46  OE1 GLN B 147     5769   6556   7205   -631    508   -550       O  
ATOM     47  N   ARG B 148     -16.015 -16.837  12.724  1.00 44.29           N  
ANISOU   47  N   ARG B 148     4893   5705   6231   -647    466   -488       N  
ATOM     48  CA  ARG B 148     -15.080 -17.843  12.241  1.00 48.06           C  
ANISOU   48  CA  ARG B 148     5390   6195   6675   -648    470   -502       C  
ATOM     49  C   ARG B 148     -15.156 -17.973  10.726  1.00 42.68           C  
ANISOU   49  C   ARG B 148     4705   5519   5992   -655    457   -472       C  
ATOM     50  O   ARG B 148     -14.129 -18.127  10.056  1.00 47.62           O  
ANISOU   50  O   ARG B 148     5350   6151   6592   -656    471   -497       O  
ATOM     51  CB  ARG B 148     -15.365 -19.185  12.911  1.00 48.75           C  
ANISOU   51  CB  ARG B 148     5477   6294   6754   -646    452   -486       C  
ATOM     52  CG  ARG B 148     -15.109 -19.188  14.402  1.00 51.85           C  
ANISOU   52  CG  ARG B 148     5876   6683   7143   -640    466   -520       C  
ATOM     53  CD  ARG B 148     -15.403 -20.548  15.000  1.00 73.30           C  
ANISOU   53  CD  ARG B 148     8591   9409   9851   -638    448   -503       C  
ATOM     54  NE  ARG B 148     -14.556 -21.587  14.429  1.00 69.38           N  
ANISOU   54  NE  ARG B 148     8113   8927   9321   -639    449   -513       N  
ATOM     55  CZ  ARG B 148     -14.769 -22.888  14.573  1.00 59.66           C  
ANISOU   55  CZ  ARG B 148     6880   7706   8081   -639    430   -492       C  
ATOM     56  NH1 ARG B 148     -15.800 -23.349  15.261  1.00 57.81           N1+
ANISOU   56  NH1 ARG B 148     6627   7469   7870   -638    408   -459       N1+
ATOM     57  NH2 ARG B 148     -13.926 -23.749  14.010  1.00 57.54           N  
ANISOU   57  NH2 ARG B 148     6630   7451   7782   -640    432   -503       N  
ATOM     58  N   MET B 149     -16.366 -17.893  10.162  1.00 46.06           N  
ANISOU   58  N   MET B 149     5109   5944   6448   -659    430   -421       N  
ATOM     59  CA  MET B 149     -16.505 -17.957   8.711  1.00 45.59           C  
ANISOU   59  CA  MET B 149     5044   5889   6389   -667    416   -391       C  
ATOM     60  C   MET B 149     -16.019 -16.675   8.051  1.00 48.64           C  
ANISOU   60  C   MET B 149     5436   6267   6777   -667    439   -413       C  
ATOM     61  O   MET B 149     -15.458 -16.713   6.950  1.00 46.91           O  
ANISOU   61  O   MET B 149     5227   6052   6546   -670    443   -414       O  
ATOM     62  CB  MET B 149     -17.962 -18.215   8.321  1.00 48.27           C  
ANISOU   62  CB  MET B 149     5356   6228   6757   -673    378   -330       C  
ATOM     63  CG  MET B 149     -18.455 -19.633   8.544  1.00 54.90           C  
ANISOU   63  CG  MET B 149     6188   7078   7593   -676    350   -299       C  
ATOM     64  SD  MET B 149     -20.114 -19.874   7.875  1.00 84.75           S  
ANISOU   64  SD  MET B 149     9939  10859  11404   -688    304   -228       S  
ATOM     65  CE  MET B 149     -20.521 -21.513   8.478  1.00 54.99           C  
ANISOU   65  CE  MET B 149     6167   7099   7629   -690    277   -203       C  
ATOM     66  N   MET B 150     -16.223 -15.532   8.711  1.00 49.78           N  
ANISOU   66  N   MET B 150     5576   6398   6941   -664    454   -431       N  
ATOM     67  CA  MET B 150     -15.776 -14.263   8.142  1.00 42.45           C  
ANISOU   67  CA  MET B 150     4653   5459   6017   -664    476   -453       C  
ATOM     68  C   MET B 150     -14.264 -14.233   7.979  1.00 43.92           C  
ANISOU   68  C   MET B 150     4868   5647   6172   -662    507   -504       C  
ATOM     69  O   MET B 150     -13.750 -13.827   6.931  1.00 36.71           O  
ANISOU   69  O   MET B 150     3963   4734   5253   -666    517   -509       O  
ATOM     70  CB  MET B 150     -16.236 -13.095   9.010  1.00 42.95           C  
ANISOU   70  CB  MET B 150     4706   5507   6105   -661    488   -465       C  
ATOM     71  CG  MET B 150     -16.400 -11.804   8.226  1.00 66.69           C  
ANISOU   71  CG  MET B 150     7706   8503   9130   -664    497   -462       C  
ATOM     72  SD  MET B 150     -17.172 -10.500   9.206  1.00 78.50           S  
ANISOU   72  SD  MET B 150     9186   9981  10660   -660    505   -467       S  
ATOM     73  CE  MET B 150     -18.918 -10.859   8.971  1.00 64.07           C  
ANISOU   73  CE  MET B 150     7327   8156   8862   -666    462   -400       C  
ATOM     74  N   ILE B 151     -13.533 -14.658   9.010  1.00 43.13           N  
ANISOU   74  N   ILE B 151     4784   5550   6051   -657    522   -541       N  
ATOM     75  CA  ILE B 151     -12.078 -14.627   8.935  1.00 33.73           C  
ANISOU   75  CA  ILE B 151     3623   4363   4831   -657    550   -592       C  
ATOM     76  C   ILE B 151     -11.567 -15.651   7.929  1.00 33.63           C  
ANISOU   76  C   ILE B 151     3621   4363   4792   -661    541   -582       C  
ATOM     77  O   ILE B 151     -10.646 -15.370   7.152  1.00 36.63           O  
ANISOU   77  O   ILE B 151     4018   4743   5156   -663    558   -606       O  
ATOM     78  CB  ILE B 151     -11.473 -14.839  10.334  1.00 33.60           C  
ANISOU   78  CB  ILE B 151     3621   4345   4800   -652    566   -634       C  
ATOM     79  CG1 ILE B 151     -11.882 -13.688  11.253  1.00 31.40           C  
ANISOU   79  CG1 ILE B 151     3333   4050   4547   -649    577   -648       C  
ATOM     80  CG2 ILE B 151      -9.951 -14.943  10.260  1.00 44.98           C  
ANISOU   80  CG2 ILE B 151     5093   5789   6208   -653    592   -686       C  
ATOM     81  CD1 ILE B 151     -11.446 -13.863  12.687  1.00 39.07           C  
ANISOU   81  CD1 ILE B 151     4315   5021   5508   -645    590   -684       C  
ATOM     82  N   ARG B 152     -12.175 -16.839   7.897  1.00 30.53           N  
ANISOU   82  N   ARG B 152     3220   3984   4398   -661    515   -547       N  
ATOM     83  CA  ARG B 152     -11.709 -17.877   6.982  1.00 42.75           C  
ANISOU   83  CA  ARG B 152     4778   5544   5920   -665    505   -537       C  
ATOM     84  C   ARG B 152     -11.887 -17.477   5.522  1.00 42.68           C  
ANISOU   84  C   ARG B 152     4763   5534   5920   -670    499   -511       C  
ATOM     85  O   ARG B 152     -11.070 -17.859   4.675  1.00 31.30           O  
ANISOU   85  O   ARG B 152     3338   4100   4455   -673    505   -523       O  
ATOM     86  CB  ARG B 152     -12.418 -19.198   7.280  1.00 31.32           C  
ANISOU   86  CB  ARG B 152     3320   4109   4473   -664    476   -500       C  
ATOM     87  CG  ARG B 152     -11.953 -19.835   8.582  1.00 62.07           C  
ANISOU   87  CG  ARG B 152     7227   8009   8350   -659    485   -531       C  
ATOM     88  CD  ARG B 152     -12.630 -21.165   8.844  1.00 55.96           C  
ANISOU   88  CD  ARG B 152     6442   7244   7575   -659    457   -496       C  
ATOM     89  NE  ARG B 152     -14.021 -21.168   8.413  1.00 61.50           N  
ANISOU   89  NE  ARG B 152     7114   7940   8311   -663    425   -437       N  
ATOM     90  CZ  ARG B 152     -14.977 -21.888   8.983  1.00 68.14           C  
ANISOU   90  CZ  ARG B 152     7939   8783   9168   -663    400   -403       C  
ATOM     91  NH1 ARG B 152     -14.741 -22.622  10.059  1.00 75.50           N1+
ANISOU   91  NH1 ARG B 152     8878   9721  10087   -657    403   -421       N1+
ATOM     92  NH2 ARG B 152     -16.201 -21.869   8.465  1.00 48.72           N  
ANISOU   92  NH2 ARG B 152     5455   6320   6738   -668    371   -350       N  
ATOM     93  N   GLU B 153     -12.931 -16.712   5.199  1.00 42.87           N  
ANISOU   93  N   GLU B 153     4763   5548   5976   -673    486   -476       N  
ATOM     94  CA  GLU B 153     -13.078 -16.238   3.827  1.00 29.59           C  
ANISOU   94  CA  GLU B 153     3076   3865   4303   -679    481   -454       C  
ATOM     95  C   GLU B 153     -12.043 -15.169   3.503  1.00 32.14           C  
ANISOU   95  C   GLU B 153     3417   4180   4617   -678    515   -498       C  
ATOM     96  O   GLU B 153     -11.470 -15.164   2.407  1.00 27.24           O  
ANISOU   96  O   GLU B 153     2806   3560   3983   -681    521   -501       O  
ATOM     97  CB  GLU B 153     -14.484 -15.694   3.585  1.00 31.46           C  
ANISOU   97  CB  GLU B 153     3282   4095   4575   -682    457   -406       C  
ATOM     98  CG  GLU B 153     -14.755 -15.368   2.118  1.00 47.79           C  
ANISOU   98  CG  GLU B 153     5343   6162   6652   -690    446   -376       C  
ATOM     99  CD  GLU B 153     -16.092 -14.696   1.908  1.00 53.76           C  
ANISOU   99  CD  GLU B 153     6072   6911   7441   -695    424   -334       C  
ATOM    100  OE1 GLU B 153     -16.646 -14.164   2.893  1.00 61.22           O  
ANISOU  100  OE1 GLU B 153     7007   7849   8406   -692    425   -337       O  
ATOM    101  OE2 GLU B 153     -16.585 -14.688   0.760  1.00 51.65           O1-
ANISOU  101  OE2 GLU B 153     5794   6646   7182   -703    405   -298       O1-
ATOM    102  N   LEU B 154     -11.813 -14.236   4.431  1.00 32.93           N  
ANISOU  102  N   LEU B 154     3520   4267   4726   -674    537   -532       N  
ATOM    103  CA  LEU B 154     -10.802 -13.207   4.210  1.00 24.99           C  
ANISOU  103  CA  LEU B 154     2533   3250   3713   -673    570   -577       C  
ATOM    104  C   LEU B 154      -9.406 -13.817   4.146  1.00 30.83           C  
ANISOU  104  C   LEU B 154     3300   3996   4416   -673    588   -618       C  
ATOM    105  O   LEU B 154      -8.577 -13.402   3.328  1.00 22.73           O  
ANISOU  105  O   LEU B 154     2290   2967   3381   -676    606   -639       O  
ATOM    106  CB  LEU B 154     -10.879 -12.152   5.314  1.00 24.47           C  
ANISOU  106  CB  LEU B 154     2464   3169   3665   -669    587   -603       C  
ATOM    107  CG  LEU B 154     -12.167 -11.333   5.420  1.00 24.99           C  
ANISOU  107  CG  LEU B 154     2503   3225   3768   -669    574   -570       C  
ATOM    108  CD1 LEU B 154     -12.176 -10.526   6.707  1.00 17.77           C  
ANISOU  108  CD1 LEU B 154     1587   2298   2867   -664    591   -599       C  
ATOM    109  CD2 LEU B 154     -12.332 -10.423   4.211  1.00 19.64           C  
ANISOU  109  CD2 LEU B 154     1817   2539   3104   -673    577   -554       C  
ATOM    110  N   MET B 155      -9.132 -14.797   5.016  1.00 38.62           N  
ANISOU  110  N   MET B 155     4297   4994   5385   -671    584   -631       N  
ATOM    111  CA  MET B 155      -7.871 -15.533   4.963  1.00 31.27           C  
ANISOU  111  CA  MET B 155     3394   4072   4418   -671    597   -667       C  
ATOM    112  C   MET B 155      -7.703 -16.245   3.628  1.00 26.97           C  
ANISOU  112  C   MET B 155     2852   3538   3857   -676    586   -644       C  
ATOM    113  O   MET B 155      -6.643 -16.167   2.998  1.00 21.63           O  
ANISOU  113  O   MET B 155     2196   2860   3161   -679    603   -672       O  
ATOM    114  CB  MET B 155      -7.807 -16.536   6.119  1.00 39.54           C  
ANISOU  114  CB  MET B 155     4446   5130   5448   -668    591   -677       C  
ATOM    115  CG  MET B 155      -7.239 -16.019   7.451  1.00 22.84           C  
ANISOU  115  CG  MET B 155     2342   3006   3330   -665    613   -724       C  
ATOM    116  SD  MET B 155      -5.562 -15.344   7.396  1.00 45.58           S  
ANISOU  116  SD  MET B 155     5254   5876   6188   -668    650   -789       S  
ATOM    117  CE  MET B 155      -5.818 -13.641   6.950  1.00 36.19           C  
ANISOU  117  CE  MET B 155     4054   4664   5031   -669    665   -790       C  
ATOM    118  N   ASP B 156      -8.747 -16.948   3.178  1.00 27.84           N  
ANISOU  118  N   ASP B 156     2943   3657   3979   -678    555   -592       N  
ATOM    119  CA  ASP B 156      -8.681 -17.622   1.886  1.00 26.01           C  
ANISOU  119  CA  ASP B 156     2713   3435   3735   -682    541   -566       C  
ATOM    120  C   ASP B 156      -8.533 -16.618   0.748  1.00 22.56           C  
ANISOU  120  C   ASP B 156     2275   2989   3308   -686    552   -564       C  
ATOM    121  O   ASP B 156      -7.769 -16.848  -0.196  1.00 24.55           O  
ANISOU  121  O   ASP B 156     2544   3244   3541   -689    560   -574       O  
ATOM    122  CB  ASP B 156      -9.922 -18.493   1.686  1.00 30.21           C  
ANISOU  122  CB  ASP B 156     3222   3975   4282   -684    505   -508       C  
ATOM    123  CG  ASP B 156      -9.935 -19.195   0.342  1.00 41.61           C  
ANISOU  123  CG  ASP B 156     4666   5429   5715   -689    488   -478       C  
ATOM    124  OD1 ASP B 156      -9.136 -20.136   0.149  1.00 48.62           O  
ANISOU  124  OD1 ASP B 156     5573   6328   6573   -689    491   -494       O  
ATOM    125  OD2 ASP B 156     -10.746 -18.804  -0.524  1.00 49.90           O1-
ANISOU  125  OD2 ASP B 156     5697   6474   6789   -693    471   -439       O1-
ATOM    126  N   ALA B 157      -9.256 -15.497   0.822  1.00 21.81           N  
ANISOU  126  N   ALA B 157     2162   2879   3244   -686    553   -552       N  
ATOM    127  CA  ALA B 157      -9.160 -14.481  -0.220  1.00 22.61           C  
ANISOU  127  CA  ALA B 157     2263   2970   3358   -689    565   -549       C  
ATOM    128  C   ALA B 157      -7.767 -13.868  -0.270  1.00 28.37           C  
ANISOU  128  C   ALA B 157     3019   3691   4070   -689    600   -604       C  
ATOM    129  O   ALA B 157      -7.249 -13.569  -1.353  1.00 26.54           O  
ANISOU  129  O   ALA B 157     2796   3456   3833   -693    609   -608       O  
ATOM    130  CB  ALA B 157     -10.214 -13.395   0.000  1.00 24.17           C  
ANISOU  130  CB  ALA B 157     2437   3155   3592   -689    559   -527       C  
ATOM    131  N   GLN B 158      -7.146 -13.664   0.895  1.00 33.50           N  
ANISOU  131  N   GLN B 158     3681   4336   4712   -685    619   -646       N  
ATOM    132  CA  GLN B 158      -5.806 -13.088   0.918  1.00 25.82           C  
ANISOU  132  CA  GLN B 158     2734   3353   3726   -686    652   -699       C  
ATOM    133  C   GLN B 158      -4.791 -14.026   0.277  1.00 26.31           C  
ANISOU  133  C   GLN B 158     2818   3426   3754   -690    654   -715       C  
ATOM    134  O   GLN B 158      -3.963 -13.593  -0.534  1.00 18.34           O  
ANISOU  134  O   GLN B 158     1824   2408   2737   -693    672   -734       O  
ATOM    135  CB  GLN B 158      -5.405 -12.764   2.358  1.00 30.32           C  
ANISOU  135  CB  GLN B 158     3311   3915   4294   -683    668   -739       C  
ATOM    136  CG  GLN B 158      -4.006 -12.180   2.514  1.00 28.67           C  
ANISOU  136  CG  GLN B 158     3128   3693   4071   -684    700   -796       C  
ATOM    137  CD  GLN B 158      -3.994 -10.664   2.448  1.00 38.01           C  
ANISOU  137  CD  GLN B 158     4306   4855   5282   -684    721   -809       C  
ATOM    138  NE2 GLN B 158      -3.234 -10.040   3.340  1.00 27.52           N  
ANISOU  138  NE2 GLN B 158     2992   3512   3954   -684    745   -855       N  
ATOM    139  OE1 GLN B 158      -4.662 -10.061   1.607  1.00 39.71           O  
ANISOU  139  OE1 GLN B 158     4507   5065   5518   -685    715   -780       O  
ATOM    140  N   MET B 159      -4.858 -15.318   0.606  1.00 30.78           N  
ANISOU  140  N   MET B 159     3387   4008   4299   -688    638   -705       N  
ATOM    141  CA  MET B 159      -3.897 -16.276   0.065  1.00 27.09           C  
ANISOU  141  CA  MET B 159     2943   3554   3799   -691    639   -720       C  
ATOM    142  C   MET B 159      -4.000 -16.375  -1.452  1.00 26.08           C  
ANISOU  142  C   MET B 159     2812   3428   3671   -696    632   -691       C  
ATOM    143  O   MET B 159      -2.982 -16.456  -2.149  1.00 21.15           O  
ANISOU  143  O   MET B 159     2207   2802   3027   -699    646   -715       O  
ATOM    144  CB  MET B 159      -4.115 -17.647   0.707  1.00 20.66           C  
ANISOU  144  CB  MET B 159     2128   2757   2965   -689    619   -709       C  
ATOM    145  CG  MET B 159      -3.344 -18.783   0.044  1.00 28.98           C  
ANISOU  145  CG  MET B 159     3200   3825   3985   -692    616   -714       C  
ATOM    146  SD  MET B 159      -4.296 -19.676  -1.205  1.00 29.76           S  
ANISOU  146  SD  MET B 159     3282   3938   4088   -694    583   -652       S  
ATOM    147  CE  MET B 159      -5.797 -20.047  -0.301  1.00 21.86           C  
ANISOU  147  CE  MET B 159     2253   2941   3112   -691    554   -609       C  
ATOM    148  N   LYS B 160      -5.224 -16.370  -1.981  1.00 27.06           N  
ANISOU  148  N   LYS B 160     2910   3556   3816   -696    608   -640       N  
ATOM    149  CA  LYS B 160      -5.421 -16.548  -3.412  1.00 22.94           C  
ANISOU  149  CA  LYS B 160     2385   3037   3295   -701    596   -609       C  
ATOM    150  C   LYS B 160      -5.010 -15.329  -4.226  1.00 21.51           C  
ANISOU  150  C   LYS B 160     2207   2839   3125   -704    618   -622       C  
ATOM    151  O   LYS B 160      -4.743 -15.467  -5.425  1.00 24.64           O  
ANISOU  151  O   LYS B 160     2610   3237   3514   -708    617   -611       O  
ATOM    152  CB  LYS B 160      -6.883 -16.893  -3.701  1.00 32.03           C  
ANISOU  152  CB  LYS B 160     3506   4194   4468   -702    562   -548       C  
ATOM    153  CG  LYS B 160      -7.309 -18.250  -3.177  1.00 37.79           C  
ANISOU  153  CG  LYS B 160     4231   4941   5187   -701    537   -527       C  
ATOM    154  CD  LYS B 160      -8.661 -18.654  -3.744  1.00 40.80           C  
ANISOU  154  CD  LYS B 160     4586   5326   5590   -704    501   -465       C  
ATOM    155  CE  LYS B 160      -9.145 -19.965  -3.142  1.00 36.74           C  
ANISOU  155  CE  LYS B 160     4065   4826   5069   -703    476   -442       C  
ATOM    156  NZ  LYS B 160     -10.584 -19.903  -2.771  1.00 46.10           N1+
ANISOU  156  NZ  LYS B 160     5220   6006   6288   -704    448   -396       N1+
ATOM    157  N   THR B 161      -4.942 -14.146  -3.613  1.00 25.19           N  
ANISOU  157  N   THR B 161     2672   3289   3611   -701    637   -646       N  
ATOM    158  CA  THR B 161      -4.796 -12.908  -4.367  1.00 30.67           C  
ANISOU  158  CA  THR B 161     3364   3966   4323   -704    656   -652       C  
ATOM    159  C   THR B 161      -3.559 -12.099  -3.999  1.00 30.54           C  
ANISOU  159  C   THR B 161     3370   3933   4302   -703    692   -707       C  
ATOM    160  O   THR B 161      -3.385 -10.993  -4.525  1.00 33.55           O  
ANISOU  160  O   THR B 161     3750   4296   4700   -705    709   -715       O  
ATOM    161  CB  THR B 161      -6.046 -12.035  -4.186  1.00 27.03           C  
ANISOU  161  CB  THR B 161     2877   3498   3897   -703    645   -620       C  
ATOM    162  CG2 THR B 161      -7.270 -12.761  -4.717  1.00 21.72           C  
ANISOU  162  CG2 THR B 161     2181   2839   3232   -705    609   -562       C  
ATOM    163  OG1 THR B 161      -6.242 -11.758  -2.793  1.00 23.06           O  
ANISOU  163  OG1 THR B 161     2369   2989   3402   -697    650   -638       O  
ATOM    164  N   PHE B 162      -2.697 -12.603  -3.121  1.00 28.68           N  
ANISOU  164  N   PHE B 162     3153   3700   4044   -703    702   -746       N  
ATOM    165  CA  PHE B 162      -1.480 -11.904  -2.712  1.00 27.54           C  
ANISOU  165  CA  PHE B 162     3030   3538   3895   -704    734   -799       C  
ATOM    166  C   PHE B 162      -0.282 -12.715  -3.195  1.00 29.67           C  
ANISOU  166  C   PHE B 162     3325   3814   4134   -708    741   -823       C  
ATOM    167  O   PHE B 162       0.072 -13.734  -2.596  1.00 30.96           O  
ANISOU  167  O   PHE B 162     3499   3991   4274   -707    733   -835       O  
ATOM    168  CB  PHE B 162      -1.446 -11.712  -1.198  1.00 25.42           C  
ANISOU  168  CB  PHE B 162     2762   3265   3630   -700    740   -826       C  
ATOM    169  CG  PHE B 162      -0.426 -10.709  -0.728  1.00 26.85           C  
ANISOU  169  CG  PHE B 162     2960   3425   3817   -702    772   -876       C  
ATOM    170  CD1 PHE B 162       0.342  -9.990  -1.633  1.00 27.71           C  
ANISOU  170  CD1 PHE B 162     3080   3518   3932   -706    794   -892       C  
ATOM    171  CD2 PHE B 162      -0.232 -10.491   0.627  1.00 25.36           C  
ANISOU  171  CD2 PHE B 162     2774   3231   3631   -699    780   -905       C  
ATOM    172  CE1 PHE B 162       1.276  -9.073  -1.197  1.00 17.65           C  
ANISOU  172  CE1 PHE B 162     1820   2221   2665   -707    822   -936       C  
ATOM    173  CE2 PHE B 162       0.701  -9.575   1.070  1.00 21.91           C  
ANISOU  173  CE2 PHE B 162     2351   2773   3200   -701    809   -950       C  
ATOM    174  CZ  PHE B 162       1.457  -8.864   0.155  1.00 27.91           C  
ANISOU  174  CZ  PHE B 162     3122   3515   3967   -706    829   -965       C  
ATOM    175  N   ASP B 163       0.341 -12.260  -4.280  1.00 31.86           N  
ANISOU  175  N   ASP B 163     3612   4079   4413   -712    757   -830       N  
ATOM    176  CA  ASP B 163       1.587 -12.854  -4.764  1.00 31.90           C  
ANISOU  176  CA  ASP B 163     3644   4085   4391   -717    768   -857       C  
ATOM    177  C   ASP B 163       2.725 -12.324  -3.895  1.00 44.15           C  
ANISOU  177  C   ASP B 163     5215   5620   5941   -719    794   -912       C  
ATOM    178  O   ASP B 163       3.414 -11.356  -4.228  1.00 45.81           O  
ANISOU  178  O   ASP B 163     5433   5807   6164   -722    819   -935       O  
ATOM    179  CB  ASP B 163       1.801 -12.532  -6.238  1.00 43.87           C  
ANISOU  179  CB  ASP B 163     5162   5593   5911   -721    774   -843       C  
ATOM    180  CG  ASP B 163       2.999 -13.252  -6.827  1.00 52.97           C  
ANISOU  180  CG  ASP B 163     6341   6749   7038   -726    782   -866       C  
ATOM    181  OD1 ASP B 163       3.557 -14.141  -6.146  1.00 56.16           O  
ANISOU  181  OD1 ASP B 163     6758   7163   7417   -727    779   -887       O  
ATOM    182  OD2 ASP B 163       3.382 -12.931  -7.970  1.00 46.66           O1-
ANISOU  182  OD2 ASP B 163     5547   5938   6241   -730    793   -862       O1-
ATOM    183  N   THR B 164       2.911 -12.973  -2.740  1.00 39.45           N  
ANISOU  183  N   THR B 164     4624   5034   5329   -717    789   -930       N  
ATOM    184  CA  THR B 164       3.901 -12.502  -1.774  1.00 35.39           C  
ANISOU  184  CA  THR B 164     4127   4504   4815   -718    811   -981       C  
ATOM    185  C   THR B 164       5.318 -12.595  -2.321  1.00 40.23           C  
ANISOU  185  C   THR B 164     4765   5107   5414   -726    831  -1014       C  
ATOM    186  O   THR B 164       6.198 -11.839  -1.892  1.00 51.68           O  
ANISOU  186  O   THR B 164     6228   6537   6873   -729    854  -1054       O  
ATOM    187  CB  THR B 164       3.795 -13.285  -0.465  1.00 33.28           C  
ANISOU  187  CB  THR B 164     3861   4252   4532   -716    800   -992       C  
ATOM    188  CG2 THR B 164       2.447 -13.043   0.187  1.00 24.98           C  
ANISOU  188  CG2 THR B 164     2784   3207   3499   -709    785   -963       C  
ATOM    189  OG1 THR B 164       3.959 -14.685  -0.724  1.00 49.65           O  
ANISOU  189  OG1 THR B 164     5943   6349   6574   -716    782   -982       O  
ATOM    190  N   THR B 165       5.565 -13.509  -3.255  1.00 46.02           N  
ANISOU  190  N   THR B 165     5507   5852   6125   -728    820  -1000       N  
ATOM    191  CA  THR B 165       6.880 -13.628  -3.866  1.00 41.87           C  
ANISOU  191  CA  THR B 165     5005   5315   5588   -735    838  -1029       C  
ATOM    192  C   THR B 165       7.038 -12.734  -5.085  1.00 51.61           C  
ANISOU  192  C   THR B 165     6238   6530   6842   -738    853  -1020       C  
ATOM    193  O   THR B 165       8.151 -12.621  -5.613  1.00 51.85           O  
ANISOU  193  O   THR B 165     6286   6547   6869   -742    867  -1034       O  
ATOM    194  CB  THR B 165       7.143 -15.079  -4.274  1.00 40.50           C  
ANISOU  194  CB  THR B 165     4842   5165   5381   -737    819  -1018       C  
ATOM    195  CG2 THR B 165       7.094 -15.982  -3.052  1.00 60.73           C  
ANISOU  195  CG2 THR B 165     7402   7747   7923   -730    798  -1012       C  
ATOM    196  OG1 THR B 165       6.138 -15.502  -5.202  1.00 59.87           O  
ANISOU  196  OG1 THR B 165     7280   7634   7833   -734    798   -972       O  
ATOM    197  N   PHE B 166       5.952 -12.105  -5.538  1.00 40.18           N  
ANISOU  197  N   PHE B 166     4769   5082   5416   -734    847   -985       N  
ATOM    198  CA  PHE B 166       5.968 -11.204  -6.687  1.00 50.98           C  
ANISOU  198  CA  PHE B 166     6134   6431   6803   -736    860   -974       C  
ATOM    199  C   PHE B 166       6.539 -11.897  -7.920  1.00 47.33           C  
ANISOU  199  C   PHE B 166     5686   5973   6324   -741    859   -966       C  
ATOM    200  O   PHE B 166       7.178 -11.266  -8.767  1.00 38.92           O  
ANISOU  200  O   PHE B 166     4630   4888   5270   -745    880   -975       O  
ATOM    201  CB  PHE B 166       6.737  -9.918  -6.366  1.00 28.39           C  
ANISOU  201  CB  PHE B 166     3281   3538   3966   -738    892  -1011       C  
ATOM    202  CG  PHE B 166       6.074  -9.064  -5.316  1.00 50.68           C  
ANISOU  202  CG  PHE B 166     6089   6356   6810   -733    895  -1014       C  
ATOM    203  CD1 PHE B 166       5.995  -9.495  -3.997  1.00 49.33           C  
ANISOU  203  CD1 PHE B 166     5918   6195   6630   -732    887  -1031       C  
ATOM    204  CD2 PHE B 166       5.523  -7.838  -5.644  1.00 50.64           C  
ANISOU  204  CD2 PHE B 166     6070   6334   6837   -731    906  -1002       C  
ATOM    205  CE1 PHE B 166       5.383  -8.720  -3.030  1.00 43.64           C  
ANISOU  205  CE1 PHE B 166     5184   5467   5930   -727    889  -1034       C  
ATOM    206  CE2 PHE B 166       4.911  -7.057  -4.678  1.00 48.66           C  
ANISOU  206  CE2 PHE B 166     5806   6077   6607   -727    908  -1005       C  
ATOM    207  CZ  PHE B 166       4.842  -7.499  -3.371  1.00 64.05           C  
ANISOU  207  CZ  PHE B 166     7755   8036   8544   -725    900  -1022       C  
ATOM    208  N   SER B 167       6.298 -13.207  -8.020  1.00 36.01           N  
ANISOU  208  N   SER B 167     4253   4565   4863   -740    835   -948       N  
ATOM    209  CA  SER B 167       6.831 -13.992  -9.127  1.00 38.37           C  
ANISOU  209  CA  SER B 167     4566   4872   5143   -745    832   -940       C  
ATOM    210  C   SER B 167       6.141 -13.652 -10.439  1.00 36.73           C  
ANISOU  210  C   SER B 167     4346   4663   4948   -745    827   -901       C  
ATOM    211  O   SER B 167       6.764 -13.731 -11.504  1.00 54.36           O  
ANISOU  211  O   SER B 167     6591   6887   7176   -749    837   -902       O  
ATOM    212  CB  SER B 167       6.700 -15.484  -8.819  1.00 37.41           C  
ANISOU  212  CB  SER B 167     4448   4778   4990   -744    807   -931       C  
ATOM    213  OG  SER B 167       5.414 -15.787  -8.307  1.00 46.09           O  
ANISOU  213  OG  SER B 167     5524   5897   6091   -738    782   -898       O  
ATOM    214  N   HIS B 168       4.864 -13.281 -10.384  1.00 40.05           N  
ANISOU  214  N   HIS B 168     4742   5090   5385   -740    812   -867       N  
ATOM    215  CA  HIS B 168       4.097 -12.946 -11.574  1.00 44.12           C  
ANISOU  215  CA  HIS B 168     5243   5606   5915   -741    804   -827       C  
ATOM    216  C   HIS B 168       4.172 -11.461 -11.907  1.00 36.87           C  
ANISOU  216  C   HIS B 168     4321   4661   5027   -741    829   -835       C  
ATOM    217  O   HIS B 168       3.413 -10.986 -12.756  1.00 40.39           O  
ANISOU  217  O   HIS B 168     4751   5104   5489   -740    824   -801       O  
ATOM    218  CB  HIS B 168       2.638 -13.371 -11.385  1.00 39.37           C  
ANISOU  218  CB  HIS B 168     4616   5026   5317   -736    772   -781       C  
ATOM    219  CG  HIS B 168       2.474 -14.819 -11.038  1.00 45.46           C  
ANISOU  219  CG  HIS B 168     5389   5825   6061   -736    747   -770       C  
ATOM    220  CD2 HIS B 168       2.111 -15.420  -9.881  1.00 55.64           C  
ANISOU  220  CD2 HIS B 168     6673   7128   7342   -733    733   -772       C  
ATOM    221  ND1 HIS B 168       2.705 -15.836 -11.941  1.00 57.85           N  
ANISOU  221  ND1 HIS B 168     6967   7407   7606   -739    735   -755       N  
ATOM    222  CE1 HIS B 168       2.485 -17.000 -11.355  1.00 47.00           C  
ANISOU  222  CE1 HIS B 168     5593   6053   6211   -738    714   -748       C  
ATOM    223  NE2 HIS B 168       2.124 -16.775 -10.104  1.00 53.80           N  
ANISOU  223  NE2 HIS B 168     6444   6915   7081   -733    713   -757       N  
ATOM    224  N   PHE B 169       5.076 -10.729 -11.260  1.00 31.28           N  
ANISOU  224  N   PHE B 169     3626   3930   4328   -741    856   -877       N  
ATOM    225  CA  PHE B 169       5.314  -9.314 -11.543  1.00 36.20           C  
ANISOU  225  CA  PHE B 169     4249   4524   4980   -742    883   -889       C  
ATOM    226  C   PHE B 169       6.451  -9.203 -12.554  1.00 56.72           C  
ANISOU  226  C   PHE B 169     6868   7104   7577   -748    906   -906       C  
ATOM    227  O   PHE B 169       7.628  -9.261 -12.189  1.00 48.08           O  
ANISOU  227  O   PHE B 169     5795   5995   6477   -751    924   -945       O  
ATOM    228  CB  PHE B 169       5.630  -8.558 -10.257  1.00 33.65           C  
ANISOU  228  CB  PHE B 169     3928   4186   4672   -740    899   -925       C  
ATOM    229  CG  PHE B 169       5.917  -7.100 -10.466  1.00 34.51           C  
ANISOU  229  CG  PHE B 169     4036   4264   4812   -741    929   -940       C  
ATOM    230  CD1 PHE B 169       5.111  -6.339 -11.293  1.00 32.72           C  
ANISOU  230  CD1 PHE B 169     3794   4032   4607   -738    928   -909       C  
ATOM    231  CD2 PHE B 169       6.989  -6.491  -9.834  1.00 31.36           C  
ANISOU  231  CD2 PHE B 169     3653   3841   4421   -742    955   -984       C  
ATOM    232  CE1 PHE B 169       5.368  -5.003 -11.492  1.00 33.14           C  
ANISOU  232  CE1 PHE B 169     3848   4057   4690   -738    955   -922       C  
ATOM    233  CE2 PHE B 169       7.249  -5.148 -10.028  1.00 24.17           C  
ANISOU  233  CE2 PHE B 169     2742   2899   3542   -743    982   -996       C  
ATOM    234  CZ  PHE B 169       6.437  -4.406 -10.859  1.00 25.48           C  
ANISOU  234  CZ  PHE B 169     2894   3060   3727   -740    983   -966       C  
ATOM    235  N   LYS B 170       6.098  -9.040 -13.829  1.00 65.66           N  
ANISOU  235  N   LYS B 170     7997   8234   8715   -749    905   -877       N  
ATOM    236  CA  LYS B 170       7.060  -8.949 -14.918  1.00 55.83           C  
ANISOU  236  CA  LYS B 170     6772   6972   7470   -753    925   -887       C  
ATOM    237  C   LYS B 170       6.694  -7.780 -15.824  1.00 59.59           C  
ANISOU  237  C   LYS B 170     7239   7428   7974   -752    941   -869       C  
ATOM    238  O   LYS B 170       5.653  -7.136 -15.657  1.00 70.90           O  
ANISOU  238  O   LYS B 170     8651   8865   9424   -749    933   -847       O  
ATOM    239  CB  LYS B 170       7.107 -10.275 -15.691  1.00 54.62           C  
ANISOU  239  CB  LYS B 170     6624   6841   7287   -756    905   -867       C  
ATOM    240  CG  LYS B 170       7.578 -11.428 -14.801  1.00 68.51           C  
ANISOU  240  CG  LYS B 170     8395   8617   9018   -757    892   -887       C  
ATOM    241  CD  LYS B 170       7.400 -12.790 -15.435  1.00 62.99           C  
ANISOU  241  CD  LYS B 170     7700   7945   8290   -759    867   -864       C  
ATOM    242  CE  LYS B 170       5.919 -13.057 -15.648  1.00 75.63           C  
ANISOU  242  CE  LYS B 170     9275   9570   9893   -755    838   -815       C  
ATOM    243  NZ  LYS B 170       5.580 -14.498 -15.723  1.00 82.77           N1+
ANISOU  243  NZ  LYS B 170    10179  10503  10766   -756    808   -795       N1+
ATOM    244  N   ASN B 171       7.573  -7.511 -16.794  1.00 52.29           N  
ANISOU  244  N   ASN B 171     6331   6482   7054   -756    964   -879       N  
ATOM    245  CA  ASN B 171       7.371  -6.453 -17.789  1.00 52.36           C  
ANISOU  245  CA  ASN B 171     6337   6470   7088   -755    982   -863       C  
ATOM    246  C   ASN B 171       7.144  -5.097 -17.123  1.00 56.28           C  
ANISOU  246  C   ASN B 171     6822   6946   7615   -752   1000   -876       C  
ATOM    247  O   ASN B 171       6.243  -4.340 -17.488  1.00 79.00           O  
ANISOU  247  O   ASN B 171     9682   9821  10512   -749    998   -851       O  
ATOM    248  CB  ASN B 171       6.219  -6.792 -18.739  1.00 71.52           C  
ANISOU  248  CB  ASN B 171     8746   8918   9510   -755    958   -814       C  
ATOM    249  CG  ASN B 171       6.472  -8.053 -19.538  1.00 85.96           C  
ANISOU  249  CG  ASN B 171    10587  10766  11310   -759    942   -800       C  
ATOM    250  ND2 ASN B 171       5.519  -8.411 -20.389  1.00 82.53           N  
ANISOU  250  ND2 ASN B 171    10139  10349  10869   -760    921   -758       N  
ATOM    251  OD1 ASN B 171       7.519  -8.690 -19.407  1.00 89.65           O  
ANISOU  251  OD1 ASN B 171    11075  11228  11759   -762    951   -827       O  
ATOM    252  N   PHE B 172       7.978  -4.791 -16.135  1.00 49.32           N  
ANISOU  252  N   PHE B 172     5952   6048   6739   -752   1018   -916       N  
ATOM    253  CA  PHE B 172       7.921  -3.512 -15.448  1.00 46.38           C  
ANISOU  253  CA  PHE B 172     5572   5653   6395   -750   1037   -934       C  
ATOM    254  C   PHE B 172       9.065  -2.619 -15.909  1.00 38.60           C  
ANISOU  254  C   PHE B 172     4606   4630   5431   -753   1076   -960       C  
ATOM    255  O   PHE B 172      10.129  -3.098 -16.314  1.00 39.04           O  
ANISOU  255  O   PHE B 172     4682   4675   5477   -757   1088   -976       O  
ATOM    256  CB  PHE B 172       7.980  -3.697 -13.929  1.00 32.82           C  
ANISOU  256  CB  PHE B 172     3853   3945   4673   -749   1030   -959       C  
ATOM    257  CG  PHE B 172       9.037  -4.663 -13.471  1.00 28.37           C  
ANISOU  257  CG  PHE B 172     3309   3385   4085   -753   1030   -989       C  
ATOM    258  CD1 PHE B 172      10.339  -4.238 -13.266  1.00 28.83           C  
ANISOU  258  CD1 PHE B 172     3388   3414   4152   -757   1059  -1027       C  
ATOM    259  CD2 PHE B 172       8.726  -5.991 -13.227  1.00 30.95           C  
ANISOU  259  CD2 PHE B 172     3635   3744   4380   -753   1001   -978       C  
ATOM    260  CE1 PHE B 172      11.315  -5.120 -12.838  1.00 26.05           C  
ANISOU  260  CE1 PHE B 172     3054   3066   3779   -762   1058  -1054       C  
ATOM    261  CE2 PHE B 172       9.697  -6.880 -12.797  1.00 32.31           C  
ANISOU  261  CE2 PHE B 172     3826   3921   4530   -758   1000  -1005       C  
ATOM    262  CZ  PHE B 172      10.994  -6.442 -12.603  1.00 25.72           C  
ANISOU  262  CZ  PHE B 172     3011   3057   3704   -762   1029  -1043       C  
ATOM    263  N   ARG B 173       8.839  -1.310 -15.838  1.00 30.43           N  
ANISOU  263  N   ARG B 173     3563   3572   4427   -750   1095   -963       N  
ATOM    264  CA  ARG B 173       9.861  -0.354 -16.228  1.00 30.06           C  
ANISOU  264  CA  ARG B 173     3532   3485   4405   -751   1133   -986       C  
ATOM    265  C   ARG B 173      10.951  -0.269 -15.166  1.00 39.37           C  
ANISOU  265  C   ARG B 173     4726   4649   5586   -755   1149  -1030       C  
ATOM    266  O   ARG B 173      10.718  -0.517 -13.980  1.00 39.61           O  
ANISOU  266  O   ARG B 173     4750   4694   5607   -754   1135  -1044       O  
ATOM    267  CB  ARG B 173       9.248   1.027 -16.457  1.00 33.67           C  
ANISOU  267  CB  ARG B 173     3975   3925   4893   -747   1148   -975       C  
ATOM    268  CG  ARG B 173       8.303   1.103 -17.647  1.00 40.36           C  
ANISOU  268  CG  ARG B 173     4811   4781   5743   -745   1137   -932       C  
ATOM    269  CD  ARG B 173       7.572   2.436 -17.670  1.00 39.47           C  
ANISOU  269  CD  ARG B 173     4682   4654   5660   -740   1148   -922       C  
ATOM    270  NE  ARG B 173       6.441   2.449 -16.749  1.00 38.94           N  
ANISOU  270  NE  ARG B 173     4592   4611   5594   -737   1122   -910       N  
ATOM    271  CZ  ARG B 173       5.703   3.517 -16.478  1.00 52.43           C  
ANISOU  271  CZ  ARG B 173     6284   6310   7327   -733   1126   -903       C  
ATOM    272  NH1 ARG B 173       5.949   4.689 -17.043  1.00 53.50           N1+
ANISOU  272  NH1 ARG B 173     6421   6415   7489   -731   1156   -906       N1+
ATOM    273  NH2 ARG B 173       4.698   3.410 -15.614  1.00 53.90           N  
ANISOU  273  NH2 ARG B 173     6448   6518   7511   -730   1101   -891       N  
ATOM    274  N   LEU B 174      12.156   0.059 -15.611  1.00 35.04           N  
ANISOU  274  N   LEU B 174     4197   4069   5048   -759   1179  -1051       N  
ATOM    275  CA  LEU B 174      13.302   0.242 -14.740  1.00 34.61           C  
ANISOU  275  CA  LEU B 174     4153   3999   4997   -761   1192  -1081       C  
ATOM    276  C   LEU B 174      14.018   1.530 -15.115  1.00 41.60           C  
ANISOU  276  C   LEU B 174     5043   4848   5914   -760   1224  -1083       C  
ATOM    277  O   LEU B 174      13.928   1.981 -16.262  1.00 54.99           O  
ANISOU  277  O   LEU B 174     6746   6521   7627   -761   1247  -1078       O  
ATOM    278  CB  LEU B 174      14.279  -0.937 -14.840  1.00 34.32           C  
ANISOU  278  CB  LEU B 174     4130   3979   4930   -764   1177  -1074       C  
ATOM    279  CG  LEU B 174      13.871  -2.204 -14.090  1.00 50.01           C  
ANISOU  279  CG  LEU B 174     6113   6005   6885   -764   1142  -1072       C  
ATOM    280  CD1 LEU B 174      14.792  -3.357 -14.448  1.00 36.70           C  
ANISOU  280  CD1 LEU B 174     4441   4332   5173   -766   1130  -1064       C  
ATOM    281  CD2 LEU B 174      13.876  -1.953 -12.593  1.00 44.75           C  
ANISOU  281  CD2 LEU B 174     5435   5349   6217   -760   1129  -1081       C  
ATOM    282  N   PRO B 175      14.727   2.169 -14.148  1.00 37.21           N  
ANISOU  282  N   PRO B 175     4485   4284   5367   -758   1228  -1090       N  
ATOM    283  CA  PRO B 175      15.529   3.322 -14.473  1.00 35.77           C  
ANISOU  283  CA  PRO B 175     4308   4067   5214   -758   1259  -1092       C  
ATOM    284  C   PRO B 175      16.679   2.830 -15.349  1.00 55.50           C  
ANISOU  284  C   PRO B 175     6826   6552   7709   -761   1274  -1085       C  
ATOM    285  O   PRO B 175      17.369   1.923 -14.942  1.00 57.28           O  
ANISOU  285  O   PRO B 175     7060   6795   7911   -763   1259  -1082       O  
ATOM    286  CB  PRO B 175      16.066   3.767 -13.120  1.00 33.08           C  
ANISOU  286  CB  PRO B 175     3964   3730   4876   -757   1254  -1101       C  
ATOM    287  CG  PRO B 175      15.055   3.284 -12.142  1.00 34.42           C  
ANISOU  287  CG  PRO B 175     4121   3930   5028   -755   1225  -1105       C  
ATOM    288  CD  PRO B 175      14.754   1.914 -12.686  1.00 43.84           C  
ANISOU  288  CD  PRO B 175     5316   5147   6194   -757   1205  -1097       C  
ATOM    289  N   GLY B 176      16.834   3.426 -16.530  1.00 69.59           N  
ANISOU  289  N   GLY B 176     8618   8305   9519   -760   1304  -1080       N  
ATOM    290  CA  GLY B 176      17.886   3.000 -17.470  1.00 68.80           C  
ANISOU  290  CA  GLY B 176     8535   8189   9417   -761   1320  -1072       C  
ATOM    291  C   GLY B 176      19.221   3.663 -17.202  1.00 68.84           C  
ANISOU  291  C   GLY B 176     8550   8183   9423   -763   1330  -1073       C  
ATOM    292  O   GLY B 176      19.291   4.523 -16.307  1.00 59.30           O  
ANISOU  292  O   GLY B 176     7336   6972   8223   -762   1331  -1082       O  
ATOM    293  N   VAL B 177      20.255   3.153 -17.878  1.00 85.31           N  
ANISOU  293  N   VAL B 177    10653  10264  11498   -765   1336  -1065       N  
ATOM    294  CA  VAL B 177      21.643   3.656 -17.674  1.00 83.92           C  
ANISOU  294  CA  VAL B 177    10488  10076  11323   -766   1346  -1066       C  
ATOM    295  C   VAL B 177      21.898   4.825 -18.614  1.00 80.52           C  
ANISOU  295  C   VAL B 177    10064   9603  10928   -764   1386  -1066       C  
ATOM    296  O   VAL B 177      22.196   4.577 -19.793  1.00 75.88           O  
ANISOU  296  O   VAL B 177     9471   9004  10355   -763   1394  -1074       O  
ATOM    297  CB  VAL B 177      22.687   2.549 -17.896  1.00 87.03           C  
ANISOU  297  CB  VAL B 177    10896  10477  11694   -769   1339  -1057       C  
ATOM    298  CG1 VAL B 177      23.786   2.599 -16.849  1.00 66.02           C  
ANISOU  298  CG1 VAL B 177     8229   7859   8998   -771   1299  -1057       C  
ATOM    299  CG2 VAL B 177      22.049   1.169 -17.960  1.00 88.98           C  
ANISOU  299  CG2 VAL B 177    11154  10704  11951   -769   1361  -1046       C  
ATOM    300  N   LEU B 178      21.772   6.040 -18.098  1.00 30.00           N  
ATOM    301  CA  LEU B 178      22.033   7.262 -18.887  1.00 30.00           C  
ATOM    302  C   LEU B 178      22.455   8.301 -17.859  1.00 30.00           C  
ATOM    303  O   LEU B 178      21.774   9.338 -17.762  1.00 30.00           O  
ATOM    304  CB  LEU B 178      20.748   7.681 -19.603  1.00 30.00           C  
ATOM    305  CG  LEU B 178      20.798   7.657 -21.131  1.00 30.00           C  
ATOM    306  CD1 LEU B 178      20.198   8.928 -21.710  1.00 30.00           C  
ATOM    307  CD2 LEU B 178      22.219   7.463 -21.638  1.00 30.00           C  
ATOM    308  N   SER B 179      23.518   8.007 -17.097  1.00 30.00           N  
ATOM    309  CA  SER B 179      23.978   8.925 -16.025  1.00 30.00           C  
ATOM    310  C   SER B 179      24.202  10.301 -16.647  1.00 30.00           C  
ATOM    311  O   SER B 179      24.217  11.284 -15.886  1.00 30.00           O  
ATOM    312  CB  SER B 179      25.178   8.375 -15.311  1.00 30.00           C  
ATOM    313  OG  SER B 179      25.651   9.296 -14.344  1.00 30.00           O  
ATOM    314  N   SER B 180      24.329  10.360 -17.979  1.00 30.00           N  
ATOM    315  CA  SER B 180      24.454  11.655 -18.701  1.00 30.00           C  
ATOM    316  C   SER B 180      23.523  11.672 -19.919  1.00 30.00           C  
ATOM    317  O   SER B 180      23.398  10.615 -20.566  1.00 30.00           O  
ATOM    318  CB  SER B 180      25.871  11.915 -19.122  1.00 30.00           C  
ATOM    319  OG  SER B 180      25.980  13.178 -19.761  1.00 30.00           O  
ATOM    320  N   GLY B 181      22.912  12.825 -20.229  1.00 30.00           N  
ATOM    321  CA  GLY B 181      22.068  12.955 -21.436  1.00 30.00           C  
ATOM    322  C   GLY B 181      22.848  13.574 -22.589  1.00 30.00           C  
ATOM    323  O   GLY B 181      23.953  13.075 -22.877  1.00 30.00           O  
ATOM    324  N   CYS B 182      22.314  14.630 -23.222  1.00 30.00           N  
ATOM    325  CA  CYS B 182      23.051  15.336 -24.312  1.00 30.00           C  
ATOM    326  C   CYS B 182      23.387  16.773 -23.872  1.00 30.00           C  
ATOM    327  O   CYS B 182      24.593  17.049 -23.739  1.00 30.00           O  
ATOM    328  CB  CYS B 182      22.265  15.315 -25.618  1.00 30.00           C  
ATOM    329  SG  CYS B 182      23.308  15.157 -27.092  1.00 30.00           S  
ATOM    330  N   GLU B 183      22.379  17.638 -23.656  1.00 30.00           N  
ATOM    331  CA  GLU B 183      22.616  19.034 -23.168  1.00 30.00           C  
ATOM    332  C   GLU B 183      21.292  19.772 -22.909  1.00 30.00           C  
ATOM    333  O   GLU B 183      20.422  19.176 -22.249  1.00 30.00           O  
ATOM    334  CB  GLU B 183      23.501  19.823 -24.137  1.00 30.00           C  
ATOM    335  CG  GLU B 183      24.659  20.534 -23.456  1.00 30.00           C  
ATOM    336  CD  GLU B 183      26.045  20.228 -24.001  1.00 30.00           C  
ATOM    337  OE1 GLU B 183      26.205  19.200 -24.685  1.00 30.00           O  
ATOM    338  OE2 GLU B 183      26.966  21.021 -23.735  1.00 30.00           O1-
ATOM    339  N   LEU B 184      21.147  21.017 -23.395  1.00 30.00           N  
ATOM    340  CA  LEU B 184      19.935  21.846 -23.096  1.00 30.00           C  
ATOM    341  C   LEU B 184      18.852  21.681 -24.173  1.00 30.00           C  
ATOM    342  O   LEU B 184      19.098  22.089 -25.328  1.00 30.00           O  
ATOM    343  CB  LEU B 184      20.346  23.316 -22.964  1.00 30.00           C  
ATOM    344  CG  LEU B 184      19.312  24.241 -22.328  1.00 30.00           C  
ATOM    345  CD1 LEU B 184      19.921  24.994 -21.156  1.00 30.00           C  
ATOM    346  CD2 LEU B 184      18.754  25.214 -23.356  1.00 30.00           C  
ATOM    347  N   PRO B 185      17.659  21.139 -23.830  1.00 30.00           N  
ATOM    348  CA  PRO B 185      16.564  20.936 -24.794  1.00 30.00           C  
ATOM    349  C   PRO B 185      15.811  22.217 -25.182  1.00 30.00           C  
ATOM    350  O   PRO B 185      15.444  22.963 -24.297  1.00 30.00           O  
ATOM    351  CB  PRO B 185      15.588  20.018 -24.045  1.00 30.00           C  
ATOM    352  CG  PRO B 185      16.362  19.517 -22.844  1.00 30.00           C  
ATOM    353  CD  PRO B 185      17.301  20.651 -22.501  1.00 30.00           C  
ATOM    354  N   GLU B 186      15.574  22.423 -26.483  1.00 30.00           N  
ATOM    355  CA  GLU B 186      14.888  23.647 -26.984  1.00 30.00           C  
ATOM    356  C   GLU B 186      13.368  23.507 -26.820  1.00 30.00           C  
ATOM    357  O   GLU B 186      12.748  22.884 -27.713  1.00 30.00           O  
ATOM    358  CB  GLU B 186      15.228  23.879 -28.459  1.00 30.00           C  
ATOM    359  CG  GLU B 186      16.093  22.790 -29.075  1.00 30.00           C  
ATOM    360  CD  GLU B 186      15.367  21.521 -29.490  1.00 30.00           C  
ATOM    361  OE1 GLU B 186      14.627  21.560 -30.492  1.00 30.00           O  
ATOM    362  OE2 GLU B 186      15.546  20.492 -28.811  1.00 30.00           O1-
ATOM    363  N   SER B 187      12.793  24.074 -25.751  1.00 30.00           N  
ATOM    364  CA  SER B 187      11.329  23.988 -25.485  1.00 30.00           C  
ATOM    365  C   SER B 187      10.998  24.837 -24.261  1.00 30.00           C  
ATOM    366  O   SER B 187       9.799  25.082 -24.021  1.00 30.00           O  
ATOM    367  CB  SER B 187      10.889  22.569 -25.264  1.00 30.00           C  
ATOM    368  OG  SER B 187      10.098  22.110 -26.350  1.00 30.00           O  
ATOM    369  N   LEU B 188      12.028  25.252 -23.519  1.00 30.00           N  
ATOM    370  CA  LEU B 188      11.832  26.060 -22.288  1.00 30.00           C  
ATOM    371  C   LEU B 188      12.359  27.478 -22.524  1.00 30.00           C  
ATOM    372  O   LEU B 188      13.479  27.604 -23.052  1.00 30.00           O  
ATOM    373  CB  LEU B 188      12.572  25.379 -21.130  1.00 30.00           C  
ATOM    374  CG  LEU B 188      13.661  24.379 -21.520  1.00 30.00           C  
ATOM    375  CD1 LEU B 188      15.041  25.011 -21.433  1.00 30.00           C  
ATOM    376  CD2 LEU B 188      13.593  23.135 -20.647  1.00 30.00           C  
ATOM    377  N   GLN B 189      11.584  28.501 -22.151  1.00 30.00           N  
ATOM    378  CA  GLN B 189      12.037  29.911 -22.282  1.00 30.00           C  
ATOM    379  C   GLN B 189      12.331  30.470 -20.886  1.00 30.00           C  
ATOM    380  O   GLN B 189      13.302  31.245 -20.770  1.00 30.00           O  
ATOM    381  CB  GLN B 189      10.978  30.755 -22.989  1.00 30.00           C  
ATOM    382  CG  GLN B 189      10.786  30.413 -24.460  1.00 30.00           C  
ATOM    383  CD  GLN B 189       9.644  31.182 -25.080  1.00 30.00           C  
ATOM    384  NE2 GLN B 189       8.588  30.470 -25.437  1.00 30.00           N  
ATOM    385  OE1 GLN B 189       9.700  32.398 -25.243  1.00 30.00           O  
ATOM    386  N   ALA B 190      11.541  30.080 -19.875  1.00 30.00           N  
ATOM    387  CA  ALA B 190      11.760  30.529 -18.479  1.00 30.00           C  
ATOM    388  C   ALA B 190      10.815  29.783 -17.526  1.00 30.00           C  
ATOM    389  O   ALA B 190       9.617  29.662 -17.854  1.00 30.00           O  
ATOM    390  CB  ALA B 190      11.566  32.022 -18.377  1.00 30.00           C  
ATOM    391  N   PRO B 191      11.295  29.307 -16.350  1.00 30.00           N  
ATOM    392  CA  PRO B 191      10.464  28.577 -15.367  1.00 30.00           C  
ATOM    393  C   PRO B 191       9.396  29.395 -14.622  1.00 30.00           C  
ATOM    394  O   PRO B 191       9.080  29.021 -13.505  1.00 30.00           O  
ATOM    395  CB  PRO B 191      11.488  28.106 -14.321  1.00 30.00           C  
ATOM    396  CG  PRO B 191      12.816  28.169 -15.034  1.00 30.00           C  
ATOM    397  CD  PRO B 191      12.691  29.388 -15.918  1.00 30.00           C  
ATOM    398  N   SER B 192       8.860  30.454 -15.237  1.00 30.00           N  
ATOM    399  CA  SER B 192       7.780  31.277 -14.622  1.00 30.00           C  
ATOM    400  C   SER B 192       8.101  31.641 -13.161  1.00 30.00           C  
ATOM    401  O   SER B 192       9.254  32.026 -12.884  1.00 30.00           O  
ATOM    402  CB  SER B 192       6.437  30.596 -14.759  1.00 30.00           C  
ATOM    403  OG  SER B 192       5.377  31.527 -14.607  1.00 30.00           O  
ATOM    404  N   ARG B 193       7.113  31.557 -12.263  1.00 30.00           N  
ATOM    405  CA  ARG B 193       7.309  31.975 -10.848  1.00 30.00           C  
ATOM    406  C   ARG B 193       6.613  30.970  -9.919  1.00 30.00           C  
ATOM    407  O   ARG B 193       7.228  30.590  -8.904  1.00 30.00           O  
ATOM    408  CB  ARG B 193       6.771  33.399 -10.667  1.00 30.00           C  
ATOM    409  CG  ARG B 193       6.668  33.866  -9.222  1.00 30.00           C  
ATOM    410  CD  ARG B 193       5.228  34.043  -8.776  1.00 30.00           C  
ATOM    411  NE  ARG B 193       5.100  34.457  -7.385  1.00 30.00           N  
ATOM    412  CZ  ARG B 193       5.040  33.629  -6.346  1.00 30.00           C  
ATOM    413  NH1 ARG B 193       5.101  32.321  -6.527  1.00 30.00           N1+
ATOM    414  NH2 ARG B 193       4.917  34.116  -5.124  1.00 30.00           N  
ATOM    415  N   GLU B 194       5.379  30.569 -10.246  1.00 30.00           N  
ATOM    416  CA  GLU B 194       4.651  29.545  -9.441  1.00 30.00           C  
ATOM    417  C   GLU B 194       5.114  28.152  -9.875  1.00 30.00           C  
ATOM    418  O   GLU B 194       5.269  27.291  -8.991  1.00 30.00           O  
ATOM    419  CB  GLU B 194       3.141  29.705  -9.602  1.00 30.00           C  
ATOM    420  CG  GLU B 194       2.676  31.143  -9.477  1.00 30.00           C  
ATOM    421  CD  GLU B 194       1.962  31.484  -8.181  1.00 30.00           C  
ATOM    422  OE1 GLU B 194       2.120  30.733  -7.195  1.00 30.00           O  
ATOM    423  OE2 GLU B 194       1.251  32.502  -8.159  1.00 30.00           O1-
ATOM    424  N   GLU B 195       5.323  27.942 -11.182  1.00132.35           N  
ANISOU  424  N   GLU B 195    16303  15939  18046   -678   1534  -1121       N  
ATOM    425  CA  GLU B 195       5.900  26.657 -11.652  1.00141.32           C  
ANISOU  425  CA  GLU B 195    17456  17080  19161   -682   1536  -1114       C  
ATOM    426  C   GLU B 195       7.241  26.461 -10.935  1.00158.44           C  
ANISOU  426  C   GLU B 195    19646  19222  21330   -687   1560  -1152       C  
ATOM    427  O   GLU B 195       7.611  25.300 -10.694  1.00154.36           O  
ANISOU  427  O   GLU B 195    19140  18725  20786   -692   1548  -1153       O  
ATOM    428  CB  GLU B 195       6.085  26.665 -13.168  1.00138.45           C  
ANISOU  428  CB  GLU B 195    17094  16702  18810   -677   1550  -1087       C  
ATOM    429  CG  GLU B 195       6.021  25.281 -13.787  1.00122.05           C  
ANISOU  429  CG  GLU B 195    15030  14636  16708   -679   1545  -1073       C  
ATOM    430  CD  GLU B 195       7.348  24.723 -14.278  1.00125.28           C  
ANISOU  430  CD  GLU B 195    15464  15014  17122   -684   1578  -1100       C  
ATOM    431  OE1 GLU B 195       8.351  25.467 -14.254  1.00129.67           O  
ANISOU  431  OE1 GLU B 195    16028  15533  17708   -683   1611  -1120       O  
ATOM    432  OE2 GLU B 195       7.376  23.542 -14.687  1.00119.14           O1-
ANISOU  432  OE2 GLU B 195    14699  14251  16319   -688   1569  -1101       O1-
ATOM    433  N   ALA B 196       7.925  27.556 -10.591  1.00167.24           N  
ANISOU  433  N   ALA B 196    20761  20317  22464   -688   1579  -1156       N  
ATOM    434  CA  ALA B 196       9.202  27.466  -9.849  1.00155.06           C  
ANISOU  434  CA  ALA B 196    19232  18773  20909   -693   1586  -1163       C  
ATOM    435  C   ALA B 196       8.966  26.785  -8.499  1.00159.23           C  
ANISOU  435  C   ALA B 196    19759  19333  21409   -698   1559  -1175       C  
ATOM    436  O   ALA B 196       9.643  25.772  -8.224  1.00151.05           O  
ANISOU  436  O   ALA B 196    18734  18306  20351   -702   1554  -1177       O  
ATOM    437  CB  ALA B 196       9.791  28.839  -9.668  1.00137.43           C  
ANISOU  437  CB  ALA B 196    16998  16513  18704   -692   1611  -1167       C  
ATOM    438  N   ALA B 197       8.041  27.312  -7.690  1.00167.33           N  
ANISOU  438  N   ALA B 197    20770  20373  22436   -696   1541  -1182       N  
ATOM    439  CA  ALA B 197       7.815  26.740  -6.341  1.00157.51           C  
ANISOU  439  CA  ALA B 197    19523  19157  21167   -699   1515  -1193       C  
ATOM    440  C   ALA B 197       7.060  25.412  -6.449  1.00154.59           C  
ANISOU  440  C   ALA B 197    19151  18815  20771   -700   1488  -1190       C  
ATOM    441  O   ALA B 197       7.023  24.679  -5.445  1.00155.10           O  
ANISOU  441  O   ALA B 197    19214  18905  20811   -702   1467  -1197       O  
ATOM    442  CB  ALA B 197       7.089  27.725  -5.464  1.00159.85           C  
ANISOU  442  CB  ALA B 197    19805  19453  21478   -697   1512  -1202       C  
ATOM    443  N   LYS B 198       6.457  25.125  -7.604  1.00147.75           N  
ANISOU  443  N   LYS B 198    18284  17945  19909   -697   1490  -1179       N  
ATOM    444  CA  LYS B 198       5.825  23.798  -7.788  1.00144.64           C  
ANISOU  444  CA  LYS B 198    17888  17577  19490   -697   1466  -1176       C  
ATOM    445  C   LYS B 198       6.872  22.746  -7.431  1.00140.90           C  
ANISOU  445  C   LYS B 198    17429  17124  18984   -703   1453  -1178       C  
ATOM    446  O   LYS B 198       6.612  21.931  -6.529  1.00138.28           O  
ANISOU  446  O   LYS B 198    17094  16821  18626   -704   1427  -1182       O  
ATOM    447  CB  LYS B 198       5.376  23.607  -9.239  1.00134.09           C  
ANISOU  447  CB  LYS B 198    16544  16253  18152   -693   1456  -1138       C  
ATOM    448  CG  LYS B 198       3.930  23.176  -9.428  1.00134.28           C  
ANISOU  448  CG  LYS B 198    16547  16275  18197   -687   1453  -1113       C  
ATOM    449  CD  LYS B 198       3.181  24.026 -10.426  1.00122.68           C  
ANISOU  449  CD  LYS B 198    15056  14836  16719   -684   1420  -1100       C  
ATOM    450  CE  LYS B 198       1.841  24.503  -9.907  1.00117.54           C  
ANISOU  450  CE  LYS B 198    14385  14195  16078   -678   1406  -1060       C  
ATOM    451  NZ  LYS B 198       1.976  25.259  -8.640  1.00108.41           N1+
ANISOU  451  NZ  LYS B 198    13207  13054  14930   -675   1387  -1052       N1+
ATOM    452  N   TRP B 199       8.023  22.796  -8.099  1.00138.45           N  
ANISOU  452  N   TRP B 199    17133  16800  18674   -706   1470  -1176       N  
ATOM    453  CA  TRP B 199       9.077  21.778  -7.876  1.00131.04           C  
ANISOU  453  CA  TRP B 199    16208  15877  17704   -711   1460  -1177       C  
ATOM    454  C   TRP B 199       9.505  21.781  -6.403  1.00131.70           C  
ANISOU  454  C   TRP B 199    16291  15977  17772   -713   1444  -1188       C  
ATOM    455  O   TRP B 199       9.692  20.689  -5.856  1.00130.74           O  
ANISOU  455  O   TRP B 199    16172  15882  17620   -716   1422  -1190       O  
ATOM    456  CB  TRP B 199      10.239  22.034  -8.839  1.00119.61           C  
ANISOU  456  CB  TRP B 199    14775  14405  16265   -712   1486  -1171       C  
ATOM    457  CG  TRP B 199       9.871  21.912 -10.286  1.00119.10           C  
ANISOU  457  CG  TRP B 199    14715  14325  16214   -709   1501  -1158       C  
ATOM    458  CD1 TRP B 199       8.853  22.543 -10.940  1.00123.44           C  
ANISOU  458  CD1 TRP B 199    15255  14855  16792   -704   1516  -1153       C  
ATOM    459  CD2 TRP B 199      10.534  21.104 -11.275  1.00121.69           C  
ANISOU  459  CD2 TRP B 199    15056  14653  16528   -711   1504  -1149       C  
ATOM    460  CE2 TRP B 199       9.853  21.302 -12.495  1.00120.61           C  
ANISOU  460  CE2 TRP B 199    14919  14498  16412   -706   1520  -1138       C  
ATOM    461  CE3 TRP B 199      11.630  20.237 -11.249  1.00108.39           C  
ANISOU  461  CE3 TRP B 199    13384  12983  14815   -716   1494  -1148       C  
ATOM    462  NE1 TRP B 199       8.832  22.184 -12.259  1.00117.99           N  
ANISOU  462  NE1 TRP B 199    14572  14153  16107   -703   1527  -1140       N  
ATOM    463  CZ2 TRP B 199      10.235  20.664 -13.673  1.00106.69           C  
ANISOU  463  CZ2 TRP B 199    13167  12729  14641   -707   1528  -1127       C  
ATOM    464  CZ3 TRP B 199      12.008  19.606 -12.412  1.00 89.96           C  
ANISOU  464  CZ3 TRP B 199    11063  10644  12475   -716   1501  -1138       C  
ATOM    465  CH2 TRP B 199      11.318  19.818 -13.605  1.00 95.12           C  
ANISOU  465  CH2 TRP B 199    11714  11278  13147   -711   1518  -1127       C  
ATOM    466  N   SER B 200       9.673  22.951  -5.793  1.00131.07           N  
ANISOU  466  N   SER B 200    16206  15885  17712   -713   1456  -1196       N  
ATOM    467  CA  SER B 200      10.019  23.073  -4.351  1.00124.09           C  
ANISOU  467  CA  SER B 200    15320  15015  16814   -716   1443  -1207       C  
ATOM    468  C   SER B 200       9.106  22.169  -3.516  1.00135.04           C  
ANISOU  468  C   SER B 200    16696  16431  18181   -714   1414  -1210       C  
ATOM    469  O   SER B 200       9.641  21.292  -2.811  1.00130.14           O  
ANISOU  469  O   SER B 200    16079  15832  17536   -716   1395  -1216       O  
ATOM    470  CB  SER B 200       9.941  24.506  -3.897  1.00127.29           C  
ANISOU  470  CB  SER B 200    15719  15400  17247   -715   1462  -1214       C  
ATOM    471  OG  SER B 200      10.463  24.649  -2.584  1.00123.19           O  
ANISOU  471  OG  SER B 200    15200  14892  16714   -717   1451  -1225       O  
ATOM    472  N   GLN B 201       7.786  22.369  -3.601  1.00147.73           N  
ANISOU  472  N   GLN B 201    18292  18039  19802   -710   1410  -1206       N  
ATOM    473  CA  GLN B 201       6.849  21.584  -2.808  1.00133.64           C  
ANISOU  473  CA  GLN B 201    16497  16280  18001   -708   1384  -1208       C  
ATOM    474  C   GLN B 201       6.913  20.100  -3.148  1.00127.33           C  
ANISOU  474  C   GLN B 201    15705  15505  17170   -710   1364  -1204       C  
ATOM    475  O   GLN B 201       6.507  19.272  -2.327  1.00133.96           O  
ANISOU  475  O   GLN B 201    16540  16369  17989   -710   1341  -1206       O  
ATOM    476  CB  GLN B 201       5.425  22.106  -3.012  1.00130.61           C  
ANISOU  476  CB  GLN B 201    16098  15887  17643   -703   1387  -1206       C  
ATOM    477  CG  GLN B 201       4.476  21.809  -1.860  1.00118.16           C  
ANISOU  477  CG  GLN B 201    14507  14329  16060   -701   1366  -1212       C  
ATOM    478  CD  GLN B 201       4.777  22.642  -0.626  1.00131.52           C  
ANISOU  478  CD  GLN B 201    16195  16017  17759   -701   1368  -1223       C  
ATOM    479  NE2 GLN B 201       4.582  23.951  -0.734  1.00130.36           N  
ANISOU  479  NE2 GLN B 201    16041  15845  17644   -699   1389  -1223       N  
ATOM    480  OE1 GLN B 201       5.175  22.114   0.412  1.00136.30           O  
ANISOU  480  OE1 GLN B 201    16802  16641  18343   -703   1352  -1228       O  
ATOM    481  N   VAL B 202       7.400  19.750  -4.338  1.00127.93           N  
ANISOU  481  N   VAL B 202    15793  15573  17243   -712   1374  -1196       N  
ATOM    482  CA  VAL B 202       7.421  18.353  -4.765  1.00127.51           C  
ANISOU  482  CA  VAL B 202    15746  15542  17160   -714   1357  -1190       C  
ATOM    483  C   VAL B 202       8.638  17.617  -4.207  1.00127.18           C  
ANISOU  483  C   VAL B 202    15716  15517  17090   -719   1344  -1193       C  
ATOM    484  O   VAL B 202       8.517  16.498  -3.695  1.00121.95           O  
ANISOU  484  O   VAL B 202    15054  14880  16399   -719   1320  -1193       O  
ATOM    485  CB  VAL B 202       7.374  18.277  -6.303  1.00 97.13           C  
ANISOU  485  CB  VAL B 202    11904  11679  13320   -714   1371  -1179       C  
ATOM    486  CG1 VAL B 202       7.779  16.890  -6.784  1.00 85.10           C  
ANISOU  486  CG1 VAL B 202    10392  10176  11766   -717   1356  -1174       C  
ATOM    487  CG2 VAL B 202       5.989  18.648  -6.809  1.00 82.53           C  
ANISOU  487  CG2 VAL B 202    10041   9824  11491   -709   1371  -1169       C  
ATOM    488  N   ARG B 203       9.824  18.229  -4.291  1.00115.88           N  
ANISOU  488  N   ARG B 203    14294  14068  15666   -721   1362  -1196       N  
ATOM    489  CA  ARG B 203      11.044  17.545  -3.865  1.00108.58           C  
ANISOU  489  CA  ARG B 203    13382  13157  14717   -725   1352  -1198       C  
ATOM    490  C   ARG B 203      11.063  17.242  -2.369  1.00117.20           C  
ANISOU  490  C   ARG B 203    14468  14271  15791   -725   1331  -1207       C  
ATOM    491  O   ARG B 203      11.631  16.224  -1.955  1.00112.84           O  
ANISOU  491  O   ARG B 203    13924  13741  15211   -728   1313  -1206       O  
ATOM    492  CB  ARG B 203      12.289  18.339  -4.264  1.00105.78           C  
ANISOU  492  CB  ARG B 203    13037  12778  14377   -728   1378  -1200       C  
ATOM    493  CG  ARG B 203      12.407  18.654  -5.746  1.00 89.39           C  
ANISOU  493  CG  ARG B 203    10969  10678  12317   -727   1401  -1190       C  
ATOM    494  CD  ARG B 203      13.776  19.262  -6.032  1.00101.65           C  
ANISOU  494  CD  ARG B 203    12533  12208  13880   -730   1424  -1192       C  
ATOM    495  NE  ARG B 203      13.956  19.637  -7.429  1.00124.75           N  
ANISOU  495  NE  ARG B 203    15467  15108  16823   -729   1449  -1182       N  
ATOM    496  CZ  ARG B 203      14.623  18.901  -8.308  1.00121.38           C  
ANISOU  496  CZ  ARG B 203    15054  14681  16384   -732   1452  -1175       C  
ATOM    497  NH1 ARG B 203      15.173  17.746  -7.967  1.00103.49           N1+
ANISOU  497  NH1 ARG B 203    12795  12439  14089   -734   1432  -1176       N1+
ATOM    498  NH2 ARG B 203      14.746  19.335  -9.559  1.00107.55           N  
ANISOU  498  NH2 ARG B 203    13310  12905  14650   -730   1477  -1166       N  
ATOM    499  N   LYS B 204      10.481  18.112  -1.539  1.00124.10           N  
ANISOU  499  N   LYS B 204    15329  15139  16682   -723   1334  -1214       N  
ATOM    500  CA  LYS B 204      10.499  17.862  -0.097  1.00130.51           C  
ANISOU  500  CA  LYS B 204    16137  15971  17478   -722   1315  -1222       C  
ATOM    501  C   LYS B 204       9.886  16.513   0.260  1.00139.27           C  
ANISOU  501  C   LYS B 204    17245  17111  18560   -722   1287  -1218       C  
ATOM    502  O   LYS B 204      10.265  15.905   1.267  1.00140.31           O  
ANISOU  502  O   LYS B 204    17377  17263  18670   -722   1268  -1221       O  
ATOM    503  CB  LYS B 204       9.768  18.978   0.652  1.00126.22           C  
ANISOU  503  CB  LYS B 204    15580  15417  16961   -719   1322  -1229       C  
ATOM    504  CG  LYS B 204      10.236  20.385   0.319  1.00118.41           C  
ANISOU  504  CG  LYS B 204    14592  14397  16002   -720   1350  -1232       C  
ATOM    505  CD  LYS B 204       9.333  21.431   0.959  1.00134.03           C  
ANISOU  505  CD  LYS B 204    16555  16365  18004   -717   1356  -1237       C  
ATOM    506  CE  LYS B 204       9.691  22.834   0.499  1.00125.94           C  
ANISOU  506  CE  LYS B 204    15531  15308  17012   -717   1385  -1239       C  
ATOM    507  NZ  LYS B 204       8.578  23.446  -0.272  1.00113.96           N1+
ANISOU  507  NZ  LYS B 204    14005  13775  15520   -713   1397  -1234       N1+
ATOM    508  N   ASP B 205       8.941  16.032  -0.549  1.00144.75           N  
ANISOU  508  N   ASP B 205    17935  17809  19255   -720   1283  -1211       N  
ATOM    509  CA  ASP B 205       8.288  14.758  -0.275  1.00154.81           C  
ANISOU  509  CA  ASP B 205    19206  19112  20505   -719   1257  -1207       C  
ATOM    510  C   ASP B 205       9.151  13.571  -0.692  1.00144.82           C  
ANISOU  510  C   ASP B 205    17955  17861  19209   -722   1246  -1202       C  
ATOM    511  O   ASP B 205       9.243  12.579   0.041  1.00133.04           O  
ANISOU  511  O   ASP B 205    16464  16395  17690   -722   1223  -1201       O  
ATOM    512  CB  ASP B 205       6.935  14.708  -0.982  1.00142.04           C  
ANISOU  512  CB  ASP B 205    17578  17490  18901   -716   1258  -1202       C  
ATOM    513  CG  ASP B 205       6.021  15.838  -0.558  1.00133.39           C  
ANISOU  513  CG  ASP B 205    16467  16379  17835   -712   1268  -1207       C  
ATOM    514  OD1 ASP B 205       6.170  16.336   0.579  1.00147.31           O  
ANISOU  514  OD1 ASP B 205    18226  18143  19600   -711   1265  -1214       O  
ATOM    515  OD2 ASP B 205       5.155  16.234  -1.366  1.00114.88           O1-
ANISOU  515  OD2 ASP B 205    14117  14020  15512   -709   1279  -1203       O1-
ATOM    516  N   LEU B 206       9.794  13.656  -1.859  1.00133.64           N  
ANISOU  516  N   LEU B 206    16548  16430  17796   -724   1261  -1196       N  
ATOM    517  CA  LEU B 206      10.473  12.497  -2.431  1.00116.10           C  
ANISOU  517  CA  LEU B 206    14340  14224  15549   -727   1252  -1189       C  
ATOM    518  C   LEU B 206      11.737  12.094  -1.676  1.00117.07           C  
ANISOU  518  C   LEU B 206    14474  14357  15652   -730   1243  -1193       C  
ATOM    519  O   LEU B 206      12.103  10.915  -1.716  1.00116.63           O  
ANISOU  519  O   LEU B 206    14425  14322  15569   -731   1225  -1188       O  
ATOM    520  CB  LEU B 206      10.802  12.757  -3.905  1.00 92.92           C  
ANISOU  520  CB  LEU B 206    11413  11265  12626   -729   1272  -1183       C  
ATOM    521  CG  LEU B 206       9.597  13.020  -4.810  1.00 86.80           C  
ANISOU  521  CG  LEU B 206    10630  10480  11869   -727   1281  -1178       C  
ATOM    522  CD1 LEU B 206      10.034  13.230  -6.250  1.00 71.19           C  
ANISOU  522  CD1 LEU B 206     8664   8483   9904   -728   1302  -1170       C  
ATOM    523  CD2 LEU B 206       8.593  11.881  -4.715  1.00 97.09           C  
ANISOU  523  CD2 LEU B 206    11927  11811  13153   -725   1256  -1174       C  
ATOM    524  N   CYS B 207      12.404  13.022  -0.985  1.00121.37           N  
ANISOU  524  N   CYS B 207    15017  14887  16210   -731   1254  -1201       N  
ATOM    525  CA  CYS B 207      13.622  12.649  -0.267  1.00111.52           C  
ANISOU  525  CA  CYS B 207    13779  13650  14945   -733   1247  -1204       C  
ATOM    526  C   CYS B 207      13.340  11.705   0.895  1.00108.21           C  
ANISOU  526  C   CYS B 207    13356  13261  14499   -731   1218  -1205       C  
ATOM    527  O   CYS B 207      14.199  10.889   1.252  1.00 91.71           O  
ANISOU  527  O   CYS B 207    11274  11186  12386   -733   1205  -1204       O  
ATOM    528  CB  CYS B 207      14.334  13.902   0.241  1.00122.78           C  
ANISOU  528  CB  CYS B 207    15203  15054  16392   -734   1267  -1213       C  
ATOM    529  SG  CYS B 207      13.316  14.927   1.335  1.00158.83           S  
ANISOU  529  SG  CYS B 207    19753  19617  20978   -730   1267  -1222       S  
ATOM    530  N   SER B 208      12.151  11.800   1.488  1.00138.84           N  
ANISOU  530  N   SER B 208    17223  17149  18382   -727   1209  -1208       N  
ATOM    531  CA  SER B 208      11.814  10.974   2.642  1.00147.24           C  
ANISOU  531  CA  SER B 208    18283  18240  19423   -726   1183  -1208       C  
ATOM    532  C   SER B 208      11.749   9.500   2.265  1.00134.67           C  
ANISOU  532  C   SER B 208    16696  16672  17801   -726   1163  -1199       C  
ATOM    533  O   SER B 208      12.253   8.639   2.996  1.00119.00           O  
ANISOU  533  O   SER B 208    14717  14706  15791   -725   1144  -1198       O  
ATOM    534  CB  SER B 208      10.483  11.424   3.233  1.00147.82           C  
ANISOU  534  CB  SER B 208    18340  18314  19510   -721   1180  -1212       C  
ATOM    535  OG  SER B 208       9.433  11.224   2.301  1.00138.55           O  
ANISOU  535  OG  SER B 208    17162  17138  18343   -720   1182  -1206       O  
ATOM    536  N   LEU B 209      11.132   9.193   1.126  1.00106.99           N  
ANISOU  536  N   LEU B 209    13190  13163  14298   -726   1166  -1192       N  
ATOM    537  CA  LEU B 209      10.954   7.819   0.667  1.00 97.73           C  
ANISOU  537  CA  LEU B 209    12023  12012  13099   -725   1147  -1183       C  
ATOM    538  C   LEU B 209      11.964   7.457  -0.407  1.00 97.20           C  
ANISOU  538  C   LEU B 209    11970  11939  13024   -729   1155  -1178       C  
ATOM    539  O   LEU B 209      11.631   6.756  -1.362  1.00 99.91           O  
ANISOU  539  O   LEU B 209    12315  12286  13357   -731   1151  -1171       O  
ATOM    540  CB  LEU B 209       9.539   7.626   0.128  1.00 99.75           C  
ANISOU  540  CB  LEU B 209    12268  12270  13361   -724   1145  -1180       C  
ATOM    541  CG  LEU B 209       8.367   8.106   0.982  1.00107.98           C  
ANISOU  541  CG  LEU B 209    13295  13313  14418   -721   1141  -1185       C  
ATOM    542  CD1 LEU B 209       7.105   8.247   0.138  1.00 98.97           C  
ANISOU  542  CD1 LEU B 209    12145  12166  13294   -719   1147  -1182       C  
ATOM    543  CD2 LEU B 209       8.131   7.168   2.154  1.00 80.86           C  
ANISOU  543  CD2 LEU B 209     9858   9906  10958   -718   1116  -1185       C  
ATOM    544  N   LYS B 210      13.231   7.808  -0.214  1.00 84.52           N  
ANISOU  544  N   LYS B 210    10372  10322  11418   -732   1165  -1182       N  
ATOM    545  CA  LYS B 210      14.246   7.534  -1.221  1.00 70.89           C  
ANISOU  545  CA  LYS B 210     8659   8587   9688   -735   1174  -1176       C  
ATOM    546  C   LYS B 210      14.808   6.151  -0.947  1.00 64.51           C  
ANISOU  546  C   LYS B 210     7859   7804   8846   -736   1151  -1170       C  
ATOM    547  O   LYS B 210      15.344   5.895   0.136  1.00 60.78           O  
ANISOU  547  O   LYS B 210     7388   7345   8361   -735   1138  -1174       O  
ATOM    548  CB  LYS B 210      15.350   8.588  -1.173  1.00 69.89           C  
ANISOU  548  CB  LYS B 210     8538   8436   9581   -737   1197  -1184       C  
ATOM    549  CG  LYS B 210      16.537   8.323  -2.084  1.00 63.44           C  
ANISOU  549  CG  LYS B 210     7736   7609   8761   -741   1208  -1179       C  
ATOM    550  CD  LYS B 210      17.580   9.416  -1.892  1.00 70.83           C  
ANISOU  550  CD  LYS B 210     8675   8520   9719   -744   1231  -1187       C  
ATOM    551  CE  LYS B 210      18.523   9.537  -3.076  1.00 70.75           C  
ANISOU  551  CE  LYS B 210     8677   8489   9718   -746   1252  -1183       C  
ATOM    552  NZ  LYS B 210      19.692   8.623  -2.975  1.00 73.51           N1+
ANISOU  552  NZ  LYS B 210     9036   8849  10045   -750   1243  -1180       N1+
ATOM    553  N   VAL B 211      14.666   5.258  -1.923  1.00 63.06           N  
ANISOU  553  N   VAL B 211     7682   7628   8649   -736   1145  -1162       N  
ATOM    554  CA  VAL B 211      15.018   3.859  -1.750  1.00 57.32           C  
ANISOU  554  CA  VAL B 211     6962   6928   7889   -736   1121  -1154       C  
ATOM    555  C   VAL B 211      15.943   3.408  -2.868  1.00 44.72           C  
ANISOU  555  C   VAL B 211     5380   5325   6287   -740   1129  -1149       C  
ATOM    556  O   VAL B 211      15.937   3.957  -3.975  1.00 38.48           O  
ANISOU  556  O   VAL B 211     4593   4514   5514   -742   1150  -1147       O  
ATOM    557  CB  VAL B 211      13.768   2.950  -1.711  1.00 47.91           C  
ANISOU  557  CB  VAL B 211     5764   5760   6681   -734   1100  -1149       C  
ATOM    558  CG1 VAL B 211      12.946   3.212  -0.455  1.00 52.67           C  
ANISOU  558  CG1 VAL B 211     6353   6373   7286   -730   1090  -1155       C  
ATOM    559  CG2 VAL B 211      12.937   3.124  -2.975  1.00 41.21           C  
ANISOU  559  CG2 VAL B 211     4912   4901   5845   -735   1112  -1145       C  
ATOM    560  N   SER B 212      16.741   2.390  -2.562  1.00 34.76           N  
ANISOU  560  N   SER B 212     4127   4082   5000   -740   1112  -1144       N  
ATOM    561  CA  SER B 212      17.555   1.682  -3.537  1.00 27.70           C  
ANISOU  561  CA  SER B 212     3246   3187   4094   -743   1114  -1137       C  
ATOM    562  C   SER B 212      16.864   0.377  -3.913  1.00 45.65           C  
ANISOU  562  C   SER B 212     5520   5484   6340   -742   1091  -1128       C  
ATOM    563  O   SER B 212      16.291  -0.303  -3.058  1.00 39.56           O  
ANISOU  563  O   SER B 212     4742   4736   5551   -738   1068  -1125       O  
ATOM    564  CB  SER B 212      18.948   1.403  -2.973  1.00 31.53           C  
ANISOU  564  CB  SER B 212     3739   3674   4569   -744   1111  -1139       C  
ATOM    565  OG  SER B 212      18.977   0.166  -2.283  1.00 42.59           O  
ANISOU  565  OG  SER B 212     5141   5103   5939   -741   1081  -1134       O  
ATOM    566  N   LEU B 213      16.919   0.032  -5.195  1.00 43.53           N  
ANISOU  566  N   LEU B 213     5259   5210   6071   -744   1098  -1121       N  
ATOM    567  CA  LEU B 213      16.194  -1.115  -5.730  1.00 33.98           C  
ANISOU  567  CA  LEU B 213     4050   4021   4840   -744   1081  -1111       C  
ATOM    568  C   LEU B 213      17.139  -2.286  -5.968  1.00 33.59           C  
ANISOU  568  C   LEU B 213     4013   3985   4764   -745   1067  -1103       C  
ATOM    569  O   LEU B 213      18.191  -2.128  -6.595  1.00 46.69           O  
ANISOU  569  O   LEU B 213     5682   5628   6429   -748   1082  -1103       O  
ATOM    570  CB  LEU B 213      15.484  -0.740  -7.032  1.00 34.78           C  
ANISOU  570  CB  LEU B 213     4151   4107   4956   -747   1098  -1109       C  
ATOM    571  CG  LEU B 213      14.829  -1.884  -7.805  1.00 40.99           C  
ANISOU  571  CG  LEU B 213     4940   4913   5722   -749   1082  -1099       C  
ATOM    572  CD1 LEU B 213      13.779  -2.571  -6.952  1.00 50.36           C  
ANISOU  572  CD1 LEU B 213     6116   6127   6890   -745   1057  -1098       C  
ATOM    573  CD2 LEU B 213      14.206  -1.355  -9.084  1.00 28.60           C  
ANISOU  573  CD2 LEU B 213     3371   3325   4171   -751   1102  -1098       C  
ATOM    574  N   GLN B 214      16.762  -3.456  -5.461  1.00 40.62           N  
ANISOU  574  N   GLN B 214     4902   4906   5627   -743   1039  -1097       N  
ATOM    575  CA  GLN B 214      17.535  -4.677  -5.632  1.00 31.88           C  
ANISOU  575  CA  GLN B 214     3805   3815   4493   -743   1023  -1088       C  
ATOM    576  C   GLN B 214      16.685  -5.714  -6.352  1.00 39.51           C  
ANISOU  576  C   GLN B 214     4772   4799   5440   -744   1008  -1078       C  
ATOM    577  O   GLN B 214      15.485  -5.841  -6.085  1.00 39.24           O  
ANISOU  577  O   GLN B 214     4729   4779   5403   -742    998  -1078       O  
ATOM    578  CB  GLN B 214      18.011  -5.221  -4.280  1.00 35.08           C  
ANISOU  578  CB  GLN B 214     4210   4239   4881   -738   1003  -1088       C  
ATOM    579  CG  GLN B 214      18.818  -6.500  -4.382  1.00 51.70           C  
ANISOU  579  CG  GLN B 214     6325   6360   6958   -738    985  -1079       C  
ATOM    580  CD  GLN B 214      19.620  -6.797  -3.132  1.00 57.57           C  
ANISOU  580  CD  GLN B 214     7070   7113   7690   -734    971  -1080       C  
ATOM    581  NE2 GLN B 214      20.060  -5.748  -2.448  1.00 61.58           N  
ANISOU  581  NE2 GLN B 214     7574   7605   8217   -734    985  -1091       N  
ATOM    582  OE1 GLN B 214      19.842  -7.958  -2.783  1.00 47.68           O  
ANISOU  582  OE1 GLN B 214     5821   5883   6412   -731    949  -1072       O  
ATOM    583  N   LEU B 215      17.304  -6.445  -7.277  1.00 40.96           N  
ANISOU  583  N   LEU B 215     4969   4985   5611   -746   1008  -1071       N  
ATOM    584  CA  LEU B 215      16.600  -7.400  -8.130  1.00 41.76           C  
ANISOU  584  CA  LEU B 215     5071   5102   5694   -748    996  -1061       C  
ATOM    585  C   LEU B 215      17.407  -8.696  -8.159  1.00 50.93           C  
ANISOU  585  C   LEU B 215     6244   6281   6827   -746    976  -1052       C  
ATOM    586  O   LEU B 215      18.380  -8.810  -8.910  1.00 49.45           O  
ANISOU  586  O   LEU B 215     6067   6081   6640   -750    987  -1049       O  
ATOM    587  CB  LEU B 215      16.405  -6.835  -9.534  1.00 25.85           C  
ANISOU  587  CB  LEU B 215     3060   3064   3697   -753   1019  -1061       C  
ATOM    588  CG  LEU B 215      15.124  -7.209 -10.284  1.00 58.74           C  
ANISOU  588  CG  LEU B 215     7220   7240   7856   -755   1015  -1057       C  
ATOM    589  CD1 LEU B 215      15.086  -6.500 -11.629  1.00 52.54           C  
ANISOU  589  CD1 LEU B 215     6442   6430   7093   -760   1042  -1057       C  
ATOM    590  CD2 LEU B 215      14.987  -8.716 -10.470  1.00 67.22           C  
ANISOU  590  CD2 LEU B 215     8300   8343   8898   -755    989  -1046       C  
ATOM    591  N   ARG B 216      17.006  -9.667  -7.343  1.00 53.04           N  
ANISOU  591  N   ARG B 216     6507   6577   7070   -743    949  -1046       N  
ATOM    592  CA  ARG B 216      17.652 -10.970  -7.354  1.00 41.41           C  
ANISOU  592  CA  ARG B 216     5042   5121   5569   -741    929  -1035       C  
ATOM    593  C   ARG B 216      17.149 -11.809  -8.521  1.00 51.68           C  
ANISOU  593  C   ARG B 216     6347   6432   6855   -744    923  -1025       C  
ATOM    594  O   ARG B 216      16.008 -11.675  -8.971  1.00 63.86           O  
ANISOU  594  O   ARG B 216     7883   7979   8401   -747    925  -1026       O  
ATOM    595  CB  ARG B 216      17.408 -11.722  -6.044  1.00 48.04           C  
ANISOU  595  CB  ARG B 216     5877   5988   6389   -734    903  -1031       C  
ATOM    596  CG  ARG B 216      18.329 -11.326  -4.899  1.00 52.13           C  
ANISOU  596  CG  ARG B 216     6394   6499   6912   -730    903  -1037       C  
ATOM    597  CD  ARG B 216      17.849 -10.062  -4.209  1.00 61.37           C  
ANISOU  597  CD  ARG B 216     7555   7658   8107   -730    917  -1050       C  
ATOM    598  N   GLY B 217      18.021 -12.682  -9.010  1.00 58.21           N  
ANISOU  598  N   GLY B 217     7186   7264   7665   -744    916  -1018       N  
ATOM    599  CA  GLY B 217      17.686 -13.549 -10.119  1.00 59.45           C  
ANISOU  599  CA  GLY B 217     7350   7432   7807   -748    909  -1007       C  
ATOM    600  C   GLY B 217      17.650 -15.003  -9.703  1.00 68.74           C  
ANISOU  600  C   GLY B 217     8528   8638   8950   -743    879   -995       C  
ATOM    601  O   GLY B 217      18.203 -15.370  -8.660  1.00 64.00           O  
ANISOU  601  O   GLY B 217     7927   8048   8341   -737    864   -993       O  
ATOM    602  N   GLU B 218      16.988 -15.839 -10.506  1.00 68.46           N  
ANISOU  602  N   GLU B 218     8495   8618   8899   -746    868   -985       N  
ATOM    603  CA  GLU B 218      16.916 -17.265 -10.204  1.00 68.13           C  
ANISOU  603  CA  GLU B 218     8456   8605   8826   -742    840   -972       C  
ATOM    604  C   GLU B 218      18.298 -17.903 -10.203  1.00 65.07           C  
ANISOU  604  C   GLU B 218     8079   8217   8428   -739    833   -966       C  
ATOM    605  O   GLU B 218      18.540 -18.866  -9.464  1.00 59.53           O  
ANISOU  605  O   GLU B 218     7379   7535   7707   -733    810   -957       O  
ATOM    606  CB  GLU B 218      16.005 -17.972 -11.206  1.00 57.66           C  
ANISOU  606  CB  GLU B 218     7131   7293   7484   -747    832   -964       C  
ATOM    607  N   ASP B 219      19.215 -17.383 -11.021  1.00 74.79           N  
ANISOU  607  N   ASP B 219     9320   9423   9674   -743    854   -971       N  
ATOM    608  CA  ASP B 219      20.567 -17.922 -11.073  1.00 68.86           C  
ANISOU  608  CA  ASP B 219     8580   8669   8916   -742    851   -966       C  
ATOM    609  C   ASP B 219      21.378 -17.572  -9.835  1.00 57.36           C  
ANISOU  609  C   ASP B 219     7121   7208   7466   -736    850   -972       C  
ATOM    610  O   ASP B 219      22.362 -18.258  -9.539  1.00 59.38           O  
ANISOU  610  O   ASP B 219     7383   7469   7710   -733    839   -968       O  
ATOM    611  CB  ASP B 219      21.276 -17.400 -12.324  1.00 67.86           C  
ANISOU  611  CB  ASP B 219     8464   8515   8806   -749    877   -970       C  
ATOM    612  CG  ASP B 219      21.128 -15.894 -12.490  1.00 74.59           C  
ANISOU  612  CG  ASP B 219     9312   9339   9689   -753    907   -983       C  
ATOM    613  OD1 ASP B 219      21.074 -15.175 -11.468  1.00 70.67           O  
ANISOU  613  OD1 ASP B 219     8806   8840   9205   -750    909   -991       O  
ATOM    614  OD2 ASP B 219      21.055 -15.425 -13.643  1.00 86.88           O1-
ANISOU  614  OD2 ASP B 219    10874  10877  11260   -759    928   -985       O1-
ATOM    615  N   GLY B 220      20.989 -16.531  -9.104  1.00 57.34           N  
ANISOU  615  N   GLY B 220     7108   7197   7481   -736    860   -983       N  
ATOM    616  CA  GLY B 220      21.724 -16.076  -7.942  1.00 52.24           C  
ANISOU  616  CA  GLY B 220     6460   6545   6845   -732    861   -990       C  
ATOM    617  C   GLY B 220      22.376 -14.723  -8.109  1.00 65.37           C  
ANISOU  617  C   GLY B 220     8124   8177   8535   -737    891  -1004       C  
ATOM    618  O   GLY B 220      22.906 -14.183  -7.130  1.00 65.02           O  
ANISOU  618  O   GLY B 220     8076   8127   8501   -734    894  -1012       O  
ATOM    619  N   SER B 221      22.370 -14.164  -9.316  1.00 60.22           N  
ANISOU  619  N   SER B 221     7477   7505   7900   -743    914  -1007       N  
ATOM    620  CA  SER B 221      22.918 -12.837  -9.528  1.00 49.88           C  
ANISOU  620  CA  SER B 221     6168   6164   6621   -748    944  -1019       C  
ATOM    621  C   SER B 221      22.039 -11.789  -8.854  1.00 52.54           C  
ANISOU  621  C   SER B 221     6492   6497   6975   -746    951  -1028       C  
ATOM    622  O   SER B 221      20.867 -12.027  -8.544  1.00 64.29           O  
ANISOU  622  O   SER B 221     7971   8002   8453   -744    937  -1025       O  
ATOM    623  CB  SER B 221      23.048 -12.543 -11.021  1.00 56.81           C  
ANISOU  623  CB  SER B 221     7055   7021   7511   -754    968  -1018       C  
ATOM    624  OG  SER B 221      21.771 -12.398 -11.618  1.00 52.48           O  
ANISOU  624  OG  SER B 221     6500   6476   6963   -755    968  -1016       O  
ATOM    625  N   VAL B 222      22.617 -10.609  -8.633  1.00 41.88           N  
ANISOU  625  N   VAL B 222     5142   5123   5650   -748    974  -1039       N  
ATOM    626  CA  VAL B 222      21.933  -9.512  -7.956  1.00 46.85           C  
ANISOU  626  CA  VAL B 222     5759   5743   6298   -747    983  -1049       C  
ATOM    627  C   VAL B 222      22.222  -8.218  -8.707  1.00 54.08           C  
ANISOU  627  C   VAL B 222     6677   6625   7246   -752   1018  -1057       C  
ATOM    628  O   VAL B 222      23.370  -7.760  -8.739  1.00 48.76           O  
ANISOU  628  O   VAL B 222     6010   5934   6586   -754   1034  -1062       O  
ATOM    629  CB  VAL B 222      22.352  -9.377  -6.484  1.00 41.17           C  
ANISOU  629  CB  VAL B 222     5034   5031   5577   -743    972  -1054       C  
ATOM    630  CG1 VAL B 222      21.518  -8.318  -5.795  1.00 39.55           C  
ANISOU  630  CG1 VAL B 222     4818   4821   5390   -742    980  -1063       C  
ATOM    631  CG2 VAL B 222      22.212 -10.708  -5.756  1.00 46.81           C  
ANISOU  631  CG2 VAL B 222     5748   5776   6260   -737    940  -1044       C  
ATOM    632  N   TRP B 223      21.192  -7.633  -9.312  1.00 45.66           N  
ANISOU  632  N   TRP B 223     5605   5551   6192   -754   1028  -1059       N  
ATOM    633  CA  TRP B 223      21.263  -6.272  -9.821  1.00 36.73           C  
ANISOU  633  CA  TRP B 223     4474   4388   5095   -757   1060  -1066       C  
ATOM    634  C   TRP B 223      20.867  -5.309  -8.710  1.00 41.60           C  
ANISOU  634  C   TRP B 223     5078   5001   5726   -754   1063  -1076       C  
ATOM    635  O   TRP B 223      19.906  -5.556  -7.975  1.00 50.27           O  
ANISOU  635  O   TRP B 223     6167   6119   6814   -751   1044  -1076       O  
ATOM    636  CB  TRP B 223      20.340  -6.083 -11.025  1.00 35.34           C  
ANISOU  636  CB  TRP B 223     4298   4204   4926   -760   1072  -1063       C  
ATOM    637  CG  TRP B 223      20.966  -6.388 -12.354  1.00 31.13           C  
ANISOU  637  CG  TRP B 223     3780   3656   4395   -764   1086  -1057       C  
ATOM    638  CD1 TRP B 223      20.716  -7.470 -13.146  1.00 37.38           C  
ANISOU  638  CD1 TRP B 223     4577   4462   5163   -765   1074  -1047       C  
ATOM    639  CD2 TRP B 223      21.930  -5.593 -13.054  1.00 36.93           C  
ANISOU  639  CD2 TRP B 223     4522   4356   5152   -766   1118  -1059       C  
ATOM    640  CE2 TRP B 223      22.224  -6.258 -14.262  1.00 45.68           C  
ANISOU  640  CE2 TRP B 223     5644   5460   6253   -770   1123  -1051       C  
ATOM    641  CE3 TRP B 223      22.579  -4.385 -12.775  1.00 34.58           C  
ANISOU  641  CE3 TRP B 223     4225   4032   4882   -767   1143  -1068       C  
ATOM    642  NE1 TRP B 223      21.469  -7.401 -14.293  1.00 35.91           N  
ANISOU  642  NE1 TRP B 223     4405   4254   4987   -769   1095  -1043       N  
ATOM    643  CZ2 TRP B 223      23.136  -5.756 -15.189  1.00 37.34           C  
ANISOU  643  CZ2 TRP B 223     4599   4371   5215   -772   1153  -1050       C  
ATOM    644  CZ3 TRP B 223      23.485  -3.891 -13.698  1.00 35.79           C  
ANISOU  644  CZ3 TRP B 223     4389   4154   5055   -770   1173  -1068       C  
ATOM    645  CH2 TRP B 223      23.754  -4.575 -14.889  1.00 33.06           C  
ANISOU  645  CH2 TRP B 223     4057   3804   4703   -772   1178  -1058       C  
ATOM    646  N   ASN B 224      21.619  -4.218  -8.578  1.00 35.97           N  
ANISOU  646  N   ASN B 224     4367   4263   5039   -756   1086  -1085       N  
ATOM    647  CA  ASN B 224      21.372  -3.226  -7.539  1.00 27.77           C  
ANISOU  647  CA  ASN B 224     3318   3219   4016   -754   1091  -1095       C  
ATOM    648  C   ASN B 224      21.376  -1.838  -8.161  1.00 31.64           C  
ANISOU  648  C   ASN B 224     3807   3674   4539   -756   1125  -1102       C  
ATOM    649  O   ASN B 224      22.278  -1.504  -8.936  1.00 39.64           O  
ANISOU  649  O   ASN B 224     4830   4666   5566   -759   1147  -1102       O  
ATOM    650  CB  ASN B 224      22.421  -3.322  -6.424  1.00 31.65           C  
ANISOU  650  CB  ASN B 224     3810   3714   4500   -752   1084  -1100       C  
ATOM    651  CG  ASN B 224      22.026  -2.547  -5.182  1.00 41.36           C  
ANISOU  651  CG  ASN B 224     5028   4946   5741   -750   1082  -1108       C  
ATOM    652  ND2 ASN B 224      22.457  -1.292  -5.104  1.00 41.19           N  
ANISOU  652  ND2 ASN B 224     5005   4899   5746   -751   1106  -1118       N  
ATOM    653  OD1 ASN B 224      21.343  -3.069  -4.300  1.00 54.56           O  
ANISOU  653  OD1 ASN B 224     6694   6642   7396   -745   1057  -1107       O  
ATOM    654  N   TYR B 225      20.367  -1.035  -7.823  1.00 29.17           N  
ANISOU  654  N   TYR B 225     3483   3359   4242   -754   1129  -1106       N  
ATOM    655  CA  TYR B 225      20.212   0.321  -8.346  1.00 36.18           C  
ANISOU  655  CA  TYR B 225     4368   4216   5163   -756   1159  -1112       C  
ATOM    656  C   TYR B 225      20.258   1.316  -7.194  1.00 45.21           C  
ANISOU  656  C   TYR B 225     5502   5352   6323   -754   1163  -1123       C  
ATOM    657  O   TYR B 225      19.349   1.349  -6.357  1.00 48.12           O  
ANISOU  657  O   TYR B 225     5859   5737   6687   -751   1149  -1126       O  
ATOM    658  CB  TYR B 225      18.906   0.469  -9.123  1.00 34.47           C  
ANISOU  658  CB  TYR B 225     4147   3998   4953   -756   1162  -1108       C  
ATOM    659  CG  TYR B 225      18.618   1.892  -9.561  1.00 42.25           C  
ANISOU  659  CG  TYR B 225     5127   4952   5974   -756   1192  -1113       C  
ATOM    660  CD1 TYR B 225      19.259   2.448 -10.661  1.00 46.23           C  
ANISOU  660  CD1 TYR B 225     5641   5426   6497   -758   1220  -1111       C  
ATOM    661  CD2 TYR B 225      17.718   2.683  -8.860  1.00 42.37           C  
ANISOU  661  CD2 TYR B 225     5129   4968   6003   -753   1192  -1121       C  
ATOM    662  CE1 TYR B 225      18.997   3.747 -11.058  1.00 45.64           C  
ANISOU  662  CE1 TYR B 225     5564   5325   6454   -757   1247  -1114       C  
ATOM    663  CE2 TYR B 225      17.453   3.982  -9.248  1.00 44.75           C  
ANISOU  663  CE2 TYR B 225     5426   5240   6337   -753   1219  -1124       C  
ATOM    664  CZ  TYR B 225      18.095   4.510 -10.347  1.00 42.88           C  
ANISOU  664  CZ  TYR B 225     5200   4975   6118   -755   1246  -1121       C  
ATOM    665  OH  TYR B 225      17.832   5.803 -10.736  1.00 44.08           O  
ANISOU  665  OH  TYR B 225     5347   5097   6301   -754   1273  -1124       O  
ATOM    666  N   LYS B 226      21.313   2.125  -7.155  1.00 42.16           N  
ANISOU  666  N   LYS B 226     5120   4942   5955   -756   1186  -1129       N  
ATOM    667  CA  LYS B 226      21.397   3.229  -6.213  1.00 43.25           C  
ANISOU  667  CA  LYS B 226     5251   5069   6113   -755   1195  -1139       C  
ATOM    668  C   LYS B 226      20.958   4.508  -6.906  1.00 47.57           C  
ANISOU  668  C   LYS B 226     5795   5587   6692   -756   1224  -1142       C  
ATOM    669  O   LYS B 226      21.547   4.876  -7.936  1.00 49.05           O  
ANISOU  669  O   LYS B 226     5991   5752   6895   -758   1248  -1139       O  
ATOM    670  CB  LYS B 226      22.816   3.352  -5.678  1.00 53.51           C  
ANISOU  670  CB  LYS B 226     6557   6361   7413   -757   1202  -1144       C  
ATOM    671  CG  LYS B 226      23.023   2.452  -4.469  1.00 58.22           C  
ANISOU  671  CG  LYS B 226     7151   6988   7983   -755   1171  -1145       C  
ATOM    672  CD  LYS B 226      24.481   2.175  -4.171  1.00 85.91           C  
ANISOU  672  CD  LYS B 226    10667  10491  11485   -758   1174  -1147       C  
ATOM    673  CE  LYS B 226      24.609   0.958  -3.259  1.00 83.11           C  
ANISOU  673  CE  LYS B 226    10312  10168  11098   -754   1141  -1143       C  
ATOM    674  NZ  LYS B 226      26.025   0.646  -2.922  1.00 73.82           N1+
ANISOU  674  NZ  LYS B 226     9144   8989   9916   -757   1142  -1145       N1+
ATOM    675  N   PRO B 227      19.940   5.200  -6.402  1.00 54.43           N  
ANISOU  675  N   PRO B 227     6651   6457   7573   -754   1223  -1147       N  
ATOM    676  CA  PRO B 227      19.359   6.332  -7.138  1.00 52.64           C  
ANISOU  676  CA  PRO B 227     6420   6204   7377   -753   1248  -1147       C  
ATOM    677  C   PRO B 227      20.271   7.544  -7.125  1.00 49.94           C  
ANISOU  677  C   PRO B 227     6081   5831   7062   -754   1277  -1154       C  
ATOM    678  O   PRO B 227      21.166   7.656  -6.272  1.00 40.61           O  
ANISOU  678  O   PRO B 227     4902   4651   5878   -755   1275  -1160       O  
ATOM    679  CB  PRO B 227      18.056   6.610  -6.375  1.00 44.51           C  
ANISOU  679  CB  PRO B 227     5375   5186   6349   -749   1236  -1151       C  
ATOM    680  CG  PRO B 227      18.347   6.165  -4.985  1.00 48.79           C  
ANISOU  680  CG  PRO B 227     5914   5752   6872   -748   1214  -1156       C  
ATOM    681  CD  PRO B 227      19.282   4.986  -5.100  1.00 38.44           C  
ANISOU  681  CD  PRO B 227     4615   4455   5535   -750   1199  -1151       C  
ATOM    682  N   PRO B 228      20.077   8.475  -8.058  1.00 52.20           N  
ANISOU  682  N   PRO B 228     6368   6089   7375   -754   1304  -1153       N  
ATOM    683  CA  PRO B 228      20.878   9.703  -8.057  1.00 50.91           C  
ANISOU  683  CA  PRO B 228     6208   5895   7240   -756   1334  -1158       C  
ATOM    684  C   PRO B 228      20.595  10.559  -6.835  1.00 56.23           C  
ANISOU  684  C   PRO B 228     6870   6571   7926   -754   1331  -1168       C  
ATOM    685  O   PRO B 228      19.522  10.497  -6.231  1.00 74.07           O  
ANISOU  685  O   PRO B 228     9117   8847  10180   -751   1314  -1170       O  
ATOM    686  CB  PRO B 228      20.444  10.415  -9.344  1.00 55.09           C  
ANISOU  686  CB  PRO B 228     6740   6396   7795   -754   1360  -1152       C  
ATOM    687  CG  PRO B 228      19.108   9.841  -9.675  1.00 56.78           C  
ANISOU  687  CG  PRO B 228     6948   6630   7998   -752   1343  -1146       C  
ATOM    688  CD  PRO B 228      19.146   8.421  -9.199  1.00 49.22           C  
ANISOU  688  CD  PRO B 228     5992   5706   7004   -752   1311  -1144       C  
ATOM    689  N   ALA B 229      21.571  11.366  -6.432  1.00 71.19           N  
ANISOU  689  N   ALA B 229     8767   8446   9837   -756   1349  -1176       N  
ATOM    690  CA  ALA B 229      21.357  12.263  -5.278  1.00 73.04           C  
ANISOU  690  CA  ALA B 229     8991   8680  10083   -755   1349  -1186       C  
ATOM    691  C   ALA B 229      20.662  13.556  -5.729  1.00 89.46           C  
ANISOU  691  C   ALA B 229    11062  10737  12191   -752   1368  -1187       C  
ATOM    692  O   ALA B 229      20.724  13.864  -6.934  1.00 85.17           O  
ANISOU  692  O   ALA B 229    10521  10177  11661   -751   1385  -1179       O  
ATOM    693  CB  ALA B 229      22.671  12.525  -4.603  1.00 60.72           C  
ANISOU  693  CB  ALA B 229     7436   7106   8530   -758   1363  -1193       C  
ATOM    694  N   ASP B 230      20.028  14.288  -4.803  1.00 88.82           N  
ANISOU  694  N   ASP B 230    10970  10655  12121   -751   1367  -1196       N  
ATOM    695  CA  ASP B 230      19.263  15.519  -5.154  1.00 89.06           C  
ANISOU  695  CA  ASP B 230    10991  10668  12179   -749   1384  -1198       C  
ATOM    696  C   ASP B 230      20.183  16.554  -5.793  1.00 91.53           C  
ANISOU  696  C   ASP B 230    11311  10945  12522   -751   1419  -1198       C  
ATOM    697  O   ASP B 230      21.143  16.971  -5.122  1.00 83.44           O  
ANISOU  697  O   ASP B 230    10290   9911  11504   -753   1430  -1206       O  
ATOM    698  CB  ASP B 230      18.569  16.115  -3.930  1.00100.70           C  
ANISOU  698  CB  ASP B 230    12454  12155  13655   -747   1371  -1208       C  
ATOM    699  CG  ASP B 230      17.261  16.823  -4.247  1.00108.08           C  
ANISOU  699  CG  ASP B 230    13375  13082  14607   -743   1375  -1208       C  
ATOM    700  OD1 ASP B 230      16.925  16.946  -5.443  1.00 99.59           O  
ANISOU  700  OD1 ASP B 230    12301  11995  13544   -742   1387  -1200       O  
ATOM    701  OD2 ASP B 230      16.588  17.249  -3.290  1.00 97.80           O1-
ANISOU  701  OD2 ASP B 230    12062  11787  13309   -742   1367  -1215       O1-
ATOM    702  N   SER B 231      19.869  16.984  -7.019  1.00 92.89           N  
ANISOU  702  N   SER B 231    11484  11097  12714   -748   1438  -1191       N  
ATOM    703  CA  SER B 231      20.809  17.894  -7.720  1.00 98.25           C  
ANISOU  703  CA  SER B 231    12170  11740  13422   -748   1473  -1190       C  
ATOM    704  C   SER B 231      20.163  18.614  -8.902  1.00 99.14           C  
ANISOU  704  C   SER B 231    12277  11834  13557   -744   1489  -1182       C  
ATOM    705  O   SER B 231      20.879  18.827  -9.890  1.00 93.74           O  
ANISOU  705  O   SER B 231    11602  11130  12885   -743   1509  -1173       O  
ATOM    706  CB  SER B 231      22.024  17.144  -8.178  1.00 75.34           C  
ANISOU  706  CB  SER B 231     9283   8826  10515   -751   1486  -1183       C  
ATOM    707  OG  SER B 231      21.662  16.026  -8.973  1.00105.21           O  
ANISOU  707  OG  SER B 231    13072  12614  14289   -750   1482  -1172       O  
ATOM    708  N   GLY B 232      18.887  18.984  -8.816  1.00 30.00           N  
ATOM    709  CA  GLY B 232      18.270  19.809  -9.879  1.00 30.00           C  
ATOM    710  C   GLY B 232      18.053  19.090 -11.199  1.00 30.00           C  
ATOM    711  O   GLY B 232      19.048  18.746 -11.863  1.00 30.00           O  
ATOM    712  N   GLY B 233      16.792  18.920 -11.600  1.00 30.00           N  
ATOM    713  CA  GLY B 233      16.469  18.208 -12.850  1.00 30.00           C  
ATOM    714  C   GLY B 233      15.512  17.058 -12.602  1.00 30.00           C  
ATOM    715  O   GLY B 233      15.334  16.685 -11.426  1.00 30.00           O  
ATOM    716  N   LYS B 234      14.906  16.524 -13.665  1.00 95.85           N  
ANISOU  716  N   LYS B 234    11867  11427  13126   -733   1480  -1132       N  
ATOM    717  CA  LYS B 234      13.995  15.361 -13.542  1.00100.85           C  
ANISOU  717  CA  LYS B 234    12500  12082  13737   -733   1459  -1126       C  
ATOM    718  C   LYS B 234      14.829  14.128 -13.214  1.00116.43           C  
ANISOU  718  C   LYS B 234    14479  14083  15675   -738   1435  -1128       C  
ATOM    719  O   LYS B 234      15.101  13.353 -14.144  1.00127.62           O  
ANISOU  719  O   LYS B 234    15903  15511  17074   -739   1427  -1121       O  
ATOM    720  CB  LYS B 234      13.239  15.163 -14.858  1.00 30.00           C  
ATOM    721  CG  LYS B 234      12.280  16.283 -15.234  1.00 30.00           C  
ATOM    722  CD  LYS B 234      10.867  15.804 -15.487  1.00 30.00           C  
ATOM    723  CE  LYS B 234      10.006  16.840 -16.179  1.00 30.00           C  
ATOM    724  NZ  LYS B 234       8.987  16.216 -17.056  1.00 30.00           N1+
ATOM    725  N   GLU B 235      15.218  13.957 -11.951  1.00124.42           N  
ANISOU  725  N   GLU B 235    15489  15105  16679   -739   1425  -1138       N  
ATOM    726  CA  GLU B 235      16.112  12.832 -11.569  1.00111.51           C  
ANISOU  726  CA  GLU B 235    13859  13495  15012   -743   1402  -1140       C  
ATOM    727  C   GLU B 235      15.578  12.184 -10.297  1.00100.24           C  
ANISOU  727  C   GLU B 235    12421  12103  13564   -743   1369  -1146       C  
ATOM    728  O   GLU B 235      15.979  11.047 -10.016  1.00107.63           O  
ANISOU  728  O   GLU B 235    13360  13064  14470   -745   1346  -1144       O  
ATOM    729  CB  GLU B 235      17.547  13.328 -11.396  1.00114.63           C  
ANISOU  729  CB  GLU B 235    14264  13879  15412   -745   1414  -1145       C  
ATOM    730  CG  GLU B 235      17.854  13.880 -10.015  1.00117.66           C  
ANISOU  730  CG  GLU B 235    14637  14272  15797   -746   1404  -1157       C  
ATOM    731  CD  GLU B 235      18.250  15.345  -9.987  1.00121.19           C  
ANISOU  731  CD  GLU B 235    15076  14693  16276   -744   1427  -1162       C  
ATOM    732  OE1 GLU B 235      18.741  15.842 -11.017  1.00136.84           O  
ANISOU  732  OE1 GLU B 235    17056  16662  18278   -740   1439  -1157       O  
ATOM    733  OE2 GLU B 235      18.066  15.981  -8.935  1.00101.73           O1-
ANISOU  733  OE2 GLU B 235    12610  12223  13818   -745   1431  -1171       O1-
ATOM    734  N   ILE B 236      14.718  12.881  -9.555  1.00 87.24           N  
ANISOU  734  N   ILE B 236    10760  10456  11931   -740   1367  -1152       N  
ATOM    735  CA  ILE B 236      14.068  12.219  -8.389  1.00 90.24           C  
ANISOU  735  CA  ILE B 236    11128  10866  12292   -739   1337  -1157       C  
ATOM    736  C   ILE B 236      12.849  11.488  -8.948  1.00 88.38           C  
ANISOU  736  C   ILE B 236    10886  10645  12048   -737   1323  -1151       C  
ATOM    737  O   ILE B 236      12.201  10.749  -8.197  1.00 70.90           O  
ANISOU  737  O   ILE B 236     8664   8456   9820   -736   1300  -1153       O  
ATOM    738  CB  ILE B 236      13.708  13.258  -7.313  1.00 89.29           C  
ANISOU  738  CB  ILE B 236    10995  10740  12190   -736   1341  -1167       C  
ATOM    739  N   PHE B 237      12.597  11.664 -10.245  1.00109.58           N  
ANISOU  739  N   PHE B 237    13578  13315  14743   -737   1339  -1142       N  
ATOM    740  CA  PHE B 237      11.449  11.022 -10.923  1.00110.82           C  
ANISOU  740  CA  PHE B 237    13729  13483  14893   -737   1328  -1136       C  
ATOM    741  C   PHE B 237      11.925   9.880 -11.821  1.00105.71           C  
ANISOU  741  C   PHE B 237    13095  12851  14221   -740   1319  -1128       C  
ATOM    742  O   PHE B 237      11.257   9.587 -12.827  1.00100.32           O  
ANISOU  742  O   PHE B 237    12412  12170  13534   -740   1316  -1121       O  
ATOM    743  CB  PHE B 237      10.755  12.063 -11.799  1.00105.99           C  
ANISOU  743  CB  PHE B 237    13112  12845  14313   -733   1351  -1133       C  
ATOM    744  N   SER B 238      13.062   9.278 -11.491  1.00100.23           N  
ANISOU  744  N   SER B 238    12412  12164  13507   -743   1313  -1129       N  
ATOM    745  CA  SER B 238      13.537   8.143 -12.272  1.00 81.58           C  
ANISOU  745  CA  SER B 238    10062   9812  11121   -746   1305  -1121       C  
ATOM    746  C   SER B 238      12.913   6.833 -11.813  1.00 66.13           C  
ANISOU  746  C   SER B 238     8102   7893   9133   -746   1272  -1119       C  
ATOM    747  O   SER B 238      12.687   5.938 -12.636  1.00 66.30           O  
ANISOU  747  O   SER B 238     8130   7924   9138   -748   1265  -1112       O  
ATOM    748  CB  SER B 238      15.061   8.051 -12.197  1.00 80.18           C  
ANISOU  748  CB  SER B 238     9900   9628  10938   -748   1313  -1121       C  
ATOM    749  OG  SER B 238      15.518   8.167 -10.860  1.00 80.38           O  
ANISOU  749  OG  SER B 238     9920   9663  10958   -747   1301  -1130       O  
ATOM    750  N   LEU B 239      12.629   6.701 -10.519  1.00 64.90           N  
ANISOU  750  N   LEU B 239     7935   7755   8967   -745   1252  -1126       N  
ATOM    751  CA  LEU B 239      12.067   5.474  -9.974  1.00 58.92           C  
ANISOU  751  CA  LEU B 239     7174   7033   8180   -745   1222  -1125       C  
ATOM    752  C   LEU B 239      10.548   5.435 -10.038  1.00 57.76           C  
ANISOU  752  C   LEU B 239     7013   6892   8038   -744   1215  -1125       C  
ATOM    753  O   LEU B 239       9.966   4.370  -9.815  1.00 52.36           O  
ANISOU  753  O   LEU B 239     6326   6237   7331   -744   1192  -1122       O  
ATOM    754  CB  LEU B 239      12.513   5.280  -8.520  1.00 60.37           C  
ANISOU  754  CB  LEU B 239     7353   7232   8350   -744   1204  -1131       C  
ATOM    755  CG  LEU B 239      13.689   4.329  -8.286  1.00 43.15           C  
ANISOU  755  CG  LEU B 239     5186   5068   6143   -746   1191  -1129       C  
ATOM    756  CD1 LEU B 239      13.955   4.140  -6.799  1.00 48.69           C  
ANISOU  756  CD1 LEU B 239     5882   5787   6831   -744   1173  -1135       C  
ATOM    757  CD2 LEU B 239      13.429   2.990  -8.962  1.00 40.65           C  
ANISOU  757  CD2 LEU B 239     4876   4771   5799   -748   1174  -1120       C  
ATOM    758  N   LEU B 240       9.902   6.560 -10.342  1.00 67.44           N  
ANISOU  758  N   LEU B 240     8231   8098   9296   -741   1234  -1126       N  
ATOM    759  CA  LEU B 240       8.440   6.606 -10.352  1.00 64.13           C  
ANISOU  759  CA  LEU B 240     7788   7703   8876   -735   1209  -1092       C  
ATOM    760  C   LEU B 240       7.821   5.690 -11.398  1.00 57.17           C  
ANISOU  760  C   LEU B 240     6900   6846   7974   -734   1185  -1055       C  
ATOM    761  O   LEU B 240       6.841   4.996 -11.072  1.00 52.63           O  
ANISOU  761  O   LEU B 240     6311   6304   7383   -731   1153  -1032       O  
ATOM    762  CB  LEU B 240       7.974   8.055 -10.535  1.00 69.79           C  
ANISOU  762  CB  LEU B 240     8493   8395   9628   -731   1228  -1086       C  
ATOM    763  CG  LEU B 240       8.154   8.941  -9.303  1.00 70.95           C  
ANISOU  763  CG  LEU B 240     8639   8526   9796   -730   1242  -1117       C  
ATOM    764  CD1 LEU B 240       7.897  10.392  -9.646  1.00 81.25           C  
ANISOU  764  CD1 LEU B 240     9935   9802  11134   -727   1266  -1114       C  
ATOM    765  CD2 LEU B 240       7.222   8.473  -8.196  1.00 57.72           C  
ANISOU  765  CD2 LEU B 240     6947   6879   8107   -728   1213  -1112       C  
ATOM    766  N   PRO B 241       8.295   5.645 -12.652  1.00 46.63           N  
ANISOU  766  N   PRO B 241     5578   5501   6640   -736   1198  -1044       N  
ATOM    767  CA  PRO B 241       7.705   4.689 -13.606  1.00 58.77           C  
ANISOU  767  CA  PRO B 241     7111   7066   8155   -735   1174  -1007       C  
ATOM    768  C   PRO B 241       7.728   3.254 -13.103  1.00 49.14           C  
ANISOU  768  C   PRO B 241     5893   5877   6901   -738   1146  -1009       C  
ATOM    769  O   PRO B 241       6.779   2.500 -13.352  1.00 49.33           O  
ANISOU  769  O   PRO B 241     5904   5932   6908   -735   1116   -976       O  
ATOM    770  CB  PRO B 241       8.569   4.875 -14.862  1.00 43.64           C  
ANISOU  770  CB  PRO B 241     5211   5125   6246   -738   1199  -1008       C  
ATOM    771  CG  PRO B 241       9.065   6.270 -14.765  1.00 55.32           C  
ANISOU  771  CG  PRO B 241     6695   6565   7759   -738   1235  -1028       C  
ATOM    772  CD  PRO B 241       9.304   6.502 -13.304  1.00 46.92           C  
ANISOU  772  CD  PRO B 241     5630   5499   6699   -738   1236  -1060       C  
ATOM    773  N   HIS B 242       8.789   2.857 -12.396  1.00 48.07           N  
ANISOU  773  N   HIS B 242     5775   5734   6756   -742   1155  -1044       N  
ATOM    774  CA  HIS B 242       8.825   1.517 -11.820  1.00 42.55           C  
ANISOU  774  CA  HIS B 242     5078   5064   6024   -743   1129  -1047       C  
ATOM    775  C   HIS B 242       7.842   1.385 -10.667  1.00 41.82           C  
ANISOU  775  C   HIS B 242     4968   4994   5928   -739   1106  -1041       C  
ATOM    776  O   HIS B 242       7.121   0.385 -10.569  1.00 37.87           O  
ANISOU  776  O   HIS B 242     4458   4526   5404   -737   1076  -1019       O  
ATOM    777  CB  HIS B 242      10.236   1.175 -11.347  1.00 47.44           C  
ANISOU  777  CB  HIS B 242     5722   5669   6635   -749   1146  -1087       C  
ATOM    778  CG  HIS B 242      10.322  -0.136 -10.631  1.00 39.81           C  
ANISOU  778  CG  HIS B 242     4759   4732   5636   -751   1122  -1094       C  
ATOM    779  CD2 HIS B 242      10.340  -0.434  -9.310  1.00 30.83           C  
ANISOU  779  CD2 HIS B 242     3617   3609   4487   -750   1106  -1103       C  
ATOM    780  ND1 HIS B 242      10.401  -1.339 -11.296  1.00 30.53           N  
ANISOU  780  ND1 HIS B 242     3590   3576   4433   -753   1104  -1078       N  
ATOM    781  CE1 HIS B 242      10.463  -2.323 -10.417  1.00 29.13           C  
ANISOU  781  CE1 HIS B 242     3416   3422   4231   -755   1085  -1089       C  
ATOM    782  NE2 HIS B 242      10.429  -1.801  -9.205  1.00 36.37           N  
ANISOU  782  NE2 HIS B 242     4323   4339   5156   -750   1082  -1097       N  
ATOM    783  N   MET B 243       7.805   2.383  -9.781  1.00 48.77           N  
ANISOU  783  N   MET B 243     5842   5856   6829   -738   1120  -1062       N  
ATOM    784  CA  MET B 243       6.894   2.329  -8.645  1.00 43.76           C  
ANISOU  784  CA  MET B 243     5192   5241   6194   -734   1100  -1058       C  
ATOM    785  C   MET B 243       5.441   2.374  -9.093  1.00 33.73           C  
ANISOU  785  C   MET B 243     3897   3990   4928   -728   1077  -1013       C  
ATOM    786  O   MET B 243       4.573   1.796  -8.431  1.00 31.29           O  
ANISOU  786  O   MET B 243     3574   3707   4609   -725   1050   -997       O  
ATOM    787  CB  MET B 243       7.197   3.474  -7.678  1.00 35.83           C  
ANISOU  787  CB  MET B 243     4187   4213   5215   -733   1122  -1089       C  
ATOM    788  CG  MET B 243       8.606   3.447  -7.105  1.00 45.51           C  
ANISOU  788  CG  MET B 243     5434   5419   6437   -739   1143  -1131       C  
ATOM    789  SD  MET B 243       9.070   1.869  -6.373  1.00 61.80           S  
ANISOU  789  SD  MET B 243     7505   7518   8457   -739   1111  -1127       S  
ATOM    790  CE  MET B 243       7.656   1.582  -5.318  1.00 56.73           C  
ANISOU  790  CE  MET B 243     6844   6896   7814   -736   1092  -1129       C  
ATOM    791  N   ALA B 244       5.157   3.050 -10.208  1.00 39.00           N  
ANISOU  791  N   ALA B 244     4559   4645   5612   -727   1086   -992       N  
ATOM    792  CA  ALA B 244       3.807   3.012 -10.759  1.00 41.65           C  
ANISOU  792  CA  ALA B 244     4872   5001   5951   -723   1063   -946       C  
ATOM    793  C   ALA B 244       3.459   1.614 -11.250  1.00 39.09           C  
ANISOU  793  C   ALA B 244     4546   4708   5596   -725   1033   -919       C  
ATOM    794  O   ALA B 244       2.356   1.115 -10.997  1.00 34.60           O  
ANISOU  794  O   ALA B 244     3959   4165   5022   -722   1004   -890       O  
ATOM    795  CB  ALA B 244       3.672   4.029 -11.891  1.00 40.61           C  
ANISOU  795  CB  ALA B 244     4739   4849   5845   -723   1081   -931       C  
ATOM    796  N   ASP B 245       4.396   0.960 -11.937  1.00 37.64           N  
ANISOU  796  N   ASP B 245     4382   4523   5396   -729   1040   -929       N  
ATOM    797  CA  ASP B 245       4.162  -0.409 -12.379  1.00 35.60           C  
ANISOU  797  CA  ASP B 245     4125   4293   5108   -731   1014   -905       C  
ATOM    798  C   ASP B 245       4.020  -1.350 -11.189  1.00 29.52           C  
ANISOU  798  C   ASP B 245     3353   3546   4317   -730    993   -915       C  
ATOM    799  O   ASP B 245       3.233  -2.302 -11.231  1.00 33.50           O  
ANISOU  799  O   ASP B 245     3847   4080   4805   -729    962   -885       O  
ATOM    800  CB  ASP B 245       5.296  -0.869 -13.294  1.00 32.39           C  
ANISOU  800  CB  ASP B 245     3742   3877   4688   -736   1029   -918       C  
ATOM    801  CG  ASP B 245       5.322  -0.122 -14.615  1.00 39.35           C  
ANISOU  801  CG  ASP B 245     4624   4739   5586   -736   1046   -901       C  
ATOM    802  OD1 ASP B 245       4.506   0.807 -14.787  1.00 52.30           O  
ANISOU  802  OD1 ASP B 245     6248   6373   7249   -733   1048   -883       O  
ATOM    803  OD2 ASP B 245       6.155  -0.464 -15.481  1.00 38.37           O1-
ANISOU  803  OD2 ASP B 245     4518   4607   5454   -740   1059   -907       O1-
ATOM    804  N   MET B 246       4.780  -1.110 -10.120  1.00 43.01           N  
ANISOU  804  N   MET B 246     5073   5241   6028   -730   1008   -955       N  
ATOM    805  CA  MET B 246       4.647  -1.954  -8.938  1.00 33.97           C  
ANISOU  805  CA  MET B 246     3927   4117   4863   -730    990   -965       C  
ATOM    806  C   MET B 246       3.311  -1.699  -8.239  1.00 32.41           C  
ANISOU  806  C   MET B 246     3704   3934   4677   -724    969   -941       C  
ATOM    807  O   MET B 246       2.611  -2.646  -7.864  1.00 36.52           O  
ANISOU  807  O   MET B 246     4214   4480   5181   -722    941   -920       O  
ATOM    808  CB  MET B 246       5.817  -1.711  -7.983  1.00 28.95           C  
ANISOU  808  CB  MET B 246     3309   3462   4227   -732   1012  -1014       C  
ATOM    809  CG  MET B 246       5.721  -2.350  -6.598  1.00 24.51           C  
ANISOU  809  CG  MET B 246     2745   2917   3650   -731    997  -1030       C  
ATOM    810  SD  MET B 246       5.955  -4.145  -6.453  1.00 60.53           S  
ANISOU  810  SD  MET B 246     7317   7510   8170   -732    972  -1026       S  
ATOM    811  CE  MET B 246       4.553  -4.863  -7.292  1.00 61.60           C  
ANISOU  811  CE  MET B 246     7432   7675   8298   -729    938   -969       C  
ATOM    812  N   SER B 247       2.929  -0.428  -8.073  1.00 29.74           N  
ANISOU  812  N   SER B 247     3354   3576   4368   -721    984   -942       N  
ATOM    813  CA  SER B 247       1.658  -0.110  -7.424  1.00 34.24           C  
ANISOU  813  CA  SER B 247     3901   4157   4952   -717    966   -919       C  
ATOM    814  C   SER B 247       0.471  -0.673  -8.199  1.00 37.21           C  
ANISOU  814  C   SER B 247     4257   4556   5325   -714    936   -867       C  
ATOM    815  O   SER B 247      -0.510  -1.131  -7.601  1.00 32.79           O  
ANISOU  815  O   SER B 247     3680   4016   4762   -712    911   -845       O  
ATOM    816  CB  SER B 247       1.519   1.402  -7.256  1.00 33.64           C  
ANISOU  816  CB  SER B 247     3818   4054   4911   -714    989   -930       C  
ATOM    817  OG  SER B 247       2.325   1.859  -6.186  1.00 41.06           O  
ANISOU  817  OG  SER B 247     4769   4976   5854   -715   1009   -974       O  
ATOM    818  N   THR B 248       0.536  -0.642  -9.532  1.00 38.40           N  
ANISOU  818  N   THR B 248     4411   4704   5475   -717    939   -848       N  
ATOM    819  CA  THR B 248      -0.562  -1.175 -10.333  1.00 38.76           C  
ANISOU  819  CA  THR B 248     4439   4772   5518   -717    909   -798       C  
ATOM    820  C   THR B 248      -0.688  -2.685 -10.159  1.00 37.37           C  
ANISOU  820  C   THR B 248     4265   4624   5311   -718    882   -785       C  
ATOM    821  O   THR B 248      -1.803  -3.213 -10.054  1.00 33.96           O  
ANISOU  821  O   THR B 248     3812   4212   4877   -717    852   -748       O  
ATOM    822  CB  THR B 248      -0.358  -0.818 -11.803  1.00 31.29           C  
ANISOU  822  CB  THR B 248     3497   3814   4576   -720    921   -784       C  
ATOM    823  CG2 THR B 248      -1.537  -1.297 -12.632  1.00 27.71           C  
ANISOU  823  CG2 THR B 248     3024   3384   4121   -721    890   -731       C  
ATOM    824  OG1 THR B 248      -0.243   0.604 -11.937  1.00 41.11           O  
ANISOU  824  OG1 THR B 248     4740   5031   5849   -719    947   -796       O  
ATOM    825  N   TYR B 249       0.441  -3.398 -10.126  1.00 35.23           N  
ANISOU  825  N   TYR B 249     4016   4354   5017   -721    892   -814       N  
ATOM    826  CA  TYR B 249       0.401  -4.840  -9.902  1.00 28.71           C  
ANISOU  826  CA  TYR B 249     3194   3553   4162   -722    867   -804       C  
ATOM    827  C   TYR B 249      -0.172  -5.171  -8.528  1.00 33.28           C  
ANISOU  827  C   TYR B 249     3762   4144   4738   -718    852   -806       C  
ATOM    828  O   TYR B 249      -0.958  -6.116  -8.387  1.00 26.18           O  
ANISOU  828  O   TYR B 249     2851   3269   3829   -717    822   -776       O  
ATOM    829  CB  TYR B 249       1.798  -5.438 -10.060  1.00 23.75           C  
ANISOU  829  CB  TYR B 249     2593   2920   3509   -725    883   -839       C  
ATOM    830  CG  TYR B 249       1.856  -6.921  -9.779  1.00 30.32           C  
ANISOU  830  CG  TYR B 249     3431   3778   4310   -727    860   -834       C  
ATOM    831  CD1 TYR B 249       1.416  -7.842 -10.723  1.00 35.86           C  
ANISOU  831  CD1 TYR B 249     4128   4500   4997   -728    838   -798       C  
ATOM    832  CD2 TYR B 249       2.347  -7.402  -8.572  1.00 28.95           C  
ANISOU  832  CD2 TYR B 249     3267   3610   4124   -726    861   -864       C  
ATOM    833  CE1 TYR B 249       1.465  -9.200 -10.474  1.00 28.62           C  
ANISOU  833  CE1 TYR B 249     3216   3606   4051   -729    816   -792       C  
ATOM    834  CE2 TYR B 249       2.401  -8.758  -8.314  1.00 36.34           C  
ANISOU  834  CE2 TYR B 249     4208   4569   5030   -726    840   -859       C  
ATOM    835  CZ  TYR B 249       1.958  -9.652  -9.269  1.00 37.61           C  
ANISOU  835  CZ  TYR B 249     4364   4748   5176   -727    819   -823       C  
ATOM    836  OH  TYR B 249       2.008 -11.003  -9.018  1.00 39.87           O  
ANISOU  836  OH  TYR B 249     4656   5058   5434   -728    799   -818       O  
ATOM    837  N   MET B 250       0.207  -4.402  -7.505  1.00 34.98           N  
ANISOU  837  N   MET B 250     3981   4344   4966   -716    871   -841       N  
ATOM    838  CA  MET B 250      -0.354  -4.618  -6.174  1.00 30.20           C  
ANISOU  838  CA  MET B 250     3366   3748   4362   -712    858   -843       C  
ATOM    839  C   MET B 250      -1.855  -4.365  -6.162  1.00 30.88           C  
ANISOU  839  C   MET B 250     3423   3844   4468   -708    835   -799       C  
ATOM    840  O   MET B 250      -2.613  -5.124  -5.547  1.00 39.45           O  
ANISOU  840  O   MET B 250     4495   4947   5545   -706    810   -778       O  
ATOM    841  CB  MET B 250       0.343  -3.716  -5.153  1.00 33.21           C  
ANISOU  841  CB  MET B 250     3756   4108   4756   -711    885   -888       C  
ATOM    842  CG  MET B 250       1.749  -4.139  -4.789  1.00 34.35           C  
ANISOU  842  CG  MET B 250     3926   4245   4879   -715    902   -933       C  
ATOM    843  SD  MET B 250       1.737  -5.658  -3.823  1.00 43.03           S  
ANISOU  843  SD  MET B 250     5030   5372   5947   -714    878   -936       S  
ATOM    844  CE  MET B 250       0.599  -5.192  -2.524  1.00 33.34           C  
ANISOU  844  CE  MET B 250     3781   4148   4738   -707    867   -926       C  
ATOM    845  N   PHE B 251      -2.303  -3.308  -6.841  1.00 36.23           N  
ANISOU  845  N   PHE B 251     4089   4507   5171   -709    843   -783       N  
ATOM    846  CA  PHE B 251      -3.731  -3.009  -6.854  1.00 34.60           C  
ANISOU  846  CA  PHE B 251     3855   4307   4983   -706    820   -741       C  
ATOM    847  C   PHE B 251      -4.519  -4.089  -7.585  1.00 28.84           C  
ANISOU  847  C   PHE B 251     3113   3602   4242   -708    787   -694       C  
ATOM    848  O   PHE B 251      -5.631  -4.439  -7.171  1.00 30.47           O  
ANISOU  848  O   PHE B 251     3300   3822   4456   -707    760   -661       O  
ATOM    849  CB  PHE B 251      -3.993  -1.641  -7.477  1.00 34.99           C  
ANISOU  849  CB  PHE B 251     3896   4337   5063   -706    837   -735       C  
ATOM    850  CG  PHE B 251      -5.436  -1.240  -7.439  1.00 65.85           C  
ANISOU  850  CG  PHE B 251     7776   8251   8994   -704    815   -694       C  
ATOM    851  CD1 PHE B 251      -6.155  -1.318  -6.255  1.00 58.39           C  
ANISOU  851  CD1 PHE B 251     6818   7313   8056   -701    801   -690       C  
ATOM    852  CD2 PHE B 251      -6.080  -0.797  -8.581  1.00 77.18           C  
ANISOU  852  CD2 PHE B 251     9198   9685  10441   -707    807   -660       C  
ATOM    853  CE1 PHE B 251      -7.489  -0.961  -6.213  1.00 62.06           C  
ANISOU  853  CE1 PHE B 251     7256   7782   8543   -699    780   -651       C  
ATOM    854  CE2 PHE B 251      -7.413  -0.435  -8.542  1.00 66.99           C  
ANISOU  854  CE2 PHE B 251     7882   8399   9173   -706    786   -622       C  
ATOM    855  CZ  PHE B 251      -8.119  -0.517  -7.356  1.00 68.89           C  
ANISOU  855  CZ  PHE B 251     8108   8644   9421   -703    772   -618       C  
ATOM    856  N   LYS B 252      -3.967  -4.624  -8.678  1.00 36.65           N  
ANISOU  856  N   LYS B 252     4115   4596   5214   -712    788   -689       N  
ATOM    857  CA  LYS B 252      -4.660  -5.685  -9.400  1.00 31.25           C  
ANISOU  857  CA  LYS B 252     3421   3935   4518   -715    757   -645       C  
ATOM    858  C   LYS B 252      -4.899  -6.895  -8.508  1.00 21.23           C  
ANISOU  858  C   LYS B 252     2149   2685   3230   -713    734   -640       C  
ATOM    859  O   LYS B 252      -5.912  -7.587  -8.658  1.00 33.03           O  
ANISOU  859  O   LYS B 252     3627   4197   4725   -715    703   -597       O  
ATOM    860  CB  LYS B 252      -3.871  -6.075 -10.651  1.00 27.62           C  
ANISOU  860  CB  LYS B 252     2979   3476   4042   -720    765   -647       C  
ATOM    861  CG  LYS B 252      -4.015  -5.085 -11.800  1.00 18.95           C  
ANISOU  861  CG  LYS B 252     1876   2363   2961   -723    776   -634       C  
ATOM    862  CD  LYS B 252      -3.264  -5.549 -13.040  1.00 26.00           C  
ANISOU  862  CD  LYS B 252     2786   3255   3836   -727    784   -634       C  
ATOM    863  CE  LYS B 252      -1.897  -4.883 -13.141  1.00 65.05           C  
ANISOU  863  CE  LYS B 252     7757   8178   8781   -727    823   -681       C  
ATOM    864  NZ  LYS B 252      -1.023  -5.533 -14.164  1.00 51.83           N1+
ANISOU  864  NZ  LYS B 252     6101   6504   7085   -732    830   -686       N1+
ATOM    865  N   GLY B 253      -3.984  -7.165  -7.573  1.00 28.00           N  
ANISOU  865  N   GLY B 253     3025   3540   4072   -712    749   -683       N  
ATOM    866  CA  GLY B 253      -4.237  -8.190  -6.577  1.00 19.31           C  
ANISOU  866  CA  GLY B 253     1922   2457   2956   -709    731   -681       C  
ATOM    867  C   GLY B 253      -5.217  -7.746  -5.512  1.00 22.41           C  
ANISOU  867  C   GLY B 253     2295   2848   3371   -705    721   -670       C  
ATOM    868  O   GLY B 253      -5.898  -8.582  -4.911  1.00 26.76           O  
ANISOU  868  O   GLY B 253     2835   3415   3918   -703    697   -648       O  
ATOM    869  N   ILE B 254      -5.307  -6.436  -5.270  1.00 21.95           N  
ANISOU  869  N   ILE B 254     2232   2771   3338   -703    740   -683       N  
ATOM    870  CA  ILE B 254      -6.303  -5.912  -4.339  1.00 22.06           C  
ANISOU  870  CA  ILE B 254     2225   2781   3375   -699    730   -671       C  
ATOM    871  C   ILE B 254      -7.702  -6.060  -4.919  1.00 28.04           C  
ANISOU  871  C   ILE B 254     2956   3549   4149   -701    699   -613       C  
ATOM    872  O   ILE B 254      -8.644  -6.441  -4.213  1.00 21.38           O  
ANISOU  872  O   ILE B 254     2095   2715   3314   -699    676   -589       O  
ATOM    873  CB  ILE B 254      -5.984  -4.445  -3.996  1.00 33.91           C  
ANISOU  873  CB  ILE B 254     3727   4258   4899   -697    759   -701       C  
ATOM    874  CG1 ILE B 254      -4.711  -4.356  -3.155  1.00 30.10           C  
ANISOU  874  CG1 ILE B 254     3270   3765   4401   -696    787   -757       C  
ATOM    875  CG2 ILE B 254      -7.159  -3.781  -3.289  1.00 21.23           C  
ANISOU  875  CG2 ILE B 254     2098   2649   3320   -694    748   -681       C  
ATOM    876  CD1 ILE B 254      -4.806  -5.108  -1.852  1.00 31.74           C  
ANISOU  876  CD1 ILE B 254     3478   3984   4597   -693    776   -767       C  
ATOM    877  N   ILE B 255      -7.861  -5.765  -6.212  1.00 27.52           N  
ANISOU  877  N   ILE B 255     2886   3482   4089   -705    696   -590       N  
ATOM    878  CA  ILE B 255      -9.160  -5.921  -6.860  1.00 21.99           C  
ANISOU  878  CA  ILE B 255     2161   2792   3404   -708    665   -535       C  
ATOM    879  C   ILE B 255      -9.607  -7.374  -6.789  1.00 23.76           C  
ANISOU  879  C   ILE B 255     2380   3037   3612   -711    633   -505       C  
ATOM    880  O   ILE B 255     -10.755  -7.676  -6.445  1.00 27.91           O  
ANISOU  880  O   ILE B 255     2883   3571   4151   -712    604   -468       O  
ATOM    881  CB  ILE B 255      -9.099  -5.431  -8.318  1.00 21.64           C  
ANISOU  881  CB  ILE B 255     2117   2742   3365   -714    670   -519       C  
ATOM    882  CG1 ILE B 255      -8.729  -3.952  -8.386  1.00 29.07           C  
ANISOU  882  CG1 ILE B 255     3061   3658   4325   -712    702   -545       C  
ATOM    883  CG2 ILE B 255     -10.429  -5.674  -9.014  1.00 20.56           C  
ANISOU  883  CG2 ILE B 255     1955   2615   3242   -720    634   -460       C  
ATOM    884  CD1 ILE B 255      -8.139  -3.556  -9.721  1.00 35.74           C  
ANISOU  884  CD1 ILE B 255     3917   4496   5167   -715    717   -548       C  
ATOM    885  N   SER B 256      -8.694  -8.298  -7.103  1.00 23.51           N  
ANISOU  885  N   SER B 256     2367   3014   3551   -712    637   -521       N  
ATOM    886  CA  SER B 256      -9.015  -9.717  -7.003  1.00 28.32           C  
ANISOU  886  CA  SER B 256     2974   3643   4142   -713    609   -496       C  
ATOM    887  C   SER B 256      -9.349 -10.109  -5.572  1.00 30.88           C  
ANISOU  887  C   SER B 256     3293   3973   4469   -708    601   -503       C  
ATOM    888  O   SER B 256     -10.200 -10.977  -5.348  1.00 31.68           O  
ANISOU  888  O   SER B 256     3379   4086   4573   -709    571   -468       O  
ATOM    889  CB  SER B 256      -7.849 -10.555  -7.526  1.00 28.43           C  
ANISOU  889  CB  SER B 256     3014   3664   4125   -714    620   -519       C  
ATOM    890  OG  SER B 256      -7.562 -10.250  -8.880  1.00 30.46           O  
ANISOU  890  OG  SER B 256     3275   3917   4380   -720    626   -511       O  
ATOM    891  N   PHE B 257      -8.704  -9.471  -4.593  1.00 30.41           N  
ANISOU  891  N   PHE B 257     3245   3900   4409   -703    628   -548       N  
ATOM    892  CA  PHE B 257      -9.024  -9.740  -3.197  1.00 29.98           C  
ANISOU  892  CA  PHE B 257     3186   3849   4358   -698    622   -557       C  
ATOM    893  C   PHE B 257     -10.458  -9.335  -2.878  1.00 29.69           C  
ANISOU  893  C   PHE B 257     3120   3811   4352   -698    599   -517       C  
ATOM    894  O   PHE B 257     -11.181 -10.067  -2.192  1.00 32.80           O  
ANISOU  894  O   PHE B 257     3502   4214   4749   -696    576   -495       O  
ATOM    895  CB  PHE B 257      -8.035  -9.008  -2.287  1.00 26.56           C  
ANISOU  895  CB  PHE B 257     2770   3402   3920   -693    656   -613       C  
ATOM    896  CG  PHE B 257      -8.445  -8.963  -0.844  1.00 23.27           C  
ANISOU  896  CG  PHE B 257     2345   2983   3513   -689    654   -623       C  
ATOM    897  CD1 PHE B 257      -8.305 -10.080  -0.037  1.00 27.47           C  
ANISOU  897  CD1 PHE B 257     2884   3529   4026   -687    644   -629       C  
ATOM    898  CD2 PHE B 257      -8.957  -7.800  -0.289  1.00 26.26           C  
ANISOU  898  CD2 PHE B 257     2711   3347   3919   -686    663   -627       C  
ATOM    899  CE1 PHE B 257      -8.676 -10.043   1.295  1.00 30.89           C  
ANISOU  899  CE1 PHE B 257     3311   3960   4466   -682    642   -638       C  
ATOM    900  CE2 PHE B 257      -9.331  -7.756   1.042  1.00 24.87           C  
ANISOU  900  CE2 PHE B 257     2529   3169   3750   -682    661   -636       C  
ATOM    901  CZ  PHE B 257      -9.191  -8.878   1.835  1.00 24.13           C  
ANISOU  901  CZ  PHE B 257     2441   3090   3638   -680    650   -641       C  
ATOM    902  N   ALA B 258     -10.887  -8.170  -3.370  1.00 27.53           N  
ANISOU  902  N   ALA B 258     2835   3524   4102   -700    606   -507       N  
ATOM    903  CA  ALA B 258     -12.249  -7.716  -3.116  1.00 27.89           C  
ANISOU  903  CA  ALA B 258     2853   3567   4177   -700    584   -470       C  
ATOM    904  C   ALA B 258     -13.272  -8.581  -3.843  1.00 31.45           C  
ANISOU  904  C   ALA B 258     3284   4032   4631   -707    545   -412       C  
ATOM    905  O   ALA B 258     -14.361  -8.839  -3.314  1.00 25.10           O  
ANISOU  905  O   ALA B 258     2460   3232   3844   -708    519   -381       O  
ATOM    906  CB  ALA B 258     -12.397  -6.252  -3.528  1.00 26.86           C  
ANISOU  906  CB  ALA B 258     2716   3419   4070   -701    602   -475       C  
ATOM    907  N   LYS B 259     -12.938  -9.052  -5.049  1.00 33.34           N  
ANISOU  907  N   LYS B 259     3532   4279   4858   -712    540   -399       N  
ATOM    908  CA  LYS B 259     -13.892  -9.848  -5.815  1.00 33.88           C  
ANISOU  908  CA  LYS B 259     3583   4359   4930   -720    502   -344       C  
ATOM    909  C   LYS B 259     -14.190 -11.179  -5.137  1.00 28.47           C  
ANISOU  909  C   LYS B 259     2895   3688   4235   -720    478   -328       C  
ATOM    910  O   LYS B 259     -15.315 -11.680  -5.228  1.00 35.98           O  
ANISOU  910  O   LYS B 259     3826   4646   5200   -725    442   -281       O  
ATOM    911  CB  LYS B 259     -13.375 -10.094  -7.232  1.00 23.66           C  
ANISOU  911  CB  LYS B 259     2299   3069   3621   -726    503   -336       C  
ATOM    912  CG  LYS B 259     -13.288  -8.855  -8.103  1.00 24.39           C  
ANISOU  912  CG  LYS B 259     2391   3149   3728   -728    521   -340       C  
ATOM    913  CD  LYS B 259     -12.998  -9.232  -9.549  1.00 37.37           C  
ANISOU  913  CD  LYS B 259     4041   4798   5358   -735    514   -322       C  
ATOM    914  CE  LYS B 259     -11.849 -10.222  -9.649  1.00 31.28           C  
ANISOU  914  CE  LYS B 259     3294   4036   4555   -733    526   -349       C  
ATOM    915  NZ  LYS B 259     -11.754 -10.828 -11.005  1.00 41.70           N1+
ANISOU  915  NZ  LYS B 259     4618   5364   5864   -740    513   -323       N1+
ATOM    916  N   VAL B 260     -13.203 -11.762  -4.452  1.00 39.76           N  
ANISOU  916  N   VAL B 260     4345   5122   5641   -713    496   -367       N  
ATOM    917  CA  VAL B 260     -13.423 -13.053  -3.808  1.00 35.32           C  
ANISOU  917  CA  VAL B 260     3781   4572   5066   -712    475   -355       C  
ATOM    918  C   VAL B 260     -14.339 -12.899  -2.600  1.00 45.62           C  
ANISOU  918  C   VAL B 260     5068   5873   6392   -709    463   -343       C  
ATOM    919  O   VAL B 260     -15.114 -13.810  -2.280  1.00 53.63           O  
ANISOU  919  O   VAL B 260     6070   6896   7410   -712    433   -310       O  
ATOM    920  CB  VAL B 260     -12.072 -13.694  -3.432  1.00 33.00           C  
ANISOU  920  CB  VAL B 260     3517   4284   4739   -707    498   -402       C  
ATOM    921  CG1 VAL B 260     -12.280 -14.971  -2.629  1.00 32.33           C  
ANISOU  921  CG1 VAL B 260     3431   4212   4642   -705    479   -393       C  
ATOM    922  CG2 VAL B 260     -11.258 -13.972  -4.684  1.00 31.48           C  
ANISOU  922  CG2 VAL B 260     3340   4097   4526   -710    506   -407       C  
ATOM    923  N   ILE B 261     -14.286 -11.749  -1.923  1.00 39.78           N  
ANISOU  923  N   ILE B 261     4328   5120   5665   -705    485   -371       N  
ATOM    924  CA  ILE B 261     -15.144 -11.525  -0.765  1.00 38.25           C  
ANISOU  924  CA  ILE B 261     4118   4922   5493   -702    475   -362       C  
ATOM    925  C   ILE B 261     -16.598 -11.500  -1.211  1.00 43.83           C  
ANISOU  925  C   ILE B 261     4797   5630   6226   -710    439   -305       C  
ATOM    926  O   ILE B 261     -16.984 -10.723  -2.093  1.00 49.06           O  
ANISOU  926  O   ILE B 261     5451   6287   6903   -715    437   -287       O  
ATOM    927  CB  ILE B 261     -14.752 -10.222  -0.051  1.00 43.61           C  
ANISOU  927  CB  ILE B 261     4802   5584   6183   -695    507   -403       C  
ATOM    928  CG1 ILE B 261     -13.282 -10.265   0.374  1.00 34.49           C  
ANISOU  928  CG1 ILE B 261     3677   4428   5001   -690    541   -461       C  
ATOM    929  CG2 ILE B 261     -15.647  -9.988   1.155  1.00 36.05           C  
ANISOU  929  CG2 ILE B 261     3829   4623   5247   -692    497   -395       C  
ATOM    930  CD1 ILE B 261     -12.727  -8.922   0.796  1.00 30.57           C  
ANISOU  930  CD1 ILE B 261     3188   3913   4513   -686    574   -503       C  
ATOM    931  N   SER B 262     -17.415 -12.354  -0.592  1.00 49.75           N  
ANISOU  931  N   SER B 262     5534   6387   6981   -711    411   -277       N  
ATOM    932  CA  SER B 262     -18.814 -12.471  -0.990  1.00 43.93           C  
ANISOU  932  CA  SER B 262     4772   5653   6267   -722    373   -222       C  
ATOM    933  C   SER B 262     -19.589 -11.192  -0.697  1.00 48.56           C  
ANISOU  933  C   SER B 262     5343   6227   6880   -722    377   -217       C  
ATOM    934  O   SER B 262     -20.409 -10.756  -1.513  1.00 56.12           O  
ANISOU  934  O   SER B 262     6285   7184   7853   -732    357   -184       O  
ATOM    935  CB  SER B 262     -19.455 -13.660  -0.278  1.00 45.38           C  
ANISOU  935  CB  SER B 262     4946   5846   6449   -724    344   -197       C  
ATOM    936  OG  SER B 262     -19.312 -13.540   1.128  1.00 51.08           O  
ANISOU  936  OG  SER B 262     5671   6563   7174   -714    361   -225       O  
ATOM    937  N   TYR B 263     -19.345 -10.580   0.463  1.00 54.89           N  
ANISOU  937  N   TYR B 263     6148   7019   7689   -713    400   -253       N  
ATOM    938  CA  TYR B 263     -20.051  -9.356   0.821  1.00 47.56           C  
ANISOU  938  CA  TYR B 263     5205   6077   6787   -712    404   -251       C  
ATOM    939  C   TYR B 263     -19.747  -8.205  -0.130  1.00 58.43           C  
ANISOU  939  C   TYR B 263     6584   7446   8171   -714    422   -260       C  
ATOM    940  O   TYR B 263     -20.551  -7.272  -0.232  1.00 53.85           O  
ANISOU  940  O   TYR B 263     5989   6857   7614   -717    418   -245       O  
ATOM    941  CB  TYR B 263     -19.704  -8.945   2.252  1.00 52.32           C  
ANISOU  941  CB  TYR B 263     5815   6671   7394   -701    428   -290       C  
ATOM    942  CG  TYR B 263     -19.736 -10.081   3.252  1.00 64.11           C  
ANISOU  942  CG  TYR B 263     7311   8173   8877   -698    417   -291       C  
ATOM    943  CD1 TYR B 263     -20.942 -10.586   3.718  1.00 64.94           C  
ANISOU  943  CD1 TYR B 263     7395   8280   8997   -702    386   -253       C  
ATOM    944  CD2 TYR B 263     -18.561 -10.634   3.745  1.00 71.70           C  
ANISOU  944  CD2 TYR B 263     8292   9137   9812   -691    439   -330       C  
ATOM    945  CE1 TYR B 263     -20.977 -11.622   4.633  1.00 78.89           C  
ANISOU  945  CE1 TYR B 263     9164  10054  10755   -699    376   -253       C  
ATOM    946  CE2 TYR B 263     -18.587 -11.669   4.665  1.00 80.74           C  
ANISOU  946  CE2 TYR B 263     9440  10290  10947   -688    430   -331       C  
ATOM    947  CZ  TYR B 263     -19.799 -12.158   5.104  1.00 85.88           C  
ANISOU  947  CZ  TYR B 263    10071  10944  11616   -691    398   -292       C  
ATOM    948  OH  TYR B 263     -19.839 -13.187   6.017  1.00 89.08           O  
ANISOU  948  OH  TYR B 263    10479  11356  12013   -688    389   -292       O  
ATOM    949  N   PHE B 264     -18.611  -8.248  -0.829  1.00 46.12           N  
ANISOU  949  N   PHE B 264     5045   5888   6592   -712    444   -285       N  
ATOM    950  CA  PHE B 264     -18.227  -7.148  -1.707  1.00 45.75           C  
ANISOU  950  CA  PHE B 264     5002   5830   6549   -712    465   -298       C  
ATOM    951  C   PHE B 264     -18.859  -7.252  -3.090  1.00 48.16           C  
ANISOU  951  C   PHE B 264     5297   6142   6859   -724    439   -253       C  
ATOM    952  O   PHE B 264     -19.353  -6.254  -3.626  1.00 43.32           O  
ANISOU  952  O   PHE B 264     4673   5521   6265   -728    441   -241       O  
ATOM    953  CB  PHE B 264     -16.705  -7.090  -1.839  1.00 36.49           C  
ANISOU  953  CB  PHE B 264     3857   4655   5353   -706    500   -346       C  
ATOM    954  CG  PHE B 264     -16.217  -5.968  -2.708  1.00 25.45           C  
ANISOU  954  CG  PHE B 264     2465   3245   3959   -707    524   -362       C  
ATOM    955  CD1 PHE B 264     -16.018  -4.704  -2.185  1.00 26.57           C  
ANISOU  955  CD1 PHE B 264     2608   3370   4117   -702    551   -392       C  
ATOM    956  CD2 PHE B 264     -15.959  -6.180  -4.054  1.00 23.57           C  
ANISOU  956  CD2 PHE B 264     2231   3013   3711   -713    520   -346       C  
ATOM    957  CE1 PHE B 264     -15.570  -3.672  -2.987  1.00 29.77           C  
ANISOU  957  CE1 PHE B 264     3021   3764   4528   -702    573   -407       C  
ATOM    958  CE2 PHE B 264     -15.512  -5.154  -4.860  1.00 27.89           C  
ANISOU  958  CE2 PHE B 264     2785   3548   4264   -714    542   -361       C  
ATOM    959  CZ  PHE B 264     -15.316  -3.898  -4.325  1.00 31.51           C  
ANISOU  959  CZ  PHE B 264     3245   3989   4737   -709    569   -392       C  
ATOM    960  N   ARG B 265     -18.842  -8.447  -3.688  1.00 54.29           N  
ANISOU  960  N   ARG B 265     6075   6934   7620   -730    417   -229       N  
ATOM    961  CA  ARG B 265     -19.372  -8.588  -5.040  1.00 61.13           C  
ANISOU  961  CA  ARG B 265     6934   7806   8487   -743    393   -189       C  
ATOM    962  C   ARG B 265     -20.878  -8.361  -5.095  1.00 58.20           C  
ANISOU  962  C   ARG B 265     6537   7436   8138   -753    358   -145       C  
ATOM    963  O   ARG B 265     -21.403  -7.962  -6.141  1.00 59.09           O  
ANISOU  963  O   ARG B 265     6642   7550   8259   -764    345   -119       O  
ATOM    964  CB  ARG B 265     -19.013  -9.956  -5.615  1.00 51.44           C  
ANISOU  964  CB  ARG B 265     5714   6593   7237   -747    375   -173       C  
ATOM    965  CG  ARG B 265     -19.289 -11.120  -4.695  1.00 50.85           C  
ANISOU  965  CG  ARG B 265     5637   6529   7154   -746    356   -164       C  
ATOM    966  CD  ARG B 265     -19.398 -12.403  -5.495  1.00 59.92           C  
ANISOU  966  CD  ARG B 265     6786   7692   8288   -756    327   -130       C  
ATOM    967  NE  ARG B 265     -19.502 -13.576  -4.638  1.00 62.05           N  
ANISOU  967  NE  ARG B 265     7056   7970   8550   -753    312   -125       N  
ATOM    968  CZ  ARG B 265     -18.509 -14.425  -4.411  1.00 67.00           C  
ANISOU  968  CZ  ARG B 265     7701   8601   9154   -745    326   -149       C  
ATOM    969  NH1 ARG B 265     -17.320 -14.263  -4.969  1.00 55.08           N1+
ANISOU  969  NH1 ARG B 265     6212   7090   7625   -740    354   -183       N1+
ATOM    970  NH2 ARG B 265     -18.714 -15.461  -3.604  1.00 78.11           N  
ANISOU  970  NH2 ARG B 265     9107  10016  10555   -743    310   -142       N  
ATOM    971  N   ASP B 266     -21.585  -8.595  -3.988  1.00 50.46           N  
ANISOU  971  N   ASP B 266     5547   6457   7170   -752    345   -138       N  
ATOM    972  CA  ASP B 266     -23.032  -8.411  -3.960  1.00 42.90           C  
ANISOU  972  CA  ASP B 266     4568   5501   6232   -763    315   -102       C  
ATOM    973  C   ASP B 266     -23.442  -6.944  -3.975  1.00 45.95           C  
ANISOU  973  C   ASP B 266     4945   5872   6642   -761    329   -110       C  
ATOM    974  O   ASP B 266     -24.638  -6.656  -4.090  1.00 69.04           O  
ANISOU  974  O   ASP B 266     7852   8797   9583   -771    306    -83       O  
ATOM    975  CB  ASP B 266     -23.626  -9.108  -2.732  1.00 51.01           C  
ANISOU  975  CB  ASP B 266     5588   6532   7263   -761    299    -96       C  
ATOM    976  CG  ASP B 266     -23.487 -10.620  -2.796  1.00 60.26           C  
ANISOU  976  CG  ASP B 266     6764   7718   8413   -766    278    -80       C  
ATOM    977  OD1 ASP B 266     -23.143 -11.137  -3.880  1.00 59.03           O  
ANISOU  977  OD1 ASP B 266     6616   7572   8242   -774    269    -66       O  
ATOM    978  OD2 ASP B 266     -23.728 -11.287  -1.770  1.00 61.89           O1-
ANISOU  978  OD2 ASP B 266     6968   7927   8618   -763    270    -81       O1-
ATOM    979  N   LEU B 267     -22.492  -6.022  -3.864  1.00 44.49           N  
ANISOU  979  N   LEU B 267     4771   5674   6458   -749    367   -148       N  
ATOM    980  CA  LEU B 267     -22.763  -4.598  -3.943  1.00 46.35           C  
ANISOU  980  CA  LEU B 267     5000   5895   6716   -747    384   -157       C  
ATOM    981  C   LEU B 267     -22.956  -4.174  -5.396  1.00 46.58           C  
ANISOU  981  C   LEU B 267     5027   5925   6747   -757    376   -136       C  
ATOM    982  O   LEU B 267     -22.497  -4.854  -6.317  1.00 34.70           O  
ANISOU  982  O   LEU B 267     3531   4431   5224   -763    370   -126       O  
ATOM    983  CB  LEU B 267     -21.611  -3.813  -3.323  1.00 43.58           C  
ANISOU  983  CB  LEU B 267     4665   5530   6364   -733    428   -208       C  
ATOM    984  CG  LEU B 267     -21.326  -4.039  -1.840  1.00 44.02           C  
ANISOU  984  CG  LEU B 267     4726   5583   6418   -722    440   -238       C  
ATOM    985  CD1 LEU B 267     -20.065  -3.299  -1.423  1.00 33.96           C  
ANISOU  985  CD1 LEU B 267     3471   4296   5137   -711    484   -291       C  
ATOM    986  CD2 LEU B 267     -22.511  -3.595  -1.001  1.00 36.38           C  
ANISOU  986  CD2 LEU B 267     3738   4609   5476   -722    425   -222       C  
ATOM    987  N   PRO B 268     -23.646  -3.057  -5.631  1.00 42.32           N  
ANISOU  987  N   PRO B 268     4475   5376   6231   -760    377   -128       N  
ATOM    988  CA  PRO B 268     -23.756  -2.542  -7.001  1.00 50.80           C  
ANISOU  988  CA  PRO B 268     5546   6449   7305   -769    374   -112       C  
ATOM    989  C   PRO B 268     -22.386  -2.241  -7.591  1.00 47.72           C  
ANISOU  989  C   PRO B 268     5177   6054   6901   -762    408   -143       C  
ATOM    990  O   PRO B 268     -21.430  -1.936  -6.875  1.00 50.82           O  
ANISOU  990  O   PRO B 268     5583   6438   7289   -749    441   -184       O  
ATOM    991  CB  PRO B 268     -24.590  -1.267  -6.838  1.00 56.35           C  
ANISOU  991  CB  PRO B 268     6236   7139   8038   -769    377   -108       C  
ATOM    992  CG  PRO B 268     -25.352  -1.472  -5.571  1.00 44.30           C  
ANISOU  992  CG  PRO B 268     4698   5611   6525   -765    364   -106       C  
ATOM    993  CD  PRO B 268     -24.455  -2.277  -4.678  1.00 37.49           C  
ANISOU  993  CD  PRO B 268     3849   4752   5643   -756    377   -130       C  
ATOM    994  N   ILE B 269     -22.303  -2.332  -8.921  1.00 49.72           N  
ANISOU  994  N   ILE B 269     5794   6491   6605    137    160    681       N  
ATOM    995  CA  ILE B 269     -21.019  -2.199  -9.603  1.00 46.97           C  
ANISOU  995  CA  ILE B 269     5492   6096   6257    135    152    704       C  
ATOM    996  C   ILE B 269     -20.403  -0.824  -9.377  1.00 46.13           C  
ANISOU  996  C   ILE B 269     5381   5964   6182    134    163    677       C  
ATOM    997  O   ILE B 269     -19.175  -0.687  -9.334  1.00 53.21           O  
ANISOU  997  O   ILE B 269     6306   6833   7078    130    156    669       O  
ATOM    998  CB  ILE B 269     -21.183  -2.509 -11.106  1.00 54.15           C  
ANISOU  998  CB  ILE B 269     6427   6989   7158    130    145    685       C  
ATOM    999  CG1 ILE B 269     -19.815  -2.595 -11.787  1.00 43.86           C  
ANISOU  999  CG1 ILE B 269     5173   5655   5836    116    129    627       C  
ATOM   1000  CG2 ILE B 269     -22.072  -1.471 -11.788  1.00 68.35           C  
ANISOU 1000  CG2 ILE B 269     8199   8779   8993    142    165    719       C  
ATOM   1001  CD1 ILE B 269     -19.232  -3.988 -11.800  1.00 43.50           C  
ANISOU 1001  CD1 ILE B 269     5162   5618   5749    104    108    589       C  
ATOM   1002  N   GLU B 270     -21.232   0.210  -9.221  1.00 57.42           N  
ANISOU 1002  N   GLU B 270     6772   7404   7640    139    180    655       N  
ATOM   1003  CA  GLU B 270     -20.695   1.542  -8.965  1.00 53.61           C  
ANISOU 1003  CA  GLU B 270     6283   6898   7187    139    193    629       C  
ATOM   1004  C   GLU B 270     -20.149   1.651  -7.548  1.00 62.58           C  
ANISOU 1004  C   GLU B 270     7407   8053   8318    130    193    589       C  
ATOM   1005  O   GLU B 270     -19.147   2.338  -7.314  1.00 52.53           O  
ANISOU 1005  O   GLU B 270     6147   6754   7059    125    197    571       O  
ATOM   1006  CB  GLU B 270     -21.763   2.604  -9.225  1.00 83.45           C  
ANISOU 1006  CB  GLU B 270    10024  10689  10996    149    212    618       C  
ATOM   1007  CG  GLU B 270     -21.744   3.129 -10.651  1.00 88.98           C  
ANISOU 1007  CG  GLU B 270    10744  11351  11714    155    218    650       C  
ATOM   1008  CD  GLU B 270     -22.744   4.240 -10.892  1.00109.91           C  
ANISOU 1008  CD  GLU B 270    13354  14015  14391    167    237    635       C  
ATOM   1009  OE1 GLU B 270     -23.108   4.937  -9.921  1.00105.18           O  
ANISOU 1009  OE1 GLU B 270    12718  13442  13804    170    247    597       O  
ATOM   1010  OE2 GLU B 270     -23.163   4.420 -12.056  1.00106.83           O1-
ANISOU 1010  OE2 GLU B 270    12968  13614  14010    174    241    660       O1-
ATOM   1011  N   ASP B 271     -20.801   0.990  -6.587  1.00 54.50           N  
ANISOU 1011  N   ASP B 271     6358   7073   7276    128    190    572       N  
ATOM   1012  CA  ASP B 271     -20.284   0.978  -5.225  1.00 45.82           C  
ANISOU 1012  CA  ASP B 271     5249   5993   6170    119    189    534       C  
ATOM   1013  C   ASP B 271     -18.989   0.185  -5.126  1.00 41.77           C  
ANISOU 1013  C   ASP B 271     4776   5465   5631    110    173    542       C  
ATOM   1014  O   ASP B 271     -18.108   0.536  -4.333  1.00 45.17           O  
ANISOU 1014  O   ASP B 271     5207   5893   6063    101    174    511       O  
ATOM   1015  CB  ASP B 271     -21.331   0.402  -4.273  1.00 45.34           C  
ANISOU 1015  CB  ASP B 271     5151   5981   6097    120    189    517       C  
ATOM   1016  CG  ASP B 271     -22.299   1.451  -3.765  1.00 59.83           C  
ANISOU 1016  CG  ASP B 271     6935   7837   7959    127    206    484       C  
ATOM   1017  OD1 ASP B 271     -22.170   2.627  -4.166  1.00 65.63           O  
ANISOU 1017  OD1 ASP B 271     7666   8550   8721    131    219    478       O  
ATOM   1018  OD2 ASP B 271     -23.195   1.097  -2.970  1.00 78.93           O1-
ANISOU 1018  OD2 ASP B 271     9318  10296  10374    130    206    462       O1-
ATOM   1019  N   GLN B 272     -18.847  -0.876  -5.926  1.00 42.67           N  
ANISOU 1019  N   GLN B 272     4921   5571   5720    113    158    580       N  
ATOM   1020  CA  GLN B 272     -17.593  -1.620  -5.944  1.00 31.88           C  
ANISOU 1020  CA  GLN B 272     3592   4191   4329    107    141    587       C  
ATOM   1021  C   GLN B 272     -16.454  -0.761  -6.476  1.00 34.07           C  
ANISOU 1021  C   GLN B 272     3891   4427   4628    107    144    579       C  
ATOM   1022  O   GLN B 272     -15.331  -0.818  -5.960  1.00 33.50           O  
ANISOU 1022  O   GLN B 272     3830   4353   4547     99    138    554       O  
ATOM   1023  CB  GLN B 272     -17.740  -2.885  -6.787  1.00 18.59           C  
ANISOU 1023  CB  GLN B 272     1938   2510   2617    112    124    634       C  
ATOM   1024  CG  GLN B 272     -18.741  -3.878  -6.234  1.00 23.97           C  
ANISOU 1024  CG  GLN B 272     2601   3233   3273    112    122    639       C  
ATOM   1025  CD  GLN B 272     -18.824  -5.146  -7.061  1.00 33.86           C  
ANISOU 1025  CD  GLN B 272     3884   4487   4494    108    107    636       C  
ATOM   1026  NE2 GLN B 272     -19.888  -5.911  -6.860  1.00 53.73           N  
ANISOU 1026  NE2 GLN B 272     6383   7036   6996    111    107    659       N  
ATOM   1027  OE1 GLN B 272     -17.949  -5.429  -7.878  1.00 41.49           O  
ANISOU 1027  OE1 GLN B 272     4888   5428   5448     98     95    593       O  
ATOM   1028  N   ILE B 273     -16.725   0.043  -7.505  1.00 38.88           N  
ANISOU 1028  N   ILE B 273     4503   5005   5266    115    153    596       N  
ATOM   1029  CA  ILE B 273     -15.708   0.937  -8.047  1.00 32.29           C  
ANISOU 1029  CA  ILE B 273     3686   4127   4454    115    158    586       C  
ATOM   1030  C   ILE B 273     -15.384   2.044  -7.051  1.00 35.30           C  
ANISOU 1030  C   ILE B 273     4042   4512   4857    107    175    537       C  
ATOM   1031  O   ILE B 273     -14.214   2.389  -6.845  1.00 38.23           O  
ANISOU 1031  O   ILE B 273     4425   4867   5234    100    176    508       O  
ATOM   1032  CB  ILE B 273     -16.172   1.501  -9.402  1.00 41.95           C  
ANISOU 1032  CB  ILE B 273     4919   5322   5697    121    164    600       C  
ATOM   1033  CG1 ILE B 273     -16.124   0.414 -10.478  1.00 39.61           C  
ANISOU 1033  CG1 ILE B 273     4655   5036   5357    113    142    571       C  
ATOM   1034  CG2 ILE B 273     -15.315   2.684  -9.817  1.00 36.26           C  
ANISOU 1034  CG2 ILE B 273     4209   4562   5006    121    174    577       C  
ATOM   1035  CD1 ILE B 273     -17.024   0.686 -11.666  1.00 47.74           C  
ANISOU 1035  CD1 ILE B 273     5686   6059   6393    115    147    579       C  
ATOM   1036  N   SER B 274     -16.410   2.612  -6.413  1.00 38.84           N  
ANISOU 1036  N   SER B 274     4454   4986   5319    107    189    522       N  
ATOM   1037  CA  SER B 274     -16.182   3.682  -5.445  1.00 40.89           C  
ANISOU 1037  CA  SER B 274     4688   5250   5598    100    206    477       C  
ATOM   1038  C   SER B 274     -15.388   3.187  -4.242  1.00 44.17           C  
ANISOU 1038  C   SER B 274     5101   5690   5991     85    199    441       C  
ATOM   1039  O   SER B 274     -14.480   3.878  -3.761  1.00 34.01           O  
ANISOU 1039  O   SER B 274     3813   4394   4714     75    209    404       O  
ATOM   1040  CB  SER B 274     -17.518   4.275  -4.996  1.00 50.31           C  
ANISOU 1040  CB  SER B 274     5839   6470   6807    105    220    469       C  
ATOM   1041  OG  SER B 274     -18.219   4.832  -6.095  1.00 60.28           O  
ANISOU 1041  OG  SER B 274     7100   7714   8090    117    229    498       O  
ATOM   1042  N   LEU B 275     -15.711   1.989  -3.744  1.00 33.40           N  
ANISOU 1042  N   LEU B 275     3735   4359   4595     84    185    450       N  
ATOM   1043  CA  LEU B 275     -14.991   1.444  -2.597  1.00 30.81           C  
ANISOU 1043  CA  LEU B 275     3407   4057   4243     71    178    417       C  
ATOM   1044  C   LEU B 275     -13.528   1.190  -2.938  1.00 29.92           C  
ANISOU 1044  C   LEU B 275     3326   3923   4119     64    170    409       C  
ATOM   1045  O   LEU B 275     -12.628   1.565  -2.177  1.00 36.92           O  
ANISOU 1045  O   LEU B 275     4207   4815   5005     51    176    366       O  
ATOM   1046  CB  LEU B 275     -15.661   0.156  -2.115  1.00 34.73           C  
ANISOU 1046  CB  LEU B 275     3898   4590   4706     72    166    434       C  
ATOM   1047  CG  LEU B 275     -16.971   0.304  -1.340  1.00 31.30           C  
ANISOU 1047  CG  LEU B 275     3424   4188   4279     75    175    422       C  
ATOM   1048  CD1 LEU B 275     -17.317  -0.987  -0.620  1.00 27.32           C  
ANISOU 1048  CD1 LEU B 275     2918   3720   3743     73    163    427       C  
ATOM   1049  CD2 LEU B 275     -16.885   1.461  -0.360  1.00 34.89           C  
ANISOU 1049  CD2 LEU B 275     3849   4650   4758     67    194    376       C  
ATOM   1050  N   LEU B 276     -13.272   0.561  -4.086  1.00 27.75           N  
ANISOU 1050  N   LEU B 276     3082   3627   3834     73    155    447       N  
ATOM   1051  CA  LEU B 276     -11.892   0.301  -4.484  1.00 30.56           C  
ANISOU 1051  CA  LEU B 276     3467   3965   4179     69    146    437       C  
ATOM   1052  C   LEU B 276     -11.146   1.590  -4.810  1.00 38.58           C  
ANISOU 1052  C   LEU B 276     4482   4947   5228     65    163    406       C  
ATOM   1053  O   LEU B 276      -9.923   1.652  -4.646  1.00 36.17           O  
ANISOU 1053  O   LEU B 276     4186   4639   4917     54    163    372       O  
ATOM   1054  CB  LEU B 276     -11.861  -0.660  -5.673  1.00 33.75           C  
ANISOU 1054  CB  LEU B 276     3904   4352   4566     81    127    486       C  
ATOM   1055  CG  LEU B 276     -12.049  -2.138  -5.318  1.00 31.27           C  
ANISOU 1055  CG  LEU B 276     3601   4072   4208     82    107    509       C  
ATOM   1056  CD1 LEU B 276     -12.230  -2.984  -6.569  1.00 31.19           C  
ANISOU 1056  CD1 LEU B 276     3623   4052   4177     84     92    514       C  
ATOM   1057  CD2 LEU B 276     -10.874  -2.640  -4.492  1.00 21.35           C  
ANISOU 1057  CD2 LEU B 276     2351   2835   2926     70     99    473       C  
ATOM   1058  N   LYS B 277     -11.856   2.628  -5.263  1.00 45.00           N  
ANISOU 1058  N   LYS B 277     5284   5739   6077     72    178    416       N  
ATOM   1059  CA  LYS B 277     -11.197   3.899  -5.550  1.00 39.37           C  
ANISOU 1059  CA  LYS B 277     4571   4994   5396     69    197    388       C  
ATOM   1060  C   LYS B 277     -10.677   4.565  -4.283  1.00 36.60           C  
ANISOU 1060  C   LYS B 277     4197   4662   5046     50    212    332       C  
ATOM   1061  O   LYS B 277      -9.665   5.273  -4.330  1.00 31.80           O  
ANISOU 1061  O   LYS B 277     3593   4037   4450     40    225    298       O  
ATOM   1062  CB  LYS B 277     -12.151   4.850  -6.274  1.00 27.43           C  
ANISOU 1062  CB  LYS B 277     3051   3454   3918     81    211    414       C  
ATOM   1063  CG  LYS B 277     -12.054   4.808  -7.786  1.00 40.89           C  
ANISOU 1063  CG  LYS B 277     4785   5115   5636     95    206    452       C  
ATOM   1064  CD  LYS B 277     -12.699   6.037  -8.416  1.00 47.58           C  
ANISOU 1064  CD  LYS B 277     5625   5931   6524    104    226    464       C  
ATOM   1065  CE  LYS B 277     -11.954   7.313  -8.045  1.00 53.18           C  
ANISOU 1065  CE  LYS B 277     6327   6619   7261     96    249    418       C  
ATOM   1066  NZ  LYS B 277     -12.345   8.457  -8.917  1.00 63.93           N1+
ANISOU 1066  NZ  LYS B 277     7690   7938   8661    106    268    434       N1+
ATOM   1067  N   GLY B 278     -11.342   4.351  -3.151  1.00 23.06           N  
ANISOU 1067  N   GLY B 278     2455   2987   3318     45    213    322       N  
ATOM   1068  CA  GLY B 278     -10.971   5.025  -1.923  1.00 26.46           C  
ANISOU 1068  CA  GLY B 278     2863   3441   3751     28    229    271       C  
ATOM   1069  C   GLY B 278     -10.049   4.208  -1.044  1.00 32.49           C  
ANISOU 1069  C   GLY B 278     3628   4236   4480     11    219    238       C  
ATOM   1070  O   GLY B 278      -9.397   4.748  -0.146  1.00 37.68           O  
ANISOU 1070  O   GLY B 278     4272   4910   5133     -7    232    193       O  
ATOM   1071  N   ALA B 279      -9.982   2.904  -1.301  1.00 29.56           N  
ANISOU 1071  N   ALA B 279     3277   3875   4082     15    198    263       N  
ATOM   1072  CA  ALA B 279      -9.180   1.989  -0.500  1.00 34.50           C  
ANISOU 1072  CA  ALA B 279     3907   4530   4673      1    188    237       C  
ATOM   1073  C   ALA B 279      -8.000   1.414  -1.274  1.00 34.38           C  
ANISOU 1073  C   ALA B 279     3921   4500   4641     -1    175    237       C  
ATOM   1074  O   ALA B 279      -7.317   0.519  -0.764  1.00 46.23           O  
ANISOU 1074  O   ALA B 279     5430   6024   6112    -11    165    221       O  
ATOM   1075  CB  ALA B 279     -10.055   0.856   0.041  1.00 32.94           C  
ANISOU 1075  CB  ALA B 279     3705   4360   4452      9    172    264       C  
ATOM   1076  N   ALA B 280      -7.750   1.900  -2.490  1.00 32.26           N  
ANISOU 1076  N   ALA B 280     3670   4194   4394      8    178    253       N  
ATOM   1077  CA  ALA B 280      -6.669   1.353  -3.304  1.00 34.65           C  
ANISOU 1077  CA  ALA B 280     4000   4484   4682      7    167    253       C  
ATOM   1078  C   ALA B 280      -5.315   1.558  -2.636  1.00 37.65           C  
ANISOU 1078  C   ALA B 280     4375   4884   5048    -19    176    190       C  
ATOM   1079  O   ALA B 280      -4.550   0.605  -2.449  1.00 33.68           O  
ANISOU 1079  O   ALA B 280     3884   4401   4514    -27    164    178       O  
ATOM   1080  CB  ALA B 280      -6.683   1.999  -4.690  1.00 43.50           C  
ANISOU 1080  CB  ALA B 280     5136   5558   5833     22    171    276       C  
ATOM   1081  N   PHE B 281      -5.007   2.799  -2.261  1.00 38.72           N  
ANISOU 1081  N   PHE B 281     4493   5017   5201    -33    199    152       N  
ATOM   1082  CA  PHE B 281      -3.726   3.084  -1.627  1.00 30.97           C  
ANISOU 1082  CA  PHE B 281     3506   4062   4200    -60    209     98       C  
ATOM   1083  C   PHE B 281      -3.652   2.482  -0.228  1.00 27.58           C  
ANISOU 1083  C   PHE B 281     3059   3683   3738    -77    206     73       C  
ATOM   1084  O   PHE B 281      -2.612   1.943   0.167  1.00 23.81           O  
ANISOU 1084  O   PHE B 281     2585   3237   3226    -97    202     43       O  
ATOM   1085  CB  PHE B 281      -3.496   4.594  -1.585  1.00 38.70           C  
ANISOU 1085  CB  PHE B 281     4475   5021   5207    -68    235     78       C  
ATOM   1086  CG  PHE B 281      -2.354   5.016  -0.707  1.00 37.75           C  
ANISOU 1086  CG  PHE B 281     4347   4924   5071    -92    246     40       C  
ATOM   1087  CD1 PHE B 281      -1.047   4.970  -1.168  1.00 28.65           C  
ANISOU 1087  CD1 PHE B 281     3214   3759   3911   -102    248     20       C  
ATOM   1088  CD2 PHE B 281      -2.590   5.481   0.578  1.00 37.65           C  
ANISOU 1088  CD2 PHE B 281     4313   4937   5056   -101    255     29       C  
ATOM   1089  CE1 PHE B 281       0.000   5.370  -0.360  1.00 32.96           C  
ANISOU 1089  CE1 PHE B 281     3761   4306   4456   -121    262    -15       C  
ATOM   1090  CE2 PHE B 281      -1.548   5.878   1.389  1.00 31.59           C  
ANISOU 1090  CE2 PHE B 281     3545   4171   4288   -118    268      1       C  
ATOM   1091  CZ  PHE B 281      -0.251   5.823   0.921  1.00 32.71           C  
ANISOU 1091  CZ  PHE B 281     3712   4289   4428   -129    272    -27       C  
ATOM   1092  N   GLU B 282      -4.752   2.541   0.527  1.00 30.75           N  
ANISOU 1092  N   GLU B 282     3442   4094   4148    -70    208     84       N  
ATOM   1093  CA  GLU B 282      -4.725   2.042   1.896  1.00 21.84           C  
ANISOU 1093  CA  GLU B 282     2296   3005   2997    -86    208     54       C  
ATOM   1094  C   GLU B 282      -4.515   0.533   1.933  1.00 18.39           C  
ANISOU 1094  C   GLU B 282     1879   2566   2544    -80    190     66       C  
ATOM   1095  O   GLU B 282      -3.782   0.025   2.788  1.00 20.45           O  
ANISOU 1095  O   GLU B 282     2138   2835   2796    -96    194     30       O  
ATOM   1096  CB  GLU B 282      -6.013   2.429   2.622  1.00 23.35           C  
ANISOU 1096  CB  GLU B 282     2463   3202   3206    -76    214     66       C  
ATOM   1097  CG  GLU B 282      -6.306   3.925   2.602  1.00 26.68           C  
ANISOU 1097  CG  GLU B 282     2867   3617   3651    -77    233     65       C  
ATOM   1098  CD  GLU B 282      -7.636   4.268   3.245  1.00 28.68           C  
ANISOU 1098  CD  GLU B 282     3095   3877   3923    -66    239     76       C  
ATOM   1099  OE1 GLU B 282      -8.171   3.422   3.993  1.00 27.64           O  
ANISOU 1099  OE1 GLU B 282     2955   3768   3781    -65    231     74       O  
ATOM   1100  OE2 GLU B 282      -8.146   5.383   3.000  1.00 38.86           O1-
ANISOU 1100  OE2 GLU B 282     4374   5149   5242    -58    254     86       O1-
ATOM   1101  N   LEU B 283      -5.143  -0.202   1.014  1.00 28.90           N  
ANISOU 1101  N   LEU B 283     3230   3878   3873    -55    170    125       N  
ATOM   1102  CA  LEU B 283      -4.995  -1.651   1.012  1.00 21.43           C  
ANISOU 1102  CA  LEU B 283     2305   2942   2895    -46    146    154       C  
ATOM   1103  C   LEU B 283      -3.646  -2.090   0.460  1.00 18.69           C  
ANISOU 1103  C   LEU B 283     1980   2589   2533    -54    140    137       C  
ATOM   1104  O   LEU B 283      -3.173  -3.178   0.807  1.00 27.22           O  
ANISOU 1104  O   LEU B 283     3075   3686   3580    -55    123    143       O  
ATOM   1105  CB  LEU B 283      -6.129  -2.297   0.212  1.00 22.87           C  
ANISOU 1105  CB  LEU B 283     2502   3118   3071    -20    126    223       C  
ATOM   1106  CG  LEU B 283      -7.303  -2.847   1.033  1.00 28.21           C  
ANISOU 1106  CG  LEU B 283     3166   3819   3736    -12    120    248       C  
ATOM   1107  CD1 LEU B 283      -7.969  -1.731   1.812  1.00 31.25           C  
ANISOU 1107  CD1 LEU B 283     3516   4207   4152    -19    142    219       C  
ATOM   1108  CD2 LEU B 283      -8.321  -3.547   0.144  1.00 35.37           C  
ANISOU 1108  CD2 LEU B 283     4088   4719   4632      9    103    312       C  
ATOM   1109  N   CYS B 284      -3.006  -1.263  -0.370  1.00 22.26           N  
ANISOU 1109  N   CYS B 284     2435   3022   3001    -62    152    113       N  
ATOM   1110  CA  CYS B 284      -1.654  -1.579  -0.820  1.00 25.97           C  
ANISOU 1110  CA  CYS B 284     2922   3489   3458    -75    152     83       C  
ATOM   1111  C   CYS B 284      -0.648  -1.382   0.304  1.00 21.25           C  
ANISOU 1111  C   CYS B 284     2312   2894   2867   -101    172     20       C  
ATOM   1112  O   CYS B 284       0.256  -2.205   0.487  1.00 24.90           O  
ANISOU 1112  O   CYS B 284     2788   3348   3324   -100    165     25       O  
ATOM   1113  CB  CYS B 284      -1.278  -0.717  -2.027  1.00 24.81           C  
ANISOU 1113  CB  CYS B 284     2781   3323   3326    -75    159     79       C  
ATOM   1114  SG  CYS B 284      -2.139  -1.131  -3.562  1.00 63.37           S  
ANISOU 1114  SG  CYS B 284     7690   8166   8222    -37    137    157       S  
ATOM   1115  N   GLN B 285      -0.833  -0.346   1.098  1.00 27.86           N  
ANISOU 1115  N   GLN B 285     3138   3740   3708   -115    187    -16       N  
ATOM   1116  CA  GLN B 285       0.133  -0.040   2.174  1.00 23.39           C  
ANISOU 1116  CA  GLN B 285     2561   3143   3184    -89    189     74       C  
ATOM   1117  C   GLN B 285       0.003  -1.075   3.283  1.00 20.59           C  
ANISOU 1117  C   GLN B 285     2202   2806   2815   -103    189     34       C  
ATOM   1118  O   GLN B 285       1.013  -1.367   3.918  1.00 23.72           O  
ANISOU 1118  O   GLN B 285     2603   3239   3170   -116    179     22       O  
ATOM   1119  CB  GLN B 285      -0.110   1.394   2.637  1.00 25.44           C  
ANISOU 1119  CB  GLN B 285     2791   3466   3410   -106    194     70       C  
ATOM   1120  CG  GLN B 285       0.108   2.421   1.543  1.00 19.39           C  
ANISOU 1120  CG  GLN B 285     2020   2699   2649   -120    210     40       C  
ATOM   1121  CD  GLN B 285       1.491   2.310   0.957  1.00 31.62           C  
ANISOU 1121  CD  GLN B 285     3597   4215   4203   -129    216     10       C  
ATOM   1122  NE2 GLN B 285       1.578   2.379  -0.358  1.00 41.85           N  
ANISOU 1122  NE2 GLN B 285     4903   5499   5498   -124    211     16       N  
ATOM   1123  OE1 GLN B 285       2.474   2.159   1.672  1.00 24.96           O  
ANISOU 1123  OE1 GLN B 285     2768   3364   3352   -145    221    -35       O  
ATOM   1124  N   LEU B 286      -1.201  -1.603   3.503  1.00 28.42           N  
ANISOU 1124  N   LEU B 286     3184   3816   3796   -102    184     24       N  
ATOM   1125  CA  LEU B 286      -1.373  -2.663   4.492  1.00 26.11           C  
ANISOU 1125  CA  LEU B 286     2895   3565   3460   -100    162     41       C  
ATOM   1126  C   LEU B 286      -0.676  -3.944   4.055  1.00 24.37           C  
ANISOU 1126  C   LEU B 286     2707   3370   3182    -98    132     57       C  
ATOM   1127  O   LEU B 286      -0.056  -4.634   4.874  1.00 24.63           O  
ANISOU 1127  O   LEU B 286     2750   3436   3172   -105    118     48       O  
ATOM   1128  CB  LEU B 286      -2.860  -2.916   4.743  1.00 22.15           C  
ANISOU 1128  CB  LEU B 286     2384   3083   2950    -89    153     65       C  
ATOM   1129  CG  LEU B 286      -3.611  -1.780   5.439  1.00 21.31           C  
ANISOU 1129  CG  LEU B 286     2244   2964   2887    -94    180     42       C  
ATOM   1130  CD1 LEU B 286      -5.078  -2.133   5.610  1.00 15.11           C  
ANISOU 1130  CD1 LEU B 286     1449   2203   2088    -80    168     75       C  
ATOM   1131  CD2 LEU B 286      -2.967  -1.466   6.783  1.00 18.39           C  
ANISOU 1131  CD2 LEU B 286     1860   2593   2532   -103    193     30       C  
ATOM   1132  N   ARG B 287      -0.778  -4.286   2.770  1.00 25.47           N  
ANISOU 1132  N   ARG B 287     2864   3501   3314    -86    120     79       N  
ATOM   1133  CA  ARG B 287      -0.055  -5.443   2.255  1.00 24.11           C  
ANISOU 1133  CA  ARG B 287     2721   3348   3091    -83     93     97       C  
ATOM   1134  C   ARG B 287       1.446  -5.199   2.226  1.00 16.52           C  
ANISOU 1134  C   ARG B 287     1767   2382   2129   -100    101     57       C  
ATOM   1135  O   ARG B 287       2.227  -6.135   2.431  1.00 17.23           O  
ANISOU 1135  O   ARG B 287     1878   2502   2169   -105     80     54       O  
ATOM   1136  CB  ARG B 287      -0.555  -5.804   0.860  1.00 22.33           C  
ANISOU 1136  CB  ARG B 287     2513   3109   2861    -64     77    140       C  
ATOM   1137  CG  ARG B 287      -1.928  -6.444   0.833  1.00 21.97           C  
ANISOU 1137  CG  ARG B 287     2472   3078   2799    -44     60    197       C  
ATOM   1138  CD  ARG B 287      -2.180  -7.072  -0.520  1.00 18.78           C  
ANISOU 1138  CD  ARG B 287     2094   2662   2382    -24     39    249       C  
ATOM   1139  NE  ARG B 287      -3.287  -8.019  -0.497  1.00 27.10           N  
ANISOU 1139  NE  ARG B 287     3157   3730   3408     -7     20    306       N  
ATOM   1140  CZ  ARG B 287      -3.725  -8.676  -1.562  1.00 38.21           C  
ANISOU 1140  CZ  ARG B 287     4588   5122   4807      9      5    346       C  
ATOM   1141  NH1 ARG B 287      -3.179  -8.499  -2.755  1.00 38.72           N1+
ANISOU 1141  NH1 ARG B 287     4669   5153   4889     12      6    335       N1+
ATOM   1142  NH2 ARG B 287      -4.736  -9.530  -1.429  1.00 34.81           N  
ANISOU 1142  NH2 ARG B 287     4169   4684   4373     13      3    342       N  
ATOM   1143  N   PHE B 288       1.866  -3.960   1.958  1.00 26.31           N  
ANISOU 1143  N   PHE B 288     2992   3585   3420   -108    130     33       N  
ATOM   1144  CA  PHE B 288       3.293  -3.653   1.930  1.00 20.57           C  
ANISOU 1144  CA  PHE B 288     2274   2865   2676   -124    133      1       C  
ATOM   1145  C   PHE B 288       3.916  -3.793   3.312  1.00 23.26           C  
ANISOU 1145  C   PHE B 288     2618   3243   2976   -144    128    -36       C  
ATOM   1146  O   PHE B 288       5.069  -4.221   3.437  1.00 20.86           O  
ANISOU 1146  O   PHE B 288     2335   2963   2627   -160    118    -72       O  
ATOM   1147  CB  PHE B 288       3.519  -2.240   1.397  1.00 29.08           C  
ANISOU 1147  CB  PHE B 288     3340   3913   3799   -127    158     -5       C  
ATOM   1148  CG  PHE B 288       3.606  -2.161  -0.095  1.00 21.34           C  
ANISOU 1148  CG  PHE B 288     2364   2902   2840   -116    159     17       C  
ATOM   1149  CD1 PHE B 288       4.319  -3.105  -0.809  1.00 18.36           C  
ANISOU 1149  CD1 PHE B 288     2013   2530   2433   -117    143      9       C  
ATOM   1150  CD2 PHE B 288       2.988  -1.129  -0.782  1.00 28.28           C  
ANISOU 1150  CD2 PHE B 288     3232   3762   3749   -104    168     48       C  
ATOM   1151  CE1 PHE B 288       4.401  -3.035  -2.186  1.00 23.88           C  
ANISOU 1151  CE1 PHE B 288     2719   3201   3154   -107    146     25       C  
ATOM   1152  CE2 PHE B 288       3.070  -1.050  -2.157  1.00 26.25           C  
ANISOU 1152  CE2 PHE B 288     2989   3501   3483    -95    156     70       C  
ATOM   1153  CZ  PHE B 288       3.779  -2.001  -2.861  1.00 36.16           C  
ANISOU 1153  CZ  PHE B 288     4267   4728   4744    -93    154     54       C  
ATOM   1154  N   ASN B 289       3.166  -3.445   4.362  1.00 18.44           N  
ANISOU 1154  N   ASN B 289     1989   2640   2379   -143    136    -33       N  
ATOM   1155  CA  ASN B 289       3.708  -3.534   5.714  1.00 24.31           C  
ANISOU 1155  CA  ASN B 289     2734   3418   3084   -162    133    -71       C  
ATOM   1156  C   ASN B 289       4.072  -4.967   6.078  1.00 20.45           C  
ANISOU 1156  C   ASN B 289     2267   2969   2533   -163    105    -71       C  
ATOM   1157  O   ASN B 289       5.023  -5.192   6.835  1.00 24.33           O  
ANISOU 1157  O   ASN B 289     2771   3489   2983   -184    100   -113       O  
ATOM   1158  CB  ASN B 289       2.714  -2.968   6.725  1.00 20.76           C  
ANISOU 1158  CB  ASN B 289     2258   2968   2661   -158    146    -63       C  
ATOM   1159  CG  ASN B 289       3.340  -2.742   8.087  1.00 18.61           C  
ANISOU 1159  CG  ASN B 289     1987   2725   2359   -181    148   -110       C  
ATOM   1160  ND2 ASN B 289       4.169  -1.712   8.192  1.00 19.12           N  
ANISOU 1160  ND2 ASN B 289     2053   2780   2430   -201    166   -158       N  
ATOM   1161  OD1 ASN B 289       3.085  -3.488   9.033  1.00 25.09           O  
ANISOU 1161  OD1 ASN B 289     2808   3575   3148   -181    135   -108       O  
ATOM   1162  N   THR B 290       3.337  -5.944   5.547  1.00  9.69           N  
ANISOU 1162  N   THR B 290      911   1610   1159   -144     86    -25       N  
ATOM   1163  CA  THR B 290       3.603  -7.337   5.877  1.00 18.98           C  
ANISOU 1163  CA  THR B 290     2110   2828   2272   -143     58    -15       C  
ATOM   1164  C   THR B 290       4.919  -7.837   5.294  1.00 14.09           C  
ANISOU 1164  C   THR B 290     1517   2221   1614   -154     46    -38       C  
ATOM   1165  O   THR B 290       5.441  -8.854   5.764  1.00 24.40           O  
ANISOU 1165  O   THR B 290     2842   3564   2864   -159     24    -45       O  
ATOM   1166  CB  THR B 290       2.449  -8.219   5.397  1.00 16.70           C  
ANISOU 1166  CB  THR B 290     1827   2543   1975   -119     40     43       C  
ATOM   1167  CG2 THR B 290       1.120  -7.713   5.943  1.00 10.02           C  
ANISOU 1167  CG2 THR B 290      956   1687   1164   -111     53     61       C  
ATOM   1168  OG1 THR B 290       2.405  -8.224   3.965  1.00 16.06           O  
ANISOU 1168  OG1 THR B 290     1755   2435   1911   -107     37     67       O  
ATOM   1169  N   VAL B 291       5.466  -7.154   4.290  1.00 13.57           N  
ANISOU 1169  N   VAL B 291     1453   2124   1579   -157     59    -53       N  
ATOM   1170  CA  VAL B 291       6.759  -7.507   3.718  1.00 19.80           C  
ANISOU 1170  CA  VAL B 291     2265   2923   2334   -170     50    -83       C  
ATOM   1171  C   VAL B 291       7.833  -6.489   4.084  1.00 23.85           C  
ANISOU 1171  C   VAL B 291     2778   3431   2853   -197     72   -149       C  
ATOM   1172  O   VAL B 291       8.911  -6.484   3.481  1.00 18.61           O  
ANISOU 1172  O   VAL B 291     2134   2767   2172   -211     73   -184       O  
ATOM   1173  CB  VAL B 291       6.666  -7.685   2.194  1.00 19.25           C  
ANISOU 1173  CB  VAL B 291     2204   2827   2284   -154     46    -51       C  
ATOM   1174  CG1 VAL B 291       5.556  -8.668   1.845  1.00 14.65           C  
ANISOU 1174  CG1 VAL B 291     1626   2251   1689   -129     24     12       C  
ATOM   1175  CG2 VAL B 291       6.441  -6.348   1.504  1.00 19.12           C  
ANISOU 1175  CG2 VAL B 291     2169   2763   2332   -153     74    -56       C  
ATOM   1176  N   PHE B 292       7.567  -5.632   5.066  1.00 22.74           N  
ANISOU 1176  N   PHE B 292     2621   3288   2733   -208     90   -172       N  
ATOM   1177  CA  PHE B 292       8.515  -4.616   5.501  1.00 20.41           C  
ANISOU 1177  CA  PHE B 292     2328   2988   2438   -235    111   -239       C  
ATOM   1178  C   PHE B 292       9.404  -5.180   6.605  1.00 25.91           C  
ANISOU 1178  C   PHE B 292     3040   3726   3077   -258    101   -284       C  
ATOM   1179  O   PHE B 292       8.916  -5.848   7.521  1.00 33.92           O  
ANISOU 1179  O   PHE B 292     4050   4768   4069   -251     87   -266       O  
ATOM   1180  CB  PHE B 292       7.772  -3.372   5.991  1.00 27.19           C  
ANISOU 1180  CB  PHE B 292     3162   3823   3347   -236    135   -240       C  
ATOM   1181  CG  PHE B 292       8.676  -2.269   6.465  1.00 29.25           C  
ANISOU 1181  CG  PHE B 292     3428   4077   3609   -265    159   -311       C  
ATOM   1182  CD1 PHE B 292       9.549  -1.647   5.589  1.00 28.24           C  
ANISOU 1182  CD1 PHE B 292     3316   3925   3490   -280    174   -351       C  
ATOM   1183  CD2 PHE B 292       8.638  -1.840   7.783  1.00 24.18           C  
ANISOU 1183  CD2 PHE B 292     2778   3450   2962   -279    167   -341       C  
ATOM   1184  CE1 PHE B 292      10.376  -0.627   6.017  1.00 31.53           C  
ANISOU 1184  CE1 PHE B 292     3742   4332   3907   -310    199   -422       C  
ATOM   1185  CE2 PHE B 292       9.463  -0.819   8.218  1.00 26.37           C  
ANISOU 1185  CE2 PHE B 292     3063   3717   3241   -308    191   -410       C  
ATOM   1186  CZ  PHE B 292      10.332  -0.212   7.333  1.00 26.71           C  
ANISOU 1186  CZ  PHE B 292     3122   3735   3290   -324    207   -451       C  
ATOM   1187  N   ASN B 293      10.705  -4.920   6.503  1.00 30.98           N  
ANISOU 1187  N   ASN B 293     3698   4347   3725   -268    110   -316       N  
ATOM   1188  CA  ASN B 293      11.687  -5.359   7.488  1.00 35.63           C  
ANISOU 1188  CA  ASN B 293     4299   4931   4308   -268    106   -316       C  
ATOM   1189  C   ASN B 293      12.040  -4.178   8.385  1.00 37.56           C  
ANISOU 1189  C   ASN B 293     4534   5171   4565   -289    129   -362       C  
ATOM   1190  O   ASN B 293      12.475  -3.130   7.896  1.00 31.12           O  
ANISOU 1190  O   ASN B 293     3720   4331   3771   -302    150   -393       O  
ATOM   1191  CB  ASN B 293      12.933  -5.916   6.799  1.00 39.42           C  
ANISOU 1191  CB  ASN B 293     4800   5387   4790   -258    100   -304       C  
ATOM   1192  CG  ASN B 293      13.833  -6.685   7.746  1.00 44.17           C  
ANISOU 1192  CG  ASN B 293     5414   5986   5383   -251     90   -294       C  
ATOM   1193  ND2 ASN B 293      14.501  -7.706   7.222  1.00 49.23           N  
ANISOU 1193  ND2 ASN B 293     6055   6625   6024   -226    118   -252       N  
ATOM   1194  OD1 ASN B 293      13.929  -6.369   8.932  1.00 43.65           O  
ANISOU 1194  OD1 ASN B 293     5341   5930   5313   -261     96   -312       O  
ATOM   1195  N   ALA B 294      11.848  -4.346   9.696  1.00 46.64           N  
ANISOU 1195  N   ALA B 294     5677   6340   5704   -291    125   -365       N  
ATOM   1196  CA  ALA B 294      12.038  -3.227  10.614  1.00 43.97           C  
ANISOU 1196  CA  ALA B 294     5330   5999   5378   -311    147   -406       C  
ATOM   1197  C   ALA B 294      13.509  -2.841  10.761  1.00 52.55           C  
ANISOU 1197  C   ALA B 294     6432   7062   6473   -319    157   -424       C  
ATOM   1198  O   ALA B 294      13.837  -1.649  10.762  1.00 50.32           O  
ANISOU 1198  O   ALA B 294     6147   6764   6210   -336    179   -458       O  
ATOM   1199  CB  ALA B 294      11.433  -3.561  11.976  1.00 66.58           C  
ANISOU 1199  CB  ALA B 294     8182   8891   8225   -311    140   -403       C  
ATOM   1200  N   GLU B 295      14.410  -3.820  10.899  1.00 39.73           N  
ANISOU 1200  N   GLU B 295     4823   5438   4835   -307    140   -401       N  
ATOM   1201  CA  GLU B 295      15.824  -3.486  11.072  1.00 62.07           C  
ANISOU 1201  CA  GLU B 295     7665   8249   7667   -315    148   -418       C  
ATOM   1202  C   GLU B 295      16.412  -2.865   9.810  1.00 61.02           C  
ANISOU 1202  C   GLU B 295     7542   8092   7550   -320    160   -429       C  
ATOM   1203  O   GLU B 295      17.009  -1.784   9.854  1.00 76.75           O  
ANISOU 1203  O   GLU B 295     9535  10071   9555   -336    179   -459       O  
ATOM   1204  CB  GLU B 295      16.637  -4.720  11.470  1.00 70.87           C  
ANISOU 1204  CB  GLU B 295     8724   9380   8823   -343    122   -379       C  
ATOM   1205  CG  GLU B 295      16.083  -5.545  12.612  1.00 85.27           C  
ANISOU 1205  CG  GLU B 295    10542  11226  10632   -333    109   -362       C  
ATOM   1206  CD  GLU B 295      16.919  -6.788  12.865  1.00117.68           C  
ANISOU 1206  CD  GLU B 295    14681  15367  14665   -290    168   -350       C  
ATOM   1207  OE1 GLU B 295      17.973  -6.943  12.208  1.00120.48           O  
ANISOU 1207  OE1 GLU B 295    14999  15702  15078   -344    107   -359       O  
ATOM   1208  OE2 GLU B 295      16.521  -7.617  13.710  1.00113.43           O1-
ANISOU 1208  OE2 GLU B 295    14045  14980  14075   -397    161   -436       O1-
ATOM   1209  N   THR B 296      16.247  -3.533   8.672  1.00 46.37           N  
ANISOU 1209  N   THR B 296     5694   6231   5695   -305    147   -403       N  
ATOM   1210  CA  THR B 296      16.902  -3.115   7.440  1.00 43.37           C  
ANISOU 1210  CA  THR B 296     5269   5829   5381   -341    144   -386       C  
ATOM   1211  C   THR B 296      16.167  -2.001   6.709  1.00 44.01           C  
ANISOU 1211  C   THR B 296     5396   5896   5430   -317    176   -430       C  
ATOM   1212  O   THR B 296      16.745  -1.402   5.795  1.00 58.08           O  
ANISOU 1212  O   THR B 296     7186   7656   7225   -323    188   -441       O  
ATOM   1213  CB  THR B 296      17.058  -4.319   6.510  1.00 46.74           C  
ANISOU 1213  CB  THR B 296     5702   6260   5797   -325    128   -358       C  
ATOM   1214  CG2 THR B 296      17.567  -5.520   7.290  1.00 35.93           C  
ANISOU 1214  CG2 THR B 296     4359   4935   4357   -281    178   -346       C  
ATOM   1215  OG1 THR B 296      15.786  -4.646   5.939  1.00 49.94           O  
ANISOU 1215  OG1 THR B 296     6159   6665   6150   -277    128   -354       O  
ATOM   1216  N   GLY B 297      14.932  -1.695   7.090  1.00 42.36           N  
ANISOU 1216  N   GLY B 297     5169   5698   5225   -322    181   -436       N  
ATOM   1217  CA  GLY B 297      14.182  -0.687   6.359  1.00 38.65           C  
ANISOU 1217  CA  GLY B 297     4692   5211   4780   -330    201   -457       C  
ATOM   1218  C   GLY B 297      13.952  -1.070   4.915  1.00 39.37           C  
ANISOU 1218  C   GLY B 297     4790   5292   4878   -318    194   -437       C  
ATOM   1219  O   GLY B 297      14.049  -0.218   4.022  1.00 22.69           O  
ANISOU 1219  O   GLY B 297     2680   3152   2788   -323    213   -453       O  
ATOM   1220  N   THR B 298      13.655  -2.344   4.663  1.00 39.48           N  
ANISOU 1220  N   THR B 298     4806   5325   4869   -300    168   -400       N  
ATOM   1221  CA  THR B 298      13.506  -2.862   3.313  1.00 41.22           C  
ANISOU 1221  CA  THR B 298     5033   5538   5091   -287    159   -377       C  
ATOM   1222  C   THR B 298      12.162  -3.555   3.171  1.00 35.70           C  
ANISOU 1222  C   THR B 298     4323   4864   4378   -276    142   -350       C  
ATOM   1223  O   THR B 298      11.725  -4.277   4.071  1.00 26.30           O  
ANISOU 1223  O   THR B 298     3126   3702   3164   -270    126   -330       O  
ATOM   1224  CB  THR B 298      14.615  -3.863   2.960  1.00 39.46           C  
ANISOU 1224  CB  THR B 298     4829   5310   4853   -274    140   -351       C  
ATOM   1225  CG2 THR B 298      15.979  -3.241   3.154  1.00 40.93           C  
ANISOU 1225  CG2 THR B 298     5026   5478   5047   -285    153   -375       C  
ATOM   1226  OG1 THR B 298      14.504  -5.017   3.803  1.00 60.29           O  
ANISOU 1226  OG1 THR B 298     7469   7969   7469   -261    118   -323       O  
ATOM   1227  N   TRP B 299      11.517  -3.333   2.034  1.00 36.87           N  
ANISOU 1227  N   TRP B 299     4468   5003   4538   -274    146   -348       N  
ATOM   1228  CA  TRP B 299      10.310  -4.057   1.654  1.00 22.71           C  
ANISOU 1228  CA  TRP B 299     2659   3212   2759   -241    126   -269       C  
ATOM   1229  C   TRP B 299      10.759  -5.220   0.777  1.00 27.64           C  
ANISOU 1229  C   TRP B 299     3303   3849   3351   -232    103   -249       C  
ATOM   1230  O   TRP B 299      11.094  -5.030  -0.395  1.00 25.60           O  
ANISOU 1230  O   TRP B 299     3054   3568   3107   -230    108   -251       O  
ATOM   1231  CB  TRP B 299       9.338  -3.136   0.924  1.00 17.48           C  
ANISOU 1231  CB  TRP B 299     1976   2507   2157   -222    143   -231       C  
ATOM   1232  CG  TRP B 299       8.707  -2.108   1.813  1.00 25.71           C  
ANISOU 1232  CG  TRP B 299     2998   3539   3232   -226    162   -238       C  
ATOM   1233  CD1 TRP B 299       7.582  -2.256   2.569  1.00 22.12           C  
ANISOU 1233  CD1 TRP B 299     2522   3093   2791   -210    157   -194       C  
ATOM   1234  CD2 TRP B 299       9.171  -0.771   2.040  1.00 36.01           C  
ANISOU 1234  CD2 TRP B 299     4304   4823   4557   -249    192   -295       C  
ATOM   1235  CE2 TRP B 299       8.278  -0.167   2.947  1.00 27.61           C  
ANISOU 1235  CE2 TRP B 299     3218   3757   3517   -243    200   -279       C  
ATOM   1236  CE3 TRP B 299      10.255  -0.026   1.564  1.00 37.06           C  
ANISOU 1236  CE3 TRP B 299     4457   4935   4687   -274    213   -361       C  
ATOM   1237  NE1 TRP B 299       7.316  -1.095   3.254  1.00 17.90           N  
ANISOU 1237  NE1 TRP B 299     1971   2546   2283   -220    179   -217       N  
ATOM   1238  CZ2 TRP B 299       8.434   1.144   3.388  1.00 29.28           C  
ANISOU 1238  CZ2 TRP B 299     3425   3948   3751   -262    229   -325       C  
ATOM   1239  CZ3 TRP B 299      10.407   1.277   2.002  1.00 30.45           C  
ANISOU 1239  CZ3 TRP B 299     3620   4077   3874   -294    243   -409       C  
ATOM   1240  CH2 TRP B 299       9.503   1.848   2.906  1.00 26.02           C  
ANISOU 1240  CH2 TRP B 299     3035   3514   3337   -287    250   -390       C  
ATOM   1241  N   GLU B 300      10.772  -6.427   1.343  1.00 33.59           N  
ANISOU 1241  N   GLU B 300     4066   4635   4064   -224     77   -226       N  
ATOM   1242  CA  GLU B 300      11.278  -7.606   0.638  1.00 32.47           C  
ANISOU 1242  CA  GLU B 300     3941   4478   3917   -202     58   -186       C  
ATOM   1243  C   GLU B 300      10.142  -8.209  -0.178  1.00 23.16           C  
ANISOU 1243  C   GLU B 300     2758   3312   2728   -183     39   -133       C  
ATOM   1244  O   GLU B 300       9.304  -8.948   0.347  1.00 30.86           O  
ANISOU 1244  O   GLU B 300     3731   4300   3693   -166     23    -90       O  
ATOM   1245  CB  GLU B 300      11.862  -8.617   1.618  1.00 28.39           C  
ANISOU 1245  CB  GLU B 300     3438   3956   3394   -190     46   -168       C  
ATOM   1246  CG  GLU B 300      13.141  -8.148   2.288  1.00 49.25           C  
ANISOU 1246  CG  GLU B 300     6085   6586   6042   -204     59   -206       C  
ATOM   1247  CD  GLU B 300      13.472  -8.926   3.544  1.00 62.00           C  
ANISOU 1247  CD  GLU B 300     7705   8204   7648   -198     51   -196       C  
ATOM   1248  OE1 GLU B 300      13.016 -10.083   3.680  1.00 76.29           O  
ANISOU 1248  OE1 GLU B 300     9510  10023   9454   -175     69   -148       O  
ATOM   1249  OE2 GLU B 300      14.183  -8.370   4.408  1.00 58.07           O1-
ANISOU 1249  OE2 GLU B 300     7164   7705   7198   -230     53   -214       O1-
ATOM   1250  N   CYS B 301      10.124  -7.903  -1.474  1.00 30.55           N  
ANISOU 1250  N   CYS B 301     3695   4228   3683   -179     43   -125       N  
ATOM   1251  CA  CYS B 301       9.078  -8.385  -2.367  1.00 28.34           C  
ANISOU 1251  CA  CYS B 301     3412   3931   3424   -149     30    -57       C  
ATOM   1252  C   CYS B 301       9.560  -9.489  -3.301  1.00 31.37           C  
ANISOU 1252  C   CYS B 301     3820   4316   3785   -136      8    -36       C  
ATOM   1253  O   CYS B 301       9.485  -9.342  -4.525  1.00 31.71           O  
ANISOU 1253  O   CYS B 301     3865   4345   3839   -129      7    -20       O  
ATOM   1254  CB  CYS B 301       8.519  -7.218  -3.180  1.00 30.51           C  
ANISOU 1254  CB  CYS B 301     3667   4157   3768   -140     55    -47       C  
ATOM   1255  SG  CYS B 301       8.058  -5.796  -2.175  1.00 30.90           S  
ANISOU 1255  SG  CYS B 301     3690   4189   3861   -150     86    -70       S  
ATOM   1256  N   GLY B 302      10.052 -10.592  -2.745  1.00 40.63           N  
ANISOU 1256  N   GLY B 302     5012   5462   4963   -121      1    -27       N  
ATOM   1257  CA  GLY B 302      10.514 -11.688  -3.573  1.00 38.32           C  
ANISOU 1257  CA  GLY B 302     4744   5128   4687   -100     -8     -7       C  
ATOM   1258  C   GLY B 302      11.720 -11.349  -4.425  1.00 39.35           C  
ANISOU 1258  C   GLY B 302     4881   5249   4822   -109     -1    -36       C  
ATOM   1259  O   GLY B 302      12.821 -11.162  -3.901  1.00 37.19           O  
ANISOU 1259  O   GLY B 302     4602   4985   4545   -124     34    -62       O  
ATOM   1260  N   ARG B 303      11.525 -11.275  -5.747  1.00 60.03           N  
ANISOU 1260  N   ARG B 303     7504   7857   7450   -102     -4    -21       N  
ATOM   1261  CA  ARG B 303      12.624 -10.906  -6.634  1.00 51.12           C  
ANISOU 1261  CA  ARG B 303     6382   6718   6325   -111      5    -49       C  
ATOM   1262  C   ARG B 303      13.149  -9.511  -6.326  1.00 56.62           C  
ANISOU 1262  C   ARG B 303     7064   7430   7017   -143     28   -103       C  
ATOM   1263  O   ARG B 303      14.348  -9.250  -6.479  1.00 61.03           O  
ANISOU 1263  O   ARG B 303     7632   7972   7583   -151     38   -132       O  
ATOM   1264  CB  ARG B 303      12.172 -10.962  -8.099  1.00 88.17           C  
ANISOU 1264  CB  ARG B 303    11076  11397  11026    -99     -0    -24       C  
ATOM   1265  CG  ARG B 303      11.686 -12.315  -8.595  1.00 91.64           C  
ANISOU 1265  CG  ARG B 303    11480  11885  11456   -104     -6     25       C  
ATOM   1266  CD  ARG B 303      11.106 -12.218 -10.012  1.00 85.73           C  
ANISOU 1266  CD  ARG B 303    10737  11107  10727    -84    -12     55       C  
ATOM   1267  NE  ARG B 303      12.130 -12.216 -11.054  1.00100.22           N  
ANISOU 1267  NE  ARG B 303    12582  12935  12562    -91     -8     33       N  
ATOM   1268  CZ  ARG B 303      12.455 -11.164 -11.795  1.00 89.65           C  
ANISOU 1268  CZ  ARG B 303    11282  11538  11242    -74     -8      4       C  
ATOM   1269  NH1 ARG B 303      11.853  -9.996 -11.642  1.00 86.31           N1+
ANISOU 1269  NH1 ARG B 303    10837  11151  10806    -94     -0     -4       N1+
ATOM   1270  NH2 ARG B 303      13.405 -11.290 -12.718  1.00 71.82           N  
ANISOU 1270  NH2 ARG B 303     9031   9270   8988    -78     11     -8       N  
ATOM   1271  N   LEU B 304      12.276  -8.614  -5.882  1.00 48.51           N  
ANISOU 1271  N   LEU B 304     6018   6430   5984   -159     37   -119       N  
ATOM   1272  CA  LEU B 304      12.604  -7.209  -5.706  1.00 36.35           C  
ANISOU 1272  CA  LEU B 304     4471   4882   4460   -187     67   -179       C  
ATOM   1273  C   LEU B 304      12.768  -6.863  -4.231  1.00 34.76           C  
ANISOU 1273  C   LEU B 304     4262   4689   4254   -199     76   -203       C  
ATOM   1274  O   LEU B 304      12.117  -7.441  -3.357  1.00 34.48           O  
ANISOU 1274  O   LEU B 304     4221   4679   4202   -191     61   -177       O  
ATOM   1275  CB  LEU B 304      11.537  -6.315  -6.347  1.00 24.07           C  
ANISOU 1275  CB  LEU B 304     2894   3295   2953   -174     82   -152       C  
ATOM   1276  CG  LEU B 304      11.610  -6.104  -7.867  1.00 42.16           C  
ANISOU 1276  CG  LEU B 304     5189   5556   5273   -164     88   -139       C  
ATOM   1277  CD1 LEU B 304      11.539  -7.403  -8.656  1.00 51.65           C  
ANISOU 1277  CD1 LEU B 304     6404   6770   6450   -144     58    -94       C  
ATOM   1278  CD2 LEU B 304      10.513  -5.163  -8.330  1.00 42.38           C  
ANISOU 1278  CD2 LEU B 304     5195   5545   5361   -145    104    -99       C  
ATOM   1279  N   SER B 305      13.661  -5.913  -3.970  1.00 39.67           N  
ANISOU 1279  N   SER B 305     4888   5291   4895   -215     99   -246       N  
ATOM   1280  CA  SER B 305      13.899  -5.392  -2.634  1.00 34.80           C  
ANISOU 1280  CA  SER B 305     4265   4680   4279   -228    110   -270       C  
ATOM   1281  C   SER B 305      14.001  -3.878  -2.727  1.00 40.53           C  
ANISOU 1281  C   SER B 305     4986   5383   5032   -248    142   -315       C  
ATOM   1282  O   SER B 305      14.559  -3.348  -3.692  1.00 38.33           O  
ANISOU 1282  O   SER B 305     4716   5078   4772   -249    154   -326       O  
ATOM   1283  CB  SER B 305      15.178  -5.976  -2.019  1.00 31.84           C  
ANISOU 1283  CB  SER B 305     3903   4301   3893   -224    102   -265       C  
ATOM   1284  OG  SER B 305      14.978  -7.319  -1.612  1.00 56.08           O  
ANISOU 1284  OG  SER B 305     6978   7385   6946   -205     77   -227       O  
ATOM   1285  N   TYR B 306      13.454  -3.186  -1.730  1.00 39.31           N  
ANISOU 1285  N   TYR B 306     4818   5234   4883   -260    155   -339       N  
ATOM   1286  CA  TYR B 306      13.437  -1.724  -1.702  1.00 31.67           C  
ANISOU 1286  CA  TYR B 306     3846   4238   3948   -276    187   -377       C  
ATOM   1287  C   TYR B 306      14.046  -1.260  -0.383  1.00 42.09           C  
ANISOU 1287  C   TYR B 306     5164   5566   5264   -289    195   -399       C  
ATOM   1288  O   TYR B 306      13.358  -1.215   0.640  1.00 45.80           O  
ANISOU 1288  O   TYR B 306     5621   6053   5728   -294    196   -405       O  
ATOM   1289  CB  TYR B 306      12.016  -1.194  -1.864  1.00 37.86           C  
ANISOU 1289  CB  TYR B 306     4611   5012   4761   -272    199   -373       C  
ATOM   1290  CG  TYR B 306      11.343  -1.626  -3.144  1.00 27.91           C  
ANISOU 1290  CG  TYR B 306     3345   3736   3525   -242    185   -307       C  
ATOM   1291  CD1 TYR B 306      10.666  -2.838  -3.221  1.00 31.20           C  
ANISOU 1291  CD1 TYR B 306     3753   4174   3929   -215    155   -239       C  
ATOM   1292  CD2 TYR B 306      11.377  -0.819  -4.272  1.00 31.89           C  
ANISOU 1292  CD2 TYR B 306     3853   4201   4062   -240    204   -316       C  
ATOM   1293  CE1 TYR B 306      10.047  -3.234  -4.392  1.00 32.68           C  
ANISOU 1293  CE1 TYR B 306     3935   4345   4138   -188    143   -179       C  
ATOM   1294  CE2 TYR B 306      10.763  -1.205  -5.442  1.00 40.52           C  
ANISOU 1294  CE2 TYR B 306     4940   5279   5175   -213    191   -255       C  
ATOM   1295  CZ  TYR B 306      10.101  -2.413  -5.498  1.00 37.28           C  
ANISOU 1295  CZ  TYR B 306     4519   4892   4754   -187    161   -186       C  
ATOM   1296  OH  TYR B 306       9.489  -2.789  -6.668  1.00 26.00           O  
ANISOU 1296  OH  TYR B 306     3085   3448   3347   -160    149   -127       O  
ATOM   1297  N   CYS B 307      15.327  -0.899  -0.412  1.00 45.11           N  
ANISOU 1297  N   CYS B 307     5560   5935   5646   -296    202   -410       N  
ATOM   1298  CA  CYS B 307      16.052  -0.467   0.776  1.00 32.14           C  
ANISOU 1298  CA  CYS B 307     3917   4297   3996   -309    210   -429       C  
ATOM   1299  C   CYS B 307      16.117   1.050   0.842  1.00 39.03           C  
ANISOU 1299  C   CYS B 307     4788   5147   4896   -326    241   -464       C  
ATOM   1300  O   CYS B 307      16.454   1.702  -0.150  1.00 51.56           O  
ANISOU 1300  O   CYS B 307     6383   6708   6499   -329    255   -472       O  
ATOM   1301  CB  CYS B 307      17.467  -1.041   0.788  1.00 24.19           C  
ANISOU 1301  CB  CYS B 307     2926   3293   2971   -305    198   -421       C  
ATOM   1302  SG  CYS B 307      18.320  -0.798   2.359  1.00 54.75           S  
ANISOU 1302  SG  CYS B 307     6764   7209   6829   -307    256   -422       S  
ATOM   1303  N   LEU B 308      15.800   1.582   2.020  1.00 50.19           N  
ANISOU 1303  N   LEU B 308     6190   6566   6312   -338    252   -484       N  
ATOM   1304  CA  LEU B 308      15.793   3.045   2.245  1.00 57.59           C  
ANISOU 1304  CA  LEU B 308     7127   7482   7274   -355    282   -516       C  
ATOM   1305  C   LEU B 308      17.210   3.553   2.475  1.00 59.91           C  
ANISOU 1305  C   LEU B 308     7434   7769   7559   -366    290   -531       C  
ATOM   1306  O   LEU B 308      18.050   2.773   2.950  1.00 68.82           O  
ANISOU 1306  O   LEU B 308     8572   8912   8665   -363    273   -518       O  
ATOM   1307  CB  LEU B 308      14.965   3.318   3.501  1.00 57.80           C  
ANISOU 1307  CB  LEU B 308     7137   7519   7305   -363    290   -532       C  
ATOM   1308  CG  LEU B 308      13.450   3.232   3.371  1.00 34.99           C  
ANISOU 1308  CG  LEU B 308     4231   4635   4430   -354    287   -525       C  
ATOM   1309  CD1 LEU B 308      12.848   2.844   4.708  1.00 35.17           C  
ANISOU 1309  CD1 LEU B 308     4240   4688   4435   -357    277   -528       C  
ATOM   1310  CD2 LEU B 308      12.887   4.563   2.908  1.00 44.41           C  
ANISOU 1310  CD2 LEU B 308     5419   5791   5666   -359    318   -545       C  
ATOM   1311  N   GLU B 309      17.432   4.841   2.224  1.00 68.89           N  
ANISOU 1311  N   GLU B 309     8575   8883   8717   -382    318   -556       N  
ATOM   1312  CA  GLU B 309      18.783   5.433   2.381  1.00 71.03           C  
ANISOU 1312  CA  GLU B 309     8754   9227   9009   -537    461   -707       C  
ATOM   1313  C   GLU B 309      18.746   6.642   3.319  1.00 62.46           C  
ANISOU 1313  C   GLU B 309     7708   8059   7966   -469    339   -562       C  
ATOM   1314  O   GLU B 309      17.972   6.581   4.296  1.00 65.47           O  
ANISOU 1314  O   GLU B 309     8139   8426   8310   -418    369   -613       O  
ATOM   1315  CB  GLU B 309      19.280   5.878   1.011  1.00 74.14           C  
ANISOU 1315  CB  GLU B 309     9223   9570   9378   -384    409   -555       C  
ATOM   1316  CG  GLU B 309      19.679   4.729   0.108  1.00 91.69           C  
ANISOU 1316  CG  GLU B 309    11451  11800  11590   -375    391   -535       C  
ATOM   1317  CD  GLU B 309      19.862   5.161  -1.332  1.00107.90           C  
ANISOU 1317  CD  GLU B 309    13512  13828  13656   -377    407   -538       C  
ATOM   1318  OE1 GLU B 309      19.058   5.985  -1.794  1.00 95.76           O  
ANISOU 1318  OE1 GLU B 309    11959  12221  12203   -439    341   -519       O  
ATOM   1319  OE2 GLU B 309      20.816   4.685  -1.977  1.00103.11           O1-
ANISOU 1319  OE2 GLU B 309    12887  13182  13107   -473    349   -539       O1-
ATOM   1320  N   ASP B 310      19.576   7.665   3.059  1.00 30.00           N  
ATOM   1321  CA  ASP B 310      19.651   8.926   3.867  1.00 30.00           C  
ATOM   1322  C   ASP B 310      20.311   8.687   5.238  1.00 30.00           C  
ATOM   1323  O   ASP B 310      20.515   7.509   5.593  1.00 30.00           O  
ATOM   1324  CB  ASP B 310      18.300   9.650   3.969  1.00 30.00           C  
ATOM   1325  CG  ASP B 310      17.606   9.870   2.637  1.00 30.00           C  
ATOM   1326  OD1 ASP B 310      18.068  10.740   1.875  1.00 30.00           O  
ATOM   1327  OD2 ASP B 310      16.605   9.174   2.379  1.00 30.00           O1-
ATOM   1328  N   THR B 311      20.621   9.765   5.980  1.00 30.00           N  
ATOM   1329  CA  THR B 311      21.300   9.655   7.308  1.00 30.00           C  
ATOM   1330  C   THR B 311      21.443  11.030   7.968  1.00 30.00           C  
ATOM   1331  O   THR B 311      21.097  12.024   7.294  1.00 30.00           O  
ATOM   1332  CB  THR B 311      22.695   9.021   7.189  1.00 30.00           C  
ATOM   1333  CG2 THR B 311      23.694   9.899   6.463  1.00 30.00           C  
ATOM   1334  OG1 THR B 311      23.186   8.702   8.494  1.00 30.00           O  
ATOM   1335  N   ALA B 312      21.924  11.079   9.224  1.00 30.00           N  
ATOM   1336  CA  ALA B 312      22.160  12.348   9.964  1.00 30.00           C  
ATOM   1337  C   ALA B 312      21.000  13.318   9.739  1.00 30.00           C  
ATOM   1338  O   ALA B 312      21.215  14.361   9.084  1.00 30.00           O  
ATOM   1339  CB  ALA B 312      23.487  12.942   9.557  1.00 30.00           C  
ATOM   1340  N   GLY B 313      19.829  13.019  10.304  1.00 30.00           N  
ATOM   1341  CA  GLY B 313      18.637  13.839  10.011  1.00 30.00           C  
ATOM   1342  C   GLY B 313      17.800  13.113   8.982  1.00 30.00           C  
ATOM   1343  O   GLY B 313      16.766  13.664   8.560  1.00 30.00           O  
ATOM   1344  N   GLY B 314      18.243  11.918   8.588  1.00 30.00           N  
ATOM   1345  CA  GLY B 314      17.490  11.089   7.634  1.00 30.00           C  
ATOM   1346  C   GLY B 314      17.596   9.628   8.026  1.00 30.00           C  
ATOM   1347  O   GLY B 314      17.805   8.805   7.124  1.00 30.00           O  
ATOM   1348  N   PHE B 315      17.464   9.324   9.321  1.00 30.00           N  
ATOM   1349  CA  PHE B 315      17.507   7.920   9.808  1.00 30.00           C  
ATOM   1350  C   PHE B 315      16.708   7.844  11.108  1.00 30.00           C  
ATOM   1351  O   PHE B 315      16.256   6.744  11.472  1.00 30.00           O  
ATOM   1352  CB  PHE B 315      18.953   7.449   9.959  1.00 30.00           C  
ATOM   1353  CG  PHE B 315      19.362   6.394   8.963  1.00 30.00           C  
ATOM   1354  CD1 PHE B 315      18.419   5.776   8.155  1.00 30.00           C  
ATOM   1355  CD2 PHE B 315      20.688   6.012   8.834  1.00 30.00           C  
ATOM   1356  CE1 PHE B 315      18.792   4.808   7.237  1.00 30.00           C  
ATOM   1357  CE2 PHE B 315      21.060   5.042   7.917  1.00 30.00           C  
ATOM   1358  CZ  PHE B 315      20.113   4.441   7.121  1.00 30.00           C  
ATOM   1359  N   GLN B 316      16.549   8.979  11.783  1.00 30.00           N  
ATOM   1360  CA  GLN B 316      15.734   9.058  13.022  1.00 30.00           C  
ATOM   1361  C   GLN B 316      14.730  10.187  12.789  1.00 30.00           C  
ATOM   1362  O   GLN B 316      13.656  10.162  13.410  1.00 30.00           O  
ATOM   1363  CB  GLN B 316      16.633   9.331  14.229  1.00 30.00           C  
ATOM   1364  CG  GLN B 316      17.535   8.165  14.616  1.00 30.00           C  
ATOM   1365  CD  GLN B 316      18.865   8.150  13.898  1.00 30.00           C  
ATOM   1366  NE2 GLN B 316      19.445   9.324  13.705  1.00 30.00           N  
ATOM   1367  OE1 GLN B 316      19.371   7.099  13.512  1.00 30.00           O  
ATOM   1368  N   GLN B 317      15.078  11.145  11.929  1.00 53.64           N  
ANISOU 1368  N   GLN B 317     6544   6946   6893   -504    477   -773       N  
ATOM   1369  CA  GLN B 317      14.131  12.218  11.552  1.00 64.06           C  
ANISOU 1369  CA  GLN B 317     7880   8261   8197   -497    466   -755       C  
ATOM   1370  C   GLN B 317      13.504  11.834  10.214  1.00 92.13           C  
ANISOU 1370  C   GLN B 317    11435  11794  11776   -482    468   -740       C  
ATOM   1371  O   GLN B 317      12.831  12.687   9.624  1.00 91.50           O  
ANISOU 1371  O   GLN B 317    11358  11680  11730   -485    495   -748       O  
ATOM   1372  CB  GLN B 317      14.864  13.550  11.436  1.00 76.14           C  
ANISOU 1372  CB  GLN B 317     9412   9829   9690   -488    432   -736       C  
ATOM   1373  CG  GLN B 317      15.742  13.882  12.636  1.00 89.82           C  
ANISOU 1373  CG  GLN B 317    11164  11561  11404   -486    423   -724       C  
ATOM   1374  CD  GLN B 317      14.965  14.502  13.772  1.00 91.72           C  
ANISOU 1374  CD  GLN B 317    11404  11831  11614   -470    388   -697       C  
ATOM   1375  NE2 GLN B 317      14.281  15.598  13.485  1.00 77.46           N  
ANISOU 1375  NE2 GLN B 317     9583  10050   9796   -464    373   -690       N  
ATOM   1376  OE1 GLN B 317      14.979  14.010  14.898  1.00 87.34           O  
ANISOU 1376  OE1 GLN B 317    10864  11276  11046   -465    377   -682       O  
ATOM   1377  N   LEU B 318      13.777  10.623   9.716  1.00105.90           N  
ANISOU 1377  N   LEU B 318    13176  13557  13504   -465    441   -715       N  
ATOM   1378  CA  LEU B 318      13.084  10.119   8.502  1.00 96.90           C  
ANISOU 1378  CA  LEU B 318    12032  12399  12385   -449    439   -698       C  
ATOM   1379  C   LEU B 318      11.668   9.768   8.940  1.00 89.32           C  
ANISOU 1379  C   LEU B 318    11050  11445  11442   -440    436   -698       C  
ATOM   1380  O   LEU B 318      10.761   9.833   8.095  1.00 94.95           O  
ANISOU 1380  O   LEU B 318    11757  12135  12184   -428    442   -688       O  
ATOM   1381  CB  LEU B 318      13.806   8.868   7.998  1.00 90.12           C  
ANISOU 1381  CB  LEU B 318    11183  11557  11501   -436    412   -671       C  
ATOM   1382  CG  LEU B 318      14.485   9.001   6.636  1.00111.81           C  
ANISOU 1382  CG  LEU B 318    13953  14295  14236   -441    414   -669       C  
ATOM   1383  CD1 LEU B 318      14.629   7.652   5.952  1.00 94.17           C  
ANISOU 1383  CD1 LEU B 318    11726  12081  11974   -426    384   -642       C  
ATOM   1384  CD2 LEU B 318      13.766   9.998   5.745  1.00118.74           C  
ANISOU 1384  CD2 LEU B 318    14841  15133  15145   -444    441   -676       C  
ATOM   1385  N   LEU B 319      11.490   9.451  10.228  1.00 79.41           N  
ANISOU 1385  N   LEU B 319     9781  10219  10170   -446    428   -708       N  
ATOM   1386  CA  LEU B 319      10.162   9.116  10.791  1.00 73.31           C  
ANISOU 1386  CA  LEU B 319     8987   9455   9413   -441    428   -712       C  
ATOM   1387  C   LEU B 319       9.320  10.382  10.910  1.00 80.22           C  
ANISOU 1387  C   LEU B 319     9849  10289  10342   -434    455   -703       C  
ATOM   1388  O   LEU B 319       8.296  10.335  11.595  1.00 88.48           O  
ANISOU 1388  O   LEU B 319    10866  11342  11411   -404    442   -639       O  
ATOM   1389  CB  LEU B 319      10.383   8.469  12.155  1.00 82.22           C  
ANISOU 1389  CB  LEU B 319    10106  10621  10512   -449    415   -723       C  
ATOM   1390  CG  LEU B 319      10.593   6.957  12.120  1.00 95.45           C  
ANISOU 1390  CG  LEU B 319    11788  12339  12139   -443    382   -701       C  
ATOM   1391  CD1 LEU B 319      11.967   6.589  12.657  1.00106.94           C  
ANISOU 1391  CD1 LEU B 319    13236  13825  13572   -451    375   -710       C  
ATOM   1392  CD2 LEU B 319       9.506   6.242  12.904  1.00 73.04           C  
ANISOU 1392  CD2 LEU B 319     8944   9522   9288   -425    358   -672       C  
ATOM   1393  N   LEU B 320       9.741  11.476  10.288  1.00 81.79           N  
ANISOU 1393  N   LEU B 320    10066  10451  10557   -453    487   -741       N  
ATOM   1394  CA  LEU B 320       8.895  12.688  10.256  1.00 93.28           C  
ANISOU 1394  CA  LEU B 320    11517  11860  12064   -452    518   -748       C  
ATOM   1395  C   LEU B 320       8.015  12.595   9.010  1.00 89.38           C  
ANISOU 1395  C   LEU B 320    11009  11354  11598   -414    504   -673       C  
ATOM   1396  O   LEU B 320       7.088  13.415   8.903  1.00102.92           O  
ANISOU 1396  O   LEU B 320    12700  13056  13350   -392    508   -628       O  
ATOM   1397  CB  LEU B 320       9.795  13.923  10.233  1.00103.04           C  
ANISOU 1397  CB  LEU B 320    12774  13070  13305   -468    543   -760       C  
ATOM   1398  CG  LEU B 320      10.516  14.230  11.546  1.00102.00           C  
ANISOU 1398  CG  LEU B 320    12650  12963  13144   -489    546   -782       C  
ATOM   1399  CD1 LEU B 320      11.118  15.623  11.516  1.00102.39           C  
ANISOU 1399  CD1 LEU B 320    12720  12984  13199   -504    572   -793       C  
ATOM   1400  CD2 LEU B 320       9.585  14.076  12.739  1.00 84.88           C  
ANISOU 1400  CD2 LEU B 320    10462  10803  10986   -496    553   -801       C  
ATOM   1401  N   GLU B 321       8.300  11.651   8.104  1.00 74.23           N  
ANISOU 1401  N   GLU B 321     9104   9441   9661   -407    487   -662       N  
ATOM   1402  CA  GLU B 321       7.418  11.425   6.932  1.00 64.24           C  
ANISOU 1402  CA  GLU B 321     7825   8169   8416   -372    469   -591       C  
ATOM   1403  C   GLU B 321       6.289  10.536   7.423  1.00 56.69           C  
ANISOU 1403  C   GLU B 321     6834   7254   7451   -341    434   -518       C  
ATOM   1404  O   GLU B 321       6.608   9.452   7.933  1.00 41.51           O  
ANISOU 1404  O   GLU B 321     4912   5371   5490   -343    410   -517       O  
ATOM   1405  CB  GLU B 321       8.190  10.748   5.807  1.00 55.91           C  
ANISOU 1405  CB  GLU B 321     6792   7111   7338   -375    459   -601       C  
ATOM   1406  CG  GLU B 321       7.330  10.037   4.775  1.00 64.92           C  
ANISOU 1406  CG  GLU B 321     7918   8260   8488   -337    432   -521       C  
ATOM   1407  CD  GLU B 321       6.435  10.915   3.919  1.00 82.44           C  
ANISOU 1407  CD  GLU B 321    10129  10440  10756   -317    447   -485       C  
ATOM   1408  OE1 GLU B 321       6.939  11.876   3.316  1.00102.58           O  
ANISOU 1408  OE1 GLU B 321    12701  12946  13328   -335    482   -534       O  
ATOM   1409  OE2 GLU B 321       5.231  10.633   3.857  1.00 76.87           O1-
ANISOU 1409  OE2 GLU B 321     9398   9747  10064   -285    427   -413       O1-
ATOM   1410  N   PRO B 322       4.998  10.930   7.343  1.00 45.21           N  
ANISOU 1410  N   PRO B 322     5354   5795   6030   -313    432   -459       N  
ATOM   1411  CA  PRO B 322       3.959  10.064   7.923  1.00 36.89           C  
ANISOU 1411  CA  PRO B 322     4270   4781   4966   -287    402   -394       C  
ATOM   1412  C   PRO B 322       3.948   8.655   7.359  1.00 36.83           C  
ANISOU 1412  C   PRO B 322     4263   4801   4930   -270    369   -350       C  
ATOM   1413  O   PRO B 322       3.594   7.718   8.086  1.00 40.88           O  
ANISOU 1413  O   PRO B 322     4762   5351   5420   -260    346   -322       O  
ATOM   1414  CB  PRO B 322       2.659  10.815   7.595  1.00 59.10           C  
ANISOU 1414  CB  PRO B 322     7058   7576   7820   -264    410   -346       C  
ATOM   1415  CG  PRO B 322       3.081  12.231   7.350  1.00 58.82           C  
ANISOU 1415  CG  PRO B 322     7040   7494   7816   -283    449   -398       C  
ATOM   1416  CD  PRO B 322       4.435  12.142   6.727  1.00 47.54           C  
ANISOU 1416  CD  PRO B 322     5646   6045   6370   -307    459   -453       C  
ATOM   1417  N   MET B 323       4.334   8.472   6.094  1.00 45.61           N  
ANISOU 1417  N   MET B 323     5393   5893   6045   -265    367   -346       N  
ATOM   1418  CA  MET B 323       4.283   7.146   5.485  1.00 31.36           C  
ANISOU 1418  CA  MET B 323     3588   4112   4215   -247    337   -301       C  
ATOM   1419  C   MET B 323       5.290   6.199   6.128  1.00 39.31           C  
ANISOU 1419  C   MET B 323     4611   5150   5176   -266    322   -336       C  
ATOM   1420  O   MET B 323       4.944   5.072   6.504  1.00 28.39           O  
ANISOU 1420  O   MET B 323     3219   3801   3770   -251    296   -297       O  
ATOM   1421  CB  MET B 323       4.520   7.252   3.981  1.00 44.59           C  
ANISOU 1421  CB  MET B 323     5280   5758   5905   -241    340   -294       C  
ATOM   1422  CG  MET B 323       3.261   7.133   3.157  1.00 49.14           C  
ANISOU 1422  CG  MET B 323     5837   6331   6502   -208    327   -220       C  
ATOM   1423  SD  MET B 323       2.829   5.418   2.844  1.00 71.23           S  
ANISOU 1423  SD  MET B 323     8625   9171   9268   -185    287   -151       S  
ATOM   1424  CE  MET B 323       3.756   5.144   1.338  1.00 54.54           C  
ANISOU 1424  CE  MET B 323     6541   7032   7150   -187    286   -165       C  
ATOM   1425  N   LEU B 324       6.547   6.633   6.254  1.00 35.73           N  
ANISOU 1425  N   LEU B 324     4184   4684   4708   -298    340   -411       N  
ATOM   1426  CA  LEU B 324       7.545   5.795   6.912  1.00 28.09           C  
ANISOU 1426  CA  LEU B 324     3233   3748   3691   -317    327   -450       C  
ATOM   1427  C   LEU B 324       7.217   5.602   8.388  1.00 35.15           C  
ANISOU 1427  C   LEU B 324     4111   4673   4570   -320    320   -453       C  
ATOM   1428  O   LEU B 324       7.412   4.511   8.935  1.00 33.53           O  
ANISOU 1428  O   LEU B 324     3907   4505   4326   -319    296   -445       O  
ATOM   1429  CB  LEU B 324       8.939   6.400   6.749  1.00 35.88           C  
ANISOU 1429  CB  LEU B 324     4251   4718   4665   -353    350   -536       C  
ATOM   1430  CG  LEU B 324       9.691   6.046   5.465  1.00 62.64           C  
ANISOU 1430  CG  LEU B 324     7665   8094   8043   -356    349   -548       C  
ATOM   1431  CD1 LEU B 324      11.110   6.592   5.512  1.00 63.43           C  
ANISOU 1431  CD1 LEU B 324     7790   8184   8125   -386    367   -607       C  
ATOM   1432  CD2 LEU B 324       9.700   4.541   5.249  1.00 66.28           C  
ANISOU 1432  CD2 LEU B 324     8124   8589   8468   -339    312   -506       C  
ATOM   1433  N   LYS B 325       6.708   6.646   9.043  1.00 28.05           N  
ANISOU 1433  N   LYS B 325     3197   3761   3701   -325    340   -463       N  
ATOM   1434  CA  LYS B 325       6.323   6.518  10.444  1.00 33.88           C  
ANISOU 1434  CA  LYS B 325     3919   4528   4427   -328    335   -463       C  
ATOM   1435  C   LYS B 325       5.153   5.554  10.605  1.00 39.97           C  
ANISOU 1435  C   LYS B 325     4665   5326   5198   -295    308   -387       C  
ATOM   1436  O   LYS B 325       5.093   4.800  11.584  1.00 29.94           O  
ANISOU 1436  O   LYS B 325     3390   4089   3898   -296    292   -385       O  
ATOM   1437  CB  LYS B 325       5.978   7.897  11.010  1.00 37.60           C  
ANISOU 1437  CB  LYS B 325     4379   4975   4933   -337    364   -488       C  
ATOM   1438  CG  LYS B 325       5.661   7.920  12.497  1.00 37.32           C  
ANISOU 1438  CG  LYS B 325     4327   4967   4887   -343    362   -497       C  
ATOM   1439  CD  LYS B 325       5.329   9.332  12.953  1.00 63.37           C  
ANISOU 1439  CD  LYS B 325     7616   8239   8223   -353    392   -521       C  
ATOM   1440  CE  LYS B 325       5.058   9.387  14.449  1.00 79.50           C  
ANISOU 1440  CE  LYS B 325     9643  10307  10255   -360    391   -535       C  
ATOM   1441  NZ  LYS B 325       4.774  10.773  14.920  1.00 69.01           N1+
ANISOU 1441  NZ  LYS B 325     8307   8953   8963   -371    422   -560       N1+
ATOM   1442  N   PHE B 326       4.223   5.549   9.642  1.00 28.85           N  
ANISOU 1442  N   PHE B 326     3243   3902   3818   -268    304   -327       N  
ATOM   1443  CA  PHE B 326       3.105   4.611   9.695  1.00 24.04           C  
ANISOU 1443  CA  PHE B 326     2612   3315   3208   -239    281   -255       C  
ATOM   1444  C   PHE B 326       3.595   3.169   9.626  1.00 23.40           C  
ANISOU 1444  C   PHE B 326     2546   3259   3086   -236    255   -246       C  
ATOM   1445  O   PHE B 326       3.112   2.305  10.367  1.00 26.74           O  
ANISOU 1445  O   PHE B 326     2960   3709   3490   -227    239   -223       O  
ATOM   1446  CB  PHE B 326       2.120   4.895   8.561  1.00 20.57           C  
ANISOU 1446  CB  PHE B 326     2157   2854   2803   -212    282   -196       C  
ATOM   1447  CG  PHE B 326       1.030   3.865   8.429  1.00 20.05           C  
ANISOU 1447  CG  PHE B 326     2073   2809   2737   -184    260   -124       C  
ATOM   1448  CD1 PHE B 326      -0.097   3.929   9.233  1.00 26.40           C  
ANISOU 1448  CD1 PHE B 326     2849   3627   3553   -172    261    -92       C  
ATOM   1449  CD2 PHE B 326       1.131   2.836   7.505  1.00 14.48           C  
ANISOU 1449  CD2 PHE B 326     1379   2104   2019   -171    242    -90       C  
ATOM   1450  CE1 PHE B 326      -1.105   2.989   9.120  1.00 24.99           C  
ANISOU 1450  CE1 PHE B 326     2655   3458   3380   -147    246    -31       C  
ATOM   1451  CE2 PHE B 326       0.127   1.889   7.386  1.00 15.68           C  
ANISOU 1451  CE2 PHE B 326     1518   2263   2178   -147    227    -30       C  
ATOM   1452  CZ  PHE B 326      -0.994   1.966   8.195  1.00 20.80           C  
ANISOU 1452  CZ  PHE B 326     2138   2919   2843   -135    231     -3       C  
ATOM   1453  N   HIS B 327       4.545   2.889   8.732  1.00 28.66           N  
ANISOU 1453  N   HIS B 327     3237   3917   3735   -245    251   -268       N  
ATOM   1454  CA  HIS B 327       5.013   1.517   8.557  1.00 28.54           C  
ANISOU 1454  CA  HIS B 327     3238   3926   3680   -241    226   -258       C  
ATOM   1455  C   HIS B 327       5.771   1.024   9.780  1.00 23.23           C  
ANISOU 1455  C   HIS B 327     2578   3288   2962   -263    219   -304       C  
ATOM   1456  O   HIS B 327       5.673  -0.154  10.142  1.00 24.35           O  
ANISOU 1456  O   HIS B 327     2724   3460   3071   -255    196   -284       O  
ATOM   1457  CB  HIS B 327       5.891   1.410   7.311  1.00 27.16           C  
ANISOU 1457  CB  HIS B 327     3087   3734   3497   -246    226   -274       C  
ATOM   1458  CG  HIS B 327       5.116   1.251   6.040  1.00 28.57           C  
ANISOU 1458  CG  HIS B 327     3257   3892   3706   -220    220   -212       C  
ATOM   1459  CD2 HIS B 327       4.807   2.138   5.066  1.00 28.43           C  
ANISOU 1459  CD2 HIS B 327     3234   3841   3727   -213    235   -199       C  
ATOM   1460  ND1 HIS B 327       4.557   0.051   5.655  1.00 30.03           N  
ANISOU 1460  ND1 HIS B 327     3439   4088   3881   -197    197   -156       N  
ATOM   1461  CE1 HIS B 327       3.938   0.205   4.499  1.00 27.15           C  
ANISOU 1461  CE1 HIS B 327     3068   3701   3550   -177    198   -109       C  
ATOM   1462  NE2 HIS B 327       4.072   1.464   4.121  1.00 34.18           N  
ANISOU 1462  NE2 HIS B 327     3956   4567   4465   -185    220   -133       N  
ATOM   1463  N   TYR B 328       6.531   1.904  10.432  1.00 26.29           N  
ANISOU 1463  N   TYR B 328     2972   3672   3345   -291    238   -370       N  
ATOM   1464  CA  TYR B 328       7.274   1.481  11.613  1.00 19.09           C  
ANISOU 1464  CA  TYR B 328     2071   2794   2389   -312    231   -415       C  
ATOM   1465  C   TYR B 328       6.342   1.229  12.792  1.00 24.08           C  
ANISOU 1465  C   TYR B 328     2681   3449   3020   -302    224   -389       C  
ATOM   1466  O   TYR B 328       6.533   0.265  13.542  1.00 25.44           O  
ANISOU 1466  O   TYR B 328     2860   3655   3151   -304    205   -392       O  
ATOM   1467  CB  TYR B 328       8.336   2.520  11.970  1.00 26.84           C  
ANISOU 1467  CB  TYR B 328     3068   3763   3367   -347    257   -495       C  
ATOM   1468  CG  TYR B 328       9.608   2.367  11.170  1.00 25.88           C  
ANISOU 1468  CG  TYR B 328     2976   3636   3221   -366    258   -539       C  
ATOM   1469  CD1 TYR B 328      10.514   1.354  11.454  1.00 22.54           C  
ANISOU 1469  CD1 TYR B 328     2570   3241   2752   -371    239   -543       C  
ATOM   1470  CD2 TYR B 328       9.899   3.235  10.125  1.00 30.96           C  
ANISOU 1470  CD2 TYR B 328     3629   4240   3894   -373    280   -558       C  
ATOM   1471  CE1 TYR B 328      11.675   1.207  10.718  1.00 15.97           C  
ANISOU 1471  CE1 TYR B 328     1759   2390   1920   -367    236   -533       C  
ATOM   1472  CE2 TYR B 328      11.055   3.099   9.385  1.00 19.97           C  
ANISOU 1472  CE2 TYR B 328     2261   2837   2488   -380    280   -572       C  
ATOM   1473  CZ  TYR B 328      11.940   2.084   9.686  1.00 31.07           C  
ANISOU 1473  CZ  TYR B 328     3678   4265   3861   -373    256   -548       C  
ATOM   1474  OH  TYR B 328      13.092   1.949   8.947  1.00 38.48           O  
ANISOU 1474  OH  TYR B 328     4636   5188   4796   -370    253   -539       O  
ATOM   1475  N   MET B 329       5.321   2.076  12.970  1.00 21.37           N  
ANISOU 1475  N   MET B 329     2313   3085   2721   -290    238   -364       N  
ATOM   1476  CA  MET B 329       4.378   1.863  14.065  1.00 25.14           C  
ANISOU 1476  CA  MET B 329     2767   3583   3200   -280    234   -339       C  
ATOM   1477  C   MET B 329       3.556   0.598  13.847  1.00 31.79           C  
ANISOU 1477  C   MET B 329     3603   4442   4032   -254    209   -278       C  
ATOM   1478  O   MET B 329       3.378  -0.207  14.769  1.00 37.18           O  
ANISOU 1478  O   MET B 329     4286   5156   4684   -253    195   -275       O  
ATOM   1479  CB  MET B 329       3.451   3.073  14.225  1.00 21.68           C  
ANISOU 1479  CB  MET B 329     2304   3121   2813   -272    256   -325       C  
ATOM   1480  CG  MET B 329       4.134   4.368  14.654  1.00 40.00           C  
ANISOU 1480  CG  MET B 329     4629   5424   5145   -299    282   -387       C  
ATOM   1481  SD  MET B 329       2.959   5.668  15.095  1.00 58.05           S  
ANISOU 1481  SD  MET B 329     6884   7690   7483   -289    305   -369       S  
ATOM   1482  CE  MET B 329       2.386   6.172  13.475  1.00 55.49           C  
ANISOU 1482  CE  MET B 329     6554   7329   7201   -268    311   -324       C  
ATOM   1483  N   LEU B 330       3.058   0.397  12.623  1.00 29.97           N  
ANISOU 1483  N   LEU B 330     3370   4189   3825   -233    206   -231       N  
ATOM   1484  CA  LEU B 330       2.235  -0.777  12.345  1.00 25.51           C  
ANISOU 1484  CA  LEU B 330     2803   3637   3253   -210    186   -176       C  
ATOM   1485  C   LEU B 330       3.034  -2.062  12.507  1.00 27.26           C  
ANISOU 1485  C   LEU B 330     3050   3891   3416   -217    161   -191       C  
ATOM   1486  O   LEU B 330       2.524  -3.055  13.041  1.00 33.60           O  
ANISOU 1486  O   LEU B 330     3854   4719   4194   -208    145   -169       O  
ATOM   1487  CB  LEU B 330       1.646  -0.688  10.937  1.00 27.49           C  
ANISOU 1487  CB  LEU B 330     3049   3856   3541   -189    188   -128       C  
ATOM   1488  CG  LEU B 330       0.644  -1.780  10.563  1.00 28.74           C  
ANISOU 1488  CG  LEU B 330     3203   4017   3701   -165    171    -76       C  
ATOM   1489  CD1 LEU B 330      -0.475  -1.856  11.595  1.00 16.74           C  
ANISOU 1489  CD1 LEU B 330     1661   2510   2191   -158    173    -62       C  
ATOM   1490  CD2 LEU B 330       0.087  -1.527   9.174  1.00 29.91           C  
ANISOU 1490  CD2 LEU B 330     3346   4128   3892   -147    178    -38       C  
ATOM   1491  N   LYS B 331       4.286  -2.067  12.044  1.00 19.74           N  
ANISOU 1491  N   LYS B 331     2122   2940   2439   -234    160   -229       N  
ATOM   1492  CA  LYS B 331       5.120  -3.251  12.197  1.00 20.97           C  
ANISOU 1492  CA  LYS B 331     2303   3128   2536   -242    138   -245       C  
ATOM   1493  C   LYS B 331       5.430  -3.530  13.662  1.00 21.62           C  
ANISOU 1493  C   LYS B 331     2387   3247   2580   -258    132   -279       C  
ATOM   1494  O   LYS B 331       5.579  -4.693  14.054  1.00 26.05           O  
ANISOU 1494  O   LYS B 331     2961   3842   3095   -256    111   -272       O  
ATOM   1495  CB  LYS B 331       6.415  -3.091  11.401  1.00 14.05           C  
ANISOU 1495  CB  LYS B 331     1450   2244   1644   -260    140   -284       C  
ATOM   1496  CG  LYS B 331       7.129  -4.400  11.125  1.00 11.59           C  
ANISOU 1496  CG  LYS B 331     1165   1961   1279   -261    115   -284       C  
ATOM   1497  CD  LYS B 331       6.469  -5.142   9.977  1.00 19.95           C  
ANISOU 1497  CD  LYS B 331     2226   3008   2347   -234    100   -223       C  
ATOM   1498  CE  LYS B 331       6.971  -6.573   9.879  1.00 24.12           C  
ANISOU 1498  CE  LYS B 331     2778   3570   2816   -232     72   -214       C  
ATOM   1499  NZ  LYS B 331       6.505  -7.233   8.627  1.00 23.63           N1+
ANISOU 1499  NZ  LYS B 331     2721   3495   2761   -209     59   -162       N1+
ATOM   1500  N   LYS B 332       5.515  -2.481  14.481  1.00 22.11           N  
ANISOU 1500  N   LYS B 332     2436   3302   2660   -273    153   -316       N  
ATOM   1501  CA  LYS B 332       5.810  -2.655  15.900  1.00 20.54           C  
ANISOU 1501  CA  LYS B 332     2238   3136   2429   -289    149   -351       C  
ATOM   1502  C   LYS B 332       4.694  -3.402  16.622  1.00 27.68           C  
ANISOU 1502  C   LYS B 332     3128   4062   3327   -271    136   -309       C  
ATOM   1503  O   LYS B 332       4.948  -4.052  17.642  1.00 31.32           O  
ANISOU 1503  O   LYS B 332     3596   4559   3745   -280    125   -327       O  
ATOM   1504  CB  LYS B 332       6.048  -1.287  16.543  1.00 30.17           C  
ANISOU 1504  CB  LYS B 332     3448   4341   3675   -309    175   -398       C  
ATOM   1505  CG  LYS B 332       6.664  -1.319  17.934  1.00 35.69           C  
ANISOU 1505  CG  LYS B 332     4152   5071   4337   -332    175   -449       C  
ATOM   1506  CD  LYS B 332       6.819   0.098  18.479  1.00 48.59           C  
ANISOU 1506  CD  LYS B 332     5776   6684   6001   -351    203   -492       C  
ATOM   1507  CE  LYS B 332       7.279   0.105  19.930  1.00 59.34           C  
ANISOU 1507  CE  LYS B 332     7140   8076   7332   -371    203   -539       C  
ATOM   1508  NZ  LYS B 332       7.154   1.461  20.538  1.00 48.44           N1+
ANISOU 1508  NZ  LYS B 332     5745   6674   5985   -386    230   -571       N1+
ATOM   1509  N   LEU B 333       3.460  -3.323  16.113  1.00 24.24           N  
ANISOU 1509  N   LEU B 333     2673   3606   2931   -247    139   -255       N  
ATOM   1510  CA  LEU B 333       2.339  -4.009  16.749  1.00 16.17           C  
ANISOU 1510  CA  LEU B 333     1638   2602   1905   -231    129   -219       C  
ATOM   1511  C   LEU B 333       2.400  -5.520  16.568  1.00 20.10           C  
ANISOU 1511  C   LEU B 333     2156   3129   2353   -223    102   -194       C  
ATOM   1512  O   LEU B 333       1.765  -6.244  17.342  1.00 29.69           O  
ANISOU 1512  O   LEU B 333     3366   4369   3545   -216     90   -178       O  
ATOM   1513  CB  LEU B 333       1.015  -3.470  16.205  1.00 22.97           C  
ANISOU 1513  CB  LEU B 333     2473   3432   2823   -209    141   -173       C  
ATOM   1514  CG  LEU B 333       0.724  -1.987  16.448  1.00 21.31           C  
ANISOU 1514  CG  LEU B 333     2238   3194   2664   -214    168   -187       C  
ATOM   1515  CD1 LEU B 333      -0.618  -1.596  15.847  1.00 25.67           C  
ANISOU 1515  CD1 LEU B 333     2765   3719   3269   -191    178   -138       C  
ATOM   1516  CD2 LEU B 333       0.760  -1.660  17.932  1.00 17.81           C  
ANISOU 1516  CD2 LEU B 333     1785   2774   2208   -228    174   -222       C  
ATOM   1517  N   GLN B 334       3.148  -6.006  15.580  1.00 41.37           N  
ANISOU 1517  N   GLN B 334     4873   5820   5027   -223     91   -192       N  
ATOM   1518  CA  GLN B 334       3.343  -7.438  15.350  1.00 39.16           C  
ANISOU 1518  CA  GLN B 334     4615   5568   4694   -216     64   -171       C  
ATOM   1519  C   GLN B 334       2.000  -8.160  15.217  1.00 27.85           C  
ANISOU 1519  C   GLN B 334     3174   4140   3266   -193     54   -116       C  
ATOM   1520  O   GLN B 334       1.666  -9.072  15.977  1.00 38.04           O  
ANISOU 1520  O   GLN B 334     4471   5463   4520   -190     39   -105       O  
ATOM   1521  CB  GLN B 334       4.190  -8.017  16.483  1.00 30.21           C  
ANISOU 1521  CB  GLN B 334     3497   4478   3504   -235     53   -210       C  
ATOM   1522  CG  GLN B 334       5.593  -7.437  16.505  1.00 55.94           C  
ANISOU 1522  CG  GLN B 334     6768   7719   6765   -255     63   -259       C  
ATOM   1523  CD  GLN B 334       6.337  -7.746  17.785  1.00 59.30           C  
ANISOU 1523  CD  GLN B 334     7202   8137   7192   -258     65   -273       C  
ATOM   1524  NE2 GLN B 334       7.472  -7.083  17.981  1.00 70.08           N  
ANISOU 1524  NE2 GLN B 334     8575   9484   8570   -273     78   -309       N  
ATOM   1525  OE1 GLN B 334       5.873  -8.526  18.614  1.00 68.06           O  
ANISOU 1525  OE1 GLN B 334     8311   9259   8290   -248     55   -251       O  
ATOM   1526  N   LEU B 335       1.230  -7.723  14.224  1.00 32.90           N  
ANISOU 1526  N   LEU B 335     3802   4745   3954   -177     62    -82       N  
ATOM   1527  CA  LEU B 335      -0.115  -8.232  14.009  1.00 21.80           C  
ANISOU 1527  CA  LEU B 335     2387   3336   2558   -156     58    -34       C  
ATOM   1528  C   LEU B 335      -0.089  -9.594  13.328  1.00 20.80           C  
ANISOU 1528  C   LEU B 335     2287   3229   2386   -145     31      0       C  
ATOM   1529  O   LEU B 335       0.853  -9.936  12.607  1.00 29.12           O  
ANISOU 1529  O   LEU B 335     3364   4284   3418   -149     21     -5       O  
ATOM   1530  CB  LEU B 335      -0.920  -7.257  13.147  1.00 16.37           C  
ANISOU 1530  CB  LEU B 335     1679   2606   1936   -145     77    -14       C  
ATOM   1531  CG  LEU B 335      -1.095  -5.824  13.646  1.00 16.45           C  
ANISOU 1531  CG  LEU B 335     1660   2591   1999   -151    104    -38       C  
ATOM   1532  CD1 LEU B 335      -1.985  -5.043  12.697  1.00 18.05           C  
ANISOU 1532  CD1 LEU B 335     1844   2753   2263   -138    121    -12       C  
ATOM   1533  CD2 LEU B 335      -1.661  -5.808  15.053  1.00 22.97           C  
ANISOU 1533  CD2 LEU B 335     2469   3439   2818   -155    107    -49       C  
ATOM   1534  N   HIS B 336      -1.139 -10.375  13.568  1.00 24.95           N  
ANISOU 1534  N   HIS B 336     2811   3772   2897   -132     22     36       N  
ATOM   1535  CA  HIS B 336      -1.331 -11.633  12.864  1.00 24.16           C  
ANISOU 1535  CA  HIS B 336     2736   3687   2758   -119     -1     77       C  
ATOM   1536  C   HIS B 336      -1.853 -11.383  11.453  1.00 27.40           C  
ANISOU 1536  C   HIS B 336     3146   4063   3202   -104      1    112       C  
ATOM   1537  O   HIS B 336      -2.243 -10.271  11.089  1.00 31.06           O  
ANISOU 1537  O   HIS B 336     3588   4492   3721   -102     21    105       O  
ATOM   1538  CB  HIS B 336      -2.306 -12.539  13.615  1.00 28.22           C  
ANISOU 1538  CB  HIS B 336     3247   4229   3245   -110    -11    102       C  
ATOM   1539  CG  HIS B 336      -1.760 -13.105  14.886  1.00 38.50           C  
ANISOU 1539  CG  HIS B 336     4558   5531   4539   -119    -11     71       C  
ATOM   1540  CD2 HIS B 336      -0.486 -13.300  15.302  1.00 34.93           C  
ANISOU 1540  CD2 HIS B 336     4124   5060   4089   -128     -9     37       C  
ATOM   1541  ND1 HIS B 336      -2.568 -13.611  15.881  1.00 31.93           N  
ANISOU 1541  ND1 HIS B 336     3718   4717   3699   -116    -12     77       N  
ATOM   1542  CE1 HIS B 336      -1.817 -14.060  16.870  1.00 44.54           C  
ANISOU 1542  CE1 HIS B 336     5327   6306   5293   -123    -11     50       C  
ATOM   1543  NE2 HIS B 336      -0.549 -13.884  16.544  1.00 41.86           N  
ANISOU 1543  NE2 HIS B 336     5003   5942   4960   -130    -10     26       N  
ATOM   1544  N   GLU B 337      -1.864 -12.448  10.648  1.00 28.36           N  
ANISOU 1544  N   GLU B 337     3295   4178   3305    -91    -16    144       N  
ATOM   1545  CA  GLU B 337      -2.455 -12.356   9.318  1.00 27.01           C  
ANISOU 1545  CA  GLU B 337     3127   3982   3155    -76    -17    182       C  
ATOM   1546  C   GLU B 337      -3.942 -12.047   9.403  1.00 22.64           C  
ANISOU 1546  C   GLU B 337     2550   3431   2622    -65    -10    212       C  
ATOM   1547  O   GLU B 337      -4.472 -11.273   8.595  1.00 28.26           O  
ANISOU 1547  O   GLU B 337     3250   4109   3379    -57      3    223       O  
ATOM   1548  CB  GLU B 337      -2.227 -13.653   8.544  1.00 29.33           C  
ANISOU 1548  CB  GLU B 337     3458   4213   3473    -63    -21    183       C  
ATOM   1549  CG  GLU B 337      -0.771 -13.940   8.241  1.00 34.58           C  
ANISOU 1549  CG  GLU B 337     4147   4851   4142    -69    -23    152       C  
ATOM   1550  CD  GLU B 337      -0.325 -13.344   6.922  1.00 49.85           C  
ANISOU 1550  CD  GLU B 337     6084   6769   6087    -67    -22    158       C  
ATOM   1551  OE1 GLU B 337      -0.971 -12.388   6.439  1.00 42.31           O  
ANISOU 1551  OE1 GLU B 337     5108   5834   5134    -65    -20    183       O  
ATOM   1552  OE2 GLU B 337       0.677 -13.833   6.367  1.00 38.57           O1-
ANISOU 1552  OE2 GLU B 337     4681   5305   4667    -66    -24    140       O1-
ATOM   1553  N   GLU B 338      -4.628 -12.626  10.390  1.00 31.62           N  
ANISOU 1553  N   GLU B 338     3680   4597   3737    -64    -13    218       N  
ATOM   1554  CA  GLU B 338      -6.057 -12.384  10.537  1.00 34.38           C  
ANISOU 1554  CA  GLU B 338     4007   4939   4115    -54     -3    238       C  
ATOM   1555  C   GLU B 338      -6.332 -10.923  10.866  1.00 27.20           C  
ANISOU 1555  C   GLU B 338     3065   4005   3266    -60     24    206       C  
ATOM   1556  O   GLU B 338      -7.316 -10.345  10.390  1.00 36.32           O  
ANISOU 1556  O   GLU B 338     4202   5138   4460    -51     37    221       O  
ATOM   1557  CB  GLU B 338      -6.637 -13.297  11.621  1.00 31.65           C  
ANISOU 1557  CB  GLU B 338     3660   4633   3734    -54    -10    244       C  
ATOM   1558  CG  GLU B 338      -6.539 -14.790  11.318  1.00 30.58           C  
ANISOU 1558  CG  GLU B 338     3560   4456   3604    -48    -17    243       C  
ATOM   1559  CD  GLU B 338      -5.198 -15.395  11.700  1.00 33.99           C  
ANISOU 1559  CD  GLU B 338     4018   4864   4033    -56    -20    205       C  
ATOM   1560  OE1 GLU B 338      -4.235 -14.630  11.925  1.00 32.37           O  
ANISOU 1560  OE1 GLU B 338     3808   4675   3818    -68    -19    184       O  
ATOM   1561  OE2 GLU B 338      -5.109 -16.637  11.783  1.00 51.92           O1-
ANISOU 1561  OE2 GLU B 338     6315   7099   6313    -52    -23    197       O1-
ATOM   1562  N   GLU B 339      -5.460 -10.302  11.661  1.00 23.37           N  
ANISOU 1562  N   GLU B 339     2571   3521   2789    -76     34    162       N  
ATOM   1563  CA  GLU B 339      -5.637  -8.892  11.980  1.00 28.24           C  
ANISOU 1563  CA  GLU B 339     3159   4111   3463    -82     59    132       C  
ATOM   1564  C   GLU B 339      -5.327  -8.008  10.780  1.00 24.28           C  
ANISOU 1564  C   GLU B 339     2656   3568   3003    -80     71    131       C  
ATOM   1565  O   GLU B 339      -5.969  -6.966  10.598  1.00 34.38           O  
ANISOU 1565  O   GLU B 339     3909   4819   4333    -77     91    126       O  
ATOM   1566  CB  GLU B 339      -4.761  -8.512  13.174  1.00 21.58           C  
ANISOU 1566  CB  GLU B 339     2308   3280   2612   -100     66     89       C  
ATOM   1567  CG  GLU B 339      -5.241  -9.107  14.488  1.00 21.54           C  
ANISOU 1567  CG  GLU B 339     2295   3310   2578   -102     61     84       C  
ATOM   1568  CD  GLU B 339      -4.110  -9.357  15.463  1.00 28.64           C  
ANISOU 1568  CD  GLU B 339     3208   4237   3439   -119     54     49       C  
ATOM   1569  OE1 GLU B 339      -2.938  -9.207  15.064  1.00 31.67           O  
ANISOU 1569  OE1 GLU B 339     3609   4614   3812   -129     51     29       O  
ATOM   1570  OE2 GLU B 339      -4.394  -9.708  16.629  1.00 39.73           O1-
ANISOU 1570  OE2 GLU B 339     4604   5668   4822   -123     52     39       O1-
ATOM   1571  N   TYR B 340      -4.354  -8.400   9.955  1.00 19.25           N  
ANISOU 1571  N   TYR B 340     2045   2927   2343    -82     59    135       N  
ATOM   1572  CA  TYR B 340      -4.044  -7.628   8.758  1.00 23.70           C  
ANISOU 1572  CA  TYR B 340     2610   3452   2943    -79     69    133       C  
ATOM   1573  C   TYR B 340      -5.211  -7.631   7.778  1.00 22.21           C  
ANISOU 1573  C   TYR B 340     2419   3248   2773    -61     68    174       C  
ATOM   1574  O   TYR B 340      -5.622  -6.577   7.280  1.00 15.80           O  
ANISOU 1574  O   TYR B 340     1588   2405   2009    -59     86    168       O  
ATOM   1575  CB  TYR B 340      -2.783  -8.180   8.090  1.00 12.88           C  
ANISOU 1575  CB  TYR B 340     1269   2086   1540    -83     53    130       C  
ATOM   1576  CG  TYR B 340      -1.504  -7.509   8.533  1.00 16.78           C  
ANISOU 1576  CG  TYR B 340     1760   2575   2041   -102     65     80       C  
ATOM   1577  CD1 TYR B 340      -1.262  -6.170   8.252  1.00 17.90           C  
ANISOU 1577  CD1 TYR B 340     1883   2679   2237   -109     92     55       C  
ATOM   1578  CD2 TYR B 340      -0.532  -8.218   9.228  1.00 21.86           C  
ANISOU 1578  CD2 TYR B 340     2422   3252   2632   -115     51     59       C  
ATOM   1579  CE1 TYR B 340      -0.090  -5.555   8.656  1.00 18.63           C  
ANISOU 1579  CE1 TYR B 340     1977   2770   2331   -127    103     13       C  
ATOM   1580  CE2 TYR B 340       0.640  -7.614   9.635  1.00 19.50           C  
ANISOU 1580  CE2 TYR B 340     2124   2952   2333   -134     62     12       C  
ATOM   1581  CZ  TYR B 340       0.859  -6.284   9.346  1.00 17.77           C  
ANISOU 1581  CZ  TYR B 340     1888   2698   2167   -140     87    -10       C  
ATOM   1582  OH  TYR B 340       2.029  -5.685   9.753  1.00 15.72           O  
ANISOU 1582  OH  TYR B 340     1632   2441   1899   -162     96    -58       O  
ATOM   1583  N   VAL B 341      -5.771  -8.811   7.498  1.00 18.83           N  
ANISOU 1583  N   VAL B 341     2009   2841   2305    -49     46    217       N  
ATOM   1584  CA  VAL B 341      -6.834  -8.891   6.502  1.00 24.40           C  
ANISOU 1584  CA  VAL B 341     2714   3531   3024    -32     43    260       C  
ATOM   1585  C   VAL B 341      -8.107  -8.226   7.009  1.00 27.07           C  
ANISOU 1585  C   VAL B 341     3021   3867   3397    -29     60    259       C  
ATOM   1586  O   VAL B 341      -8.913  -7.731   6.213  1.00 28.87           O  
ANISOU 1586  O   VAL B 341     3241   4076   3654    -19     68    278       O  
ATOM   1587  CB  VAL B 341      -7.095 -10.354   6.100  1.00 21.35           C  
ANISOU 1587  CB  VAL B 341     2358   3169   2586    -21     18    307       C  
ATOM   1588  CG1 VAL B 341      -8.018 -11.027   7.105  1.00 31.07           C  
ANISOU 1588  CG1 VAL B 341     3578   4431   3796    -20     16    317       C  
ATOM   1589  CG2 VAL B 341      -7.680 -10.422   4.701  1.00 46.44           C  
ANISOU 1589  CG2 VAL B 341     5548   6323   5776     -5     13    352       C  
ATOM   1590  N   LEU B 342      -8.315  -8.199   8.329  1.00 21.11           N  
ANISOU 1590  N   LEU B 342     2248   3133   2640    -37     68    233       N  
ATOM   1591  CA  LEU B 342      -9.497  -7.529   8.857  1.00 17.63           C  
ANISOU 1591  CA  LEU B 342     1774   2691   2235    -34     85    227       C  
ATOM   1592  C   LEU B 342      -9.370  -6.018   8.743  1.00 22.80           C  
ANISOU 1592  C   LEU B 342     2404   3314   2944    -40    109    194       C  
ATOM   1593  O   LEU B 342     -10.375  -5.328   8.537  1.00 22.61           O  
ANISOU 1593  O   LEU B 342     2357   3280   2953    -34    122    198       O  
ATOM   1594  CB  LEU B 342      -9.744  -7.961  10.303  1.00 23.00           C  
ANISOU 1594  CB  LEU B 342     2440   3403   2896    -40     84    211       C  
ATOM   1595  CG  LEU B 342     -10.499  -9.290  10.437  1.00 19.11           C  
ANISOU 1595  CG  LEU B 342     1959   2941   2360    -31     67    247       C  
ATOM   1596  CD1 LEU B 342     -10.340  -9.880  11.832  1.00 17.50           C  
ANISOU 1596  CD1 LEU B 342     1751   2772   2127    -40     62    227       C  
ATOM   1597  CD2 LEU B 342     -11.973  -9.116  10.093  1.00 16.87           C  
ANISOU 1597  CD2 LEU B 342     1654   2655   2102    -20     74    268       C  
ATOM   1598  N   MET B 343      -8.147  -5.488   8.859  1.00 19.47           N  
ANISOU 1598  N   MET B 343     1988   2878   2533    -53    116    161       N  
ATOM   1599  CA  MET B 343      -7.923  -4.078   8.562  1.00 17.64           C  
ANISOU 1599  CA  MET B 343     1737   2613   2351    -60    141    130       C  
ATOM   1600  C   MET B 343      -8.243  -3.777   7.105  1.00 18.08           C  
ANISOU 1600  C   MET B 343     1802   2647   2420    -50    139    154       C  
ATOM   1601  O   MET B 343      -8.825  -2.731   6.789  1.00 29.70           O  
ANISOU 1601  O   MET B 343     3254   4103   3929    -48    156    145       O  
ATOM   1602  CB  MET B 343      -6.476  -3.697   8.873  1.00 20.54           C  
ANISOU 1602  CB  MET B 343     2112   2968   2725    -77    149     93       C  
ATOM   1603  CG  MET B 343      -6.107  -3.824  10.333  1.00 28.71           C  
ANISOU 1603  CG  MET B 343     3138   4023   3747    -87    152     73       C  
ATOM   1604  SD  MET B 343      -4.397  -3.359  10.662  1.00 27.50           S  
ANISOU 1604  SD  MET B 343     2997   3861   3592   -105    159     39       S  
ATOM   1605  CE  MET B 343      -4.398  -1.649  10.128  1.00 13.55           C  
ANISOU 1605  CE  MET B 343     1205   2043   1901   -106    194     28       C  
ATOM   1606  N   GLN B 344      -7.866  -4.686   6.203  1.00 20.78           N  
ANISOU 1606  N   GLN B 344     2175   2991   2730    -41    117    187       N  
ATOM   1607  CA  GLN B 344      -8.189  -4.511   4.791  1.00 28.62           C  
ANISOU 1607  CA  GLN B 344     3182   3962   3732    -29    113    220       C  
ATOM   1608  C   GLN B 344      -9.695  -4.476   4.574  1.00 29.03           C  
ANISOU 1608  C   GLN B 344     3219   4015   3795    -14    114    254       C  
ATOM   1609  O   GLN B 344     -10.198  -3.677   3.777  1.00 31.75           O  
ANISOU 1609  O   GLN B 344     3557   4338   4169     -7    124    264       O  
ATOM   1610  CB  GLN B 344      -7.553  -5.628   3.966  1.00 22.03           C  
ANISOU 1610  CB  GLN B 344     2384   3129   2858    -22     89    252       C  
ATOM   1611  CG  GLN B 344      -6.037  -5.661   4.037  1.00 23.64           C  
ANISOU 1611  CG  GLN B 344     2601   3330   3051    -35     88    218       C  
ATOM   1612  CD  GLN B 344      -5.441  -6.806   3.246  1.00 22.97           C  
ANISOU 1612  CD  GLN B 344     2550   3252   2924    -28     63    249       C  
ATOM   1613  NE2 GLN B 344      -6.231  -7.382   2.348  1.00 26.64           N  
ANISOU 1613  NE2 GLN B 344     3030   3712   3378    -10     48    302       N  
ATOM   1614  OE1 GLN B 344      -4.283  -7.171   3.442  1.00 25.54           O  
ANISOU 1614  OE1 GLN B 344     2890   3587   3227    -38     56    226       O  
ATOM   1615  N   ALA B 345     -10.434  -5.336   5.280  1.00 24.59           N  
ANISOU 1615  N   ALA B 345     2652   3482   3209    -10    105    270       N  
ATOM   1616  CA  ALA B 345     -11.886  -5.346   5.146  1.00 25.75           C  
ANISOU 1616  CA  ALA B 345     2782   3635   3366      2    109    297       C  
ATOM   1617  C   ALA B 345     -12.505  -4.073   5.710  1.00 26.89           C  
ANISOU 1617  C   ALA B 345     2888   3774   3554     -2    132    264       C  
ATOM   1618  O   ALA B 345     -13.394  -3.480   5.086  1.00 26.29           O  
ANISOU 1618  O   ALA B 345     2799   3687   3503      8    140    279       O  
ATOM   1619  CB  ALA B 345     -12.466  -6.580   5.837  1.00 17.56           C  
ANISOU 1619  CB  ALA B 345     1747   2633   2294      5     96    316       C  
ATOM   1620  N   ILE B 346     -12.051  -3.635   6.888  1.00 21.91           N  
ANISOU 1620  N   ILE B 346     2239   3153   2934    -16    144    220       N  
ATOM   1621  CA  ILE B 346     -12.583  -2.414   7.487  1.00 21.61           C  
ANISOU 1621  CA  ILE B 346     2165   3110   2935    -21    166    185       C  
ATOM   1622  C   ILE B 346     -12.268  -1.210   6.608  1.00 25.59           C  
ANISOU 1622  C   ILE B 346     2668   3586   3469    -22    179    175       C  
ATOM   1623  O   ILE B 346     -13.081  -0.286   6.478  1.00 22.13           O  
ANISOU 1623  O   ILE B 346     2206   3145   3058    -17    192    171       O  
ATOM   1624  CB  ILE B 346     -12.036  -2.238   8.916  1.00 26.25           C  
ANISOU 1624  CB  ILE B 346     2738   3708   3528    -37    177    142       C  
ATOM   1625  CG1 ILE B 346     -12.521  -3.382   9.813  1.00 20.98           C  
ANISOU 1625  CG1 ILE B 346     2069   3072   2831    -33    164    157       C  
ATOM   1626  CG2 ILE B 346     -12.462  -0.897   9.498  1.00 24.97           C  
ANISOU 1626  CG2 ILE B 346     2539   3539   3409    -42    202    105       C  
ATOM   1627  CD1 ILE B 346     -11.807  -3.462  11.145  1.00 19.47           C  
ANISOU 1627  CD1 ILE B 346     1874   2890   2634    -47    168    126       C  
ATOM   1628  N   SER B 347     -11.093  -1.205   5.980  1.00 22.93           N  
ANISOU 1628  N   SER B 347     2356   3231   3123    -28    175    170       N  
ATOM   1629  CA  SER B 347     -10.736  -0.098   5.101  1.00 21.91           C  
ANISOU 1629  CA  SER B 347     2230   3078   3019    -30    186    161       C  
ATOM   1630  C   SER B 347     -11.481  -0.171   3.773  1.00 30.20           C  
ANISOU 1630  C   SER B 347     3292   4108   4073    -10    177    212       C  
ATOM   1631  O   SER B 347     -11.890   0.863   3.233  1.00 34.99           O  
ANISOU 1631  O   SER B 347     3889   4699   4709     -4    190    215       O  
ATOM   1632  CB  SER B 347      -9.227  -0.080   4.865  1.00 21.11           C  
ANISOU 1632  CB  SER B 347     2148   2965   2909    -44    187    134       C  
ATOM   1633  OG  SER B 347      -8.893   0.765   3.775  1.00 33.17           O  
ANISOU 1633  OG  SER B 347     3684   4467   4450    -42    193    137       O  
ATOM   1634  N   LEU B 348     -11.662  -1.379   3.231  1.00 35.18           N  
ANISOU 1634  N   LEU B 348     3946   4742   4677      1    157    255       N  
ATOM   1635  CA  LEU B 348     -12.352  -1.520   1.952  1.00 28.14           C  
ANISOU 1635  CA  LEU B 348     3068   3833   3791     19    150    304       C  
ATOM   1636  C   LEU B 348     -13.826  -1.152   2.073  1.00 28.59           C  
ANISOU 1636  C   LEU B 348     3097   3899   3867     28    158    317       C  
ATOM   1637  O   LEU B 348     -14.369  -0.455   1.207  1.00 36.38           O  
ANISOU 1637  O   LEU B 348     4080   4865   4878     38    166    336       O  
ATOM   1638  CB  LEU B 348     -12.196  -2.947   1.426  1.00 26.11           C  
ANISOU 1638  CB  LEU B 348     2843   3582   3496     26    127    345       C  
ATOM   1639  CG  LEU B 348     -13.006  -3.305   0.178  1.00 25.82           C  
ANISOU 1639  CG  LEU B 348     2820   3530   3459     43    117    399       C  
ATOM   1640  CD1 LEU B 348     -12.578  -2.452  -1.009  1.00 25.84           C  
ANISOU 1640  CD1 LEU B 348     2837   3493   3488     48    123    407       C  
ATOM   1641  CD2 LEU B 348     -12.859  -4.783  -0.142  1.00 17.31           C  
ANISOU 1641  CD2 LEU B 348     1772   2466   2338     49     96    436       C  
ATOM   1642  N   PHE B 349     -14.489  -1.613   3.128  1.00 25.17           N  
ANISOU 1642  N   PHE B 349     2643   3498   3424     26    160    307       N  
ATOM   1643  CA  PHE B 349     -15.908  -1.325   3.330  1.00 26.55           C  
ANISOU 1643  CA  PHE B 349     2785   3687   3615     35    169    312       C  
ATOM   1644  C   PHE B 349     -16.114  -0.027   4.105  1.00 31.95           C  
ANISOU 1644  C   PHE B 349     3433   4374   4331     29    189    269       C  
ATOM   1645  O   PHE B 349     -16.804   0.013   5.121  1.00 37.78           O  
ANISOU 1645  O   PHE B 349     4142   5139   5075     27    196    247       O  
ATOM   1646  CB  PHE B 349     -16.589  -2.496   4.026  1.00 17.05           C  
ANISOU 1646  CB  PHE B 349     1575   2518   2387     37    158    322       C  
ATOM   1647  CG  PHE B 349     -16.744  -3.708   3.153  1.00 28.58           C  
ANISOU 1647  CG  PHE B 349     3065   3978   3816     46    140    369       C  
ATOM   1648  CD1 PHE B 349     -17.837  -3.835   2.312  1.00 35.23           C  
ANISOU 1648  CD1 PHE B 349     3900   4819   4665     58    141    401       C  
ATOM   1649  CD2 PHE B 349     -15.799  -4.718   3.173  1.00 24.86           C  
ANISOU 1649  CD2 PHE B 349     2628   3511   3308     41    124    381       C  
ATOM   1650  CE1 PHE B 349     -17.982  -4.946   1.503  1.00 39.49           C  
ANISOU 1650  CE1 PHE B 349     4467   5360   5178     65    125    444       C  
ATOM   1651  CE2 PHE B 349     -15.940  -5.834   2.368  1.00 20.40           C  
ANISOU 1651  CE2 PHE B 349     2090   2948   2714     49    107    425       C  
ATOM   1652  CZ  PHE B 349     -17.033  -5.947   1.533  1.00 34.96           C  
ANISOU 1652  CZ  PHE B 349     3928   4789   4565     60    109    457       C  
ATOM   1653  N   SER B 350     -15.496   1.045   3.629  1.00 31.82           N  
ANISOU 1653  N   SER B 350     3422   4333   4336     26    200    257       N  
ATOM   1654  CA  SER B 350     -15.699   2.358   4.224  1.00 32.25           C  
ANISOU 1654  CA  SER B 350     3445   4391   4418     21    220    221       C  
ATOM   1655  C   SER B 350     -16.958   2.987   3.640  1.00 45.97           C  
ANISOU 1655  C   SER B 350     5161   6127   6179     38    228    241       C  
ATOM   1656  O   SER B 350     -17.005   3.241   2.430  1.00 41.66           O  
ANISOU 1656  O   SER B 350     4631   5552   5644     47    226    272       O  
ATOM   1657  CB  SER B 350     -14.496   3.255   3.973  1.00 42.49           C  
ANISOU 1657  CB  SER B 350     4757   5665   5724     10    229    199       C  
ATOM   1658  OG  SER B 350     -13.333   2.738   4.597  1.00 33.38           O  
ANISOU 1658  OG  SER B 350     3616   4519   4547     -7    223    171       O  
ATOM   1659  N   PRO B 351     -17.993   3.246   4.444  1.00 52.12           N  
ANISOU 1659  N   PRO B 351     5900   6934   6969     42    236    223       N  
ATOM   1660  CA  PRO B 351     -19.241   3.779   3.877  1.00 42.55           C  
ANISOU 1660  CA  PRO B 351     4664   5724   5778     59    243    238       C  
ATOM   1661  C   PRO B 351     -19.128   5.213   3.395  1.00 48.86           C  
ANISOU 1661  C   PRO B 351     5457   6503   6606     63    259    234       C  
ATOM   1662  O   PRO B 351     -19.909   5.618   2.526  1.00 57.02           O  
ANISOU 1662  O   PRO B 351     6483   7527   7656     78    263    256       O  
ATOM   1663  CB  PRO B 351     -20.232   3.664   5.041  1.00 42.90           C  
ANISOU 1663  CB  PRO B 351     4666   5807   5826     61    247    210       C  
ATOM   1664  CG  PRO B 351     -19.375   3.715   6.264  1.00 49.30           C  
ANISOU 1664  CG  PRO B 351     5476   6628   6628     43    251    173       C  
ATOM   1665  CD  PRO B 351     -18.077   3.051   5.902  1.00 44.85           C  
ANISOU 1665  CD  PRO B 351     4955   6043   6042     31    240    185       C  
ATOM   1666  N   ASP B 352     -18.179   5.991   3.917  1.00 51.32           N  
ANISOU 1666  N   ASP B 352     5773   6805   6921     49    269    205       N  
ATOM   1667  CA  ASP B 352     -18.052   7.403   3.580  1.00 47.34           C  
ANISOU 1667  CA  ASP B 352     5263   6282   6444     53    287    200       C  
ATOM   1668  C   ASP B 352     -17.044   7.653   2.462  1.00 54.69           C  
ANISOU 1668  C   ASP B 352     6234   7166   7381     50    287    220       C  
ATOM   1669  O   ASP B 352     -16.372   8.689   2.452  1.00 64.70           O  
ANISOU 1669  O   ASP B 352     7506   8413   8664     44    301    205       O  
ATOM   1670  CB  ASP B 352     -17.684   8.212   4.825  1.00 53.32           C  
ANISOU 1670  CB  ASP B 352     5999   7058   7203     40    300    157       C  
ATOM   1671  CG  ASP B 352     -16.654   7.513   5.692  1.00 69.90           C  
ANISOU 1671  CG  ASP B 352     8111   9173   9275     20    293    131       C  
ATOM   1672  OD1 ASP B 352     -16.195   6.416   5.311  1.00 65.42           O  
ANISOU 1672  OD1 ASP B 352     7571   8598   8690     16    278    146       O  
ATOM   1673  OD2 ASP B 352     -16.306   8.061   6.759  1.00 81.50           O1-
ANISOU 1673  OD2 ASP B 352     9563  10664  10740      7    303     99       O1-
ATOM   1674  N   ARG B 353     -16.928   6.724   1.516  1.00 53.78           N  
ANISOU 1674  N   ARG B 353     6146   7034   7255     55    271    254       N  
ATOM   1675  CA  ARG B 353     -16.080   6.959   0.356  1.00 54.28           C  
ANISOU 1675  CA  ARG B 353     6246   7053   7326     56    270    274       C  
ATOM   1676  C   ARG B 353     -16.840   7.779  -0.685  1.00 63.14           C  
ANISOU 1676  C   ARG B 353     7364   8150   8478     73    280    301       C  
ATOM   1677  O   ARG B 353     -18.057   7.624  -0.829  1.00 64.94           O  
ANISOU 1677  O   ARG B 353     7569   8396   8708     86    279    317       O  
ATOM   1678  CB  ARG B 353     -15.625   5.636  -0.259  1.00 53.47           C  
ANISOU 1678  CB  ARG B 353     6177   6943   7198     55    248    300       C  
ATOM   1679  CG  ARG B 353     -14.834   4.740   0.678  1.00 55.18           C  
ANISOU 1679  CG  ARG B 353     6400   7182   7384     41    237    276       C  
ATOM   1680  CD  ARG B 353     -13.424   5.254   0.911  1.00 43.62           C  
ANISOU 1680  CD  ARG B 353     4948   5706   5919     24    244    241       C  
ATOM   1681  NE  ARG B 353     -12.553   4.190   1.399  1.00 50.47           N  
ANISOU 1681  NE  ARG B 353     5832   6591   6755     12    229    226       N  
ATOM   1682  CZ  ARG B 353     -11.424   4.390   2.064  1.00 33.75           C  
ANISOU 1682  CZ  ARG B 353     3714   4482   4625     -7    235    185       C  
ATOM   1683  NH1 ARG B 353     -10.987   5.610   2.331  1.00 29.56           N1+
ANISOU 1683  NH1 ARG B 353     3174   3946   4111    -16    253    155       N1+
ATOM   1684  NH2 ARG B 353     -10.715   3.340   2.471  1.00 33.42           N  
ANISOU 1684  NH2 ARG B 353     3687   4458   4554    -17    221    172       N  
ATOM   1685  N   PRO B 354     -16.157   8.663  -1.411  1.00 48.39           N  
ANISOU 1685  N   PRO B 354     5516   6238   6632     72    291    304       N  
ATOM   1686  CA  PRO B 354     -16.836   9.449  -2.450  1.00 35.43           C  
ANISOU 1686  CA  PRO B 354     3872   4570   5018     88    303    331       C  
ATOM   1687  C   PRO B 354     -17.444   8.553  -3.519  1.00 47.18           C  
ANISOU 1687  C   PRO B 354     5375   6055   6497    100    287    375       C  
ATOM   1688  O   PRO B 354     -16.768   7.696  -4.092  1.00 62.13           O  
ANISOU 1688  O   PRO B 354     7301   7930   8374     97    271    393       O  
ATOM   1689  CB  PRO B 354     -15.716  10.329  -3.017  1.00 29.15           C  
ANISOU 1689  CB  PRO B 354     3105   3725   4245     83    316    324       C  
ATOM   1690  CG  PRO B 354     -14.693  10.392  -1.931  1.00 49.12           C  
ANISOU 1690  CG  PRO B 354     5635   6266   6763     64    319    281       C  
ATOM   1691  CD  PRO B 354     -14.750   9.061  -1.241  1.00 39.62           C  
ANISOU 1691  CD  PRO B 354     4426   5105   5523     57    298    277       C  
ATOM   1692  N   GLY B 355     -18.737   8.757  -3.781  1.00 53.25           N  
ANISOU 1692  N   GLY B 355     6116   6843   7275    114    292    390       N  
ATOM   1693  CA  GLY B 355     -19.449   8.037  -4.816  1.00 54.53           C  
ANISOU 1693  CA  GLY B 355     6286   7005   7427    126    281    429       C  
ATOM   1694  C   GLY B 355     -20.244   6.836  -4.346  1.00 55.77           C  
ANISOU 1694  C   GLY B 355     6425   7207   7559    127    266    432       C  
ATOM   1695  O   GLY B 355     -20.956   6.232  -5.157  1.00 66.65           O  
ANISOU 1695  O   GLY B 355     7805   8591   8930    136    258    462       O  
ATOM   1696  N   VAL B 356     -20.144   6.468  -3.069  1.00 53.58           N  
ANISOU 1696  N   VAL B 356     6131   6960   7265    118    262    402       N  
ATOM   1697  CA  VAL B 356     -20.878   5.315  -2.566  1.00 61.32           C  
ANISOU 1697  CA  VAL B 356     7096   7981   8221    119    250    402       C  
ATOM   1698  C   VAL B 356     -22.358   5.660  -2.441  1.00 63.89           C  
ANISOU 1698  C   VAL B 356     7374   8343   8561    134    258    392       C  
ATOM   1699  O   VAL B 356     -22.725   6.739  -1.959  1.00 65.19           O  
ANISOU 1699  O   VAL B 356     7507   8517   8746    140    273    364       O  
ATOM   1700  CB  VAL B 356     -20.292   4.861  -1.217  1.00 53.24           C  
ANISOU 1700  CB  VAL B 356     6069   6979   7181    104    245    370       C  
ATOM   1701  CG1 VAL B 356     -21.116   3.728  -0.620  1.00 37.87           C  
ANISOU 1701  CG1 VAL B 356     4103   5073   5212    106    234    369       C  
ATOM   1702  CG2 VAL B 356     -18.843   4.443  -1.387  1.00 48.27           C  
ANISOU 1702  CG2 VAL B 356     5482   6321   6536     92    236    375       C  
ATOM   1703  N   LEU B 357     -23.222   4.747  -2.892  1.00 53.11           N  
ANISOU 1703  N   LEU B 357     6000   6998   7183    143    248    410       N  
ATOM   1704  CA  LEU B 357     -24.666   4.927  -2.765  1.00 52.92           C  
ANISOU 1704  CA  LEU B 357     5925   7011   7169    159    254    393       C  
ATOM   1705  C   LEU B 357     -25.247   4.191  -1.566  1.00 59.63           C  
ANISOU 1705  C   LEU B 357     6745   7905   8006    158    247    364       C  
ATOM   1706  O   LEU B 357     -25.969   4.792  -0.766  1.00 67.85           O  
ANISOU 1706  O   LEU B 357     7741   8976   9063    167    256    327       O  
ATOM   1707  CB  LEU B 357     -25.402   4.487  -4.038  1.00 47.26           C  
ANISOU 1707  CB  LEU B 357     5211   6295   6450    172    249    424       C  
ATOM   1708  CG  LEU B 357     -25.721   5.562  -5.085  1.00 57.40           C  
ANISOU 1708  CG  LEU B 357     6488   7563   7760    187    260    434       C  
ATOM   1709  CD1 LEU B 357     -24.511   6.389  -5.495  1.00 50.42           C  
ANISOU 1709  CD1 LEU B 357     5643   6628   6887    177    268    449       C  
ATOM   1710  CD2 LEU B 357     -26.408   4.944  -6.298  1.00 69.25           C  
ANISOU 1710  CD2 LEU B 357     7991   9066   9254    197    254    462       C  
ATOM   1711  N   GLN B 358     -24.949   2.900  -1.418  1.00 56.59           N  
ANISOU 1711  N   GLN B 358     6385   7523   7593    147    234    380       N  
ATOM   1712  CA  GLN B 358     -25.464   2.121  -0.293  1.00 51.34           C  
ANISOU 1712  CA  GLN B 358     5695   6897   6916    145    229    356       C  
ATOM   1713  C   GLN B 358     -24.608   2.390   0.945  1.00 48.79           C  
ANISOU 1713  C   GLN B 358     5376   6572   6590    130    232    327       C  
ATOM   1714  O   GLN B 358     -23.896   1.523   1.453  1.00 55.75           O  
ANISOU 1714  O   GLN B 358     6283   7453   7447    117    222    331       O  
ATOM   1715  CB  GLN B 358     -25.495   0.637  -0.632  1.00 44.45           C  
ANISOU 1715  CB  GLN B 358     4848   6029   6013    141    213    385       C  
ATOM   1716  CG  GLN B 358     -26.403   0.265  -1.788  1.00 66.94           C  
ANISOU 1716  CG  GLN B 358     7689   8884   8861    155    210    409       C  
ATOM   1717  CD  GLN B 358     -27.706  -0.349  -1.313  1.00 76.92           C  
ANISOU 1717  CD  GLN B 358     8909  10191  10127    165    208    388       C  
ATOM   1718  NE2 GLN B 358     -28.128  -1.426  -1.966  1.00 60.79           N  
ANISOU 1718  NE2 GLN B 358     6875   8156   8064    168    200    414       N  
ATOM   1719  OE1 GLN B 358     -28.321   0.133  -0.361  1.00 66.44           O  
ANISOU 1719  OE1 GLN B 358     7538   8890   8817    172    215    346       O  
ATOM   1720  N   HIS B 359     -24.692   3.633   1.434  1.00 46.84           N  
ANISOU 1720  N   HIS B 359     5101   6328   6366    133    246    296       N  
ATOM   1721  CA  HIS B 359     -23.915   4.011   2.613  1.00 42.29           C  
ANISOU 1721  CA  HIS B 359     4525   5753   5791    119    251    265       C  
ATOM   1722  C   HIS B 359     -24.295   3.159   3.817  1.00 55.71           C  
ANISOU 1722  C   HIS B 359     6204   7485   7478    113    246    241       C  
ATOM   1723  O   HIS B 359     -23.425   2.717   4.577  1.00 53.17           O  
ANISOU 1723  O   HIS B 359     5902   7161   7138     97    241    232       O  
ATOM   1724  CB  HIS B 359     -24.128   5.493   2.938  1.00 45.04           C  
ANISOU 1724  CB  HIS B 359     4843   6105   6167    125    268    237       C  
ATOM   1725  CG  HIS B 359     -23.586   6.436   1.907  1.00 80.82           C  
ANISOU 1725  CG  HIS B 359     9397  10599  10712    128    277    258       C  
ATOM   1726  CD2 HIS B 359     -24.214   7.192   0.976  1.00 85.01           C  
ANISOU 1726  CD2 HIS B 359     9916  11122  11263    146    284    271       C  
ATOM   1727  ND1 HIS B 359     -22.239   6.690   1.763  1.00 86.07           N  
ANISOU 1727  ND1 HIS B 359    10101  11229  11374    113    277    265       N  
ATOM   1728  CE1 HIS B 359     -22.060   7.562   0.786  1.00 80.30           C  
ANISOU 1728  CE1 HIS B 359     9383  10466  10661    119    287    283       C  
ATOM   1729  NE2 HIS B 359     -23.242   7.881   0.290  1.00 96.00           N  
ANISOU 1729  NE2 HIS B 359    11342  12472  12664    139    291    289       N  
ATOM   1730  N   ARG B 360     -25.594   2.920   4.002  1.00 61.40           N  
ANISOU 1730  N   ARG B 360     6885   8237   8208    128    246    229       N  
ATOM   1731  CA  ARG B 360     -26.069   2.152   5.149  1.00 49.11           C  
ANISOU 1731  CA  ARG B 360     5305   6708   6645    125    242    205       C  
ATOM   1732  C   ARG B 360     -25.571   0.711   5.100  1.00 44.07           C  
ANISOU 1732  C   ARG B 360     4705   6068   5973    114    227    233       C  
ATOM   1733  O   ARG B 360     -25.045   0.192   6.094  1.00 41.08           O  
ANISOU 1733  O   ARG B 360     4334   5695   5579    101    224    221       O  
ATOM   1734  CB  ARG B 360     -27.596   2.240   5.211  1.00 60.78           C  
ANISOU 1734  CB  ARG B 360     6731   8219   8146    145    244    184       C  
ATOM   1735  CG  ARG B 360     -28.216   1.831   6.532  1.00 56.00           C  
ANISOU 1735  CG  ARG B 360     6089   7640   7546    145    245    150       C  
ATOM   1736  CD  ARG B 360     -29.725   2.010   6.480  1.00 75.66           C  
ANISOU 1736  CD  ARG B 360     8524  10157  10065    168    247    126       C  
ATOM   1737  NE  ARG B 360     -30.342   1.339   5.342  1.00 92.23           N  
ANISOU 1737  NE  ARG B 360    10627  12260  12156    181    238    153       N  
ATOM   1738  CZ  ARG B 360     -30.560   0.033   5.258  1.00 92.92           C  
ANISOU 1738  CZ  ARG B 360    10728  12356  12221    177    227    173       C  
ATOM   1739  NH1 ARG B 360     -30.265  -0.784   6.254  1.00 87.07           N1+
ANISOU 1739  NH1 ARG B 360     9996  11622  11464    163    225    169       N1+
ATOM   1740  NH2 ARG B 360     -31.115  -0.459   4.154  1.00 84.27           N  
ANISOU 1740  NH2 ARG B 360     9635  11264  11120    188    221    196       N  
ATOM   1741  N   VAL B 361     -25.750   0.040   3.959  1.00 50.01           N  
ANISOU 1741  N   VAL B 361     5479   6813   6710    120    218    271       N  
ATOM   1742  CA  VAL B 361     -25.375  -1.370   3.857  1.00 52.26           C  
ANISOU 1742  CA  VAL B 361     5799   7098   6959    112    203    301       C  
ATOM   1743  C   VAL B 361     -23.872  -1.539   4.038  1.00 58.23           C  
ANISOU 1743  C   VAL B 361     6601   7832   7695     96    197    310       C  
ATOM   1744  O   VAL B 361     -23.418  -2.438   4.756  1.00 50.37           O  
ANISOU 1744  O   VAL B 361     5620   6845   6673     86    188    310       O  
ATOM   1745  CB  VAL B 361     -25.854  -1.962   2.518  1.00 49.63           C  
ANISOU 1745  CB  VAL B 361     5480   6762   6616    122    196    340       C  
ATOM   1746  CG1 VAL B 361     -25.764  -3.486   2.551  1.00 29.68           C  
ANISOU 1746  CG1 VAL B 361     2979   4247   4053    117    182    365       C  
ATOM   1747  CG2 VAL B 361     -27.277  -1.523   2.223  1.00 51.29           C  
ANISOU 1747  CG2 VAL B 361     5641   6993   6854    140    203    323       C  
ATOM   1748  N   VAL B 362     -23.076  -0.690   3.381  1.00 45.58           N  
ANISOU 1748  N   VAL B 362     5019   6198   6103     94    201    318       N  
ATOM   1749  CA  VAL B 362     -21.623  -0.772   3.514  1.00 34.92           C  
ANISOU 1749  CA  VAL B 362     3707   4826   4737     79    196    321       C  
ATOM   1750  C   VAL B 362     -21.199  -0.511   4.955  1.00 36.75           C  
ANISOU 1750  C   VAL B 362     3923   5071   4971     67    202    278       C  
ATOM   1751  O   VAL B 362     -20.272  -1.149   5.468  1.00 46.94           O  
ANISOU 1751  O   VAL B 362     5238   6360   6238     56    194    276       O  
ATOM   1752  CB  VAL B 362     -20.934   0.196   2.533  1.00 43.44           C  
ANISOU 1752  CB  VAL B 362     4807   5867   5833     80    201    333       C  
ATOM   1753  CG1 VAL B 362     -19.424   0.137   2.699  1.00 41.47           C  
ANISOU 1753  CG1 VAL B 362     4591   5597   5568     66    196    327       C  
ATOM   1754  CG2 VAL B 362     -21.301  -0.159   1.101  1.00 28.03           C  
ANISOU 1754  CG2 VAL B 362     2874   3900   3877     91    195    377       C  
ATOM   1755  N   ASP B 363     -21.872   0.424   5.632  1.00 42.88           N  
ANISOU 1755  N   ASP B 363     4657   5862   5775     71    217    244       N  
ATOM   1756  CA  ASP B 363     -21.533   0.706   7.025  1.00 52.67           C  
ANISOU 1756  CA  ASP B 363     5878   7113   7020     58    225    203       C  
ATOM   1757  C   ASP B 363     -21.866  -0.478   7.923  1.00 41.80           C  
ANISOU 1757  C   ASP B 363     4497   5761   5624     56    216    200       C  
ATOM   1758  O   ASP B 363     -21.099  -0.804   8.837  1.00 43.41           O  
ANISOU 1758  O   ASP B 363     4712   5969   5816     43    214    183       O  
ATOM   1759  CB  ASP B 363     -22.246   1.966   7.509  1.00 41.14           C  
ANISOU 1759  CB  ASP B 363     4373   5664   5592     64    241    168       C  
ATOM   1760  CG  ASP B 363     -21.649   2.507   8.795  1.00 64.24           C  
ANISOU 1760  CG  ASP B 363     7287   8596   8527     50    252    125       C  
ATOM   1761  OD1 ASP B 363     -20.559   2.037   9.189  1.00 83.97           O  
ANISOU 1761  OD1 ASP B 363     9813  11085  11008     35    247    121       O  
ATOM   1762  OD2 ASP B 363     -22.261   3.407   9.410  1.00 79.63           O1-
ANISOU 1762  OD2 ASP B 363     9197  10560  10500     54    265     94       O1-
ATOM   1763  N   GLN B 364     -23.013  -1.122   7.693  1.00 43.73           N  
ANISOU 1763  N   GLN B 364     4725   6025   5865     68    211    214       N  
ATOM   1764  CA  GLN B 364     -23.351  -2.312   8.467  1.00 40.80           C  
ANISOU 1764  CA  GLN B 364     4351   5678   5474     66    203    216       C  
ATOM   1765  C   GLN B 364     -22.302  -3.396   8.276  1.00 39.90           C  
ANISOU 1765  C   GLN B 364     4284   5556   5317     57    186    244       C  
ATOM   1766  O   GLN B 364     -21.938  -4.097   9.228  1.00 52.69           O  
ANISOU 1766  O   GLN B 364     5912   7191   6917     48    181    236       O  
ATOM   1767  CB  GLN B 364     -24.725  -2.842   8.059  1.00 58.35           C  
ANISOU 1767  CB  GLN B 364     6548   7922   7700     81    199    228       C  
ATOM   1768  CG  GLN B 364     -25.910  -2.055   8.584  1.00 66.86           C  
ANISOU 1768  CG  GLN B 364     7570   9017   8815     92    213    192       C  
ATOM   1769  CD  GLN B 364     -27.233  -2.699   8.210  1.00 86.38           C  
ANISOU 1769  CD  GLN B 364    10017  11512  11291    107    209    200       C  
ATOM   1770  NE2 GLN B 364     -28.234  -2.536   9.066  1.00 96.96           N  
ANISOU 1770  NE2 GLN B 364    11309  12874  12658    115    216    167       N  
ATOM   1771  OE1 GLN B 364     -27.348  -3.344   7.166  1.00 68.37           O  
ANISOU 1771  OE1 GLN B 364     7758   9229   8992    112    200    233       O  
ATOM   1772  N   LEU B 365     -21.802  -3.546   7.048  1.00 36.11           N  
ANISOU 1772  N   LEU B 365     3839   5056   4824     59    179    278       N  
ATOM   1773  CA  LEU B 365     -20.751  -4.521   6.789  1.00 29.24           C  
ANISOU 1773  CA  LEU B 365     3015   4179   3916     52    162    304       C  
ATOM   1774  C   LEU B 365     -19.468  -4.154   7.525  1.00 30.93           C  
ANISOU 1774  C   LEU B 365     3243   4383   4127     38    164    278       C  
ATOM   1775  O   LEU B 365     -18.794  -5.028   8.081  1.00 30.21           O  
ANISOU 1775  O   LEU B 365     3173   4302   4003     31    153    280       O  
ATOM   1776  CB  LEU B 365     -20.500  -4.627   5.285  1.00 36.33           C  
ANISOU 1776  CB  LEU B 365     3944   5053   4806     59    155    344       C  
ATOM   1777  CG  LEU B 365     -21.445  -5.539   4.500  1.00 38.92           C  
ANISOU 1777  CG  LEU B 365     4275   5393   5118     69    147    379       C  
ATOM   1778  CD1 LEU B 365     -21.186  -5.423   3.004  1.00 36.80           C  
ANISOU 1778  CD1 LEU B 365     4035   5096   4852     75    143    416       C  
ATOM   1779  CD2 LEU B 365     -21.311  -6.981   4.959  1.00 36.17           C  
ANISOU 1779  CD2 LEU B 365     3945   5067   4728     66    133    394       C  
ATOM   1780  N   GLN B 366     -19.126  -2.863   7.553  1.00 31.25           N  
ANISOU 1780  N   GLN B 366     3269   4405   4199     34    178    251       N  
ATOM   1781  CA  GLN B 366     -17.920  -2.429   8.251  1.00 21.02           C  
ANISOU 1781  CA  GLN B 366     1984   3099   2905     19    183    220       C  
ATOM   1782  C   GLN B 366     -18.004  -2.700   9.748  1.00 31.98           C  
ANISOU 1782  C   GLN B 366     3351   4510   4290     11    187    191       C  
ATOM   1783  O   GLN B 366     -17.013  -3.107  10.366  1.00 36.14           O  
ANISOU 1783  O   GLN B 366     3897   5036   4798     -1    181    180       O  
ATOM   1784  CB  GLN B 366     -17.671  -0.943   7.995  1.00 23.57           C  
ANISOU 1784  CB  GLN B 366     2293   3401   3263     16    200    195       C  
ATOM   1785  CG  GLN B 366     -16.330  -0.446   8.513  1.00 27.25           C  
ANISOU 1785  CG  GLN B 366     2769   3854   3730     -1    206    162       C  
ATOM   1786  CD  GLN B 366     -16.166   1.055   8.371  1.00 29.92           C  
ANISOU 1786  CD  GLN B 366     3090   4178   4098     -5    224    134       C  
ATOM   1787  NE2 GLN B 366     -15.102   1.472   7.693  1.00 29.61           N  
ANISOU 1787  NE2 GLN B 366     3076   4119   4058    -12    225    132       N  
ATOM   1788  OE1 GLN B 366     -16.988   1.831   8.857  1.00 44.53           O  
ANISOU 1788  OE1 GLN B 366     4905   6042   5972     -2    238    114       O  
ATOM   1789  N   GLU B 367     -19.178  -2.482  10.347  1.00 36.11           N  
ANISOU 1789  N   GLU B 367     3836   5050   4834     17    196    178       N  
ATOM   1790  CA  GLU B 367     -19.325  -2.707  11.782  1.00 31.82           C  
ANISOU 1790  CA  GLU B 367     3274   4525   4292     10    200    152       C  
ATOM   1791  C   GLU B 367     -19.074  -4.164  12.145  1.00 38.43           C  
ANISOU 1791  C   GLU B 367     4137   5382   5085      8    181    174       C  
ATOM   1792  O   GLU B 367     -18.486  -4.458  13.193  1.00 33.45           O  
ANISOU 1792  O   GLU B 367     3510   4760   4440     -1    181    158       O  
ATOM   1793  CB  GLU B 367     -20.716  -2.273  12.248  1.00 54.16           C  
ANISOU 1793  CB  GLU B 367     6056   7370   7152     20    211    136       C  
ATOM   1794  CG  GLU B 367     -20.745  -1.732  13.670  1.00 65.74           C  
ANISOU 1794  CG  GLU B 367     7493   8840   8644     13    225     98       C  
ATOM   1795  CD  GLU B 367     -22.054  -2.015  14.379  1.00 78.62           C  
ANISOU 1795  CD  GLU B 367     9088  10495  10289     23    228     91       C  
ATOM   1796  OE1 GLU B 367     -23.042  -2.365  13.698  1.00 87.52           O  
ANISOU 1796  OE1 GLU B 367    10204  11635  11415     36    223    108       O  
ATOM   1797  OE2 GLU B 367     -22.094  -1.899  15.622  1.00 75.36           O1-
ANISOU 1797  OE2 GLU B 367     8656  10088   9889     17    236     71       O1-
ATOM   1798  N   GLN B 368     -19.513  -5.093  11.293  1.00 35.03           N  
ANISOU 1798  N   GLN B 368     3723   4961   4628     19    168    210       N  
ATOM   1799  CA  GLN B 368     -19.320  -6.510  11.583  1.00 41.17           C  
ANISOU 1799  CA  GLN B 368     4526   5761   5358     17    151    231       C  
ATOM   1800  C   GLN B 368     -17.845  -6.892  11.536  1.00 38.87           C  
ANISOU 1800  C   GLN B 368     4273   5461   5035      7    139    237       C  
ATOM   1801  O   GLN B 368     -17.376  -7.681  12.366  1.00 31.02           O  
ANISOU 1801  O   GLN B 368     3292   4487   4008      0    129    233       O  
ATOM   1802  CB  GLN B 368     -20.131  -7.364  10.609  1.00 48.27           C  
ANISOU 1802  CB  GLN B 368     5433   6669   6239     29    141    269       C  
ATOM   1803  CG  GLN B 368     -21.614  -7.443  10.945  1.00 55.90           C  
ANISOU 1803  CG  GLN B 368     6359   7657   7222     38    149    262       C  
ATOM   1804  CD  GLN B 368     -21.881  -7.473  12.441  1.00 64.52           C  
ANISOU 1804  CD  GLN B 368     7424   8770   8321     32    154    230       C  
ATOM   1805  NE2 GLN B 368     -22.655  -6.507  12.921  1.00 52.26           N  
ANISOU 1805  NE2 GLN B 368     5828   7215   6812     36    170    201       N  
ATOM   1806  OE1 GLN B 368     -21.395  -8.351  13.156  1.00 69.87           O  
ANISOU 1806  OE1 GLN B 368     8121   9464   8962     26    144    232       O  
ATOM   1807  N   PHE B 369     -17.098  -6.351  10.569  1.00 39.58           N  
ANISOU 1807  N   PHE B 369     4383   5523   5133      5    139    243       N  
ATOM   1808  CA  PHE B 369     -15.666  -6.626  10.505  1.00 26.38           C  
ANISOU 1808  CA  PHE B 369     2744   3844   3435     -4    129    242       C  
ATOM   1809  C   PHE B 369     -14.944  -6.077  11.729  1.00 29.88           C  
ANISOU 1809  C   PHE B 369     3176   4287   3889    -17    138    200       C  
ATOM   1810  O   PHE B 369     -14.031  -6.720  12.260  1.00 26.18           O  
ANISOU 1810  O   PHE B 369     2728   3830   3388    -25    128    196       O  
ATOM   1811  CB  PHE B 369     -15.069  -6.039   9.226  1.00 23.30           C  
ANISOU 1811  CB  PHE B 369     2373   3422   3059     -1    129    253       C  
ATOM   1812  CG  PHE B 369     -15.456  -6.780   7.977  1.00 28.57           C  
ANISOU 1812  CG  PHE B 369     3063   4084   3706     11    115    300       C  
ATOM   1813  CD1 PHE B 369     -15.142  -8.118   7.823  1.00 21.68           C  
ANISOU 1813  CD1 PHE B 369     2222   3230   2787     13     95    329       C  
ATOM   1814  CD2 PHE B 369     -16.125  -6.134   6.950  1.00 27.33           C  
ANISOU 1814  CD2 PHE B 369     2898   3909   3577     21    122    316       C  
ATOM   1815  CE1 PHE B 369     -15.494  -8.802   6.671  1.00 18.32           C  
ANISOU 1815  CE1 PHE B 369     1817   2799   2343     24     83    373       C  
ATOM   1816  CE2 PHE B 369     -16.481  -6.813   5.796  1.00 27.29           C  
ANISOU 1816  CE2 PHE B 369     2915   3899   3556     31    111    361       C  
ATOM   1817  CZ  PHE B 369     -16.164  -8.150   5.658  1.00 13.57           C  
ANISOU 1817  CZ  PHE B 369     1207   2177   1772     32     92    389       C  
ATOM   1818  N   ALA B 370     -15.346  -4.892  12.198  1.00 30.53           N  
ANISOU 1818  N   ALA B 370     3225   4357   4018    -20    160    170       N  
ATOM   1819  CA  ALA B 370     -14.736  -4.323  13.395  1.00 22.47           C  
ANISOU 1819  CA  ALA B 370     2189   3335   3012    -33    171    133       C  
ATOM   1820  C   ALA B 370     -15.048  -5.166  14.626  1.00 29.07           C  
ANISOU 1820  C   ALA B 370     3020   4202   3822    -34    164    131       C  
ATOM   1821  O   ALA B 370     -14.167  -5.408  15.459  1.00 37.97           O  
ANISOU 1821  O   ALA B 370     4160   5339   4929    -45    160    116       O  
ATOM   1822  CB  ALA B 370     -15.210  -2.885  13.595  1.00 25.53           C  
ANISOU 1822  CB  ALA B 370     2541   3702   3456    -34    195    104       C  
ATOM   1823  N   ILE B 371     -16.300  -5.609  14.760  1.00 21.77           N  
ANISOU 1823  N   ILE B 371     2077   3298   2897    -24    162    144       N  
ATOM   1824  CA  ILE B 371     -16.670  -6.482  15.872  1.00 27.95           C  
ANISOU 1824  CA  ILE B 371     2855   4114   3653    -26    156    142       C  
ATOM   1825  C   ILE B 371     -15.880  -7.783  15.813  1.00 25.30           C  
ANISOU 1825  C   ILE B 371     2559   3797   3256    -29    133    162       C  
ATOM   1826  O   ILE B 371     -15.401  -8.283  16.838  1.00 28.75           O  
ANISOU 1826  O   ILE B 371     3003   4255   3665    -37    127    150       O  
ATOM   1827  CB  ILE B 371     -18.191  -6.735  15.870  1.00 38.78           C  
ANISOU 1827  CB  ILE B 371     4198   5502   5036    -13    159    152       C  
ATOM   1828  CG1 ILE B 371     -18.945  -5.467  16.280  1.00 33.93           C  
ANISOU 1828  CG1 ILE B 371     3540   4873   4479    -11    181    125       C  
ATOM   1829  CG2 ILE B 371     -18.555  -7.879  16.801  1.00 29.29           C  
ANISOU 1829  CG2 ILE B 371     2997   4334   3796    -14    148    155       C  
ATOM   1830  CD1 ILE B 371     -20.440  -5.559  16.082  1.00 40.77           C  
ANISOU 1830  CD1 ILE B 371     4374   5753   5363      2    185    131       C  
ATOM   1831  N   THR B 372     -15.724  -8.346  14.612  1.00 26.08           N  
ANISOU 1831  N   THR B 372     2683   3890   3334    -23    121    193       N  
ATOM   1832  CA  THR B 372     -14.961  -9.582  14.465  1.00 30.86           C  
ANISOU 1832  CA  THR B 372     3329   4514   3883    -25     99    214       C  
ATOM   1833  C   THR B 372     -13.498  -9.380  14.844  1.00 32.63           C  
ANISOU 1833  C   THR B 372     3572   4733   4092    -37     95    192       C  
ATOM   1834  O   THR B 372     -12.896 -10.234  15.506  1.00 34.57           O  
ANISOU 1834  O   THR B 372     3836   5005   4295    -44     82    190       O  
ATOM   1835  CB  THR B 372     -15.074 -10.103  13.031  1.00 27.83           C  
ANISOU 1835  CB  THR B 372     2968   4121   3485    -15     88    253       C  
ATOM   1836  CG2 THR B 372     -14.348 -11.434  12.886  1.00 26.21           C  
ANISOU 1836  CG2 THR B 372     2803   3936   3220    -16     65    276       C  
ATOM   1837  OG1 THR B 372     -16.454 -10.283  12.693  1.00 29.95           O  
ANISOU 1837  OG1 THR B 372     3217   4396   3766     -4     92    271       O  
ATOM   1838  N   LEU B 373     -12.911  -8.253  14.433  1.00 30.00           N  
ANISOU 1838  N   LEU B 373     3234   4369   3796    -42    108    174       N  
ATOM   1839  CA  LEU B 373     -11.528  -7.969  14.799  1.00 27.41           C  
ANISOU 1839  CA  LEU B 373     2920   4034   3459    -55    107    149       C  
ATOM   1840  C   LEU B 373     -11.379  -7.812  16.306  1.00 37.50           C  
ANISOU 1840  C   LEU B 373     4183   5332   4734    -66    113    119       C  
ATOM   1841  O   LEU B 373     -10.451  -8.364  16.909  1.00 34.38           O  
ANISOU 1841  O   LEU B 373     3807   4957   4299    -75    102    107       O  
ATOM   1842  CB  LEU B 373     -11.048  -6.707  14.081  1.00 24.73           C  
ANISOU 1842  CB  LEU B 373     2575   3656   3165    -58    124    134       C  
ATOM   1843  CG  LEU B 373      -9.669  -6.182  14.482  1.00 23.02           C  
ANISOU 1843  CG  LEU B 373     2367   3429   2950    -74    128    102       C  
ATOM   1844  CD1 LEU B 373      -8.602  -7.247  14.264  1.00 28.41           C  
ANISOU 1844  CD1 LEU B 373     3087   4131   3577    -77    106    111       C  
ATOM   1845  CD2 LEU B 373      -9.325  -4.906  13.726  1.00 19.73           C  
ANISOU 1845  CD2 LEU B 373     1940   2972   2584    -76    147     88       C  
ATOM   1846  N   LYS B 374     -12.296  -7.072  16.931  1.00 33.07           N  
ANISOU 1846  N   LYS B 374     3586   4765   4212    -64    130    106       N  
ATOM   1847  CA  LYS B 374     -12.243  -6.878  18.375  1.00 30.80           C  
ANISOU 1847  CA  LYS B 374     3284   4496   3924    -72    137     80       C  
ATOM   1848  C   LYS B 374     -12.403  -8.203  19.110  1.00 27.85           C  
ANISOU 1848  C   LYS B 374     2922   4163   3495    -73    118     87       C  
ATOM   1849  O   LYS B 374     -11.715  -8.456  20.105  1.00 33.83           O  
ANISOU 1849  O   LYS B 374     3688   4941   4224    -84    113     68       O  
ATOM   1850  CB  LYS B 374     -13.317  -5.872  18.791  1.00 24.51           C  
ANISOU 1850  CB  LYS B 374     2445   3685   3182    -68    159     69       C  
ATOM   1851  CG  LYS B 374     -13.458  -5.622  20.277  1.00 19.50           C  
ANISOU 1851  CG  LYS B 374     1790   3068   2551    -75    167     45       C  
ATOM   1852  CD  LYS B 374     -14.458  -4.498  20.501  1.00 27.47           C  
ANISOU 1852  CD  LYS B 374     2757   4059   3620    -68    189     37       C  
ATOM   1853  CE  LYS B 374     -14.250  -3.793  21.833  1.00 46.86           C  
ANISOU 1853  CE  LYS B 374     5195   6520   6090    -77    201     13       C  
ATOM   1854  NZ  LYS B 374     -14.752  -2.380  21.778  1.00 72.99           N1+
ANISOU 1854  NZ  LYS B 374     8471   9800   9463    -72    226      7       N1+
ATOM   1855  N   SER B 375     -13.311  -9.060  18.635  1.00 29.28           N  
ANISOU 1855  N   SER B 375     3106   4358   3662    -62    110    116       N  
ATOM   1856  CA  SER B 375     -13.499 -10.360  19.271  1.00 29.86           C  
ANISOU 1856  CA  SER B 375     3192   4469   3683    -61     93    126       C  
ATOM   1857  C   SER B 375     -12.269 -11.244  19.102  1.00 33.33           C  
ANISOU 1857  C   SER B 375     3673   4923   4068    -68     73    131       C  
ATOM   1858  O   SER B 375     -11.854 -11.920  20.051  1.00 36.70           O  
ANISOU 1858  O   SER B 375     4110   5380   4455    -75     63    120       O  
ATOM   1859  CB  SER B 375     -14.734 -11.052  18.695  1.00 34.32           C  
ANISOU 1859  CB  SER B 375     3751   5043   4245    -47     90    156       C  
ATOM   1860  OG  SER B 375     -15.894 -10.249  18.848  1.00 50.02           O  
ANISOU 1860  OG  SER B 375     5701   7021   6284    -42    108    147       O  
ATOM   1861  N   TYR B 376     -11.657 -11.233  17.914  1.00 34.66           N  
ANISOU 1861  N   TYR B 376     3864   5073   4235    -65     67    148       N  
ATOM   1862  CA  TYR B 376     -10.489 -12.077  17.675  1.00 37.29           C  
ANISOU 1862  CA  TYR B 376     4235   5420   4515    -70     47    154       C  
ATOM   1863  C   TYR B 376      -9.339 -11.714  18.605  1.00 37.25           C  
ANISOU 1863  C   TYR B 376     4233   5422   4497    -86     48    115       C  
ATOM   1864  O   TYR B 376      -8.608 -12.595  19.073  1.00 33.48           O  
ANISOU 1864  O   TYR B 376     3779   4975   3969    -94     32    110       O  
ATOM   1865  CB  TYR B 376     -10.051 -11.972  16.212  1.00 27.42           C  
ANISOU 1865  CB  TYR B 376     3004   4144   3272    -65     43    175       C  
ATOM   1866  CG  TYR B 376      -8.735 -12.662  15.904  1.00 33.25           C  
ANISOU 1866  CG  TYR B 376     3779   4892   3964    -71     24    176       C  
ATOM   1867  CD1 TYR B 376      -8.697 -14.005  15.552  1.00 26.34           C  
ANISOU 1867  CD1 TYR B 376     2932   4040   3037    -65      3    208       C  
ATOM   1868  CD2 TYR B 376      -7.532 -11.964  15.953  1.00 33.45           C  
ANISOU 1868  CD2 TYR B 376     3809   4904   3996    -83     28    145       C  
ATOM   1869  CE1 TYR B 376      -7.498 -14.636  15.268  1.00 29.19           C  
ANISOU 1869  CE1 TYR B 376     3324   4408   3358    -70    -13    206       C  
ATOM   1870  CE2 TYR B 376      -6.330 -12.587  15.674  1.00 29.98           C  
ANISOU 1870  CE2 TYR B 376     3401   4476   3514    -88     11    142       C  
ATOM   1871  CZ  TYR B 376      -6.318 -13.923  15.330  1.00 36.12           C  
ANISOU 1871  CZ  TYR B 376     4206   5278   4241    -82    -11    174       C  
ATOM   1872  OH  TYR B 376      -5.123 -14.546  15.048  1.00 35.98           O  
ANISOU 1872  OH  TYR B 376     4220   5225   4225    -84    -16    156       O  
ATOM   1873  N   ILE B 377      -9.170 -10.422  18.892  1.00 36.52           N  
ANISOU 1873  N   ILE B 377     4118   5307   4452    -93     68     87       N  
ATOM   1874  CA  ILE B 377      -8.060  -9.992  19.736  1.00 37.79           C  
ANISOU 1874  CA  ILE B 377     4284   5473   4602   -109     70     49       C  
ATOM   1875  C   ILE B 377      -8.265 -10.455  21.175  1.00 46.83           C  
ANISOU 1875  C   ILE B 377     5422   6654   5719   -116     67     32       C  
ATOM   1876  O   ILE B 377      -7.312 -10.866  21.847  1.00 54.03           O  
ANISOU 1876  O   ILE B 377     6350   7587   6589   -128     57     11       O  
ATOM   1877  CB  ILE B 377      -7.881  -8.465  19.637  1.00 29.33           C  
ANISOU 1877  CB  ILE B 377     3189   4366   3588   -114     93     27       C  
ATOM   1878  CG1 ILE B 377      -7.516  -8.070  18.202  1.00 31.14           C  
ANISOU 1878  CG1 ILE B 377     3428   4562   3841   -109     96     41       C  
ATOM   1879  CG2 ILE B 377      -6.815  -7.980  20.602  1.00 26.24           C  
ANISOU 1879  CG2 ILE B 377     2800   3983   3186   -132     97    -14       C  
ATOM   1880  CD1 ILE B 377      -7.261  -6.594  18.015  1.00 30.22           C  
ANISOU 1880  CD1 ILE B 377     3294   4409   3781   -115    119     21       C  
ATOM   1881  N   GLU B 378      -9.506 -10.414  21.668  1.00 54.14           N  
ANISOU 1881  N   GLU B 378     6320   7584   6666   -108     75     40       N  
ATOM   1882  CA  GLU B 378      -9.775 -10.889  23.023  1.00 52.31           C  
ANISOU 1882  CA  GLU B 378     6081   7384   6408   -113     72     24       C  
ATOM   1883  C   GLU B 378      -9.591 -12.396  23.159  1.00 37.34           C  
ANISOU 1883  C   GLU B 378     4214   5525   4449   -112     49     40       C  
ATOM   1884  O   GLU B 378      -9.423 -12.887  24.280  1.00 41.95           O  
ANISOU 1884  O   GLU B 378     4799   6139   5000   -120     44     23       O  
ATOM   1885  CB  GLU B 378     -11.179 -10.491  23.481  1.00 38.63           C  
ANISOU 1885  CB  GLU B 378     4313   5649   4715   -105     87     27       C  
ATOM   1886  CG  GLU B 378     -11.469  -9.004  23.389  1.00 53.85           C  
ANISOU 1886  CG  GLU B 378     6211   7543   6708   -104    110     14       C  
ATOM   1887  CD  GLU B 378     -12.897  -8.659  23.767  1.00 66.54           C  
ANISOU 1887  CD  GLU B 378     7781   9149   8353    -95    124     19       C  
ATOM   1888  OE1 GLU B 378     -13.707  -9.589  23.976  1.00 76.25           O  
ANISOU 1888  OE1 GLU B 378     9009  10402   9561    -88    115     32       O  
ATOM   1889  OE2 GLU B 378     -13.202  -7.454  23.880  1.00 73.96           O1-
ANISOU 1889  OE2 GLU B 378     8693  10064   9344    -94    143      7       O1-
ATOM   1890  N   CYS B 379      -9.629 -13.143  22.057  1.00 40.58           N  
ANISOU 1890  N   CYS B 379     4645   5934   4840   -103     37     73       N  
ATOM   1891  CA  CYS B 379      -9.527 -14.592  22.126  1.00 42.03           C  
ANISOU 1891  CA  CYS B 379     4855   6149   4964   -101     16     93       C  
ATOM   1892  C   CYS B 379      -8.109 -15.103  21.897  1.00 51.37           C  
ANISOU 1892  C   CYS B 379     6073   7344   6101   -110     -1     86       C  
ATOM   1893  O   CYS B 379      -7.845 -16.276  22.181  1.00 56.41           O  
ANISOU 1893  O   CYS B 379     6736   7975   6724   -107    -10     91       O  
ATOM   1894  CB  CYS B 379     -10.467 -15.250  21.105  1.00 33.95           C  
ANISOU 1894  CB  CYS B 379     3836   5122   3940    -85     10    136       C  
ATOM   1895  SG  CYS B 379     -12.215 -14.821  21.280  1.00 82.55           S  
ANISOU 1895  SG  CYS B 379     9950  11270  10145    -75     29    144       S  
ATOM   1896  N   ASN B 380      -7.196 -14.272  21.385  1.00 56.03           N  
ANISOU 1896  N   ASN B 380     6667   7910   6710   -116      4     70       N  
ATOM   1897  CA  ASN B 380      -5.853 -14.744  21.072  1.00 57.40           C  
ANISOU 1897  CA  ASN B 380     6874   8074   6859   -122     -7     61       C  
ATOM   1898  C   ASN B 380      -4.720 -13.854  21.583  1.00 49.54           C  
ANISOU 1898  C   ASN B 380     5875   7086   5859   -140     -2     17       C  
ATOM   1899  O   ASN B 380      -3.562 -14.110  21.238  1.00 49.92           O  
ANISOU 1899  O   ASN B 380     5950   7097   5922   -142     -4      6       O  
ATOM   1900  CB  ASN B 380      -5.707 -14.929  19.555  1.00 50.42           C  
ANISOU 1900  CB  ASN B 380     6009   7152   5997   -111    -10     90       C  
ATOM   1901  CG  ASN B 380      -6.693 -15.932  18.990  1.00 53.42           C  
ANISOU 1901  CG  ASN B 380     6397   7512   6389    -94    -14    127       C  
ATOM   1902  ND2 ASN B 380      -6.202 -17.120  18.660  1.00 55.18           N  
ANISOU 1902  ND2 ASN B 380     6654   7682   6630    -87    -18    129       N  
ATOM   1903  OD1 ASN B 380      -7.881 -15.640  18.847  1.00 57.57           O  
ANISOU 1903  OD1 ASN B 380     6898   8068   6906    -88    -12    151       O  
ATOM   1904  N   ARG B 381      -4.998 -12.826  22.389  1.00 49.90           N  
ANISOU 1904  N   ARG B 381     5894   7128   5937   -148     15    -12       N  
ATOM   1905  CA  ARG B 381      -3.960 -11.892  22.837  1.00 70.85           C  
ANISOU 1905  CA  ARG B 381     8547   9774   8601   -165     25    -54       C  
ATOM   1906  C   ARG B 381      -4.098 -11.535  24.310  1.00 72.29           C  
ANISOU 1906  C   ARG B 381     8711   9975   8783   -175     33    -87       C  
ATOM   1907  O   ARG B 381      -4.546 -10.437  24.662  1.00 71.27           O  
ANISOU 1907  O   ARG B 381     8553   9824   8701   -176     53   -100       O  
ATOM   1908  CB  ARG B 381      -3.970 -10.625  21.980  1.00 70.02           C  
ANISOU 1908  CB  ARG B 381     8426   9624   8554   -163     43    -57       C  
ATOM   1909  CG  ARG B 381      -3.726 -10.865  20.503  1.00 54.45           C  
ANISOU 1909  CG  ARG B 381     6471   7632   6585   -153     36    -30       C  
ATOM   1910  CD  ARG B 381      -2.237 -10.900  20.235  1.00 60.60           C  
ANISOU 1910  CD  ARG B 381     7275   8416   7335   -168     28    -56       C  
ATOM   1911  NE  ARG B 381      -1.923 -10.866  18.814  1.00 35.81           N  
ANISOU 1911  NE  ARG B 381     4148   5250   4208   -161     25    -36       N  
ATOM   1912  CZ  ARG B 381      -0.691 -10.905  18.326  1.00 58.33           C  
ANISOU 1912  CZ  ARG B 381     7021   8102   7039   -171     19    -55       C  
ATOM   1913  NH1 ARG B 381       0.362 -11.026  19.115  1.00 84.96           N1+
ANISOU 1913  NH1 ARG B 381    10405  11493  10381   -188     16    -94       N1+
ATOM   1914  NH2 ARG B 381      -0.510 -10.804  17.016  1.00 52.93           N  
ANISOU 1914  NH2 ARG B 381     6347   7394   6372   -163     18    -37       N  
ATOM   1915  N   PRO B 382      -3.716 -12.447  25.210  1.00 66.86           N  
ANISOU 1915  N   PRO B 382     8037   9324   8042   -182     19    -99       N  
ATOM   1916  CA  PRO B 382      -3.748 -12.144  26.650  1.00 69.64           C  
ANISOU 1916  CA  PRO B 382     8375   9696   8389   -194     26   -132       C  
ATOM   1917  C   PRO B 382      -2.608 -11.267  27.164  1.00 67.10           C  
ANISOU 1917  C   PRO B 382     8056   9372   8070   -213     34   -180       C  
ATOM   1918  O   PRO B 382      -2.752 -10.688  28.252  1.00 75.16           O  
ANISOU 1918  O   PRO B 382     9058  10397   9101   -222     45   -207       O  
ATOM   1919  CB  PRO B 382      -3.689 -13.535  27.288  1.00 68.79           C  
ANISOU 1919  CB  PRO B 382     8288   9588   8261   -187     14   -117       C  
ATOM   1920  CG  PRO B 382      -2.910 -14.346  26.308  1.00 54.40           C  
ANISOU 1920  CG  PRO B 382     6498   7714   6457   -176      7    -91       C  
ATOM   1921  CD  PRO B 382      -3.258 -13.823  24.941  1.00 62.30           C  
ANISOU 1921  CD  PRO B 382     7493   8718   7460   -171      7    -73       C  
ATOM   1922  N   GLN B 383      -1.506 -11.129  26.421  1.00 71.75           N  
ANISOU 1922  N   GLN B 383     8664   9943   8653   -220     31   -190       N  
ATOM   1923  CA  GLN B 383      -0.308 -10.473  26.933  1.00 68.69           C  
ANISOU 1923  CA  GLN B 383     8284   9540   8275   -237     41   -232       C  
ATOM   1924  C   GLN B 383      -0.510  -8.970  27.140  1.00 69.73           C  
ANISOU 1924  C   GLN B 383     8390   9668   8439   -249     61   -264       C  
ATOM   1925  O   GLN B 383      -1.402  -8.360  26.541  1.00 73.46           O  
ANISOU 1925  O   GLN B 383     8841  10110   8962   -236     74   -238       O  
ATOM   1926  CB  GLN B 383       0.868 -10.708  25.987  1.00 69.62           C  
ANISOU 1926  CB  GLN B 383     8429   9617   8408   -234     38   -223       C  
ATOM   1927  CG  GLN B 383       1.435 -12.126  26.020  1.00 85.31           C  
ANISOU 1927  CG  GLN B 383    10446  11567  10401   -218     27   -192       C  
ATOM   1928  CD  GLN B 383       0.786 -13.086  25.054  1.00 88.21           C  
ANISOU 1928  CD  GLN B 383    10824  11920  10771   -198     16   -146       C  
ATOM   1929  NE2 GLN B 383       1.017 -14.374  25.277  1.00 75.30           N  
ANISOU 1929  NE2 GLN B 383     9213  10255   9143   -185      8   -123       N  
ATOM   1930  OE1 GLN B 383       0.069 -12.689  24.135  1.00 89.37           O  
ANISOU 1930  OE1 GLN B 383    10959  12082  10916   -195     17   -132       O  
ATOM   1931  N   PRO B 384       0.315  -8.347  27.995  1.00 80.57           N  
ANISOU 1931  N   PRO B 384     9762  11047   9802   -270     68   -313       N  
ATOM   1932  CA  PRO B 384       0.139  -6.917  28.282  1.00 77.03           C  
ANISOU 1932  CA  PRO B 384     9290  10572   9405   -277     92   -335       C  
ATOM   1933  C   PRO B 384       0.702  -6.025  27.196  1.00 75.42           C  
ANISOU 1933  C   PRO B 384     9089  10333   9232   -280    104   -343       C  
ATOM   1934  O   PRO B 384       0.442  -4.814  27.211  1.00 61.17           O  
ANISOU 1934  O   PRO B 384     7265   8501   7475   -283    125   -353       O  
ATOM   1935  CB  PRO B 384       0.896  -6.727  29.601  1.00 55.39           C  
ANISOU 1935  CB  PRO B 384     6555   7857   6635   -298     94   -386       C  
ATOM   1936  CG  PRO B 384       1.938  -7.779  29.600  1.00 48.09           C  
ANISOU 1936  CG  PRO B 384     5660   6924   5689   -296     80   -374       C  
ATOM   1937  CD  PRO B 384       1.437  -8.926  28.760  1.00 79.96           C  
ANISOU 1937  CD  PRO B 384     9708  10958   9717   -275     64   -323       C  
ATOM   1938  N   ALA B 385       1.498  -6.581  26.285  1.00 80.21           N  
ANISOU 1938  N   ALA B 385     9721  10941   9813   -282     92   -339       N  
ATOM   1939  CA  ALA B 385       2.021  -5.801  25.176  1.00 74.11           C  
ANISOU 1939  CA  ALA B 385     8953  10134   9070   -285    103   -345       C  
ATOM   1940  C   ALA B 385       0.916  -5.461  24.190  1.00 79.46           C  
ANISOU 1940  C   ALA B 385     9612  10779   9799   -262    111   -297       C  
ATOM   1941  O   ALA B 385       1.028  -4.467  23.464  1.00 90.43           O  
ANISOU 1941  O   ALA B 385    10994  12134  11230   -263    127   -301       O  
ATOM   1942  CB  ALA B 385       3.151  -6.556  24.475  1.00 66.89           C  
ANISOU 1942  CB  ALA B 385     8070   9233   8113   -292     87   -355       C  
ATOM   1943  N   HIS B 386      -0.150  -6.260  24.157  1.00 73.30           N  
ANISOU 1943  N   HIS B 386     8824  10007   9018   -243    101   -254       N  
ATOM   1944  CA  HIS B 386      -1.252  -6.056  23.232  1.00 49.28           C  
ANISOU 1944  CA  HIS B 386     5766   6937   6021   -222    107   -208       C  
ATOM   1945  C   HIS B 386      -2.464  -5.438  23.914  1.00 40.77           C  
ANISOU 1945  C   HIS B 386     4655   5851   4984   -213    122   -198       C  
ATOM   1946  O   HIS B 386      -3.592  -5.612  23.443  1.00 40.37           O  
ANISOU 1946  O   HIS B 386     4590   5788   4959   -195    124   -160       O  
ATOM   1947  CB  HIS B 386      -1.641  -7.385  22.590  1.00 50.15           C  
ANISOU 1947  CB  HIS B 386     5893   7061   6102   -206     86   -168       C  
ATOM   1948  CG  HIS B 386      -0.476  -8.145  22.042  1.00 73.90           C  
ANISOU 1948  CG  HIS B 386     8932  10083   9063   -214     69   -176       C  
ATOM   1949  CD2 HIS B 386       0.315  -7.918  20.968  1.00 67.26           C  
ANISOU 1949  CD2 HIS B 386     8107   9223   8227   -216     69   -180       C  
ATOM   1950  ND1 HIS B 386       0.009  -9.288  22.641  1.00 69.38           N  
ANISOU 1950  ND1 HIS B 386     8382   9550   8429   -220     49   -184       N  
ATOM   1951  CE1 HIS B 386       1.041  -9.738  21.952  1.00 76.06           C  
ANISOU 1951  CE1 HIS B 386     9254  10402   9244   -225     37   -191       C  
ATOM   1952  NE2 HIS B 386       1.249  -8.923  20.932  1.00 80.32           N  
ANISOU 1952  NE2 HIS B 386     9790  10905   9823   -224     49   -190       N  
ATOM   1953  N   ARG B 387      -2.254  -4.735  25.023  1.00 45.14           N  
ANISOU 1953  N   ARG B 387     5198   6411   5542   -228    134   -234       N  
ATOM   1954  CA  ARG B 387      -3.343  -4.012  25.657  1.00 39.06           C  
ANISOU 1954  CA  ARG B 387     4395   5632   4814   -220    150   -228       C  
ATOM   1955  C   ARG B 387      -3.791  -2.882  24.741  1.00 24.00           C  
ANISOU 1955  C   ARG B 387     2469   3683   2966   -211    170   -210       C  
ATOM   1956  O   ARG B 387      -2.964  -2.174  24.160  1.00 27.47           O  
ANISOU 1956  O   ARG B 387     2917   4102   3416   -221    178   -228       O  
ATOM   1957  CB  ARG B 387      -2.912  -3.468  27.020  1.00 29.16           C  
ANISOU 1957  CB  ARG B 387     3135   4395   3548   -239    158   -272       C  
ATOM   1958  CG  ARG B 387      -2.579  -4.555  28.033  1.00 24.39           C  
ANISOU 1958  CG  ARG B 387     2546   3833   2887   -247    140   -288       C  
ATOM   1959  CD  ARG B 387      -3.199  -4.270  29.388  1.00 26.52           C  
ANISOU 1959  CD  ARG B 387     2794   4118   3163   -250    148   -304       C  
ATOM   1960  NE  ARG B 387      -2.446  -3.299  30.171  1.00 32.22           N  
ANISOU 1960  NE  ARG B 387     3513   4838   3889   -271    161   -351       N  
ATOM   1961  CZ  ARG B 387      -2.986  -2.472  31.056  1.00 29.43           C  
ANISOU 1961  CZ  ARG B 387     3137   4483   3564   -274    176   -366       C  
ATOM   1962  NH1 ARG B 387      -4.292  -2.438  31.261  1.00 29.71           N1+
ANISOU 1962  NH1 ARG B 387     3146   4514   3629   -257    182   -336       N1+
ATOM   1963  NH2 ARG B 387      -2.197  -1.657  31.750  1.00 30.87           N  
ANISOU 1963  NH2 ARG B 387     3321   4665   3743   -294    187   -412       N  
ATOM   1964  N   PHE B 388      -5.109  -2.739  24.588  1.00 29.32           N  
ANISOU 1964  N   PHE B 388     3118   4346   3678   -193    177   -176       N  
ATOM   1965  CA  PHE B 388      -5.696  -1.680  23.769  1.00 32.41           C  
ANISOU 1965  CA  PHE B 388     3489   4699   4128   -182    196   -156       C  
ATOM   1966  C   PHE B 388      -5.323  -1.853  22.299  1.00 24.49           C  
ANISOU 1966  C   PHE B 388     2502   3671   3130   -176    192   -135       C  
ATOM   1967  O   PHE B 388      -5.289  -0.882  21.539  1.00 28.31           O  
ANISOU 1967  O   PHE B 388     2979   4124   3655   -173    207   -128       O  
ATOM   1968  CB  PHE B 388      -5.255  -0.300  24.265  1.00 20.04           C  
ANISOU 1968  CB  PHE B 388     1909   3119   2586   -195    216   -187       C  
ATOM   1969  CG  PHE B 388      -5.546  -0.061  25.714  1.00 35.37           C  
ANISOU 1969  CG  PHE B 388     3836   5083   4522   -204    221   -212       C  
ATOM   1970  CD1 PHE B 388      -6.838  -0.137  26.206  1.00 34.55           C  
ANISOU 1970  CD1 PHE B 388     3705   4984   4440   -190    225   -190       C  
ATOM   1971  CD2 PHE B 388      -4.510   0.204  26.597  1.00 26.74           C  
ANISOU 1971  CD2 PHE B 388     2756   4005   3400   -226    222   -260       C  
ATOM   1972  CE1 PHE B 388      -7.094   0.071  27.549  1.00 32.10           C  
ANISOU 1972  CE1 PHE B 388     3379   4693   4123   -197    229   -213       C  
ATOM   1973  CE2 PHE B 388      -4.759   0.412  27.939  1.00 29.11           C  
ANISOU 1973  CE2 PHE B 388     3042   4324   3695   -234    227   -283       C  
ATOM   1974  CZ  PHE B 388      -6.052   0.343  28.415  1.00 28.75           C  
ANISOU 1974  CZ  PHE B 388     2970   4284   3671   -219    230   -259       C  
ATOM   1975  N   LEU B 389      -5.039  -3.095  21.890  1.00 24.86           N  
ANISOU 1975  N   LEU B 389     2572   3736   3136   -173    170   -123       N  
ATOM   1976  CA  LEU B 389      -4.575  -3.341  20.527  1.00 20.42           C  
ANISOU 1976  CA  LEU B 389     2031   3155   2575   -168    164   -106       C  
ATOM   1977  C   LEU B 389      -5.655  -3.028  19.499  1.00 22.38           C  
ANISOU 1977  C   LEU B 389     2261   3371   2871   -149    173    -67       C  
ATOM   1978  O   LEU B 389      -5.360  -2.466  18.437  1.00 18.47           O  
ANISOU 1978  O   LEU B 389     1769   2846   2404   -146    181    -59       O  
ATOM   1979  CB  LEU B 389      -4.103  -4.789  20.389  1.00 22.00           C  
ANISOU 1979  CB  LEU B 389     2261   3385   2714   -169    138   -100       C  
ATOM   1980  CG  LEU B 389      -3.562  -5.230  19.025  1.00 23.20           C  
ANISOU 1980  CG  LEU B 389     2437   3523   2857   -164    127    -82       C  
ATOM   1981  CD1 LEU B 389      -2.507  -4.259  18.514  1.00 14.20           C  
ANISOU 1981  CD1 LEU B 389     1301   2357   1734   -176    140   -109       C  
ATOM   1982  CD2 LEU B 389      -2.997  -6.637  19.111  1.00 12.42           C  
ANISOU 1982  CD2 LEU B 389     1101   2193   1427   -167    101    -79       C  
ATOM   1983  N   PHE B 390      -6.910  -3.373  19.796  1.00 25.26           N  
ANISOU 1983  N   PHE B 390     2608   3743   3247   -136    173    -47       N  
ATOM   1984  CA  PHE B 390      -7.986  -3.085  18.855  1.00 17.98           C  
ANISOU 1984  CA  PHE B 390     1667   2794   2369   -120    183    -17       C  
ATOM   1985  C   PHE B 390      -8.132  -1.587  18.632  1.00 18.12           C  
ANISOU 1985  C   PHE B 390     1662   2776   2448   -118    208    -20       C  
ATOM   1986  O   PHE B 390      -8.309  -1.135  17.494  1.00 23.91           O  
ANISOU 1986  O   PHE B 390     2392   3477   3216   -110    217     -4       O  
ATOM   1987  CB  PHE B 390      -9.304  -3.681  19.352  1.00 15.47           C  
ANISOU 1987  CB  PHE B 390     1332   2495   2049   -109    178     -2       C  
ATOM   1988  CG  PHE B 390     -10.498  -3.264  18.540  1.00 25.22           C  
ANISOU 1988  CG  PHE B 390     2544   3706   3330    -94    190     19       C  
ATOM   1989  CD1 PHE B 390     -10.700  -3.770  17.267  1.00 28.93           C  
ANISOU 1989  CD1 PHE B 390     3031   4168   3794    -85    180     41       C  
ATOM   1990  CD2 PHE B 390     -11.406  -2.346  19.043  1.00 18.54           C  
ANISOU 1990  CD2 PHE B 390     1665   2850   2533    -89    210     14       C  
ATOM   1991  CE1 PHE B 390     -11.793  -3.381  16.516  1.00 20.24           C  
ANISOU 1991  CE1 PHE B 390     1912   3049   2730    -74    189     54       C  
ATOM   1992  CE2 PHE B 390     -12.499  -1.952  18.297  1.00 18.12           C  
ANISOU 1992  CE2 PHE B 390     1589   2777   2518    -77    220     26       C  
ATOM   1993  CZ  PHE B 390     -12.693  -2.470  17.032  1.00 23.54           C  
ANISOU 1993  CZ  PHE B 390     2293   3458   3194    -70    209     43       C  
ATOM   1994  N   LEU B 391      -8.060  -0.799  19.706  1.00 17.41           N  
ANISOU 1994  N   LEU B 391     1554   2693   2367   -127    221    -40       N  
ATOM   1995  CA  LEU B 391      -8.160   0.648  19.559  1.00 18.36           C  
ANISOU 1995  CA  LEU B 391     1652   2787   2536   -126    244    -38       C  
ATOM   1996  C   LEU B 391      -6.934   1.225  18.864  1.00 17.61           C  
ANISOU 1996  C   LEU B 391     1578   2677   2437   -136    248    -49       C  
ATOM   1997  O   LEU B 391      -7.051   2.213  18.131  1.00 20.82           O  
ANISOU 1997  O   LEU B 391     1973   3058   2879   -129    262    -33       O  
ATOM   1998  CB  LEU B 391      -8.365   1.304  20.924  1.00 18.27           C  
ANISOU 1998  CB  LEU B 391     1620   2794   2527   -132    254    -58       C  
ATOM   1999  CG  LEU B 391      -9.694   0.976  21.612  1.00 19.49           C  
ANISOU 1999  CG  LEU B 391     1749   2962   2694   -121    255    -47       C  
ATOM   2000  CD1 LEU B 391      -9.792   1.687  22.948  1.00 21.25           C  
ANISOU 2000  CD1 LEU B 391     1953   3202   2919   -129    265    -70       C  
ATOM   2001  CD2 LEU B 391     -10.881   1.333  20.724  1.00 19.33           C  
ANISOU 2001  CD2 LEU B 391     1705   2914   2725   -102    267    -15       C  
ATOM   2002  N   LYS B 392      -5.759   0.620  19.065  1.00 14.70           N  
ANISOU 2002  N   LYS B 392     1238   2326   2020   -152    233    -78       N  
ATOM   2003  CA  LYS B 392      -4.574   1.050  18.331  1.00 18.86           C  
ANISOU 2003  CA  LYS B 392     1786   2838   2541   -163    234    -95       C  
ATOM   2004  C   LYS B 392      -4.744   0.808  16.837  1.00 19.48           C  
ANISOU 2004  C   LYS B 392     1872   2890   2638   -148    232    -61       C  
ATOM   2005  O   LYS B 392      -4.436   1.679  16.014  1.00 22.24           O  
ANISOU 2005  O   LYS B 392     2222   3217   3012   -147    243    -55       O  
ATOM   2006  CB  LYS B 392      -3.335   0.316  18.844  1.00 15.82           C  
ANISOU 2006  CB  LYS B 392     1431   2480   2099   -182    218   -135       C  
ATOM   2007  CG  LYS B 392      -2.851   0.754  20.214  1.00 25.43           C  
ANISOU 2007  CG  LYS B 392     2647   3720   3298   -202    224   -180       C  
ATOM   2008  CD  LYS B 392      -1.661  -0.084  20.653  1.00 17.75           C  
ANISOU 2008  CD  LYS B 392     1704   2775   2266   -220    208   -217       C  
ATOM   2009  CE  LYS B 392      -1.152   0.335  22.020  1.00 29.61           C  
ANISOU 2009  CE  LYS B 392     3205   4296   3750   -241    213   -267       C  
ATOM   2010  NZ  LYS B 392       0.085  -0.402  22.389  1.00 47.75           N1+
ANISOU 2010  NZ  LYS B 392     5531   6620   5991   -260    198   -305       N1+
ATOM   2011  N   ILE B 393      -5.241  -0.375  16.470  1.00 23.09           N  
ANISOU 2011  N   ILE B 393     2338   3353   3081   -137    215    -39       N  
ATOM   2012  CA  ILE B 393      -5.486  -0.688  15.065  1.00 19.18           C  
ANISOU 2012  CA  ILE B 393     1852   2832   2604   -124    213    -12       C  
ATOM   2013  C   ILE B 393      -6.509   0.274  14.476  1.00 24.80           C  
ANISOU 2013  C   ILE B 393     2536   3509   3380   -110    234     11       C  
ATOM   2014  O   ILE B 393      -6.331   0.799  13.371  1.00 23.38           O  
ANISOU 2014  O   ILE B 393     2357   3298   3228   -105    243     24       O  
ATOM   2015  CB  ILE B 393      -5.931  -2.153  14.914  1.00 20.96           C  
ANISOU 2015  CB  ILE B 393     2093   3081   2791   -117    189      2       C  
ATOM   2016  CG1 ILE B 393      -4.753  -3.098  15.161  1.00 15.77           C  
ANISOU 2016  CG1 ILE B 393     1468   2454   2071   -129    167    -14       C  
ATOM   2017  CG2 ILE B 393      -6.516  -2.393  13.537  1.00 20.52           C  
ANISOU 2017  CG2 ILE B 393     2042   3004   2752   -104    187     26       C  
ATOM   2018  CD1 ILE B 393      -5.150  -4.552  15.262  1.00 12.41           C  
ANISOU 2018  CD1 ILE B 393     1058   2061   1597   -123    143      5       C  
ATOM   2019  N   MET B 394      -7.600   0.517  15.207  1.00 29.53           N  
ANISOU 2019  N   MET B 394     3107   4113   4000   -104    243     15       N  
ATOM   2020  CA  MET B 394      -8.612   1.456  14.732  1.00 23.82           C  
ANISOU 2020  CA  MET B 394     2362   3358   3331    -92    262     28       C  
ATOM   2021  C   MET B 394      -8.024   2.853  14.559  1.00 30.84           C  
ANISOU 2021  C   MET B 394     3248   4239   4229    -91    273     47       C  
ATOM   2022  O   MET B 394      -8.389   3.579  13.626  1.00 37.54           O  
ANISOU 2022  O   MET B 394     4102   5067   5094    -78    275     76       O  
ATOM   2023  CB  MET B 394      -9.798   1.483  15.696  1.00 17.60           C  
ANISOU 2023  CB  MET B 394     1545   2584   2557    -86    267     25       C  
ATOM   2024  CG  MET B 394     -10.673   0.245  15.637  1.00 21.48           C  
ANISOU 2024  CG  MET B 394     2035   3102   3025    -83    251     20       C  
ATOM   2025  SD  MET B 394     -10.832  -0.407  13.967  1.00 34.35           S  
ANISOU 2025  SD  MET B 394     3688   4728   4633    -78    236     28       S  
ATOM   2026  CE  MET B 394     -12.143   0.641  13.335  1.00 39.25           C  
ANISOU 2026  CE  MET B 394     4280   5340   5294    -71    252     13       C  
ATOM   2027  N   ALA B 395      -7.101   3.242  15.444  1.00 27.02           N  
ANISOU 2027  N   ALA B 395     2758   3788   3719   -109    276     25       N  
ATOM   2028  CA  ALA B 395      -6.446   4.539  15.305  1.00 29.73           C  
ANISOU 2028  CA  ALA B 395     3102   4138   4055   -120    287      9       C  
ATOM   2029  C   ALA B 395      -5.494   4.550  14.116  1.00 28.35           C  
ANISOU 2029  C   ALA B 395     2955   3949   3871   -125    282      4       C  
ATOM   2030  O   ALA B 395      -5.368   5.567  13.422  1.00 28.06           O  
ANISOU 2030  O   ALA B 395     2916   3907   3839   -128    291      2       O  
ATOM   2031  CB  ALA B 395      -5.706   4.896  16.594  1.00 17.52           C  
ANISOU 2031  CB  ALA B 395     1563   2605   2489   -143    291    -48       C  
ATOM   2032  N   MET B 396      -4.817   3.427  13.865  1.00 31.80           N  
ANISOU 2032  N   MET B 396     3417   4380   4287   -129    267     -5       N  
ATOM   2033  CA  MET B 396      -3.914   3.339  12.721  1.00 17.66           C  
ANISOU 2033  CA  MET B 396     1650   2576   2485   -134    261     -8       C  
ATOM   2034  C   MET B 396      -4.674   3.437  11.405  1.00 24.29           C  
ANISOU 2034  C   MET B 396     2485   3398   3347   -111    259     44       C  
ATOM   2035  O   MET B 396      -4.200   4.069  10.454  1.00 21.82           O  
ANISOU 2035  O   MET B 396     2180   3084   3026   -115    261     43       O  
ATOM   2036  CB  MET B 396      -3.118   2.036  12.780  1.00 18.95           C  
ANISOU 2036  CB  MET B 396     1842   2745   2613   -141    243    -28       C  
ATOM   2037  CG  MET B 396      -2.087   1.968  13.899  1.00 20.46           C  
ANISOU 2037  CG  MET B 396     2048   2961   2763   -166    239    -85       C  
ATOM   2038  SD  MET B 396      -0.544   2.820  13.516  1.00 33.72           S  
ANISOU 2038  SD  MET B 396     3754   4630   4430   -192    250   -143       S  
ATOM   2039  CE  MET B 396      -0.872   4.462  14.153  1.00 41.69           C  
ANISOU 2039  CE  MET B 396     4742   5628   5472   -202    277   -167       C  
ATOM   2040  N   LEU B 397      -5.860   2.824  11.333  1.00 25.88           N  
ANISOU 2040  N   LEU B 397     2686   3572   3573    -91    254     70       N  
ATOM   2041  CA  LEU B 397      -6.666   2.917  10.120  1.00 14.44           C  
ANISOU 2041  CA  LEU B 397     1252   2070   2166    -74    258     84       C  
ATOM   2042  C   LEU B 397      -7.079   4.357   9.845  1.00 23.81           C  
ANISOU 2042  C   LEU B 397     2410   3417   3219    -91    233     83       C  
ATOM   2043  O   LEU B 397      -7.114   4.791   8.688  1.00 33.84           O  
ANISOU 2043  O   LEU B 397     3686   4684   4488   -103    240     33       O  
ATOM   2044  CB  LEU B 397      -7.897   2.017  10.235  1.00 25.52           C  
ANISOU 2044  CB  LEU B 397     2645   3498   3553    -97    257    -22       C  
ATOM   2045  CG  LEU B 397      -7.669   0.518  10.030  1.00 19.68           C  
ANISOU 2045  CG  LEU B 397     1915   2785   2776    -92    236      8       C  
ATOM   2046  CD1 LEU B 397      -8.931  -0.272  10.343  1.00 28.67           C  
ANISOU 2046  CD1 LEU B 397     3036   3963   3896    -82    223     30       C  
ATOM   2047  CD2 LEU B 397      -7.201   0.238   8.608  1.00 16.04           C  
ANISOU 2047  CD2 LEU B 397     1476   2324   2294    -93    225     13       C  
ATOM   2048  N   THR B 398      -7.397   5.115  10.899  1.00 27.55           N  
ANISOU 2048  N   THR B 398     2858   3879   3732    -88    253     86       N  
ATOM   2049  CA  THR B 398      -7.721   6.526  10.719  1.00 24.98           C  
ANISOU 2049  CA  THR B 398     2510   3559   3423    -97    276     54       C  
ATOM   2050  C   THR B 398      -6.507   7.306  10.222  1.00 26.35           C  
ANISOU 2050  C   THR B 398     2692   3693   3624   -111    297     30       C  
ATOM   2051  O   THR B 398      -6.626   8.146   9.324  1.00 36.04           O  
ANISOU 2051  O   THR B 398     3927   4896   4872   -112    308     16       O  
ATOM   2052  CB  THR B 398      -8.250   7.113  12.028  1.00 24.88           C  
ANISOU 2052  CB  THR B 398     2469   3553   3432    -95    291     52       C  
ATOM   2053  CG2 THR B 398      -8.317   8.632  11.945  1.00 22.82           C  
ANISOU 2053  CG2 THR B 398     2189   3277   3205   -103    320     25       C  
ATOM   2054  OG1 THR B 398      -9.567   6.607  12.277  1.00 33.69           O  
ANISOU 2054  OG1 THR B 398     3572   4708   4520    -83    275     63       O  
ATOM   2055  N   GLU B 399      -5.330   7.035  10.790  1.00 26.23           N  
ANISOU 2055  N   GLU B 399     2697   3656   3614   -124    299      9       N  
ATOM   2056  CA  GLU B 399      -4.116   7.701  10.327  1.00 31.45           C  
ANISOU 2056  CA  GLU B 399     3387   4276   4287   -142    313    -39       C  
ATOM   2057  C   GLU B 399      -3.793   7.331   8.887  1.00 33.44           C  
ANISOU 2057  C   GLU B 399     3658   4516   4531   -137    304    -24       C  
ATOM   2058  O   GLU B 399      -3.391   8.192   8.092  1.00 36.39           O  
ANISOU 2058  O   GLU B 399     4049   4853   4926   -143    319    -49       O  
ATOM   2059  CB  GLU B 399      -2.945   7.353  11.246  1.00 31.17           C  
ANISOU 2059  CB  GLU B 399     3370   4234   4238   -163    315    -85       C  
ATOM   2060  CG  GLU B 399      -1.576   7.630  10.641  1.00 39.48           C  
ANISOU 2060  CG  GLU B 399     4455   5258   5287   -183    323   -135       C  
ATOM   2061  CD  GLU B 399      -1.195   9.098  10.660  1.00 55.07           C  
ANISOU 2061  CD  GLU B 399     6437   7198   7288   -200    353   -183       C  
ATOM   2062  OE1 GLU B 399      -1.986   9.919  11.169  1.00 60.86           O  
ANISOU 2062  OE1 GLU B 399     7149   7930   8044   -196    366   -178       O  
ATOM   2063  OE2 GLU B 399      -0.095   9.427  10.165  1.00 56.87           O1-
ANISOU 2063  OE2 GLU B 399     6693   7399   7516   -219    364   -229       O1-
ATOM   2064  N   LEU B 400      -3.965   6.057   8.528  1.00 31.25           N  
ANISOU 2064  N   LEU B 400     3383   4266   4227   -125    280     15       N  
ATOM   2065  CA  LEU B 400      -3.740   5.647   7.147  1.00 23.99           C  
ANISOU 2065  CA  LEU B 400     2479   3342   3294   -121    267     28       C  
ATOM   2066  C   LEU B 400      -4.691   6.370   6.204  1.00 27.98           C  
ANISOU 2066  C   LEU B 400     2981   3840   3813   -115    274     25       C  
ATOM   2067  O   LEU B 400      -4.356   6.613   5.039  1.00 24.28           O  
ANISOU 2067  O   LEU B 400     2531   3336   3357   -113    277     19       O  
ATOM   2068  CB  LEU B 400      -3.900   4.132   7.019  1.00 20.31           C  
ANISOU 2068  CB  LEU B 400     2031   2894   2792   -108    236     62       C  
ATOM   2069  CG  LEU B 400      -3.576   3.496   5.666  1.00 20.60           C  
ANISOU 2069  CG  LEU B 400     2094   2934   2799   -109    219     58       C  
ATOM   2070  CD1 LEU B 400      -2.148   3.815   5.252  1.00 17.37           C  
ANISOU 2070  CD1 LEU B 400     1696   2485   2420   -118    235     45       C  
ATOM   2071  CD2 LEU B 400      -3.799   1.995   5.720  1.00 16.47           C  
ANISOU 2071  CD2 LEU B 400     1597   2437   2226   -126    198    -12       C  
ATOM   2072  N   ARG B 401      -5.878   6.726   6.690  1.00 33.77           N  
ANISOU 2072  N   ARG B 401     3688   4591   4552   -108    278     27       N  
ATOM   2073  CA  ARG B 401      -6.826   7.448   5.855  1.00 32.91           C  
ANISOU 2073  CA  ARG B 401     3576   4450   4477    -96    289     29       C  
ATOM   2074  C   ARG B 401      -6.360   8.876   5.597  1.00 37.84           C  
ANISOU 2074  C   ARG B 401     4209   5023   5144    -99    316     14       C  
ATOM   2075  O   ARG B 401      -6.577   9.416   4.505  1.00 30.81           O  
ANISOU 2075  O   ARG B 401     3333   4091   4283    -90    324     20       O  
ATOM   2076  CB  ARG B 401      -8.200   7.429   6.515  1.00 27.21           C  
ANISOU 2076  CB  ARG B 401     2826   3756   3757    -87    289     32       C  
ATOM   2077  CG  ARG B 401      -9.337   7.667   5.561  1.00 41.26           C  
ANISOU 2077  CG  ARG B 401     4605   5503   5570    -68    292     51       C  
ATOM   2078  CD  ARG B 401     -10.612   7.960   6.328  1.00 57.08           C  
ANISOU 2078  CD  ARG B 401     6575   7527   7583    -59    299     52       C  
ATOM   2079  NE  ARG B 401     -11.724   8.244   5.431  1.00 52.92           N  
ANISOU 2079  NE  ARG B 401     6047   6972   7090    -38    300     80       N  
ATOM   2080  CZ  ARG B 401     -12.635   7.356   5.065  1.00 73.09           C  
ANISOU 2080  CZ  ARG B 401     8599   9528   9643    -24    287    104       C  
ATOM   2081  NH1 ARG B 401     -12.596   6.107   5.502  1.00 74.13           N1+
ANISOU 2081  NH1 ARG B 401     8735   9682   9748    -28    271     99       N1+
ATOM   2082  NH2 ARG B 401     -13.603   7.727   4.231  1.00 70.84           N  
ANISOU 2082  NH2 ARG B 401     8311   9221   9384     -4    290    134       N  
ATOM   2083  N   SER B 402      -5.717   9.503   6.584  1.00 40.84           N  
ANISOU 2083  N   SER B 402     4587   5399   5533   -113    331    -11       N  
ATOM   2084  CA  SER B 402      -5.167  10.835   6.356  1.00 38.76           C  
ANISOU 2084  CA  SER B 402     4337   5082   5310   -122    360    -42       C  
ATOM   2085  C   SER B 402      -4.000  10.777   5.381  1.00 41.70           C  
ANISOU 2085  C   SER B 402     4742   5417   5684   -131    364    -62       C  
ATOM   2086  O   SER B 402      -3.901  11.608   4.471  1.00 54.93           O  
ANISOU 2086  O   SER B 402     6432   7045   7392   -129    382    -71       O  
ATOM   2087  CB  SER B 402      -4.736  11.471   7.678  1.00 31.59           C  
ANISOU 2087  CB  SER B 402     3421   4173   4408   -138    378    -77       C  
ATOM   2088  OG  SER B 402      -3.569  10.855   8.188  1.00 52.92           O  
ANISOU 2088  OG  SER B 402     6139   6881   7087   -156    372   -104       O  
ATOM   2089  N   ILE B 403      -3.121   9.787   5.544  1.00 35.48           N  
ANISOU 2089  N   ILE B 403     3967   4649   4865   -140    348    -68       N  
ATOM   2090  CA  ILE B 403      -1.982   9.629   4.642  1.00 37.52           C  
ANISOU 2090  CA  ILE B 403     4255   4878   5122   -149    349    -91       C  
ATOM   2091  C   ILE B 403      -2.457   9.406   3.212  1.00 34.16           C  
ANISOU 2091  C   ILE B 403     3839   4437   4704   -132    340    -58       C  
ATOM   2092  O   ILE B 403      -1.843   9.893   2.254  1.00 47.80           O  
ANISOU 2092  O   ILE B 403     5589   6121   6452   -135    353    -77       O  
ATOM   2093  CB  ILE B 403      -1.086   8.478   5.134  1.00 38.23           C  
ANISOU 2093  CB  ILE B 403     4354   4996   5174   -160    331   -100       C  
ATOM   2094  CG1 ILE B 403      -0.494   8.825   6.502  1.00 32.48           C  
ANISOU 2094  CG1 ILE B 403     3626   4272   4443   -181    344   -146       C  
ATOM   2095  CG2 ILE B 403      -0.004   8.155   4.117  1.00 39.44           C  
ANISOU 2095  CG2 ILE B 403     4538   5126   5320   -167    330   -120       C  
ATOM   2096  CD1 ILE B 403       0.284   7.699   7.135  1.00 31.42           C  
ANISOU 2096  CD1 ILE B 403     3501   4166   4272   -191    327   -159       C  
ATOM   2097  N   ASN B 404      -3.568   8.684   3.046  1.00 33.31           N  
ANISOU 2097  N   ASN B 404     3715   4362   4581   -114    319    -15       N  
ATOM   2098  CA  ASN B 404      -4.134   8.486   1.716  1.00 33.22           C  
ANISOU 2098  CA  ASN B 404     3714   4327   4581    -96    311     12       C  
ATOM   2099  C   ASN B 404      -4.466   9.820   1.064  1.00 41.53           C  
ANISOU 2099  C   ASN B 404     4772   5325   5683    -89    337      8       C  
ATOM   2100  O   ASN B 404      -4.051  10.093  -0.066  1.00 44.69           O  
ANISOU 2100  O   ASN B 404     5195   5683   6102    -85    343      7       O  
ATOM   2101  CB  ASN B 404      -5.382   7.608   1.802  1.00 27.82           C  
ANISOU 2101  CB  ASN B 404     3014   3676   3880    -81    290     45       C  
ATOM   2102  CG  ASN B 404      -5.836   7.105   0.447  1.00 30.44           C  
ANISOU 2102  CG  ASN B 404     3365   3977   4223    -62    277     76       C  
ATOM   2103  ND2 ASN B 404      -6.927   6.350   0.434  1.00 36.47           N  
ANISOU 2103  ND2 ASN B 404     4122   4754   4981    -47    263    106       N  
ATOM   2104  OD1 ASN B 404      -5.215   7.395  -0.577  1.00 40.26           O  
ANISOU 2104  OD1 ASN B 404     4631   5183   5483    -60    283     76       O  
ATOM   2105  N   ALA B 405      -5.205  10.673   1.777  1.00 50.02           N  
ANISOU 2105  N   ALA B 405     5826   6402   6779    -87    352      7       N  
ATOM   2106  CA  ALA B 405      -5.583  11.968   1.221  1.00 31.22           C  
ANISOU 2106  CA  ALA B 405     3449   3968   4445    -79    379      6       C  
ATOM   2107  C   ALA B 405      -4.359  12.825   0.912  1.00 41.72           C  
ANISOU 2107  C   ALA B 405     4805   5251   5795    -96    405    -39       C  
ATOM   2108  O   ALA B 405      -4.298  13.472  -0.139  1.00 55.11           O  
ANISOU 2108  O   ALA B 405     6519   6897   7523    -90    422    -38       O  
ATOM   2109  CB  ALA B 405      -6.522  12.696   2.182  1.00 36.38           C  
ANISOU 2109  CB  ALA B 405     4074   4636   5112    -76    391      8       C  
ATOM   2110  N   GLN B 406      -3.368  12.835   1.809  1.00 47.57           N  
ANISOU 2110  N   GLN B 406     5549   6004   6520   -121    413    -81       N  
ATOM   2111  CA  GLN B 406      -2.171  13.642   1.583  1.00 51.19           C  
ANISOU 2111  CA  GLN B 406     6035   6416   6997   -142    442   -135       C  
ATOM   2112  C   GLN B 406      -1.414  13.177   0.348  1.00 57.24           C  
ANISOU 2112  C   GLN B 406     6830   7161   7759   -140    437   -140       C  
ATOM   2113  O   GLN B 406      -1.078  13.979  -0.530  1.00 67.70           O  
ANISOU 2113  O   GLN B 406     8175   8433   9113   -143    462   -159       O  
ATOM   2114  CB  GLN B 406      -1.246  13.572   2.797  1.00 56.60           C  
ANISOU 2114  CB  GLN B 406     6722   7122   7661   -168    448   -183       C  
ATOM   2115  CG  GLN B 406      -1.858  13.984   4.112  1.00 72.21           C  
ANISOU 2115  CG  GLN B 406     8673   9124   9640   -171    453   -184       C  
ATOM   2116  CD  GLN B 406      -0.975  13.609   5.286  1.00 89.70           C  
ANISOU 2116  CD  GLN B 406    10891  11364  11826   -195    451   -224       C  
ATOM   2117  NE2 GLN B 406      -1.544  13.637   6.485  1.00 89.56           N  
ANISOU 2117  NE2 GLN B 406    10849  11377  11803   -194    447   -217       N  
ATOM   2118  OE1 GLN B 406       0.201  13.281   5.116  1.00 71.77           O  
ANISOU 2118  OE1 GLN B 406     8645   9086   9540   -213    453   -263       O  
ATOM   2119  N   HIS B 407      -1.138  11.876   0.262  1.00 53.89           N  
ANISOU 2119  N   HIS B 407     6405   6776   7297   -139    406   -121       N  
ATOM   2120  CA  HIS B 407      -0.311  11.361  -0.826  1.00 66.23           C  
ANISOU 2120  CA  HIS B 407     7993   8322   8850   -140    399   -129       C  
ATOM   2121  C   HIS B 407      -1.057  11.320  -2.155  1.00 57.35           C  
ANISOU 2121  C   HIS B 407     6873   7170   7746   -114    392    -86       C  
ATOM   2122  O   HIS B 407      -0.448  11.502  -3.214  1.00 56.82           O  
ANISOU 2122  O   HIS B 407     6830   7066   7693   -114    402   -101       O  
ATOM   2123  CB  HIS B 407       0.249   9.991  -0.447  1.00 74.75           C  
ANISOU 2123  CB  HIS B 407     9070   9449   9883   -145    369   -124       C  
ATOM   2124  CG  HIS B 407       1.433  10.065   0.471  1.00108.18           C  
ANISOU 2124  CG  HIS B 407    13314  13689  14099   -174    381   -183       C  
ATOM   2125  CD2 HIS B 407       1.603  10.706   1.652  1.00102.86           C  
ANISOU 2125  CD2 HIS B 407    12635  13019  13429   -192    399   -219       C  
ATOM   2126  ND1 HIS B 407       2.641   9.463   0.185  1.00127.50           N  
ANISOU 2126  ND1 HIS B 407    15785  16139  16521   -189    377   -216       N  
ATOM   2127  CE1 HIS B 407       3.500   9.718   1.156  1.00100.92           C  
ANISOU 2127  CE1 HIS B 407    12426  12777  13141   -217    391   -274       C  
ATOM   2128  NE2 HIS B 407       2.892  10.465   2.062  1.00 98.81           N  
ANISOU 2128  NE2 HIS B 407    12142  12510  12893   -219    404   -275       N  
ATOM   2129  N   THR B 408      -2.360  11.034  -2.138  1.00 61.30           N  
ANISOU 2129  N   THR B 408     7353   7690   8248    -92    374    -34       N  
ATOM   2130  CA  THR B 408      -3.121  11.080  -3.386  1.00 61.35           C  
ANISOU 2130  CA  THR B 408     7367   7663   8279    -67    370      6       C  
ATOM   2131  C   THR B 408      -3.137  12.486  -3.969  1.00 59.34           C  
ANISOU 2131  C   THR B 408     7126   7348   8073    -65    406    -10       C  
ATOM   2132  O   THR B 408      -3.102  12.659  -5.194  1.00 64.09           O  
ANISOU 2132  O   THR B 408     7747   7909   8697    -52    410      2       O  
ATOM   2133  CB  THR B 408      -4.551  10.583  -3.166  1.00 64.38           C  
ANISOU 2133  CB  THR B 408     7729   8073   8657    -46    349     56       C  
ATOM   2134  CG2 THR B 408      -5.295  10.455  -4.488  1.00 63.89           C  
ANISOU 2134  CG2 THR B 408     7679   7977   8617    -21    340    102       C  
ATOM   2135  OG1 THR B 408      -4.523   9.304  -2.518  1.00 69.43           O  
ANISOU 2135  OG1 THR B 408     8360   8769   9251    -52    322     64       O  
ATOM   2136  N   GLN B 409      -3.175  13.502  -3.107  1.00 67.68           N  
ANISOU 2136  N   GLN B 409     8173   8396   9147    -77    431    -39       N  
ATOM   2137  CA  GLN B 409      -3.105  14.878  -3.578  1.00 65.57           C  
ANISOU 2137  CA  GLN B 409     7920   8070   8924    -79    470    -60       C  
ATOM   2138  C   GLN B 409      -1.690  15.259  -3.989  1.00 63.19           C  
ANISOU 2138  C   GLN B 409     7649   7733   8625   -102    496   -120       C  
ATOM   2139  O   GLN B 409      -1.510  16.046  -4.928  1.00 69.23           O  
ANISOU 2139  O   GLN B 409     8439   8443   9424    -99    523   -132       O  
ATOM   2140  CB  GLN B 409      -3.602  15.830  -2.487  1.00 72.97           C  
ANISOU 2140  CB  GLN B 409     8839   9010   9877    -86    491    -73       C  
ATOM   2141  CG  GLN B 409      -3.757  17.284  -2.905  1.00 89.88           C  
ANISOU 2141  CG  GLN B 409    10993  11091  12065    -85    534    -87       C  
ATOM   2142  CD  GLN B 409      -5.151  17.595  -3.416  1.00100.40           C  
ANISOU 2142  CD  GLN B 409    12312  12413  13422    -55    530    -30       C  
ATOM   2143  NE2 GLN B 409      -5.478  18.879  -3.496  1.00 94.82           N  
ANISOU 2143  NE2 GLN B 409    11610  11664  12754    -53    566    -36       N  
ATOM   2144  OE1 GLN B 409      -5.926  16.692  -3.729  1.00109.49           O  
ANISOU 2144  OE1 GLN B 409    13450  13593  14558    -36    497     18       O  
ATOM   2145  N   ARG B 410      -0.685  14.719  -3.297  1.00 58.79           N  
ANISOU 2145  N   ARG B 410     7097   7206   8036   -126    490   -159       N  
ATOM   2146  CA  ARG B 410       0.695  15.026  -3.646  1.00 59.85           C  
ANISOU 2146  CA  ARG B 410     7262   7310   8168   -152    516   -224       C  
ATOM   2147  C   ARG B 410       1.082  14.395  -4.977  1.00 60.51           C  
ANISOU 2147  C   ARG B 410     7366   7379   8246   -142    503   -213       C  
ATOM   2148  O   ARG B 410       1.840  14.985  -5.756  1.00 69.55           O  
ANISOU 2148  O   ARG B 410     8541   8479   9406   -153    534   -254       O  
ATOM   2149  CB  ARG B 410       1.626  14.528  -2.545  1.00 79.01           C  
ANISOU 2149  CB  ARG B 410     9688   9775  10557   -180    509   -267       C  
ATOM   2150  CG  ARG B 410       2.731  13.590  -3.036  1.00 78.40           C  
ANISOU 2150  CG  ARG B 410     9632   9711  10446   -192    495   -291       C  
ATOM   2151  CD  ARG B 410       3.425  12.868  -1.899  1.00 84.75           C  
ANISOU 2151  CD  ARG B 410    10429  10563  11210   -213    480   -318       C  
ATOM   2152  NE  ARG B 410       3.368  13.624  -0.654  1.00103.15           N  
ANISOU 2152  NE  ARG B 410    12751  12895  13546   -230    499   -349       N  
ATOM   2153  CZ  ARG B 410       4.111  13.355   0.411  1.00109.17           C  
ANISOU 2153  CZ  ARG B 410    13516  13686  14280   -254    497   -390       C  
ATOM   2154  NH1 ARG B 410       4.988  12.364   0.410  1.00102.96           N1+
ANISOU 2154  NH1 ARG B 410    12739  12926  13454   -265    479   -408       N1+
ATOM   2155  NH2 ARG B 410       3.967  14.092   1.509  1.00105.75           N  
ANISOU 2155  NH2 ARG B 410    13074  13253  13856   -268    515   -415       N  
ATOM   2156  N   LEU B 411       0.565  13.195  -5.255  1.00 67.27           N  
ANISOU 2156  N   LEU B 411     8207   8274   9079   -121    462   -158       N  
ATOM   2157  CA  LEU B 411       0.989  12.469  -6.444  1.00 55.48           C  
ANISOU 2157  CA  LEU B 411     6731   6773   7577   -111    446   -147       C  
ATOM   2158  C   LEU B 411       0.407  13.095  -7.705  1.00 53.94           C  
ANISOU 2158  C   LEU B 411     6548   6524   7421    -88    460   -122       C  
ATOM   2159  O   LEU B 411       0.999  12.983  -8.785  1.00 58.47           O  
ANISOU 2159  O   LEU B 411     7144   7071   8000    -86    466   -134       O  
ATOM   2160  CB  LEU B 411       0.600  10.997  -6.322  1.00 52.73           C  
ANISOU 2160  CB  LEU B 411     6366   6479   7190    -97    400    -98       C  
ATOM   2161  CG  LEU B 411       1.260  10.075  -7.343  1.00 82.35           C  
ANISOU 2161  CG  LEU B 411    10134  10232  10921    -93    382    -94       C  
ATOM   2162  CD1 LEU B 411       2.658   9.788  -6.826  1.00 65.25           C  
ANISOU 2162  CD1 LEU B 411     7982   8086   8726   -123    389   -153       C  
ATOM   2163  CD2 LEU B 411       0.489   8.789  -7.527  1.00 75.15           C  
ANISOU 2163  CD2 LEU B 411     9210   9358   9985    -71    341    -31       C  
ATOM   2164  N   LEU B 412      -0.756  13.748  -7.585  1.00 54.72           N  
ANISOU 2164  N   LEU B 412     6633   6608   7550    -70    466    -85       N  
ATOM   2165  CA  LEU B 412      -1.315  14.486  -8.710  1.00 49.51           C  
ANISOU 2165  CA  LEU B 412     5986   5892   6931    -48    484    -63       C  
ATOM   2166  C   LEU B 412      -0.403  15.634  -9.123  1.00 53.96           C  
ANISOU 2166  C   LEU B 412     6581   6402   7521    -68    534   -126       C  
ATOM   2167  O   LEU B 412      -0.353  15.990 -10.305  1.00 50.58           O  
ANISOU 2167  O   LEU B 412     6173   5931   7112    -56    548   -122       O  
ATOM   2168  CB  LEU B 412      -2.707  15.012  -8.359  1.00 43.43           C  
ANISOU 2168  CB  LEU B 412     5195   5120   6185    -29    483    -16       C  
ATOM   2169  CG  LEU B 412      -3.826  13.983  -8.187  1.00 48.10           C  
ANISOU 2169  CG  LEU B 412     5763   5756   6757     -7    441     49       C  
ATOM   2170  CD1 LEU B 412      -5.180  14.670  -8.133  1.00 38.26           C  
ANISOU 2170  CD1 LEU B 412     4501   4497   5538     11    448     91       C  
ATOM   2171  CD2 LEU B 412      -3.797  12.957  -9.310  1.00 50.32           C  
ANISOU 2171  CD2 LEU B 412     6058   6036   7025     10    413     83       C  
ATOM   2172  N   ARG B 413       0.328  16.221  -8.169  1.00 56.14           N  
ANISOU 2172  N   ARG B 413     6862   6680   7791    -99    561   -185       N  
ATOM   2173  CA  ARG B 413       1.278  17.271  -8.519  1.00 58.59           C  
ANISOU 2173  CA  ARG B 413     7206   6949   8109   -125    608   -249       C  
ATOM   2174  C   ARG B 413       2.413  16.720  -9.373  1.00 54.60           C  
ANISOU 2174  C   ARG B 413     6720   6465   7560   -138    595   -272       C  
ATOM   2175  O   ARG B 413       2.822  17.354 -10.352  1.00 71.58           O  
ANISOU 2175  O   ARG B 413     8892   8611   9696   -142    606   -277       O  
ATOM   2176  CB  ARG B 413       1.833  17.938  -7.259  1.00 59.03           C  
ANISOU 2176  CB  ARG B 413     7264   7007   8159   -158    636   -307       C  
ATOM   2177  CG  ARG B 413       0.805  18.698  -6.435  1.00 56.04           C  
ANISOU 2177  CG  ARG B 413     6865   6616   7813   -149    649   -285       C  
ATOM   2178  CD  ARG B 413       1.491  19.568  -5.387  1.00 62.82           C  
ANISOU 2178  CD  ARG B 413     7734   7466   8666   -186    685   -350       C  
ATOM   2179  NE  ARG B 413       0.954  19.362  -4.048  1.00 99.18           N  
ANISOU 2179  NE  ARG B 413    12306  12116  13262   -186    665   -333       N  
ATOM   2180  CZ  ARG B 413       1.589  18.713  -3.080  1.00 94.56           C  
ANISOU 2180  CZ  ARG B 413    11711  11577  12640   -207    647   -361       C  
ATOM   2181  NH1 ARG B 413       2.793  18.198  -3.269  1.00 84.35           N1+
ANISOU 2181  NH1 ARG B 413    10441  10290  11319   -230    648   -409       N1+
ATOM   2182  NH2 ARG B 413       1.002  18.580  -1.894  1.00 85.88           N  
ANISOU 2182  NH2 ARG B 413    10580  10519  11532   -205    630   -341       N  
ATOM   2183  N   ILE B 414       2.934  15.543  -9.021  1.00 47.64           N  
ANISOU 2183  N   ILE B 414     5834   5610   6658   -145    572   -285       N  
ATOM   2184  CA  ILE B 414       4.002  14.949  -9.818  1.00 51.51           C  
ANISOU 2184  CA  ILE B 414     6342   6124   7107   -157    559   -303       C  
ATOM   2185  C   ILE B 414       3.484  14.567 -11.199  1.00 54.35           C  
ANISOU 2185  C   ILE B 414     6704   6474   7474   -126    538   -252       C  
ATOM   2186  O   ILE B 414       4.164  14.778 -12.212  1.00 56.86           O  
ANISOU 2186  O   ILE B 414     7041   6797   7768   -133    541   -263       O  
ATOM   2187  CB  ILE B 414       4.613  13.743  -9.085  1.00 40.39           C  
ANISOU 2187  CB  ILE B 414     4928   4747   5673   -170    538   -326       C  
ATOM   2188  CG1 ILE B 414       5.178  14.177  -7.732  1.00 42.89           C  
ANISOU 2188  CG1 ILE B 414     5243   5079   5972   -203    555   -378       C  
ATOM   2189  CG2 ILE B 414       5.699  13.117  -9.934  1.00 38.22           C  
ANISOU 2189  CG2 ILE B 414     4670   4497   5354   -181    523   -341       C  
ATOM   2190  CD1 ILE B 414       4.571  13.453  -6.554  1.00 57.27           C  
ANISOU 2190  CD1 ILE B 414     7032   6948   7780   -196    523   -345       C  
ATOM   2191  N   GLN B 415       2.277  14.002 -11.263  1.00 63.01           N  
ANISOU 2191  N   GLN B 415     7780   7561   8600    -91    515   -191       N  
ATOM   2192  CA  GLN B 415       1.686  13.671 -12.555  1.00 53.63           C  
ANISOU 2192  CA  GLN B 415     6593   6372   7413    -61    490   -135       C  
ATOM   2193  C   GLN B 415       1.433  14.929 -13.377  1.00 63.84           C  
ANISOU 2193  C   GLN B 415     7899   7646   8712    -58    512   -132       C  
ATOM   2194  O   GLN B 415       1.545  14.901 -14.609  1.00 68.80           O  
ANISOU 2194  O   GLN B 415     8539   8278   9324    -49    501   -117       O  
ATOM   2195  CB  GLN B 415       0.389  12.887 -12.347  1.00 41.80           C  
ANISOU 2195  CB  GLN B 415     5072   4875   5936    -27    459    -64       C  
ATOM   2196  CG  GLN B 415      -0.400  12.608 -13.615  1.00 48.71           C  
ANISOU 2196  CG  GLN B 415     5949   5760   6800      1    427     -3       C  
ATOM   2197  CD  GLN B 415       0.153  11.431 -14.393  1.00 51.88           C  
ANISOU 2197  CD  GLN B 415     6359   6185   7169      6    397      6       C  
ATOM   2198  NE2 GLN B 415      -0.494  11.101 -15.504  1.00 46.86           N  
ANISOU 2198  NE2 GLN B 415     5727   5565   6514     26    366     54       N  
ATOM   2199  OE1 GLN B 415       1.148  10.823 -13.999  1.00 53.90           O  
ANISOU 2199  OE1 GLN B 415     6618   6447   7414    -12    401    -32       O  
ATOM   2200  N   ASP B 416       1.098  16.038 -12.711  1.00 70.37           N  
ANISOU 2200  N   ASP B 416     8724   8455   9561    -66    542   -146       N  
ATOM   2201  CA  ASP B 416       0.881  17.302 -13.407  1.00 70.70           C  
ANISOU 2201  CA  ASP B 416     8780   8477   9606    -64    566   -145       C  
ATOM   2202  C   ASP B 416       2.141  17.768 -14.126  1.00 83.41           C  
ANISOU 2202  C   ASP B 416    10420  10089  11184    -91    587   -193       C  
ATOM   2203  O   ASP B 416       2.070  18.291 -15.245  1.00102.22           O  
ANISOU 2203  O   ASP B 416    12816  12462  13559    -83    593   -182       O  
ATOM   2204  CB  ASP B 416       0.411  18.364 -12.410  1.00 78.53           C  
ANISOU 2204  CB  ASP B 416     9767   9446  10625    -72    599   -157       C  
ATOM   2205  CG  ASP B 416       0.340  19.750 -13.018  1.00 96.34           C  
ANISOU 2205  CG  ASP B 416    12042  11680  12882    -75    632   -164       C  
ATOM   2206  OD1 ASP B 416      -0.172  19.879 -14.149  1.00109.98           O  
ANISOU 2206  OD1 ASP B 416    13775  13405  14606    -54    621   -128       O  
ATOM   2207  OD2 ASP B 416       0.801  20.710 -12.364  1.00106.04           O1-
ANISOU 2207  OD2 ASP B 416    13283  12895  14111   -100    669   -205       O1-
ATOM   2208  N   ILE B 417       3.303  17.584 -13.506  1.00 73.06           N  
ANISOU 2208  N   ILE B 417     9118   8793   9849   -122    596   -246       N  
ATOM   2209  CA  ILE B 417       4.561  18.018 -14.107  1.00 64.73           C  
ANISOU 2209  CA  ILE B 417     8091   7744   8758   -151    615   -289       C  
ATOM   2210  C   ILE B 417       5.169  16.928 -14.980  1.00 74.33           C  
ANISOU 2210  C   ILE B 417     9311   8983   9948   -147    587   -284       C  
ATOM   2211  O   ILE B 417       5.619  17.196 -16.097  1.00 86.86           O  
ANISOU 2211  O   ILE B 417    10918  10567  11517   -150    592   -288       O  
ATOM   2212  CB  ILE B 417       5.542  18.478 -13.013  1.00 60.91           C  
ANISOU 2212  CB  ILE B 417     7618   7271   8255   -189    639   -343       C  
ATOM   2213  CG1 ILE B 417       4.991  19.709 -12.291  1.00 60.49           C  
ANISOU 2213  CG1 ILE B 417     7566   7192   8225   -195    671   -350       C  
ATOM   2214  CG2 ILE B 417       6.914  18.765 -13.608  1.00 81.30           C  
ANISOU 2214  CG2 ILE B 417    10231   9864  10796   -219    651   -382       C  
ATOM   2215  CD1 ILE B 417       4.618  20.844 -13.223  1.00 78.29           C  
ANISOU 2215  CD1 ILE B 417     9840   9417  10489   -187    697   -336       C  
ATOM   2216  N   HIS B 418       5.193  15.688 -14.497  1.00 74.08           N  
ANISOU 2216  N   HIS B 418     9262   8971   9912   -142    557   -276       N  
ATOM   2217  CA  HIS B 418       5.824  14.581 -15.210  1.00 73.41           C  
ANISOU 2217  CA  HIS B 418     9183   8909   9802   -140    531   -273       C  
ATOM   2218  C   HIS B 418       4.847  13.413 -15.197  1.00 73.11           C  
ANISOU 2218  C   HIS B 418     9122   8875   9783   -106    494   -221       C  
ATOM   2219  O   HIS B 418       4.792  12.646 -14.227  1.00 68.13           O  
ANISOU 2219  O   HIS B 418     8477   8256   9155   -108    482   -223       O  
ATOM   2220  CB  HIS B 418       7.165  14.216 -14.572  1.00 65.97           C  
ANISOU 2220  CB  HIS B 418     8250   7994   8822   -174    533   -323       C  
ATOM   2221  CG  HIS B 418       7.808  12.996 -15.154  1.00 75.20           C  
ANISOU 2221  CG  HIS B 418     9422   9189   9964   -172    504   -320       C  
ATOM   2222  CD2 HIS B 418       7.537  12.291 -16.280  1.00 82.08           C  
ANISOU 2222  CD2 HIS B 418    10292  10060  10834   -149    482   -286       C  
ATOM   2223  ND1 HIS B 418       8.893  12.377 -14.570  1.00 86.37           N  
ANISOU 2223  ND1 HIS B 418    10840  10634  11342   -197    497   -353       N  
ATOM   2224  CE1 HIS B 418       9.254  11.340 -15.302  1.00 86.88           C  
ANISOU 2224  CE1 HIS B 418    10907  10715  11389   -189    472   -340       C  
ATOM   2225  NE2 HIS B 418       8.446  11.263 -16.345  1.00 92.04           N  
ANISOU 2225  NE2 HIS B 418    11557  11349  12063   -161    463   -301       N  
ATOM   2226  N   PRO B 419       4.047  13.261 -16.253  1.00 76.64           N  
ANISOU 2226  N   PRO B 419     9566   9314  10240    -76    475   -171       N  
ATOM   2227  CA  PRO B 419       3.096  12.139 -16.309  1.00 63.78           C  
ANISOU 2227  CA  PRO B 419     7918   7694   8621    -45    436   -112       C  
ATOM   2228  C   PRO B 419       3.816  10.801 -16.268  1.00 61.46           C  
ANISOU 2228  C   PRO B 419     7624   7424   8304    -49    413   -119       C  
ATOM   2229  O   PRO B 419       4.651  10.494 -17.122  1.00 65.91           O  
ANISOU 2229  O   PRO B 419     8202   7999   8842    -58    409   -137       O  
ATOM   2230  CB  PRO B 419       2.362  12.358 -17.637  1.00 52.57           C  
ANISOU 2230  CB  PRO B 419     6502   6273   7199    -20    419    -68       C  
ATOM   2231  CG  PRO B 419       2.528  13.805 -17.939  1.00 59.08           C  
ANISOU 2231  CG  PRO B 419     7340   7076   8030    -33    456    -97       C  
ATOM   2232  CD  PRO B 419       3.847  14.217 -17.355  1.00 78.66           C  
ANISOU 2232  CD  PRO B 419     9835   9556  10497    -70    488   -163       C  
ATOM   2233  N   PHE B 420       3.489  10.006 -15.251  1.00 52.81           N  
ANISOU 2233  N   PHE B 420     6513   6334   7218    -44    400   -105       N  
ATOM   2234  CA  PHE B 420       4.052   8.678 -15.066  1.00 60.75           C  
ANISOU 2234  CA  PHE B 420     7517   7360   8204    -47    379   -108       C  
ATOM   2235  C   PHE B 420       3.021   7.609 -14.734  1.00 61.88           C  
ANISOU 2235  C   PHE B 420     7643   7528   8342    -20    338    -36       C  
ATOM   2236  O   PHE B 420       3.379   6.426 -14.702  1.00 57.72           O  
ANISOU 2236  O   PHE B 420     7114   7041   7777    -23    309    -23       O  
ATOM   2237  CB  PHE B 420       5.098   8.702 -13.944  1.00 49.85           C  
ANISOU 2237  CB  PHE B 420     6140   5997   6802    -84    398   -174       C  
ATOM   2238  CG  PHE B 420       4.500   8.915 -12.586  1.00 49.78           C  
ANISOU 2238  CG  PHE B 420     6110   6013   6791    -90    394   -163       C  
ATOM   2239  CD1 PHE B 420       4.107  10.180 -12.186  1.00 57.05           C  
ANISOU 2239  CD1 PHE B 420     7030   6900   7747    -94    427   -181       C  
ATOM   2240  CD2 PHE B 420       4.306   7.854 -11.721  1.00 50.63           C  
ANISOU 2240  CD2 PHE B 420     6199   6178   6863    -89    358   -131       C  
ATOM   2241  CE1 PHE B 420       3.544  10.387 -10.946  1.00 51.53           C  
ANISOU 2241  CE1 PHE B 420     6311   6225   7045    -98    423   -170       C  
ATOM   2242  CE2 PHE B 420       3.742   8.056 -10.477  1.00 54.74           C  
ANISOU 2242  CE2 PHE B 420     6698   6721   7380    -93    356   -122       C  
ATOM   2243  CZ  PHE B 420       3.362   9.325 -10.092  1.00 40.25           C  
ANISOU 2243  CZ  PHE B 420     4861   4853   5579    -98    387   -141       C  
ATOM   2244  N   ALA B 421       1.770   7.978 -14.479  1.00 58.65           N  
ANISOU 2244  N   ALA B 421     7221   7107   7957      1    332     11       N  
ATOM   2245  CA  ALA B 421       0.789   7.020 -13.996  1.00 49.81           C  
ANISOU 2245  CA  ALA B 421     6086   6022   6818     18    295     74       C  
ATOM   2246  C   ALA B 421       0.388   6.049 -15.096  1.00 45.79           C  
ANISOU 2246  C   ALA B 421     5587   5520   6290     42    258    125       C  
ATOM   2247  O   ALA B 421       0.172   6.438 -16.247  1.00 57.75           O  
ANISOU 2247  O   ALA B 421     7115   7038   7789     47    251    130       O  
ATOM   2248  CB  ALA B 421      -0.445   7.746 -13.461  1.00 42.12           C  
ANISOU 2248  CB  ALA B 421     5097   5034   5871     30    301    105       C  
ATOM   2249  N   THR B 422       0.301   4.774 -14.733  1.00 47.90           N  
ANISOU 2249  N   THR B 422     5854   5816   6532     48    230    157       N  
ATOM   2250  CA  THR B 422      -0.226   3.768 -15.633  1.00 43.68           C  
ANISOU 2250  CA  THR B 422     5333   5322   5940     58    185    193       C  
ATOM   2251  C   THR B 422      -1.707   4.041 -15.899  1.00 44.54           C  
ANISOU 2251  C   THR B 422     5444   5447   6033     66    170    223       C  
ATOM   2252  O   THR B 422      -2.351   4.788 -15.157  1.00 42.81           O  
ANISOU 2252  O   THR B 422     5209   5212   5845     68    187    233       O  
ATOM   2253  CB  THR B 422      -0.040   2.375 -15.032  1.00 26.74           C  
ANISOU 2253  CB  THR B 422     3188   3209   3764     58    161    213       C  
ATOM   2254  CG2 THR B 422       1.410   2.160 -14.623  1.00 41.61           C  
ANISOU 2254  CG2 THR B 422     5066   5096   5647     39    177    168       C  
ATOM   2255  OG1 THR B 422      -0.879   2.236 -13.879  1.00 35.74           O  
ANISOU 2255  OG1 THR B 422     4312   4359   4908     62    159    243       O  
ATOM   2256  N   PRO B 423      -2.267   3.465 -16.968  1.00 50.68           N  
ANISOU 2256  N   PRO B 423     6242   6250   6764     68    140    230       N  
ATOM   2257  CA  PRO B 423      -3.691   3.704 -17.258  1.00 40.95           C  
ANISOU 2257  CA  PRO B 423     4975   5064   5521     35    157    243       C  
ATOM   2258  C   PRO B 423      -4.617   3.357 -16.106  1.00 43.37           C  
ANISOU 2258  C   PRO B 423     5305   5346   5829     75    129    275       C  
ATOM   2259  O   PRO B 423      -5.627   4.044 -15.912  1.00 52.34           O  
ANISOU 2259  O   PRO B 423     6430   6474   6984     79    139    292       O  
ATOM   2260  CB  PRO B 423      -3.951   2.816 -18.482  1.00 43.02           C  
ANISOU 2260  CB  PRO B 423     5255   5318   5772     85    119    256       C  
ATOM   2261  CG  PRO B 423      -2.619   2.709 -19.146  1.00 43.86           C  
ANISOU 2261  CG  PRO B 423     5354   5443   5866     33    145    232       C  
ATOM   2262  CD  PRO B 423      -1.605   2.700 -18.042  1.00 35.58           C  
ANISOU 2262  CD  PRO B 423     4332   4364   4822     77    121    209       C  
ATOM   2263  N   LEU B 424      -4.307   2.313 -15.334  1.00 45.48           N  
ANISOU 2263  N   LEU B 424     5570   5632   6078     72    118    282       N  
ATOM   2264  CA  LEU B 424      -5.156   1.956 -14.202  1.00 37.39           C  
ANISOU 2264  CA  LEU B 424     4529   4623   5055     74    117    309       C  
ATOM   2265  C   LEU B 424      -5.051   2.987 -13.083  1.00 42.37           C  
ANISOU 2265  C   LEU B 424     5131   5227   5741     77    146    320       C  
ATOM   2266  O   LEU B 424      -6.048   3.290 -12.416  1.00 42.04           O  
ANISOU 2266  O   LEU B 424     5072   5187   5715     82    153    345       O  
ATOM   2267  CB  LEU B 424      -4.791   0.562 -13.694  1.00 32.08           C  
ANISOU 2267  CB  LEU B 424     3864   3981   4344     69     97    309       C  
ATOM   2268  CG  LEU B 424      -5.628   0.031 -12.531  1.00 37.46           C  
ANISOU 2268  CG  LEU B 424     4532   4683   5020     70     94    335       C  
ATOM   2269  CD1 LEU B 424      -7.114   0.177 -12.829  1.00 33.14           C  
ANISOU 2269  CD1 LEU B 424     3983   4138   4470     73     94    350       C  
ATOM   2270  CD2 LEU B 424      -5.279  -1.420 -12.253  1.00 23.00           C  
ANISOU 2270  CD2 LEU B 424     2714   2882   3143     63     74    326       C  
ATOM   2271  N   MET B 425      -3.852   3.533 -12.859  1.00 45.23           N  
ANISOU 2271  N   MET B 425     5488   5560   6139     74    168    298       N  
ATOM   2272  CA  MET B 425      -3.688   4.566 -11.840  1.00 37.63           C  
ANISOU 2272  CA  MET B 425     4503   4571   5226     70    202    282       C  
ATOM   2273  C   MET B 425      -4.403   5.854 -12.225  1.00 45.11           C  
ANISOU 2273  C   MET B 425     5445   5482   6212     77    223    287       C  
ATOM   2274  O   MET B 425      -4.888   6.577 -11.349  1.00 52.44           O  
ANISOU 2274  O   MET B 425     6354   6411   7159     72    241    279       O  
ATOM   2275  CB  MET B 425      -2.204   4.849 -11.617  1.00 41.21           C  
ANISOU 2275  CB  MET B 425     4955   5035   5669     44    218    212       C  
ATOM   2276  CG  MET B 425      -1.395   3.666 -11.132  1.00 38.48           C  
ANISOU 2276  CG  MET B 425     4610   4735   5274     29    199    195       C  
ATOM   2277  SD  MET B 425       0.236   4.186 -10.568  1.00 46.19           S  
ANISOU 2277  SD  MET B 425     5582   5734   6236     -9    224    110       S  
ATOM   2278  CE  MET B 425      -0.184   5.582  -9.527  1.00 47.15           C  
ANISOU 2278  CE  MET B 425     5684   5847   6385    -22    255     84       C  
ATOM   2279  N   GLN B 426      -4.467   6.155 -13.524  1.00 43.41           N  
ANISOU 2279  N   GLN B 426     5249   5268   5978     79    215    277       N  
ATOM   2280  CA  GLN B 426      -5.164   7.350 -13.985  1.00 44.43           C  
ANISOU 2280  CA  GLN B 426     5375   5377   6127     82    231    276       C  
ATOM   2281  C   GLN B 426      -6.659   7.264 -13.699  1.00 39.50           C  
ANISOU 2281  C   GLN B 426     4740   4771   5498     90    221    317       C  
ATOM   2282  O   GLN B 426      -7.299   8.274 -13.385  1.00 48.79           O  
ANISOU 2282  O   GLN B 426     5902   5927   6709     94    243    325       O  
ATOM   2283  CB  GLN B 426      -4.902   7.555 -15.476  1.00 49.58           C  
ANISOU 2283  CB  GLN B 426     6050   6032   6756     81    221    259       C  
ATOM   2284  CG  GLN B 426      -3.530   8.135 -15.770  1.00 55.62           C  
ANISOU 2284  CG  GLN B 426     6821   6770   7541     73    245    215       C  
ATOM   2285  CD  GLN B 426      -3.117   7.959 -17.216  1.00 65.75           C  
ANISOU 2285  CD  GLN B 426     8126   8063   8793     72    229    203       C  
ATOM   2286  NE2 GLN B 426      -1.813   7.900 -17.455  1.00 64.33           N  
ANISOU 2286  NE2 GLN B 426     7952   7871   8617     64    242    168       N  
ATOM   2287  OE1 GLN B 426      -3.960   7.868 -18.108  1.00 71.44           O  
ANISOU 2287  OE1 GLN B 426     8858   8801   9485     78    207    220       O  
ATOM   2288  N   GLU B 427      -7.228   6.060 -13.799  1.00 37.61           N  
ANISOU 2288  N   GLU B 427     4507   4568   5215     91    192    338       N  
ATOM   2289  CA  GLU B 427      -8.652   5.881 -13.532  1.00 42.89           C  
ANISOU 2289  CA  GLU B 427     5164   5255   5878     96    187    372       C  
ATOM   2290  C   GLU B 427      -8.960   6.101 -12.058  1.00 51.64           C  
ANISOU 2290  C   GLU B 427     6243   6356   7021     99    204    395       C  
ATOM   2291  O   GLU B 427     -10.011   6.653 -11.711  1.00 57.76           O  
ANISOU 2291  O   GLU B 427     6999   7127   7819    106    217    420       O  
ATOM   2292  CB  GLU B 427      -9.093   4.484 -13.970  1.00 37.38           C  
ANISOU 2292  CB  GLU B 427     4482   4593   5126     92    156    377       C  
ATOM   2293  CG  GLU B 427      -9.042   4.264 -15.474  1.00 70.50           C  
ANISOU 2293  CG  GLU B 427     8706   8793   9288     89    139    355       C  
ATOM   2294  CD  GLU B 427      -9.616   2.923 -15.897  1.00 65.06           C  
ANISOU 2294  CD  GLU B 427     8022   8132   8566     74    128    370       C  
ATOM   2295  OE1 GLU B 427      -9.966   2.113 -15.012  1.00 54.69           O  
ANISOU 2295  OE1 GLU B 427     6636   6891   7252     79    131    346       O  
ATOM   2296  OE2 GLU B 427      -9.716   2.681 -17.118  1.00 60.35           O1-
ANISOU 2296  OE2 GLU B 427     7353   7593   7983     80    139    340       O1-
ATOM   2297  N   LEU B 428      -8.065   5.655 -11.179  1.00 52.14           N  
ANISOU 2297  N   LEU B 428     6302   6419   7090     96    206    387       N  
ATOM   2298  CA  LEU B 428      -8.289   5.749  -9.711  1.00 55.71           C  
ANISOU 2298  CA  LEU B 428     6727   6891   7550     88    217    379       C  
ATOM   2299  C   LEU B 428      -8.159   7.173  -9.191  1.00 59.09           C  
ANISOU 2299  C   LEU B 428     7138   7304   8010     78    249    339       C  
ATOM   2300  O   LEU B 428      -8.617   7.415  -8.070  1.00 68.96           O  
ANISOU 2300  O   LEU B 428     8363   8584   9256     68    257    321       O  
ATOM   2301  CB  LEU B 428      -7.210   4.913  -9.033  1.00 61.27           C  
ANISOU 2301  CB  LEU B 428     7431   7633   8217     71    205    343       C  
ATOM   2302  CG  LEU B 428      -7.351   3.407  -9.174  1.00 65.36           C  
ANISOU 2302  CG  LEU B 428     7965   8170   8696     80    175    380       C  
ATOM   2303  CD1 LEU B 428      -6.033   2.741  -8.831  1.00 53.34           C  
ANISOU 2303  CD1 LEU B 428     6448   6674   7143     64    167    340       C  
ATOM   2304  CD2 LEU B 428      -8.468   2.912  -8.275  1.00 48.95           C  
ANISOU 2304  CD2 LEU B 428     5873   6126   6601     83    165    412       C  
ATOM   2305  N   PHE B 429      -7.486   8.048  -9.928  1.00 59.31           N  
ANISOU 2305  N   PHE B 429     7179   7284   8070     81    267    324       N  
ATOM   2306  CA  PHE B 429      -7.237   9.424  -9.443  1.00 59.08           C  
ANISOU 2306  CA  PHE B 429     7140   7237   8072     71    299    283       C  
ATOM   2307  C   PHE B 429      -8.243  10.386 -10.047  1.00 70.83           C  
ANISOU 2307  C   PHE B 429     8624   8688   9599     87    317    314       C  
ATOM   2308  O   PHE B 429      -8.722  11.275  -9.331  1.00 85.20           O  
ANISOU 2308  O   PHE B 429    10433  10498  11441     79    344    288       O  
ATOM   2309  CB  PHE B 429      -5.845   9.851  -9.875  1.00 64.08           C  
ANISOU 2309  CB  PHE B 429     7791   7843   8715     59    317    233       C  
ATOM   2310  CG  PHE B 429      -4.756   9.167  -9.101  1.00 79.57           C  
ANISOU 2310  CG  PHE B 429     9751   9844  10639     36    309    190       C  
ATOM   2311  CD1 PHE B 429      -4.961   8.799  -7.784  1.00 87.18           C  
ANISOU 2311  CD1 PHE B 429    10693  10861  11571     24    297    183       C  
ATOM   2312  CD2 PHE B 429      -3.540   8.887  -9.692  1.00 85.93           C  
ANISOU 2312  CD2 PHE B 429    10575  10636  11440     27    313    155       C  
ATOM   2313  CE1 PHE B 429      -3.965   8.165  -7.064  1.00 92.82           C  
ANISOU 2313  CE1 PHE B 429    11406  11612  12248      3    290    145       C  
ATOM   2314  CE2 PHE B 429      -2.550   8.240  -8.977  1.00 89.47           C  
ANISOU 2314  CE2 PHE B 429    11020  11124  11849      4    306    116       C  
ATOM   2315  CZ  PHE B 429      -2.765   7.884  -7.666  1.00 93.75           C  
ANISOU 2315  CZ  PHE B 429    11543  11717  12361     -8    294    114       C  
ATOM   2316  N   GLY B 430      -8.532  10.209 -11.327  1.00 74.74           N  
ANISOU 2316  N   GLY B 430     9134   9170  10095    105    303    364       N  
ATOM   2317  CA  GLY B 430      -9.455  11.109 -12.035  1.00 88.36           C  
ANISOU 2317  CA  GLY B 430    10854  10885  11832    112    315    377       C  
ATOM   2318  C   GLY B 430      -8.839  11.572 -13.338  1.00101.35           C  
ANISOU 2318  C   GLY B 430    12523  12513  13472    108    322    345       C  
ATOM   2319  O   GLY B 430      -9.588  12.113 -14.164  1.00125.78           O  
ANISOU 2319  O   GLY B 430    15615  15587  16588    111    345    343       O  
ATOM   2320  N   ILE B 431      -7.530  11.362 -13.516  1.00 79.04           N  
ANISOU 2320  N   ILE B 431     9719   9697  10614    101    304    319       N  
ATOM   2321  CA  ILE B 431      -6.811  11.841 -14.733  1.00 93.41           C  
ANISOU 2321  CA  ILE B 431    11560  11504  12426     97    310    288       C  
ATOM   2322  C   ILE B 431      -7.556  11.345 -15.974  1.00 95.25           C  
ANISOU 2322  C   ILE B 431    11810  11763  12616    101    279    303       C  
ATOM   2323  O   ILE B 431      -7.458  10.145 -16.278  1.00 92.13           O  
ANISOU 2323  O   ILE B 431    11432  11384  12187     98    257    289       O  
ATOM   2324  CB  ILE B 431      -5.337  11.404 -14.688  1.00 84.55           C  
ANISOU 2324  CB  ILE B 431    10450  10370  11304     86    317    245       C  
ATOM   2325  CG1 ILE B 431      -4.730  11.642 -13.303  1.00 77.27           C  
ANISOU 2325  CG1 ILE B 431     9511   9432  10416     78    339    228       C  
ATOM   2326  CG2 ILE B 431      -4.534  12.095 -15.779  1.00 85.45           C  
ANISOU 2326  CG2 ILE B 431    10580  10460  11428     79    342    206       C  
ATOM   2327  CD1 ILE B 431      -3.619  10.690 -12.945  1.00 66.78           C  
ANISOU 2327  CD1 ILE B 431     8192   8094   9088     63    349    180       C  
ATOM   2328  N   THR B 432      -8.261  12.245 -16.668  1.00 30.00           N  
ATOM   2329  CA  THR B 432      -9.122  11.843 -17.819  1.00 30.00           C  
ATOM   2330  C   THR B 432      -8.328  11.676 -19.123  1.00 30.00           C  
ATOM   2331  O   THR B 432      -7.240  12.283 -19.243  1.00 30.00           O  
ATOM   2332  CB  THR B 432     -10.270  12.843 -18.002  1.00 30.00           C  
ATOM   2333  CG2 THR B 432     -11.399  12.625 -17.019  1.00 30.00           C  
ATOM   2334  OG1 THR B 432      -9.757  14.167 -17.860  1.00 30.00           O  
ATOM   2335  N   GLY B 433      -8.869  10.893 -20.065  1.00 30.00           N  
ATOM   2336  CA  GLY B 433      -8.212  10.677 -21.369  1.00 30.00           C  
ATOM   2337  C   GLY B 433      -8.529  11.778 -22.369  1.00 30.00           C  
ATOM   2338  O   GLY B 433      -7.570  12.325 -22.954  1.00 30.00           O  
ATOM   2339  N   SER B 434      -9.813  12.099 -22.571  1.00 30.00           N  
ATOM   2340  CA  SER B 434     -10.212  13.108 -23.589  1.00 30.00           C  
ATOM   2341  C   SER B 434      -9.701  14.496 -23.192  1.00 30.00           C  
ATOM   2342  O   SER B 434      -9.427  15.286 -24.118  1.00 30.00           O  
ATOM   2343  CB  SER B 434     -11.702  13.118 -23.788  1.00 30.00           C  
ATOM   2344  OG  SER B 434     -12.037  13.656 -25.059  1.00 30.00           O  
TER   
HETATM 2345  C01 WT1 B 502       7.551  -1.714  -1.654  1.00 48.99           C  
HETATM 2346  C02 WT1 B 502       7.590  -0.450  -2.484  1.00 53.15           C  
HETATM 2347  C03 WT1 B 502       6.661   0.668  -2.019  1.00 62.81           C  
HETATM 2348  C04 WT1 B 502       7.158   1.345  -0.735  1.00 41.38           C  
HETATM 2349  C05 WT1 B 502       6.277   0.810   0.397  1.00 42.93           C  
HETATM 2350  C06 WT1 B 502       5.741   1.933   1.258  1.00 44.93           C  
HETATM 2351  O07 WT1 B 502       6.932   2.737  -0.853  1.00 64.17           O  
HETATM 2352  C08 WT1 B 502       7.667   3.574  -1.658  1.00 69.34           C  
HETATM 2353  C09 WT1 B 502       9.039   3.786  -1.539  1.00 66.99           C  
HETATM 2354  C10 WT1 B 502       9.759   4.659  -2.358  1.00 73.80           C  
HETATM 2355  C11 WT1 B 502       9.161   5.408  -3.366  1.00 77.17           C  
HETATM 2356  C12 WT1 B 502       9.985   6.364  -4.244  1.00 63.71           C  
HETATM 2357  C13 WT1 B 502       9.496   6.451  -5.693  1.00 62.70           C  
HETATM 2358  C14 WT1 B 502      11.472   6.040  -4.381  1.00 67.18           C  
HETATM 2359  C15 WT1 B 502       9.907   7.796  -3.720  1.00 71.10           C  
HETATM 2360  C16 WT1 B 502       7.788   5.193  -3.466  1.00 75.06           C  
HETATM 2361  C17 WT1 B 502       7.026   4.310  -2.661  1.00 73.63           C  
HETATM 2362  N18 WT1 B 502       5.644   4.220  -2.889  1.00 78.43           N  
HETATM 2363  C19 WT1 B 502       4.918   4.367  -4.076  1.00 72.35           C  
HETATM 2364  O20 WT1 B 502       5.439   4.608  -5.139  1.00 59.05           O  
HETATM 2365  C21 WT1 B 502       3.455   4.232  -4.016  1.00 63.33           C  
HETATM 2366  N22 WT1 B 502       2.809   3.540  -2.986  1.00 50.03           N  
HETATM 2367  N23 WT1 B 502       1.552   3.574  -3.146  1.00 74.55           N  
HETATM 2368  N24 WT1 B 502       1.259   4.294  -4.276  1.00 82.98           N  
HETATM 2369  C25 WT1 B 502      -0.075   4.495  -4.692  1.00 80.92           C  
HETATM 2370  C26 WT1 B 502      -0.787   3.415  -5.202  1.00 71.09           C  
HETATM 2371  C27 WT1 B 502      -2.098   3.561  -5.618  1.00 82.19           C  
HETATM 2372  O28 WT1 B 502      -2.730   2.449  -6.115  1.00 70.93           O  
HETATM 2373  C29 WT1 B 502      -2.232   1.909  -7.314  1.00 50.70           C  
HETATM 2374  C30 WT1 B 502      -2.713   4.824  -5.511  1.00 74.58           C  
HETATM 2375  O31 WT1 B 502      -3.987   4.984  -5.914  1.00 84.85           O  
HETATM 2376  C32 WT1 B 502      -4.155   4.978  -7.293  1.00 83.54           C  
HETATM 2377  C33 WT1 B 502      -2.013   5.905  -5.003  1.00 77.61           C  
HETATM 2378  C34 WT1 B 502      -0.702   5.747  -4.589  1.00 85.54           C  
HETATM 2379  O35 WT1 B 502       0.030   6.773  -4.080  1.00 68.81           O  
HETATM 2380  C36 WT1 B 502      -0.666   7.841  -3.501  1.00 95.22           C  
HETATM 2381  C37 WT1 B 502       2.450   4.728  -4.842  1.00 73.49           C  
HETATM 2382  C38 WT1 B 502       2.489   5.531  -6.077  1.00 54.18           C  
CONECT    1    2
CONECT    2    1    3
CONECT    3    2    4    4    5
CONECT    4    3    3
CONECT    5    3    6
CONECT    6    5    7    9
CONECT    7    6    8    8   13
CONECT    8    7    7
CONECT    9    6   10
CONECT   10    9   11   12
CONECT   11   10
CONECT   12   10
CONECT   13    7   14
CONECT   14   13   15   17
CONECT   15   14   16   16   20
CONECT   16   15   15
CONECT   17   14   18   19
CONECT   18   17
CONECT   19   17
CONECT   20   15   21
CONECT   21   20   22   24
CONECT   22   21   23   23   29
CONECT   23   22   22
CONECT   24   21   25
CONECT   25   24   26
CONECT   26   25   27   27   28
CONECT   27   26   26
CONECT   28   26
CONECT   29   22   30
CONECT   30   29   31   33
CONECT   31   30   32   32   38
CONECT   32   31   31
CONECT   33   30   34
CONECT   34   33   35
CONECT   35   34   36   36   37
CONECT   36   35   35
CONECT   37   35
CONECT   38   31   39
CONECT   39   38   40   42
CONECT   40   39   41   41   47
CONECT   41   40   40
CONECT   42   39   43
CONECT   43   42   44
CONECT   44   43   45   46   46
CONECT   45   44
CONECT   46   44   44
CONECT   47   40   48
CONECT   48   47   49   51
CONECT   49   48   50   50   58
CONECT   50   49   49
CONECT   51   48   52
CONECT   52   51   53
CONECT   53   52   54
CONECT   54   53   55
CONECT   55   54   56   56   57
CONECT   56   55   55
CONECT   57   55
CONECT   58   49   59
CONECT   59   58   60   62
CONECT   60   59   61   61   66
CONECT   61   60   60
CONECT   62   59   63
CONECT   63   62   64
CONECT   64   63   65
CONECT   65   64
CONECT   66   60   67
CONECT   67   66   68   70
CONECT   68   67   69   69   74
CONECT   69   68   68
CONECT   70   67   71
CONECT   71   70   72
CONECT   72   71   73
CONECT   73   72
CONECT   74   68   75
CONECT   75   74   76   78
CONECT   76   75   77   77   82
CONECT   77   76   76
CONECT   78   75   79   80
CONECT   79   78   81
CONECT   80   78
CONECT   81   79
CONECT   82   76   83
CONECT   83   82   84   86
CONECT   84   83   85   85   93
CONECT   85   84   84
CONECT   86   83   87
CONECT   87   86   88
CONECT   88   87   89
CONECT   89   88   90
CONECT   90   89   91   91   92
CONECT   91   90   90
CONECT   92   90
CONECT   93   84   94
CONECT   94   93   95   97
CONECT   95   94   96   96  102
CONECT   96   95   95
CONECT   97   94   98
CONECT   98   97   99
CONECT   99   98  100  100  101
CONECT  100   99   99
CONECT  101   99
CONECT  102   95  103
CONECT  103  102  104  106
CONECT  104  103  105  105  110
CONECT  105  104  104
CONECT  106  103  107
CONECT  107  106  108  109
CONECT  108  107
CONECT  109  107
CONECT  110  104  111
CONECT  111  110  112  114
CONECT  112  111  113  113  118
CONECT  113  112  112
CONECT  114  111  115
CONECT  115  114  116
CONECT  116  115  117
CONECT  117  116
CONECT  118  112  119
CONECT  119  118  120  122
CONECT  120  119  121  121  126
CONECT  121  120  120
CONECT  122  119  123
CONECT  123  122  124  124  125
CONECT  124  123  123
CONECT  125  123
CONECT  126  120  127
CONECT  127  126  128  130
CONECT  128  127  129  129  131
CONECT  129  128  128
CONECT  130  127
CONECT  131  128  132
CONECT  132  131  133  135
CONECT  133  132  134  134  140
CONECT  134  133  133
CONECT  135  132  136
CONECT  136  135  137
CONECT  137  136  138  139  139
CONECT  138  137
CONECT  139  137  137
CONECT  140  133  141
CONECT  141  140  142  144
CONECT  142  141  143  143  148
CONECT  143  142  142
CONECT  144  141  145
CONECT  145  144  146
CONECT  146  145  147
CONECT  147  146
CONECT  148  142  149
CONECT  149  148  150  152
CONECT  150  149  151  151  157
CONECT  151  150  150
CONECT  152  149  153
CONECT  153  152  154
CONECT  154  153  155
CONECT  155  154  156
CONECT  156  155
CONECT  157  150  158
CONECT  158  157  159  161
CONECT  159  158  160  160  164
CONECT  160  159  159
CONECT  161  158  162  163
CONECT  162  161
CONECT  163  161
CONECT  164  159  165
CONECT  165  164  166  168
CONECT  166  165  167  167  175
CONECT  167  166  166
CONECT  168  165  169
CONECT  169  168  170  170  171
CONECT  170  169  169  172
CONECT  171  169  173  173
CONECT  172  170  174  174
CONECT  173  171  171  174
CONECT  174  172  172  173
CONECT  175  166  176
CONECT  176  175  177  179
CONECT  177  176  178  178  183
CONECT  178  177  177
CONECT  179  176  180
CONECT  180  179  181  181  182
CONECT  181  180  180
CONECT  182  180
CONECT  183  177  184
CONECT  184  183  185  187
CONECT  185  184  186  186  190
CONECT  186  185  185
CONECT  187  184  188  189
CONECT  188  187
CONECT  189  187
CONECT  190  185  191
CONECT  191  190  192  194
CONECT  192  191  193  193  197
CONECT  193  192  192
CONECT  194  191  195  196
CONECT  195  194
CONECT  196  194
CONECT  197  192  198
CONECT  198  197  199  201
CONECT  199  198  200  200  208
CONECT  200  199  199
CONECT  201  198  202
CONECT  202  201  203  203  204
CONECT  203  202  202  205
CONECT  204  202  206  206
CONECT  205  203  207  207
CONECT  206  204  204  207
CONECT  207  205  205  206
CONECT  208  199  209
CONECT  209  208  210  212
CONECT  210  209  211  211  214
CONECT  211  210  210
CONECT  212  209  213
CONECT  213  212
CONECT  214  210  215
CONECT  215  214  216  218
CONECT  216  215  217  217  224
CONECT  217  216  216
CONECT  218  215  219
CONECT  219  218  220  220  221
CONECT  220  219  219  223
CONECT  221  219  222  222
CONECT  222  221  221  223
CONECT  223  220  222
CONECT  224  216  225
CONECT  225  224  226  228
CONECT  226  225  227  227  235
CONECT  227  226  226
CONECT  228  225  229
CONECT  229  228  230  230  231
CONECT  230  229  229  232
CONECT  231  229  233  233
CONECT  232  230  234  234
CONECT  233  231  231  234
CONECT  234  232  232  233
CONECT  235  226  236
CONECT  236  235  237  239
CONECT  237  236  238  238  244
CONECT  238  237  237
CONECT  239  236  240
CONECT  240  239  241
CONECT  241  240  242
CONECT  242  241  243
CONECT  243  242
CONECT  244  237  245
CONECT  245  244  246  248
CONECT  246  245  247  247  252
CONECT  247  246  246
CONECT  248  245  249
CONECT  249  248  250  251  251
CONECT  250  249
CONECT  251  249  249
CONECT  252  246  253
CONECT  253  252  254  256
CONECT  254  253  255  255  263
CONECT  255  254  254
CONECT  256  253  257
CONECT  257  256  258  258  259
CONECT  258  257  257  260
CONECT  259  257  261  261
CONECT  260  258  262  262
CONECT  261  259  259  262
CONECT  262  260  260  261
CONECT  263  254  264
CONECT  264  263  265  267
CONECT  265  264  266  266  274
CONECT  266  265  265
CONECT  267  264  268
CONECT  268  267  269
CONECT  269  268  270
CONECT  270  269  271
CONECT  271  270  272  272  273
CONECT  272  271  271
CONECT  273  271
CONECT  274  265  275
CONECT  275  274  276  278
CONECT  276  275  277  277  282
CONECT  277  276  276
CONECT  278  275  279
CONECT  279  278  280  281
CONECT  280  279
CONECT  281  279
CONECT  282  276  283  288
CONECT  283  282  284  286
CONECT  284  283  285  285  289
CONECT  285  284  284
CONECT  286  283  287
CONECT  287  286  288
CONECT  288  282  287
CONECT  289  284  290
CONECT  290  289  291
CONECT  291  290  292  292  293
CONECT  292  291  291
CONECT  293  291  294
CONECT  294  293  295  297
CONECT  295  294  296  296  300
CONECT  296  295  295
CONECT  297  294  298  299
CONECT  298  297
CONECT  299  297
CONECT  300  295  301
CONECT  301  300  302  304
CONECT  302  301  303  303  308
CONECT  303  302  302
CONECT  304  301  305
CONECT  305  304  306  307
CONECT  306  305
CONECT  307  305
CONECT  308  302  309
CONECT  309  308  310  312
CONECT  310  309  311  311  314
CONECT  311  310  310
CONECT  312  309  313
CONECT  313  312
CONECT  314  310  315
CONECT  315  314  316  318
CONECT  316  315  317  317  320
CONECT  317  316  316
CONECT  318  315  319
CONECT  319  318
CONECT  320  316  321
CONECT  321  320  322
CONECT  322  321  323  323  324
CONECT  323  322  322
CONECT  324  322  325
CONECT  325  324  326  328
CONECT  326  325  327  327  330
CONECT  327  326  326
CONECT  328  325  329
CONECT  329  328
CONECT  330  326  331
CONECT  331  330  332  334
CONECT  332  331  333  333  339
CONECT  333  332  332
CONECT  334  331  335
CONECT  335  334  336
CONECT  336  335  337  337  338
CONECT  337  336  336
CONECT  338  336
CONECT  339  332  340
CONECT  340  339  341  343
CONECT  341  340  342  342  347
CONECT  342  341  341
CONECT  343  340  344
CONECT  344  343  345  346
CONECT  345  344
CONECT  346  344
CONECT  347  341  348  353
CONECT  348  347  349  351
CONECT  349  348  350  350  354
CONECT  350  349  349
CONECT  351  348  352
CONECT  352  351  353
CONECT  353  347  352
CONECT  354  349  355
CONECT  355  354  356  358
CONECT  356  355  357  357  363
CONECT  357  356  356
CONECT  358  355  359
CONECT  359  358  360
CONECT  360  359  361  361  362
CONECT  361  360  360
CONECT  362  360
CONECT  363  356  364
CONECT  364  363  365  367
CONECT  365  364  366  366  369
CONECT  366  365  365
CONECT  367  364  368
CONECT  368  367
CONECT  369  365  370
CONECT  370  369  371  373
CONECT  371  370  372  372  377
CONECT  372  371  371
CONECT  373  370  374
CONECT  374  373  375  376
CONECT  375  374
CONECT  376  374
CONECT  377  371  378
CONECT  378  377  379  381
CONECT  379  378  380  380  386
CONECT  380  379  379
CONECT  381  378  382
CONECT  382  381  383
CONECT  383  382  384  385  385
CONECT  384  383
CONECT  385  383  383
CONECT  386  379  387
CONECT  387  386  388  390
CONECT  388  387  389  389  391
CONECT  389  388  388
CONECT  390  387
CONECT  391  388  392  397
CONECT  392  391  393  395
CONECT  393  392  394  394  398
CONECT  394  393  393
CONECT  395  392  396
CONECT  396  395  397
CONECT  397  391  396
CONECT  398  393  399
CONECT  399  398  400  402
CONECT  400  399  401  401  404
CONECT  401  400  400
CONECT  402  399  403
CONECT  403  402
CONECT  404  400  405
CONECT  405  404  406  408
CONECT  406  405  407  407  415
CONECT  407  406  406
CONECT  408  405  409
CONECT  409  408  410
CONECT  410  409  411
CONECT  411  410  412
CONECT  412  411  413  413  414
CONECT  413  412  412
CONECT  414  412
CONECT  415  406  416
CONECT  416  415  417  419
CONECT  417  416  418  418  424
CONECT  418  417  417
CONECT  419  416  420
CONECT  420  419  421
CONECT  421  420  422  422  423
CONECT  422  421  421
CONECT  423  421
CONECT  424  417  425
CONECT  425  424  426  428
CONECT  426  425  427  427  433
CONECT  427  426  426
CONECT  428  425  429
CONECT  429  428  430
CONECT  430  429  431  431  432
CONECT  431  430  430
CONECT  432  430
CONECT  433  426  434
CONECT  434  433  435  437
CONECT  435  434  436  436  438
CONECT  436  435  435
CONECT  437  434
CONECT  438  435  439
CONECT  439  438  440  442
CONECT  440  439  441  441  443
CONECT  441  440  440
CONECT  442  439
CONECT  443  440  444
CONECT  444  443  445  447
CONECT  445  444  446  446  452
CONECT  446  445  445
CONECT  447  444  448
CONECT  448  447  449
CONECT  449  448  450
CONECT  450  449  451
CONECT  451  450
CONECT  452  445  453
CONECT  453  452  454  456
CONECT  454  453  455  455  466
CONECT  455  454  454
CONECT  456  453  457
CONECT  457  456  458  458  459
CONECT  458  457  457  462
CONECT  459  457  460  460  461
CONECT  460  459  459  463  462
CONECT  461  459  464  464
CONECT  462  458  460
CONECT  463  460  465  465
CONECT  464  461  461  465
CONECT  465  463  463  464
CONECT  466  454  467
CONECT  467  466  468  470
CONECT  468  467  469  469  472
CONECT  469  468  468
CONECT  470  467  471
CONECT  471  470
CONECT  472  468  473
CONECT  473  472  474  476
CONECT  474  473  475  475  481
CONECT  475  474  474
CONECT  476  473  477
CONECT  477  476  478
CONECT  478  477  479  480  480
CONECT  479  478
CONECT  480  478  478
CONECT  481  474  482
CONECT  482  481  483  485
CONECT  483  482  484  484  488
CONECT  484  483  483
CONECT  485  482  486  487
CONECT  486  485
CONECT  487  485
CONECT  488  483  489
CONECT  489  488  490  492
CONECT  490  489  491  491  499
CONECT  491  490  490
CONECT  492  489  493
CONECT  493  492  494
CONECT  494  493  495
CONECT  495  494  496
CONECT  496  495  497  497  498
CONECT  497  496  496
CONECT  498  496
CONECT  499  490  500
CONECT  500  499  501  503
CONECT  501  500  502  502  508
CONECT  502  501  501
CONECT  503  500  504
CONECT  504  503  505
CONECT  505  504  506
CONECT  506  505  507
CONECT  507  506
CONECT  508  501  509
CONECT  509  508  510  512
CONECT  510  509  511  511  516
CONECT  511  510  510
CONECT  512  509  513
CONECT  513  512  514  514  515
CONECT  514  513  513
CONECT  515  513
CONECT  516  510  517
CONECT  517  516  518  520
CONECT  518  517  519  519  524
CONECT  519  518  518
CONECT  520  517  521
CONECT  521  520  522  523
CONECT  522  521
CONECT  523  521
CONECT  524  518  525
CONECT  525  524  526  528
CONECT  526  525  527  527  530
CONECT  527  526  526
CONECT  528  525  529
CONECT  529  528
CONECT  530  526  531
CONECT  531  530  532  534
CONECT  532  531  533  533  536
CONECT  533  532  532
CONECT  534  531  535
CONECT  535  534
CONECT  536  532  537
CONECT  537  536  538  540
CONECT  538  537  539  539  544
CONECT  539  538  538
CONECT  540  537  541
CONECT  541  540  542  543
CONECT  542  541
CONECT  543  541
CONECT  544  538  545
CONECT  545  544  546  548
CONECT  546  545  547  547  553
CONECT  547  546  546
CONECT  548  545  549
CONECT  549  548  550
CONECT  550  549  551
CONECT  551  550  552
CONECT  552  551
CONECT  553  546  554
CONECT  554  553  555  557
CONECT  555  554  556  556  560
CONECT  556  555  555
CONECT  557  554  558  559
CONECT  558  557
CONECT  559  557
CONECT  560  555  561
CONECT  561  560  562  564
CONECT  562  561  563  563  566
CONECT  563  562  562
CONECT  564  561  565
CONECT  565  564
CONECT  566  562  567
CONECT  567  566  568  570
CONECT  568  567  569  569  574
CONECT  569  568  568
CONECT  570  567  571
CONECT  571  570  572  573
CONECT  572  571
CONECT  573  571
CONECT  574  568  575
CONECT  575  574  576  578
CONECT  576  575  577  577  583
CONECT  577  576  576
CONECT  578  575  579
CONECT  579  578  580
CONECT  580  579  581  582  582
CONECT  581  580
CONECT  582  580  580
CONECT  583  576  584
CONECT  584  583  585  587
CONECT  585  584  586  586  591
CONECT  586  585  585
CONECT  587  584  588
CONECT  588  587  589  590
CONECT  589  588
CONECT  590  588
CONECT  591  585  592
CONECT  592  591  593  595
CONECT  593  592  594  594  598
CONECT  594  593  593
CONECT  595  592  596
CONECT  596  595  597
CONECT  597  596
CONECT  598  593  599
CONECT  599  598  600
CONECT  600  599  601  601  602
CONECT  601  600  600
CONECT  602  600  603
CONECT  603  602  604  606
CONECT  604  603  605  605  607
CONECT  605  604  604
CONECT  606  603
CONECT  607  604  608
CONECT  608  607  609  611
CONECT  609  608  610  610  615
CONECT  610  609  609
CONECT  611  608  612
CONECT  612  611  613  613  614
CONECT  613  612  612
CONECT  614  612
CONECT  615  609  616
CONECT  616  615  617
CONECT  617  616  618  618  619
CONECT  618  617  617
CONECT  619  617  620
CONECT  620  619  621  623
CONECT  621  620  622  622  625
CONECT  622  621  621
CONECT  623  620  624
CONECT  624  623
CONECT  625  621  626
CONECT  626  625  627  629
CONECT  627  626  628  628  632
CONECT  628  627  627
CONECT  629  626  630  631
CONECT  630  629
CONECT  631  629
CONECT  632  627  633
CONECT  633  632  634  636
CONECT  634  633  635  635  646
CONECT  635  634  634
CONECT  636  633  637
CONECT  637  636  638  638  639
CONECT  638  637  637  642
CONECT  639  637  640  640  641
CONECT  640  639  639  643  642
CONECT  641  639  644  644
CONECT  642  638  640
CONECT  643  640  645  645
CONECT  644  641  641  645
CONECT  645  643  643  644
CONECT  646  634  647
CONECT  647  646  648  650
CONECT  648  647  649  649  654
CONECT  649  648  648
CONECT  650  647  651
CONECT  651  650  652  653  653
CONECT  652  651
CONECT  653  651  651
CONECT  654  648  655
CONECT  655  654  656  658
CONECT  656  655  657  657  666
CONECT  657  656  656
CONECT  658  655  659
CONECT  659  658  660  660  661
CONECT  660  659  659  662
CONECT  661  659  663  663
CONECT  662  660  664  664
CONECT  663  661  661  664
CONECT  664  662  662  663  665
CONECT  665  664
CONECT  666  656  667
CONECT  667  666  668  670
CONECT  668  667  669  669  675
CONECT  669  668  668
CONECT  670  667  671
CONECT  671  670  672
CONECT  672  671  673
CONECT  673  672  674
CONECT  674  673
CONECT  675  668  676  681
CONECT  676  675  677  679
CONECT  677  676  678  678  682
CONECT  678  677  677
CONECT  679  676  680
CONECT  680  679  681
CONECT  681  675  680
CONECT  682  677  683  688
CONECT  683  682  684  686
CONECT  684  683  685  685  689
CONECT  685  684  684
CONECT  686  683  687
CONECT  687  686  688
CONECT  688  682  687
CONECT  689  684  690
CONECT  690  689  691  693
CONECT  691  690  692  692  694
CONECT  692  691  691
CONECT  693  690
CONECT  694  691  695
CONECT  695  694  696  698
CONECT  696  695  697  697  702
CONECT  697  696  696
CONECT  698  695  699
CONECT  699  698  700  700  701
CONECT  700  699  699
CONECT  701  699
CONECT  702  696  703
CONECT  703  702  704  706
CONECT  704  703  705  705  708
CONECT  705  704  704
CONECT  706  703  707
CONECT  707  706
CONECT  708  704  709
CONECT  709  708  710
CONECT  710  709  711  711  712
CONECT  711  710  710
CONECT  712  710  713
CONECT  713  712  714
CONECT  714  713  715  715  716
CONECT  715  714  714
CONECT  716  714  717
CONECT  717  716  718  720
CONECT  718  717  719  719  725
CONECT  719  718  718
CONECT  720  717  721
CONECT  721  720  722
CONECT  722  721  723
CONECT  723  722  724
CONECT  724  723
CONECT  725  718  726
CONECT  726  725  727  729
CONECT  727  726  728  728  734
CONECT  728  727  727
CONECT  729  726  730
CONECT  730  729  731
CONECT  731  730  732  732  733
CONECT  732  731  731
CONECT  733  731
CONECT  734  727  735
CONECT  735  734  736  738
CONECT  736  735  737  737  739
CONECT  737  736  736
CONECT  738  735
CONECT  739  736  740
CONECT  740  739  741  743
CONECT  741  740  742  742  744
CONECT  742  741  741
CONECT  743  740
CONECT  744  741  745
CONECT  745  744  746  748
CONECT  746  745  747  747  750
CONECT  747  746  746
CONECT  748  745  749
CONECT  749  748
CONECT  750  746  751
CONECT  751  750  752  754
CONECT  752  751  753  753  758
CONECT  753  752  752
CONECT  754  751  755
CONECT  755  754  756  757
CONECT  756  755
CONECT  757  755
CONECT  758  752  759
CONECT  759  758  760  762
CONECT  760  759  761  761  766
CONECT  761  760  760
CONECT  762  759  763
CONECT  763  762  764  765
CONECT  764  763
CONECT  765  763
CONECT  766  760  767  772
CONECT  767  766  768  770
CONECT  768  767  769  769  773
CONECT  769  768  768
CONECT  770  767  771
CONECT  771  770  772
CONECT  772  766  771
CONECT  773  768  774
CONECT  774  773  775  777
CONECT  775  774  776  776  783
CONECT  776  775  775
CONECT  777  774  778
CONECT  778  777  779  779  780
CONECT  779  778  778  782
CONECT  780  778  781  781
CONECT  781  780  780  782
CONECT  782  779  781
CONECT  783  775  784
CONECT  784  783  785  787
CONECT  785  784  786  786  791
CONECT  786  785  785
CONECT  787  784  788
CONECT  788  787  789
CONECT  789  788  790
CONECT  790  789
CONECT  791  785  792
CONECT  792  791  793  795
CONECT  793  792  794  794  796
CONECT  794  793  793
CONECT  795  792
CONECT  796  793  797
CONECT  797  796  798  800
CONECT  798  797  799  799  804
CONECT  799  798  798
CONECT  800  797  801
CONECT  801  800  802  802  803
CONECT  802  801  801
CONECT  803  801
CONECT  804  798  805
CONECT  805  804  806  808
CONECT  806  805  807  807  812
CONECT  807  806  806
CONECT  808  805  809
CONECT  809  808  810
CONECT  810  809  811
CONECT  811  810
CONECT  812  806  813
CONECT  813  812  814  816
CONECT  814  813  815  815  818
CONECT  815  814  814
CONECT  816  813  817
CONECT  817  816
CONECT  818  814  819
CONECT  819  818  820  822
CONECT  820  819  821  821  825
CONECT  821  820  820
CONECT  822  819  823  824
CONECT  823  822
CONECT  824  822
CONECT  825  820  826
CONECT  826  825  827  829
CONECT  827  826  828  828  837
CONECT  828  827  827
CONECT  829  826  830
CONECT  830  829  831  831  832
CONECT  831  830  830  833
CONECT  832  830  834  834
CONECT  833  831  835  835
CONECT  834  832  832  835
CONECT  835  833  833  834  836
CONECT  836  835
CONECT  837  827  838
CONECT  838  837  839  841
CONECT  839  838  840  840  845
CONECT  840  839  839
CONECT  841  838  842
CONECT  842  841  843
CONECT  843  842  844
CONECT  844  843
CONECT  845  839  846
CONECT  846  845  847  849
CONECT  847  846  848  848  856
CONECT  848  847  847
CONECT  849  846  850
CONECT  850  849  851  851  852
CONECT  851  850  850  853
CONECT  852  850  854  854
CONECT  853  851  855  855
CONECT  854  852  852  855
CONECT  855  853  853  854
CONECT  856  847  857
CONECT  857  856  858  860
CONECT  858  857  859  859  865
CONECT  859  858  858
CONECT  860  857  861
CONECT  861  860  862
CONECT  862  861  863
CONECT  863  862  864
CONECT  864  863
CONECT  865  858  866
CONECT  866  865  867
CONECT  867  866  868  868  869
CONECT  868  867  867
CONECT  869  867  870
CONECT  870  869  871  873
CONECT  871  870  872  872  877
CONECT  872  871  871
CONECT  873  870  874  875
CONECT  874  873  876
CONECT  875  873
CONECT  876  874
CONECT  877  871  878
CONECT  878  877  879  881
CONECT  879  878  880  880  885
CONECT  880  879  879
CONECT  881  878  882  883
CONECT  882  881  884
CONECT  883  881
CONECT  884  882
CONECT  885  879  886
CONECT  886  885  887  889
CONECT  887  886  888  888  891
CONECT  888  887  887
CONECT  889  886  890
CONECT  890  889
CONECT  891  887  892
CONECT  892  891  893  895
CONECT  893  892  894  894  902
CONECT  894  893  893
CONECT  895  892  896
CONECT  896  895  897  897  898
CONECT  897  896  896  899
CONECT  898  896  900  900
CONECT  899  897  901  901
CONECT  900  898  898  901
CONECT  901  899  899  900
CONECT  902  893  903
CONECT  903  902  904  906
CONECT  904  903  905  905  907
CONECT  905  904  904
CONECT  906  903
CONECT  907  904  908
CONECT  908  907  909  911
CONECT  909  908  910  910  916
CONECT  910  909  909
CONECT  911  908  912
CONECT  912  911  913
CONECT  913  912  914
CONECT  914  913  915
CONECT  915  914
CONECT  916  909  917
CONECT  917  916  918  920
CONECT  918  917  919  919  923
CONECT  919  918  918
CONECT  920  917  921  922
CONECT  921  920
CONECT  922  920
CONECT  923  918  924
CONECT  924  923  925  927
CONECT  925  924  926  926  931
CONECT  926  925  925
CONECT  927  924  928  929
CONECT  928  927  930
CONECT  929  927
CONECT  930  928
CONECT  931  925  932
CONECT  932  931  933  935
CONECT  933  932  934  934  937
CONECT  934  933  933
CONECT  935  932  936
CONECT  936  935
CONECT  937  933  938
CONECT  938  937  939  941
CONECT  939  938  940  940  949
CONECT  940  939  939
CONECT  941  938  942
CONECT  942  941  943  943  944
CONECT  943  942  942  945
CONECT  944  942  946  946
CONECT  945  943  947  947
CONECT  946  944  944  947
CONECT  947  945  945  946  948
CONECT  948  947
CONECT  949  939  950
CONECT  950  949  951  953
CONECT  951  950  952  952  960
CONECT  952  951  951
CONECT  953  950  954
CONECT  954  953  955  955  956
CONECT  955  954  954  957
CONECT  956  954  958  958
CONECT  957  955  959  959
CONECT  958  956  956  959
CONECT  959  957  957  958
CONECT  960  951  961
CONECT  961  960  962  964
CONECT  962  961  963  963  971
CONECT  963  962  962
CONECT  964  961  965
CONECT  965  964  966
CONECT  966  965  967
CONECT  967  966  968
CONECT  968  967  969  969  970
CONECT  969  968  968
CONECT  970  968
CONECT  971  962  972
CONECT  972  971  973  975
CONECT  973  972  974  974  979
CONECT  974  973  973
CONECT  975  972  976
CONECT  976  975  977  977  978
CONECT  977  976  976
CONECT  978  976
CONECT  979  973  980
CONECT  980  979  981  983
CONECT  981  980  982  982  987
CONECT  982  981  981
CONECT  983  980  984
CONECT  984  983  985  986
CONECT  985  984
CONECT  986  984
CONECT  987  981  988  993
CONECT  988  987  989  991
CONECT  989  988  990  990  994
CONECT  990  989  989
CONECT  991  988  992
CONECT  992  991  993
CONECT  993  987  992
CONECT  994  989  995
CONECT  995  994  996  998
CONECT  996  995  997  997 1002
CONECT  997  996  996
CONECT  998  995  999 1000
CONECT  999  998 1001
CONECT 1000  998
CONECT 1001  999
CONECT 1002  996 1003
CONECT 1003 1002 1004 1006
CONECT 1004 1003 1005 1005 1011
CONECT 1005 1004 1004
CONECT 1006 1003 1007
CONECT 1007 1006 1008
CONECT 1008 1007 1009 1009 1010
CONECT 1009 1008 1008
CONECT 1010 1008
CONECT 1011 1004 1012
CONECT 1012 1011 1013 1015
CONECT 1013 1012 1014 1014 1019
CONECT 1014 1013 1013
CONECT 1015 1012 1016
CONECT 1016 1015 1017 1017 1018
CONECT 1017 1016 1016
CONECT 1018 1016
CONECT 1019 1013 1020
CONECT 1020 1019 1021 1023
CONECT 1021 1020 1022 1022 1028
CONECT 1022 1021 1021
CONECT 1023 1020 1024
CONECT 1024 1023 1025
CONECT 1025 1024 1026 1027 1027
CONECT 1026 1025
CONECT 1027 1025 1025
CONECT 1028 1021 1029
CONECT 1029 1028 1030 1032
CONECT 1030 1029 1031 1031 1036
CONECT 1031 1030 1030
CONECT 1032 1029 1033 1034
CONECT 1033 1032 1035
CONECT 1034 1032
CONECT 1035 1033
CONECT 1036 1030 1037
CONECT 1037 1036 1038 1040
CONECT 1038 1037 1039 1039 1042
CONECT 1039 1038 1038
CONECT 1040 1037 1041
CONECT 1041 1040
CONECT 1042 1038 1043
CONECT 1043 1042 1044 1046
CONECT 1044 1043 1045 1045 1050
CONECT 1045 1044 1044
CONECT 1046 1043 1047
CONECT 1047 1046 1048 1049
CONECT 1048 1047
CONECT 1049 1047
CONECT 1050 1044 1051
CONECT 1051 1050 1052 1054
CONECT 1052 1051 1053 1053 1058
CONECT 1053 1052 1052
CONECT 1054 1051 1055
CONECT 1055 1054 1056 1057
CONECT 1056 1055
CONECT 1057 1055
CONECT 1058 1052 1059
CONECT 1059 1058 1060 1062
CONECT 1060 1059 1061 1061 1067
CONECT 1061 1060 1060
CONECT 1062 1059 1063
CONECT 1063 1062 1064
CONECT 1064 1063 1065
CONECT 1065 1064 1066
CONECT 1066 1065
CONECT 1067 1060 1068
CONECT 1068 1067 1069
CONECT 1069 1068 1070 1070 1071
CONECT 1070 1069 1069
CONECT 1071 1069 1072
CONECT 1072 1071 1073 1075
CONECT 1073 1072 1074 1074 1076
CONECT 1074 1073 1073
CONECT 1075 1072
CONECT 1076 1073 1077
CONECT 1077 1076 1078 1080
CONECT 1078 1077 1079 1079 1081
CONECT 1079 1078 1078
CONECT 1080 1077
CONECT 1081 1078 1082
CONECT 1082 1081 1083 1085
CONECT 1083 1082 1084 1084 1092
CONECT 1084 1083 1083
CONECT 1085 1082 1086
CONECT 1086 1085 1087 1087 1088
CONECT 1087 1086 1086 1089
CONECT 1088 1086 1090 1090
CONECT 1089 1087 1091 1091
CONECT 1090 1088 1088 1091
CONECT 1091 1089 1089 1090
CONECT 1092 1083 1093
CONECT 1093 1092 1094 1096
CONECT 1094 1093 1095 1095 1101
CONECT 1095 1094 1094
CONECT 1096 1093 1097
CONECT 1097 1096 1098
CONECT 1098 1097 1099 1099 1100
CONECT 1099 1098 1098
CONECT 1100 1098
CONECT 1101 1094 1102
CONECT 1102 1101 1103 1105
CONECT 1103 1102 1104 1104 1109
CONECT 1104 1103 1103
CONECT 1105 1102 1106
CONECT 1106 1105 1107 1108
CONECT 1107 1106
CONECT 1108 1106
CONECT 1109 1103 1110
CONECT 1110 1109 1111 1113
CONECT 1111 1110 1112 1112 1115
CONECT 1112 1111 1111
CONECT 1113 1110 1114
CONECT 1114 1113
CONECT 1115 1111 1116
CONECT 1116 1115 1117 1119
CONECT 1117 1116 1118 1118 1124
CONECT 1118 1117 1117
CONECT 1119 1116 1120
CONECT 1120 1119 1121
CONECT 1121 1120 1122 1123 1123
CONECT 1122 1121
CONECT 1123 1121 1121
CONECT 1124 1117 1125
CONECT 1125 1124 1126 1128
CONECT 1126 1125 1127 1127 1132
CONECT 1127 1126 1126
CONECT 1128 1125 1129
CONECT 1129 1128 1130 1131
CONECT 1130 1129
CONECT 1131 1129
CONECT 1132 1126 1133
CONECT 1133 1132 1134 1136
CONECT 1134 1133 1135 1135 1143
CONECT 1135 1134 1134
CONECT 1136 1133 1137
CONECT 1137 1136 1138
CONECT 1138 1137 1139
CONECT 1139 1138 1140
CONECT 1140 1139 1141 1141 1142
CONECT 1141 1140 1140
CONECT 1142 1140
CONECT 1143 1134 1144
CONECT 1144 1143 1145 1147
CONECT 1145 1144 1146 1146 1154
CONECT 1146 1145 1145
CONECT 1147 1144 1148
CONECT 1148 1147 1149 1149 1150
CONECT 1149 1148 1148 1151
CONECT 1150 1148 1152 1152
CONECT 1151 1149 1153 1153
CONECT 1152 1150 1150 1153
CONECT 1153 1151 1151 1152
CONECT 1154 1145 1155
CONECT 1155 1154 1156 1158
CONECT 1156 1155 1157 1157 1162
CONECT 1157 1156 1156
CONECT 1158 1155 1159
CONECT 1159 1158 1160 1161 1161
CONECT 1160 1159
CONECT 1161 1159 1159
CONECT 1162 1156 1163
CONECT 1163 1162 1164 1166
CONECT 1164 1163 1165 1165 1169
CONECT 1165 1164 1164
CONECT 1166 1163 1167 1168
CONECT 1167 1166
CONECT 1168 1166
CONECT 1169 1164 1170
CONECT 1170 1169 1171 1173
CONECT 1171 1170 1172 1172 1176
CONECT 1172 1171 1171
CONECT 1173 1170 1174 1175
CONECT 1174 1173
CONECT 1175 1173
CONECT 1176 1171 1177
CONECT 1177 1176 1178 1180
CONECT 1178 1177 1179 1179 1187
CONECT 1179 1178 1178
CONECT 1180 1177 1181
CONECT 1181 1180 1182 1182 1183
CONECT 1182 1181 1181 1184
CONECT 1183 1181 1185 1185
CONECT 1184 1182 1186 1186
CONECT 1185 1183 1183 1186
CONECT 1186 1184 1184 1185
CONECT 1187 1178 1188
CONECT 1188 1187 1189 1191
CONECT 1189 1188 1190 1190 1195
CONECT 1190 1189 1189
CONECT 1191 1188 1192
CONECT 1192 1191 1193 1194 1194
CONECT 1193 1192
CONECT 1194 1192 1192
CONECT 1195 1189 1196
CONECT 1196 1195 1197 1199
CONECT 1197 1196 1198 1198 1200
CONECT 1198 1197 1197
CONECT 1199 1196
CONECT 1200 1197 1201
CONECT 1201 1200 1202 1204
CONECT 1202 1201 1203 1203 1209
CONECT 1203 1202 1202
CONECT 1204 1201 1205
CONECT 1205 1204 1206
CONECT 1206 1205 1207 1207 1208
CONECT 1207 1206 1206
CONECT 1208 1206
CONECT 1209 1202 1210
CONECT 1210 1209 1211 1213
CONECT 1211 1210 1212 1212 1216
CONECT 1212 1211 1211
CONECT 1213 1210 1214 1215
CONECT 1214 1213
CONECT 1215 1213
CONECT 1216 1211 1217
CONECT 1217 1216 1218
CONECT 1218 1217 1219 1219 1220
CONECT 1219 1218 1218
CONECT 1220 1218 1221
CONECT 1221 1220 1222 1224
CONECT 1222 1221 1223 1223 1227
CONECT 1223 1222 1222
CONECT 1224 1221 1225 1226
CONECT 1225 1224
CONECT 1226 1224
CONECT 1227 1222 1228
CONECT 1228 1227 1229 1231
CONECT 1229 1228 1230 1230 1241
CONECT 1230 1229 1229
CONECT 1231 1228 1232
CONECT 1232 1231 1233 1233 1234
CONECT 1233 1232 1232 1237
CONECT 1234 1232 1235 1235 1236
CONECT 1235 1234 1234 1238 1237
CONECT 1236 1234 1239 1239
CONECT 1237 1233 1235
CONECT 1238 1235 1240 1240
CONECT 1239 1236 1236 1240
CONECT 1240 1238 1238 1239
CONECT 1241 1229 1242
CONECT 1242 1241 1243 1245
CONECT 1243 1242 1244 1244 1250
CONECT 1244 1243 1243
CONECT 1245 1242 1246
CONECT 1246 1245 1247
CONECT 1247 1246 1248 1248 1249
CONECT 1248 1247 1247
CONECT 1249 1247
CONECT 1250 1243 1251
CONECT 1251 1250 1252 1254
CONECT 1252 1251 1253 1253 1256
CONECT 1253 1252 1252
CONECT 1254 1251 1255
CONECT 1255 1254
CONECT 1256 1252 1257
CONECT 1257 1256 1258
CONECT 1258 1257 1259 1259 1260
CONECT 1259 1258 1258
CONECT 1260 1258 1261
CONECT 1261 1260 1262 1264
CONECT 1262 1261 1263 1263 1271
CONECT 1263 1262 1262
CONECT 1264 1261 1265
CONECT 1265 1264 1266
CONECT 1266 1265 1267
CONECT 1267 1266 1268
CONECT 1268 1267 1269 1269 1270
CONECT 1269 1268 1268
CONECT 1270 1268
CONECT 1271 1262 1272
CONECT 1272 1271 1273 1275
CONECT 1273 1272 1274 1274 1279
CONECT 1274 1273 1273
CONECT 1275 1272 1276
CONECT 1276 1275 1277 1278
CONECT 1277 1276
CONECT 1278 1276
CONECT 1279 1273 1280
CONECT 1280 1279 1281 1283
CONECT 1281 1280 1282 1282 1285
CONECT 1282 1281 1281
CONECT 1283 1280 1284
CONECT 1284 1283
CONECT 1285 1281 1286
CONECT 1286 1285 1287 1289
CONECT 1287 1286 1288 1288 1297
CONECT 1288 1287 1287
CONECT 1289 1286 1290
CONECT 1290 1289 1291 1291 1292
CONECT 1291 1290 1290 1293
CONECT 1292 1290 1294 1294
CONECT 1293 1291 1295 1295
CONECT 1294 1292 1292 1295
CONECT 1295 1293 1293 1294 1296
CONECT 1296 1295
CONECT 1297 1287 1298
CONECT 1298 1297 1299 1301
CONECT 1299 1298 1300 1300 1303
CONECT 1300 1299 1299
CONECT 1301 1298 1302
CONECT 1302 1301
CONECT 1303 1299 1304
CONECT 1304 1303 1305 1307
CONECT 1305 1304 1306 1306 1311
CONECT 1306 1305 1305
CONECT 1307 1304 1308
CONECT 1308 1307 1309 1310
CONECT 1309 1308
CONECT 1310 1308
CONECT 1311 1305 1312
CONECT 1312 1311 1313 1315
CONECT 1313 1312 1314 1314 1320
CONECT 1314 1313 1313
CONECT 1315 1312 1316
CONECT 1316 1315 1317
CONECT 1317 1316 1318 1318 1319
CONECT 1318 1317 1317
CONECT 1319 1317
CONECT 1320 1313 1321
CONECT 1321 1320 1322 1324
CONECT 1322 1321 1323 1323 1328
CONECT 1323 1322 1322
CONECT 1324 1321 1325
CONECT 1325 1324 1326 1326 1327
CONECT 1326 1325 1325
CONECT 1327 1325
CONECT 1328 1322 1329
CONECT 1329 1328 1330 1332
CONECT 1330 1329 1331 1331 1335
CONECT 1331 1330 1330
CONECT 1332 1329 1333 1334
CONECT 1333 1332
CONECT 1334 1332
CONECT 1335 1330 1336
CONECT 1336 1335 1337 1339
CONECT 1337 1336 1338 1338 1340
CONECT 1338 1337 1337
CONECT 1339 1336
CONECT 1340 1337 1341
CONECT 1341 1340 1342
CONECT 1342 1341 1343 1343 1344
CONECT 1343 1342 1342
CONECT 1344 1342 1345
CONECT 1345 1344 1346
CONECT 1346 1345 1347 1347 1348
CONECT 1347 1346 1346
CONECT 1348 1346 1349
CONECT 1349 1348 1350 1352
CONECT 1350 1349 1351 1351 1359
CONECT 1351 1350 1350
CONECT 1352 1349 1353
CONECT 1353 1352 1354 1354 1355
CONECT 1354 1353 1353 1356
CONECT 1355 1353 1357 1357
CONECT 1356 1354 1358 1358
CONECT 1357 1355 1355 1358
CONECT 1358 1356 1356 1357
CONECT 1359 1350 1360
CONECT 1360 1359 1361 1363
CONECT 1361 1360 1362 1362 1368
CONECT 1362 1361 1361
CONECT 1363 1360 1364
CONECT 1364 1363 1365
CONECT 1365 1364 1366 1367 1367
CONECT 1366 1365
CONECT 1367 1365 1365
CONECT 1368 1361 1369
CONECT 1369 1368 1370 1372
CONECT 1370 1369 1371 1371 1377
CONECT 1371 1370 1370
CONECT 1372 1369 1373
CONECT 1373 1372 1374
CONECT 1374 1373 1375 1376 1376
CONECT 1375 1374
CONECT 1376 1374 1374
CONECT 1377 1370 1378
CONECT 1378 1377 1379 1381
CONECT 1379 1378 1380 1380 1385
CONECT 1380 1379 1379
CONECT 1381 1378 1382
CONECT 1382 1381 1383 1384
CONECT 1383 1382
[truncated: 24,957 more chars]
