# Supplementary material for: Chemical manipulation of an activation/inhibition switch in the nuclear receptor PXR
Source: Nat Commun. 2024 May 14;15:4054. doi: 10.1038/s41467-024-48472-1 (PMC11094003; doi:10.1038/s41467-024-48472-1)
Supplement: Supplementary file 5 — Supplementary Data 2 [file 41467_2024_48472_MOESM5_ESM.zip › 328_end.pdb]

ATOM      1  N   GLY A 142     -14.218 -15.027  21.451  1.00121.89      C2   N  
ATOM      2  CA  GLY A 142     -15.565 -14.400  21.145  1.00119.80      C2   C  
ATOM      3  C   GLY A 142     -16.007 -14.489  19.684  1.00118.36      C2   C  
ATOM      4  O   GLY A 142     -16.956 -13.827  19.245  1.00114.70      C2   O  
ATOM      5  HA2 GLY A 142     -16.310 -14.853  21.800  0.00119.80      C2   H  
ATOM      6  HA3 GLY A 142     -15.509 -13.346  21.415  0.00119.80      C2   H  
ATOM      7  H1  GLY A 142     -14.140 -15.095  22.456  0.00121.89      C2   H  
ATOM      8  H2  GLY A 142     -13.458 -14.400  21.230  0.00121.89      C2   H  
ATOM      9  N   LEU A 143     -15.350 -15.435  18.979  1.00116.74      C2   N  
ATOM     10  CA  LEU A 143     -15.711 -15.801  17.638  1.00102.47      C2   C  
ATOM     11  C   LEU A 143     -16.828 -16.838  17.546  1.00104.82      C2   C  
ATOM     12  O   LEU A 143     -16.600 -18.026  17.504  1.00110.11      C2   O  
ATOM     13  CB  LEU A 143     -14.438 -16.288  16.757  1.00111.66      C2   C  
ATOM     14  CG  LEU A 143     -13.152 -15.488  16.717  1.00105.97      C2   C  
ATOM     15  CD1 LEU A 143     -13.414 -14.071  16.254  1.00 98.14      C2   C  
ATOM     16  CD2 LEU A 143     -12.388 -15.512  18.087  1.00118.08      C2   C  
ATOM     17  H   LEU A 143     -14.527 -15.814  19.423  0.00116.74      C2   H  
ATOM     18  HA  LEU A 143     -16.041 -14.896  17.128  0.00102.47      C2   H  
ATOM     19  HB2 LEU A 143     -14.238 -17.301  17.108  0.00111.66      C2   H  
ATOM     20  HB3 LEU A 143     -14.744 -16.459  15.725  0.00111.66      C2   H  
ATOM     21  HG  LEU A 143     -12.519 -16.005  15.997  0.00105.97      C2   H  
ATOM     22 HD11 LEU A 143     -13.040 -14.052  15.230  0.00 98.14      C2   H  
ATOM     23 HD12 LEU A 143     -14.448 -13.728  16.257  0.00 98.14      C2   H  
ATOM     24 HD13 LEU A 143     -12.681 -13.384  16.675  0.00 98.14      C2   H  
ATOM     25 HD21 LEU A 143     -11.305 -15.454  17.979  0.00118.08      C2   H  
ATOM     26 HD22 LEU A 143     -12.608 -14.534  18.516  0.00118.08      C2   H  
ATOM     27 HD23 LEU A 143     -12.632 -16.387  18.690  0.00118.08      C2   H  
ATOM     28  N   THR A 144     -18.040 -16.400  17.222  1.00108.84      C2   N  
ATOM     29  CA  THR A 144     -19.021 -17.304  16.665  1.00109.04      C2   C  
ATOM     30  C   THR A 144     -18.648 -17.812  15.259  1.00120.58      C2   C  
ATOM     31  O   THR A 144     -17.869 -17.145  14.596  1.00124.10      C2   O  
ATOM     32  CB  THR A 144     -20.395 -16.661  16.471  1.00117.86      C2   C  
ATOM     33  CG2 THR A 144     -20.974 -16.135  17.739  1.00120.63      C2   C  
ATOM     34  OG1 THR A 144     -20.412 -15.579  15.523  1.00114.27      C2   O  
ATOM     35  H   THR A 144     -18.234 -15.413  17.132  0.00108.84      C2   H  
ATOM     36  HA  THR A 144     -19.243 -18.136  17.333  0.00109.04      C2   H  
ATOM     37  HB  THR A 144     -21.153 -17.345  16.090  0.00117.86      C2   H  
ATOM     38  HG1 THR A 144     -19.810 -14.880  15.786  0.00114.27      C2   H  
ATOM     39 HG21 THR A 144     -22.056 -16.013  17.687  0.00120.63      C2   H  
ATOM     40 HG22 THR A 144     -20.903 -16.963  18.445  0.00120.63      C2   H  
ATOM     41 HG23 THR A 144     -20.529 -15.196  18.065  0.00120.63      C2   H  
ATOM     42  N   GLU A 145     -19.157 -18.979  14.926  1.00119.27      C2   N  
ATOM     43  CA  GLU A 145     -18.823 -19.722  13.729  1.00124.07      C2   C  
ATOM     44  C   GLU A 145     -19.052 -18.943  12.393  1.00114.60      C2   C  
ATOM     45  O   GLU A 145     -18.293 -19.207  11.448  1.00115.86      C2   O  
ATOM     46  CB  GLU A 145     -19.424 -21.184  13.790  1.00122.90      C2   C  
ATOM     47  CG  GLU A 145     -19.297 -21.948  15.079  1.00115.51      C2   C  
ATOM     48  CD  GLU A 145     -18.631 -23.326  14.823  1.00146.16      C2   C  
ATOM     49  OE1 GLU A 145     -17.424 -23.485  14.983  1.00138.34      C2   O  
ATOM     50  OE2 GLU A 145     -19.409 -24.255  14.576  1.00154.45      C2   O  
ATOM     51  H   GLU A 145     -19.648 -19.521  15.623  0.00119.27      C2   H  
ATOM     52  HA  GLU A 145     -17.735 -19.776  13.692  0.00124.07      C2   H  
ATOM     53  HB2 GLU A 145     -20.480 -21.211  13.522  0.00122.90      C2   H  
ATOM     54  HB3 GLU A 145     -19.056 -21.782  12.956  0.00122.90      C2   H  
ATOM     55  HG2 GLU A 145     -18.676 -21.470  15.837  0.00115.51      C2   H  
ATOM     56  HG3 GLU A 145     -20.320 -22.047  15.444  0.00115.51      C2   H  
ATOM     57  N   GLU A 146     -20.052 -18.018  12.397  1.00106.11      C2   N  
ATOM     58  CA  GLU A 146     -20.295 -17.167  11.234  1.00114.62      C2   C  
ATOM     59  C   GLU A 146     -19.054 -16.250  10.990  1.00121.27      C2   C  
ATOM     60  O   GLU A 146     -18.625 -16.127   9.823  1.00 98.76      C2   O  
ATOM     61  CB  GLU A 146     -21.567 -16.346  11.489  1.00116.82      C2   C  
ATOM     62  CG  GLU A 146     -21.834 -15.405  10.269  1.00126.56      C2   C  
ATOM     63  CD  GLU A 146     -23.249 -14.755  10.265  1.00138.85      C2   C  
ATOM     64  OE1 GLU A 146     -23.539 -14.059   9.270  1.00130.85      C2   O  
ATOM     65  OE2 GLU A 146     -23.997 -14.994  11.229  1.00149.12      C2   O  
ATOM     66  H   GLU A 146     -20.723 -17.998  13.151  0.00106.11      C2   H  
ATOM     67  HA  GLU A 146     -20.355 -17.770  10.328  0.00114.62      C2   H  
ATOM     68  HB2 GLU A 146     -22.383 -17.037  11.706  0.00116.82      C2   H  
ATOM     69  HB3 GLU A 146     -21.466 -15.832  12.444  0.00116.82      C2   H  
ATOM     70  HG2 GLU A 146     -21.051 -14.648  10.216  0.00126.56      C2   H  
ATOM     71  HG3 GLU A 146     -21.820 -15.986   9.347  0.00126.56      C2   H  
ATOM     72  N   GLN A 147     -18.423 -15.706  12.046  1.00112.50      C2   N  
ATOM     73  CA  GLN A 147     -17.240 -14.843  11.946  1.00110.99      C2   C  
ATOM     74  C   GLN A 147     -15.978 -15.693  11.564  1.00 97.28      C2   C  
ATOM     75  O   GLN A 147     -15.260 -15.438  10.608  1.00100.06      C2   O  
ATOM     76  CB  GLN A 147     -17.097 -14.245  13.382  1.00102.58      C2   C  
ATOM     77  CG  GLN A 147     -18.207 -13.292  13.730  1.00107.59      C2   C  
ATOM     78  CD  GLN A 147     -18.154 -12.888  15.178  1.00116.38      C2   C  
ATOM     79  NE2 GLN A 147     -17.353 -11.902  15.473  1.00103.20      C2   N  
ATOM     80  OE1 GLN A 147     -18.797 -13.499  16.070  1.00116.37      C2   O  
ATOM     81  H   GLN A 147     -18.791 -15.772  12.984  0.00112.50      C2   H  
ATOM     82  HA  GLN A 147     -17.383 -13.999  11.271  0.00110.99      C2   H  
ATOM     83  HB2 GLN A 147     -16.908 -15.017  14.128  0.00102.58      C2   H  
ATOM     84  HB3 GLN A 147     -16.194 -13.637  13.333  0.00102.58      C2   H  
ATOM     85  HG2 GLN A 147     -18.146 -12.365  13.159  0.00107.59      C2   H  
ATOM     86  HG3 GLN A 147     -19.192 -13.683  13.473  0.00107.59      C2   H  
ATOM     87 HE21 GLN A 147     -16.834 -11.401  14.765  0.00103.20      C2   H  
ATOM     88 HE22 GLN A 147     -17.338 -11.495  16.397  0.00103.20      C2   H  
ATOM     89  N   ARG A 148     -15.907 -16.938  12.164  1.00106.19      C2   N  
ATOM     90  CA  ARG A 148     -14.821 -17.950  11.837  1.00107.04      C2   C  
ATOM     91  C   ARG A 148     -14.729 -18.270  10.340  1.00111.69      C2   C  
ATOM     92  O   ARG A 148     -13.669 -18.533   9.775  1.00105.09      C2   O  
ATOM     93  CB  ARG A 148     -15.031 -19.299  12.552  0.00  0.00      C2   C  
ATOM     94  CG  ARG A 148     -14.874 -19.175  14.043  0.00  0.00      C2   C  
ATOM     95  CD  ARG A 148     -15.197 -20.449  14.974  0.00  0.00      C2   C  
ATOM     96  NE  ARG A 148     -14.918 -20.067  16.363  0.00  0.00      C2   N  
ATOM     97  CZ  ARG A 148     -13.731 -20.079  17.033  0.00  0.00      C2   C  
ATOM     98  NH1 ARG A 148     -12.571 -20.413  16.447  0.00  0.00      C2   N  
ATOM     99  NH2 ARG A 148     -13.736 -19.672  18.317  0.00  0.00      C2   N  
ATOM    100  H   ARG A 148     -16.557 -17.168  12.901  0.00106.19      C2   H  
ATOM    101  HA  ARG A 148     -13.806 -17.595  12.015  0.00107.04      C2   H  
ATOM    102  HB2 ARG A 148     -15.987 -19.747  12.282  0.00  0.00      C2   H  
ATOM    103  HB3 ARG A 148     -14.243 -19.996  12.268  0.00  0.00      C2   H  
ATOM    104  HG2 ARG A 148     -13.837 -18.942  14.290  0.00  0.00      C2   H  
ATOM    105  HG3 ARG A 148     -15.540 -18.365  14.336  0.00  0.00      C2   H  
ATOM    106  HD2 ARG A 148     -16.250 -20.722  15.041  0.00  0.00      C2   H  
ATOM    107  HD3 ARG A 148     -14.684 -21.395  14.795  0.00  0.00      C2   H  
ATOM    108  HE  ARG A 148     -15.675 -19.615  16.856  0.00  0.00      C2   H  
ATOM    109 HH11 ARG A 148     -12.544 -20.678  15.472  0.00  0.00      C2   H  
ATOM    110 HH12 ARG A 148     -11.676 -20.546  16.895  0.00  0.00      C2   H  
ATOM    111 HH21 ARG A 148     -14.574 -19.561  18.869  0.00  0.00      C2   H  
ATOM    112 HH22 ARG A 148     -12.964 -19.722  18.968  0.00  0.00      C2   H  
ATOM    113  N   MET A 149     -15.886 -18.446   9.748  1.00105.15      C2   N  
ATOM    114  CA  MET A 149     -16.074 -18.765   8.335  1.00 99.13      C2   C  
ATOM    115  C   MET A 149     -15.857 -17.464   7.388  1.00 97.25      C2   C  
ATOM    116  O   MET A 149     -15.639 -17.640   6.210  1.00106.64      C2   O  
ATOM    117  CB  MET A 149     -17.423 -19.503   8.219  1.00112.96      C2   C  
ATOM    118  CG  MET A 149     -17.969 -19.767   6.805  1.00128.25      C2   C  
ATOM    119  SD  MET A 149     -19.423 -20.822   6.792  1.00157.14      C2   S  
ATOM    120  CE  MET A 149     -20.779 -19.635   6.922  1.00126.55      C2   C  
ATOM    121  H   MET A 149     -16.756 -18.257  10.224  0.00105.15      C2   H  
ATOM    122  HA  MET A 149     -15.289 -19.456   8.029  0.00 99.13      C2   H  
ATOM    123  HB2 MET A 149     -17.245 -20.299   8.943  0.00112.96      C2   H  
ATOM    124  HB3 MET A 149     -18.185 -18.900   8.711  0.00112.96      C2   H  
ATOM    125  HG2 MET A 149     -17.988 -18.925   6.114  0.00128.25      C2   H  
ATOM    126  HG3 MET A 149     -17.277 -20.442   6.303  0.00128.25      C2   H  
ATOM    127  HE1 MET A 149     -21.682 -19.973   6.416  0.00126.55      C2   H  
ATOM    128  HE2 MET A 149     -20.962 -19.463   7.983  0.00126.55      C2   H  
ATOM    129  HE3 MET A 149     -20.496 -18.713   6.413  0.00126.55      C2   H  
ATOM    130  N   MET A 150     -16.116 -16.240   7.932  1.00 97.71      C2   N  
ATOM    131  CA  MET A 150     -15.614 -15.059   7.182  1.00 92.17      C2   C  
ATOM    132  C   MET A 150     -14.103 -14.825   7.297  1.00 80.51      C2   C  
ATOM    133  O   MET A 150     -13.448 -14.407   6.371  1.00 85.34      C2   O  
ATOM    134  CB  MET A 150     -16.466 -13.906   7.610  1.00 89.63      C2   C  
ATOM    135  CG  MET A 150     -16.174 -12.510   7.133  1.00109.45      C2   C  
ATOM    136  SD  MET A 150     -17.376 -11.250   7.531  1.00108.44      C2   S  
ATOM    137  CE  MET A 150     -17.464 -11.357   9.331  1.00 96.81      C2   C  
ATOM    138  H   MET A 150     -16.366 -16.200   8.910  0.00 97.71      C2   H  
ATOM    139  HA  MET A 150     -15.792 -15.159   6.111  0.00 92.17      C2   H  
ATOM    140  HB2 MET A 150     -17.444 -14.217   7.239  0.00 89.63      C2   H  
ATOM    141  HB3 MET A 150     -16.551 -13.842   8.695  0.00 89.63      C2   H  
ATOM    142  HG2 MET A 150     -15.178 -12.300   7.522  0.00109.45      C2   H  
ATOM    143  HG3 MET A 150     -16.016 -12.653   6.064  0.00109.45      C2   H  
ATOM    144  HE1 MET A 150     -18.318 -11.955   9.649  0.00 96.81      C2   H  
ATOM    145  HE2 MET A 150     -16.492 -11.732   9.650  0.00 96.81      C2   H  
ATOM    146  HE3 MET A 150     -17.669 -10.326   9.620  0.00 96.81      C2   H  
ATOM    147  N   ILE A 151     -13.555 -15.191   8.444  1.00 78.17      C2   N  
ATOM    148  CA  ILE A 151     -12.064 -15.131   8.720  1.00 84.26      C2   C  
ATOM    149  C   ILE A 151     -11.328 -16.041   7.640  1.00 92.95      C2   C  
ATOM    150  O   ILE A 151     -10.428 -15.535   6.993  1.00 77.86      C2   O  
ATOM    151  CB  ILE A 151     -11.750 -15.557  10.195  1.00 85.36      C2   C  
ATOM    152  CG1 ILE A 151     -11.573 -14.263  11.123  1.00 80.14      C2   C  
ATOM    153  CG2 ILE A 151     -10.452 -16.426  10.405  1.00 67.09      C2   C  
ATOM    154  CD1 ILE A 151     -11.707 -14.393  12.624  1.00 81.68      C2   C  
ATOM    155  H   ILE A 151     -14.133 -15.214   9.272  0.00 78.17      C2   H  
ATOM    156  HA  ILE A 151     -11.722 -14.102   8.619  0.00 84.26      C2   H  
ATOM    157  HB  ILE A 151     -12.546 -16.162  10.631  0.00 85.36      C2   H  
ATOM    158 HG12 ILE A 151     -10.558 -13.874  11.033  0.00 80.14      C2   H  
ATOM    159 HG13 ILE A 151     -12.270 -13.474  10.837  0.00 80.14      C2   H  
ATOM    160 HG21 ILE A 151     -10.452 -17.330   9.796  0.00 67.09      C2   H  
ATOM    161 HG22 ILE A 151      -9.601 -15.835  10.070  0.00 67.09      C2   H  
ATOM    162 HG23 ILE A 151     -10.232 -16.732  11.429  0.00 67.09      C2   H  
ATOM    163 HD11 ILE A 151     -11.125 -13.675  13.201  0.00 81.68      C2   H  
ATOM    164 HD12 ILE A 151     -12.764 -14.445  12.883  0.00 81.68      C2   H  
ATOM    165 HD13 ILE A 151     -11.314 -15.338  12.999  0.00 81.68      C2   H  
ATOM    166  N   ARG A 152     -11.719 -17.258   7.581  1.00 92.89      C2   N  
ATOM    167  CA  ARG A 152     -11.112 -18.171   6.599  1.00 88.90      C2   C  
ATOM    168  C   ARG A 152     -11.415 -17.946   5.092  1.00 96.39      C2   C  
ATOM    169  O   ARG A 152     -10.530 -18.375   4.328  1.00 81.28      C2   O  
ATOM    170  CB  ARG A 152     -11.516 -19.622   6.958  0.00  0.00      C2   C  
ATOM    171  CG  ARG A 152     -10.931 -20.120   8.339  0.00  0.00      C2   C  
ATOM    172  CD  ARG A 152     -11.171 -21.613   8.486  0.00  0.00      C2   C  
ATOM    173  NE  ARG A 152     -12.565 -22.047   8.333  0.00  0.00      C2   N  
ATOM    174  CZ  ARG A 152     -13.450 -22.194   9.284  0.00  0.00      C2   C  
ATOM    175  NH1 ARG A 152     -13.159 -21.895  10.603  0.00  0.00      C2   N  
ATOM    176  NH2 ARG A 152     -14.655 -22.686   8.949  0.00  0.00      C2   N  
ATOM    177  H   ARG A 152     -12.404 -17.625   8.226  0.00 92.89      C2   H  
ATOM    178  HA  ARG A 152     -10.042 -18.212   6.800  0.00 88.90      C2   H  
ATOM    179  HB2 ARG A 152     -12.600 -19.655   7.064  0.00  0.00      C2   H  
ATOM    180  HB3 ARG A 152     -11.159 -20.303   6.185  0.00  0.00      C2   H  
ATOM    181  HG2 ARG A 152      -9.848 -19.998   8.321  0.00  0.00      C2   H  
ATOM    182  HG3 ARG A 152     -11.345 -19.534   9.159  0.00  0.00      C2   H  
ATOM    183  HD2 ARG A 152     -10.515 -22.288   7.935  0.00  0.00      C2   H  
ATOM    184  HD3 ARG A 152     -10.870 -21.846   9.507  0.00  0.00      C2   H  
ATOM    185  HE  ARG A 152     -12.728 -22.249   7.357  0.00  0.00      C2   H  
ATOM    186 HH11 ARG A 152     -12.259 -21.534  10.885  0.00  0.00      C2   H  
ATOM    187 HH12 ARG A 152     -13.627 -22.419  11.328  0.00  0.00      C2   H  
ATOM    188 HH21 ARG A 152     -14.928 -22.996   8.027  0.00  0.00      C2   H  
ATOM    189 HH22 ARG A 152     -15.349 -22.702   9.682  0.00  0.00      C2   H  
ATOM    190  N   GLU A 153     -12.472 -17.188   4.828  1.00 95.37      C2   N  
ATOM    191  CA  GLU A 153     -12.813 -16.612   3.492  1.00 71.54      C2   C  
ATOM    192  C   GLU A 153     -11.820 -15.581   3.074  1.00 77.21      C2   C  
ATOM    193  O   GLU A 153     -11.226 -15.728   1.965  1.00 78.29      C2   O  
ATOM    194  CB  GLU A 153     -14.198 -15.951   3.475  1.00 72.26      C2   C  
ATOM    195  CG  GLU A 153     -14.783 -15.537   2.097  1.00 91.00      C2   C  
ATOM    196  CD  GLU A 153     -16.174 -14.991   2.055  1.00105.32      C2   C  
ATOM    197  OE1 GLU A 153     -16.736 -15.143   0.995  1.00109.01      C2   O  
ATOM    198  OE2 GLU A 153     -16.642 -14.496   3.101  1.00107.24      C2   O  
ATOM    199  H   GLU A 153     -13.175 -17.108   5.549  0.00 95.37      C2   H  
ATOM    200  HA  GLU A 153     -12.926 -17.446   2.799  0.00 71.54      C2   H  
ATOM    201  HB2 GLU A 153     -14.931 -16.687   3.803  0.00 72.26      C2   H  
ATOM    202  HB3 GLU A 153     -14.231 -15.141   4.204  0.00 72.26      C2   H  
ATOM    203  HG2 GLU A 153     -14.134 -14.839   1.569  0.00 91.00      C2   H  
ATOM    204  HG3 GLU A 153     -14.644 -16.481   1.568  0.00 91.00      C2   H  
ATOM    205  N   LEU A 154     -11.614 -14.563   3.840  1.00 82.51      C2   N  
ATOM    206  CA  LEU A 154     -10.642 -13.541   3.646  1.00 74.76      C2   C  
ATOM    207  C   LEU A 154      -9.219 -14.050   3.548  1.00 79.96      C2   C  
ATOM    208  O   LEU A 154      -8.506 -13.584   2.638  1.00 81.78      C2   O  
ATOM    209  CB  LEU A 154     -10.765 -12.512   4.758  1.00 75.53      C2   C  
ATOM    210  CG  LEU A 154     -11.900 -11.432   4.633  1.00 90.13      C2   C  
ATOM    211  CD1 LEU A 154     -11.887 -10.473   5.840  1.00 78.67      C2   C  
ATOM    212  CD2 LEU A 154     -11.774 -10.644   3.379  1.00 71.77      C2   C  
ATOM    213  H   LEU A 154     -12.120 -14.436   4.704  0.00 82.51      C2   H  
ATOM    214  HA  LEU A 154     -10.808 -13.063   2.681  0.00 74.76      C2   H  
ATOM    215  HB2 LEU A 154     -10.849 -13.051   5.701  0.00 75.53      C2   H  
ATOM    216  HB3 LEU A 154      -9.875 -11.890   4.864  0.00 75.53      C2   H  
ATOM    217  HG  LEU A 154     -12.832 -11.989   4.740  0.00 90.13      C2   H  
ATOM    218 HD11 LEU A 154     -12.846 -10.448   6.357  0.00 78.67      C2   H  
ATOM    219 HD12 LEU A 154     -11.058 -10.704   6.509  0.00 78.67      C2   H  
ATOM    220 HD13 LEU A 154     -11.611  -9.468   5.521  0.00 78.67      C2   H  
ATOM    221 HD21 LEU A 154     -12.281 -11.091   2.524  0.00 71.77      C2   H  
ATOM    222 HD22 LEU A 154     -12.191  -9.639   3.327  0.00 71.77      C2   H  
ATOM    223 HD23 LEU A 154     -10.719 -10.531   3.126  0.00 71.77      C2   H  
ATOM    224  N   MET A 155      -8.754 -14.997   4.360  1.00 86.19      C2   N  
ATOM    225  CA  MET A 155      -7.359 -15.413   4.401  1.00 80.25      C2   C  
ATOM    226  C   MET A 155      -6.910 -16.251   3.166  1.00 80.26      C2   C  
ATOM    227  O   MET A 155      -5.798 -16.179   2.669  1.00 61.65      C2   O  
ATOM    228  CB  MET A 155      -7.255 -16.173   5.788  1.00 65.04      C2   C  
ATOM    229  CG  MET A 155      -5.910 -16.622   6.219  1.00 77.80      C2   C  
ATOM    230  SD  MET A 155      -4.866 -15.293   6.822  1.00 75.51      C2   S  
ATOM    231  CE  MET A 155      -3.480 -15.537   5.533  1.00 78.13      C2   C  
ATOM    232  H   MET A 155      -9.452 -15.337   5.005  0.00 86.19      C2   H  
ATOM    233  HA  MET A 155      -6.798 -14.485   4.506  0.00 80.25      C2   H  
ATOM    234  HB2 MET A 155      -7.607 -15.458   6.532  0.00 65.04      C2   H  
ATOM    235  HB3 MET A 155      -7.880 -17.065   5.759  0.00 65.04      C2   H  
ATOM    236  HG2 MET A 155      -5.972 -17.430   6.948  0.00 77.80      C2   H  
ATOM    237  HG3 MET A 155      -5.449 -17.128   5.371  0.00 77.80      C2   H  
ATOM    238  HE1 MET A 155      -3.133 -16.569   5.496  0.00 78.13      C2   H  
ATOM    239  HE2 MET A 155      -3.729 -15.221   4.520  0.00 78.13      C2   H  
ATOM    240  HE3 MET A 155      -2.694 -14.827   5.787  0.00 78.13      C2   H  
ATOM    241  N   ASP A 156      -7.917 -16.946   2.639  1.00 76.08      C2   N  
ATOM    242  CA  ASP A 156      -7.786 -17.772   1.471  1.00 72.64      C2   C  
ATOM    243  C   ASP A 156      -7.702 -16.775   0.266  1.00 80.23      C2   C  
ATOM    244  O   ASP A 156      -6.615 -16.752  -0.286  1.00 80.71      C2   O  
ATOM    245  CB  ASP A 156      -8.985 -18.689   1.274  1.00 81.87      C2   C  
ATOM    246  CG  ASP A 156      -8.873 -19.715   0.060  1.00 96.31      C2   C  
ATOM    247  OD1 ASP A 156      -7.754 -20.139  -0.207  1.00 95.73      C2   O  
ATOM    248  OD2 ASP A 156      -9.931 -20.162  -0.461  1.00 95.84      C2   O  
ATOM    249  H   ASP A 156      -8.824 -16.939   3.086  0.00 76.08      C2   H  
ATOM    250  HA  ASP A 156      -6.945 -18.429   1.693  0.00 72.64      C2   H  
ATOM    251  HB2 ASP A 156      -8.976 -19.332   2.153  0.00 81.87      C2   H  
ATOM    252  HB3 ASP A 156      -9.930 -18.151   1.186  0.00 81.87      C2   H  
ATOM    253  N   ALA A 157      -8.647 -15.839   0.125  1.00 81.71      C2   N  
ATOM    254  CA  ALA A 157      -8.685 -14.750  -0.845  1.00 75.56      C2   C  
ATOM    255  C   ALA A 157      -7.411 -13.924  -0.857  1.00 77.89      C2   C  
ATOM    256  O   ALA A 157      -6.795 -13.719  -1.903  1.00 66.82      C2   O  
ATOM    257  CB  ALA A 157      -9.985 -13.914  -0.685  1.00 71.51      C2   C  
ATOM    258  H   ALA A 157      -9.433 -15.786   0.757  0.00 81.71      C2   H  
ATOM    259  HA  ALA A 157      -8.712 -15.353  -1.754  0.00 75.56      C2   H  
ATOM    260  HB1 ALA A 157     -10.342 -13.389  -1.572  0.00 71.51      C2   H  
ATOM    261  HB2 ALA A 157     -10.772 -14.621  -0.423  0.00 71.51      C2   H  
ATOM    262  HB3 ALA A 157      -9.928 -13.301   0.213  0.00 71.51      C2   H  
ATOM    263  N   GLN A 158      -6.998 -13.498   0.357  1.00 67.71      C2   N  
ATOM    264  CA  GLN A 158      -5.729 -12.753   0.569  1.00 72.51      C2   C  
ATOM    265  C   GLN A 158      -4.487 -13.450  -0.066  1.00 70.09      C2   C  
ATOM    266  O   GLN A 158      -3.814 -12.822  -0.954  1.00 74.48      C2   O  
ATOM    267  CB  GLN A 158      -5.675 -12.535   2.068  1.00 68.14      C2   C  
ATOM    268  CG  GLN A 158      -4.237 -12.419   2.695  1.00 48.40      C2   C  
ATOM    269  CD  GLN A 158      -3.457 -11.221   2.262  1.00 61.54      C2   C  
ATOM    270  NE2 GLN A 158      -2.124 -11.361   2.217  1.00 64.01      C2   N  
ATOM    271  OE1 GLN A 158      -3.973 -10.130   2.104  1.00 68.07      C2   O  
ATOM    272  H   GLN A 158      -7.639 -13.647   1.124  0.00 67.71      C2   H  
ATOM    273  HA  GLN A 158      -5.801 -11.788   0.065  0.00 72.51      C2   H  
ATOM    274  HB2 GLN A 158      -6.335 -11.691   2.273  0.00 68.14      C2   H  
ATOM    275  HB3 GLN A 158      -6.180 -13.377   2.543  0.00 68.14      C2   H  
ATOM    276  HG2 GLN A 158      -4.248 -12.228   3.768  0.00 48.40      C2   H  
ATOM    277  HG3 GLN A 158      -3.624 -13.305   2.530  0.00 48.40      C2   H  
ATOM    278 HE21 GLN A 158      -1.597 -12.199   2.417  0.00 64.01      C2   H  
ATOM    279 HE22 GLN A 158      -1.653 -10.490   2.020  0.00 64.01      C2   H  
ATOM    280  N   MET A 159      -4.303 -14.727   0.202  1.00 66.95      C2   N  
ATOM    281  CA  MET A 159      -3.167 -15.487  -0.315  1.00 78.40      C2   C  
ATOM    282  C   MET A 159      -3.392 -15.818  -1.774  1.00 79.32      C2   C  
ATOM    283  O   MET A 159      -2.399 -15.796  -2.493  1.00 69.06      C2   O  
ATOM    284  CB  MET A 159      -2.962 -16.779   0.568  1.00 67.34      C2   C  
ATOM    285  CG  MET A 159      -2.150 -16.514   1.892  1.00 72.35      C2   C  
ATOM    286  SD  MET A 159      -2.420 -17.916   3.063  1.00 69.76      C2   S  
ATOM    287  CE  MET A 159      -1.355 -19.118   2.185  1.00 76.92      C2   C  
ATOM    288  H   MET A 159      -4.939 -15.219   0.812  0.00 66.95      C2   H  
ATOM    289  HA  MET A 159      -2.390 -14.723  -0.299  0.00 78.40      C2   H  
ATOM    290  HB2 MET A 159      -3.969 -17.035   0.896  0.00 67.34      C2   H  
ATOM    291  HB3 MET A 159      -2.507 -17.543  -0.062  0.00 67.34      C2   H  
ATOM    292  HG2 MET A 159      -1.083 -16.528   1.670  0.00 72.35      C2   H  
ATOM    293  HG3 MET A 159      -2.367 -15.566   2.382  0.00 72.35      C2   H  
ATOM    294  HE1 MET A 159      -0.317 -18.846   1.993  0.00 76.92      C2   H  
ATOM    295  HE2 MET A 159      -1.223 -20.074   2.692  0.00 76.92      C2   H  
ATOM    296  HE3 MET A 159      -1.852 -19.432   1.266  0.00 76.92      C2   H  
ATOM    297  N   LYS A 160      -4.652 -15.869  -2.218  1.00 70.03      C2   N  
ATOM    298  CA  LYS A 160      -4.961 -16.015  -3.633  1.00 64.88      C2   C  
ATOM    299  C   LYS A 160      -4.767 -14.791  -4.506  1.00 67.82      C2   C  
ATOM    300  O   LYS A 160      -4.739 -15.025  -5.668  1.00 69.08      C2   O  
ATOM    301  CB  LYS A 160      -6.321 -16.683  -3.846  1.00 56.28      C2   C  
ATOM    302  CG  LYS A 160      -6.321 -18.206  -3.488  1.00 68.13      C2   C  
ATOM    303  CD  LYS A 160      -7.620 -18.978  -3.574  1.00 62.77      C2   C  
ATOM    304  CE  LYS A 160      -7.177 -20.472  -3.492  1.00 68.16      C2   C  
ATOM    305  NZ  LYS A 160      -8.271 -21.311  -3.121  1.00 89.22      C2   N  
ATOM    306  H   LYS A 160      -5.413 -15.929  -1.556  0.00 70.03      C2   H  
ATOM    307  HA  LYS A 160      -4.179 -16.715  -3.928  0.00 64.88      C2   H  
ATOM    308  HB2 LYS A 160      -7.134 -16.182  -3.321  0.00 56.28      C2   H  
ATOM    309  HB3 LYS A 160      -6.568 -16.647  -4.907  0.00 56.28      C2   H  
ATOM    310  HG2 LYS A 160      -5.675 -18.638  -4.253  0.00 68.13      C2   H  
ATOM    311  HG3 LYS A 160      -5.925 -18.259  -2.474  0.00 68.13      C2   H  
ATOM    312  HD2 LYS A 160      -8.202 -18.703  -2.696  0.00 62.77      C2   H  
ATOM    313  HD3 LYS A 160      -8.159 -18.798  -4.504  0.00 62.77      C2   H  
ATOM    314  HE2 LYS A 160      -6.650 -20.676  -4.423  0.00 68.16      C2   H  
ATOM    315  HE3 LYS A 160      -6.341 -20.624  -2.810  0.00 68.16      C2   H  
ATOM    316  HZ1 LYS A 160      -9.035 -21.250  -3.779  0.00 89.22      C2   H  
ATOM    317  HZ2 LYS A 160      -7.946 -22.240  -2.897  0.00 89.22      C2   H  
ATOM    318  HZ3 LYS A 160      -8.606 -21.033  -2.210  0.00 89.22      C2   H  
ATOM    319  N   THR A 161      -4.637 -13.600  -3.933  1.00 71.03      C2   N  
ATOM    320  CA  THR A 161      -4.397 -12.340  -4.661  1.00 62.44      C2   C  
ATOM    321  C   THR A 161      -3.117 -11.620  -4.289  1.00 67.93      C2   C  
ATOM    322  O   THR A 161      -2.774 -10.767  -5.010  1.00 63.20      C2   O  
ATOM    323  CB  THR A 161      -5.611 -11.479  -4.305  1.00 64.21      C2   C  
ATOM    324  CG2 THR A 161      -6.853 -12.152  -4.741  1.00 56.49      C2   C  
ATOM    325  OG1 THR A 161      -5.700 -11.281  -2.864  1.00 67.95      C2   O  
ATOM    326  H   THR A 161      -4.863 -13.568  -2.949  0.00 71.03      C2   H  
ATOM    327  HA  THR A 161      -4.359 -12.452  -5.744  0.00 62.44      C2   H  
ATOM    328  HB  THR A 161      -5.634 -10.509  -4.800  0.00 64.21      C2   H  
ATOM    329  HG1 THR A 161      -6.108 -12.083  -2.528  0.00 67.95      C2   H  
ATOM    330 HG21 THR A 161      -7.646 -11.404  -4.720  0.00 56.49      C2   H  
ATOM    331 HG22 THR A 161      -6.829 -12.420  -5.797  0.00 56.49      C2   H  
ATOM    332 HG23 THR A 161      -7.301 -12.950  -4.149  0.00 56.49      C2   H  
ATOM    333  N   PHE A 162      -2.412 -11.837  -3.147  1.00 70.43      C2   N  
ATOM    334  CA  PHE A 162      -1.046 -11.360  -2.765  1.00 68.87      C2   C  
ATOM    335  C   PHE A 162       0.020 -12.496  -2.884  1.00 66.46      C2   C  
ATOM    336  O   PHE A 162      -0.323 -13.699  -2.772  1.00 84.71      C2   O  
ATOM    337  CB  PHE A 162      -1.018 -10.757  -1.308  1.00 62.53      C2   C  
ATOM    338  CG  PHE A 162       0.290  -9.986  -1.020  1.00 65.96      C2   C  
ATOM    339  CD1 PHE A 162       0.644  -8.941  -1.845  1.00 51.09      C2   C  
ATOM    340  CD2 PHE A 162       1.187 -10.437  -0.023  1.00 49.82      C2   C  
ATOM    341  CE1 PHE A 162       1.852  -8.316  -1.659  1.00 56.55      C2   C  
ATOM    342  CE2 PHE A 162       2.379  -9.707   0.201  1.00 57.95      C2   C  
ATOM    343  CZ  PHE A 162       2.692  -8.641  -0.677  1.00 62.20      C2   C  
ATOM    344  H   PHE A 162      -2.691 -12.573  -2.514  0.00 70.43      C2   H  
ATOM    345  HA  PHE A 162      -0.771 -10.629  -3.525  0.00 68.87      C2   H  
ATOM    346  HB2 PHE A 162      -1.830 -10.049  -1.139  0.00 62.53      C2   H  
ATOM    347  HB3 PHE A 162      -1.092 -11.518  -0.531  0.00 62.53      C2   H  
ATOM    348  HD1 PHE A 162      -0.050  -8.556  -2.578  0.00 51.09      C2   H  
ATOM    349  HD2 PHE A 162       0.946 -11.326   0.541  0.00 49.82      C2   H  
ATOM    350  HE1 PHE A 162       2.249  -7.580  -2.342  0.00 56.55      C2   H  
ATOM    351  HE2 PHE A 162       3.044 -10.065   0.973  0.00 57.95      C2   H  
ATOM    352  HZ  PHE A 162       3.655  -8.162  -0.577  0.00 62.20      C2   H  
ATOM    353  N   ASP A 163       1.242 -12.151  -3.178  1.00 73.41      C2   N  
ATOM    354  CA  ASP A 163       2.410 -13.037  -3.280  1.00 68.85      C2   C  
ATOM    355  C   ASP A 163       3.589 -12.206  -2.664  1.00 69.75      C2   C  
ATOM    356  O   ASP A 163       3.683 -11.029  -2.978  1.00 75.54      C2   O  
ATOM    357  CB  ASP A 163       2.620 -13.401  -4.783  1.00 78.47      C2   C  
ATOM    358  CG  ASP A 163       4.006 -13.919  -5.272  1.00 89.01      C2   C  
ATOM    359  OD1 ASP A 163       4.262 -13.930  -6.461  1.00 94.93      C2   O  
ATOM    360  OD2 ASP A 163       4.779 -14.332  -4.368  1.00 95.10      C2   O  
ATOM    361  H   ASP A 163       1.545 -11.200  -3.025  0.00 73.41      C2   H  
ATOM    362  HA  ASP A 163       2.241 -13.878  -2.609  0.00 68.85      C2   H  
ATOM    363  HB2 ASP A 163       1.769 -13.889  -5.259  0.00 78.47      C2   H  
ATOM    364  HB3 ASP A 163       2.733 -12.424  -5.253  0.00 78.47      C2   H  
ATOM    365  N   THR A 164       4.320 -12.807  -1.720  1.00 71.51      C2   N  
ATOM    366  CA  THR A 164       5.452 -12.207  -0.990  1.00 79.36      C2   C  
ATOM    367  C   THR A 164       6.768 -12.210  -1.780  1.00 68.09      C2   C  
ATOM    368  O   THR A 164       7.572 -11.383  -1.446  1.00 75.02      C2   O  
ATOM    369  CB  THR A 164       5.579 -13.089   0.342  1.00 83.79      C2   C  
ATOM    370  CG2 THR A 164       4.341 -13.091   1.220  1.00 66.43      C2   C  
ATOM    371  OG1 THR A 164       5.759 -14.431  -0.152  1.00 86.81      C2   O  
ATOM    372  H   THR A 164       4.188 -13.748  -1.378  0.00 71.51      C2   H  
ATOM    373  HA  THR A 164       5.249 -11.163  -0.750  0.00 79.36      C2   H  
ATOM    374  HB  THR A 164       6.516 -12.898   0.864  0.00 83.79      C2   H  
ATOM    375  HG1 THR A 164       5.916 -14.892   0.675  0.00 86.81      C2   H  
ATOM    376 HG21 THR A 164       4.488 -13.788   2.046  0.00 66.43      C2   H  
ATOM    377 HG22 THR A 164       4.199 -12.097   1.647  0.00 66.43      C2   H  
ATOM    378 HG23 THR A 164       3.409 -13.295   0.695  0.00 66.43      C2   H  
ATOM    379  N   THR A 165       6.893 -13.110  -2.724  1.00 70.53      C2   N  
ATOM    380  CA  THR A 165       8.087 -13.233  -3.541  1.00 80.93      C2   C  
ATOM    381  C   THR A 165       7.945 -12.328  -4.798  1.00 77.26      C2   C  
ATOM    382  O   THR A 165       8.960 -12.105  -5.455  1.00 85.52      C2   O  
ATOM    383  CB  THR A 165       8.299 -14.677  -3.955  1.00 70.79      C2   C  
ATOM    384  CG2 THR A 165       8.433 -15.728  -2.808  1.00 78.14      C2   C  
ATOM    385  OG1 THR A 165       7.360 -15.141  -4.865  1.00 88.26      C2   O  
ATOM    386  H   THR A 165       6.100 -13.692  -2.954  0.00 70.53      C2   H  
ATOM    387  HA  THR A 165       8.963 -12.881  -2.996  0.00 80.93      C2   H  
ATOM    388  HB  THR A 165       9.305 -14.794  -4.357  0.00 70.79      C2   H  
ATOM    389  HG1 THR A 165       6.498 -14.817  -4.598  0.00 88.26      C2   H  
ATOM    390 HG21 THR A 165       8.936 -15.237  -1.973  0.00 78.14      C2   H  
ATOM    391 HG22 THR A 165       7.527 -16.158  -2.383  0.00 78.14      C2   H  
ATOM    392 HG23 THR A 165       8.993 -16.599  -3.146  0.00 78.14      C2   H  
ATOM    393  N   PHE A 166       6.768 -11.875  -5.277  1.00 74.84      C2   N  
ATOM    394  CA  PHE A 166       6.405 -10.867  -6.303  1.00 80.08      C2   C  
ATOM    395  C   PHE A 166       6.843 -11.516  -7.654  1.00 80.74      C2   C  
ATOM    396  O   PHE A 166       7.398 -10.851  -8.556  1.00 77.80      C2   O  
ATOM    397  CB  PHE A 166       6.959  -9.458  -6.150  1.00 63.69      C2   C  
ATOM    398  CG  PHE A 166       6.308  -8.558  -5.075  1.00 81.56      C2   C  
ATOM    399  CD1 PHE A 166       6.639  -8.807  -3.684  1.00 66.59      C2   C  
ATOM    400  CD2 PHE A 166       5.450  -7.493  -5.433  1.00 69.13      C2   C  
ATOM    401  CE1 PHE A 166       6.179  -8.011  -2.700  1.00 70.59      C2   C  
ATOM    402  CE2 PHE A 166       4.869  -6.794  -4.336  1.00 73.32      C2   C  
ATOM    403  CZ  PHE A 166       5.245  -7.028  -3.020  1.00 78.98      C2   C  
ATOM    404  H   PHE A 166       5.946 -12.312  -4.885  0.00 74.84      C2   H  
ATOM    405  HA  PHE A 166       5.315 -10.890  -6.311  0.00 80.08      C2   H  
ATOM    406  HB2 PHE A 166       8.030  -9.312  -6.010  0.00 63.69      C2   H  
ATOM    407  HB3 PHE A 166       6.822  -9.028  -7.142  0.00 63.69      C2   H  
ATOM    408  HD1 PHE A 166       7.248  -9.679  -3.496  0.00 66.59      C2   H  
ATOM    409  HD2 PHE A 166       4.983  -7.363  -6.398  0.00 69.13      C2   H  
ATOM    410  HE1 PHE A 166       6.475  -8.118  -1.667  0.00 70.59      C2   H  
ATOM    411  HE2 PHE A 166       4.042  -6.106  -4.429  0.00 73.32      C2   H  
ATOM    412  HZ  PHE A 166       4.739  -6.562  -2.188  0.00 78.98      C2   H  
ATOM    413  N   SER A 167       6.531 -12.833  -7.770  1.00 81.28      C2   N  
ATOM    414  CA  SER A 167       6.978 -13.758  -8.840  1.00 78.42      C2   C  
ATOM    415  C   SER A 167       6.018 -13.605 -10.020  1.00 80.81      C2   C  
ATOM    416  O   SER A 167       6.395 -13.781 -11.199  1.00 95.90      C2   O  
ATOM    417  CB  SER A 167       6.865 -15.271  -8.363  1.00 83.38      C2   C  
ATOM    418  OG  SER A 167       5.549 -15.651  -8.047  1.00105.88      C2   O  
ATOM    419  H   SER A 167       5.960 -13.255  -7.051  0.00 81.28      C2   H  
ATOM    420  HA  SER A 167       7.987 -13.469  -9.134  0.00 78.42      C2   H  
ATOM    421  HB2 SER A 167       7.233 -15.897  -9.176  0.00 83.38      C2   H  
ATOM    422  HB3 SER A 167       7.493 -15.434  -7.487  0.00 83.38      C2   H  
ATOM    423  HG  SER A 167       5.254 -15.122  -7.301  0.00105.88      C2   H  
ATOM    424  N   HIS A 168       4.775 -13.269  -9.776  1.00 91.46      C2   N  
ATOM    425  CA  HIS A 168       3.758 -13.069 -10.865  1.00 94.41      C2   C  
ATOM    426  C   HIS A 168       3.838 -11.636 -11.502  1.00 84.14      C2   C  
ATOM    427  O   HIS A 168       3.257 -11.444 -12.575  1.00 86.95      C2   O  
ATOM    428  CB  HIS A 168       2.318 -13.443 -10.397  1.00 96.01      C2   C  
ATOM    429  CG  HIS A 168       2.190 -14.818  -9.848  1.00104.45      C2   C  
ATOM    430  CD2 HIS A 168       1.372 -15.857 -10.318  1.00116.36      C2   C  
ATOM    431  ND1 HIS A 168       2.551 -15.205  -8.538  1.00117.52      C2   N  
ATOM    432  CE1 HIS A 168       2.021 -16.430  -8.339  1.00116.93      C2   C  
ATOM    433  NE2 HIS A 168       1.335 -16.869  -9.381  1.00129.16      C2   N  
ATOM    434  H   HIS A 168       4.359 -13.381  -8.862  0.00 91.46      C2   H  
ATOM    435  HA  HIS A 168       4.028 -13.727 -11.691  0.00 94.41      C2   H  
ATOM    436  HB2 HIS A 168       1.975 -12.755  -9.626  0.00 96.01      C2   H  
ATOM    437  HB3 HIS A 168       1.616 -13.326 -11.223  0.00 96.01      C2   H  
ATOM    438  HD1 HIS A 168       2.995 -14.642  -7.826  0.00117.52      C2   H  
ATOM    439  HD2 HIS A 168       0.731 -15.780 -11.182  0.00116.36      C2   H  
ATOM    440  HE1 HIS A 168       2.084 -16.964  -7.401  0.00116.93      C2   H  
ATOM    441  N   PHE A 169       4.505 -10.661 -10.880  1.00 79.87      C2   N  
ATOM    442  CA  PHE A 169       4.742  -9.342 -11.523  1.00 78.34      C2   C  
ATOM    443  C   PHE A 169       5.896  -9.465 -12.621  1.00 85.79      C2   C  
ATOM    444  O   PHE A 169       7.052  -9.704 -12.327  1.00 88.15      C2   O  
ATOM    445  CB  PHE A 169       5.252  -8.578 -10.323  1.00 66.41      C2   C  
ATOM    446  CG  PHE A 169       5.635  -7.090 -10.658  1.00 67.37      C2   C  
ATOM    447  CD1 PHE A 169       6.689  -6.512  -9.889  1.00 78.46      C2   C  
ATOM    448  CD2 PHE A 169       4.904  -6.241 -11.598  1.00 57.20      C2   C  
ATOM    449  CE1 PHE A 169       7.005  -5.196 -10.096  1.00 61.55      C2   C  
ATOM    450  CE2 PHE A 169       5.336  -4.976 -11.823  1.00 72.80      C2   C  
ATOM    451  CZ  PHE A 169       6.437  -4.422 -11.129  1.00 63.68      C2   C  
ATOM    452  H   PHE A 169       4.957 -10.877 -10.003  0.00 79.87      C2   H  
ATOM    453  HA  PHE A 169       3.824  -8.848 -11.844  0.00 78.34      C2   H  
ATOM    454  HB2 PHE A 169       4.444  -8.570  -9.590  0.00 66.41      C2   H  
ATOM    455  HB3 PHE A 169       6.150  -8.964  -9.841  0.00 66.41      C2   H  
ATOM    456  HD1 PHE A 169       7.093  -7.085  -9.067  0.00 78.46      C2   H  
ATOM    457  HD2 PHE A 169       4.038  -6.591 -12.141  0.00 57.20      C2   H  
ATOM    458  HE1 PHE A 169       7.694  -4.677  -9.447  0.00 61.55      C2   H  
ATOM    459  HE2 PHE A 169       4.766  -4.328 -12.471  0.00 72.80      C2   H  
ATOM    460  HZ  PHE A 169       6.656  -3.378 -11.298  0.00 63.68      C2   H  
ATOM    461  N   LYS A 170       5.513  -9.474 -13.927  1.00 82.59      C2   N  
ATOM    462  CA  LYS A 170       6.438  -9.353 -15.038  1.00 97.19      C2   C  
ATOM    463  C   LYS A 170       5.923  -8.248 -15.979  1.00 95.63      C2   C  
ATOM    464  O   LYS A 170       4.942  -7.519 -15.621  1.00 94.75      C2   O  
ATOM    465  CB  LYS A 170       6.223 -10.649 -15.814  1.00 93.52      C2   C  
ATOM    466  CG  LYS A 170       6.662 -11.875 -15.060  1.00 95.65      C2   C  
ATOM    467  CD  LYS A 170       6.205 -13.145 -15.814  1.00103.34      C2   C  
ATOM    468  CE  LYS A 170       6.527 -14.550 -15.157  1.00119.37      C2   C  
ATOM    469  NZ  LYS A 170       5.781 -14.875 -13.986  1.00111.27      C2   N  
ATOM    470  H   LYS A 170       4.537  -9.342 -14.151  0.00 82.59      C2   H  
ATOM    471  HA  LYS A 170       7.448  -9.090 -14.724  0.00 97.19      C2   H  
ATOM    472  HB2 LYS A 170       5.194 -10.765 -16.153  0.00 93.52      C2   H  
ATOM    473  HB3 LYS A 170       6.752 -10.624 -16.767  0.00 93.52      C2   H  
ATOM    474  HG2 LYS A 170       7.741 -11.814 -14.922  0.00 95.65      C2   H  
ATOM    475  HG3 LYS A 170       6.347 -11.745 -14.025  0.00 95.65      C2   H  
ATOM    476  HD2 LYS A 170       5.135 -13.092 -16.015  0.00103.34      C2   H  
ATOM    477  HD3 LYS A 170       6.634 -13.242 -16.811  0.00103.34      C2   H  
ATOM    478  HE2 LYS A 170       6.368 -15.408 -15.812  0.00119.37      C2   H  
ATOM    479  HE3 LYS A 170       7.586 -14.497 -14.906  0.00119.37      C2   H  
ATOM    480  HZ1 LYS A 170       5.957 -15.826 -13.695  0.00111.27      C2   H  
ATOM    481  HZ2 LYS A 170       6.011 -14.170 -13.300  0.00111.27      C2   H  
ATOM    482  HZ3 LYS A 170       4.800 -14.802 -14.213  0.00111.27      C2   H  
ATOM    483  N   ASN A 171       6.547  -8.075 -17.147  1.00 86.74      C2   N  
ATOM    484  CA  ASN A 171       6.298  -7.104 -18.158  1.00 99.04      C2   C  
ATOM    485  C   ASN A 171       6.306  -5.702 -17.675  1.00 95.23      C2   C  
ATOM    486  O   ASN A 171       5.474  -4.957 -18.188  1.00101.32      C2   O  
ATOM    487  CB  ASN A 171       4.926  -7.482 -18.866  1.00101.58      C2   C  
ATOM    488  CG  ASN A 171       4.976  -8.842 -19.558  1.00107.18      C2   C  
ATOM    489  ND2 ASN A 171       3.823  -9.423 -19.793  1.00117.73      C2   N  
ATOM    490  OD1 ASN A 171       5.995  -9.454 -19.805  1.00111.40      C2   O  
ATOM    491  H   ASN A 171       7.408  -8.593 -17.251  0.00 86.74      C2   H  
ATOM    492  HA  ASN A 171       7.136  -7.216 -18.845  0.00 99.04      C2   H  
ATOM    493  HB2 ASN A 171       3.995  -7.413 -18.302  0.00101.58      C2   H  
ATOM    494  HB3 ASN A 171       4.685  -6.804 -19.685  0.00101.58      C2   H  
ATOM    495 HD21 ASN A 171       2.977  -8.921 -19.567  0.00117.73      C2   H  
ATOM    496 HD22 ASN A 171       3.662 -10.349 -20.162  0.00117.73      C2   H  
ATOM    497  N   PHE A 172       7.149  -5.383 -16.717  1.00 92.09      C2   N  
ATOM    498  CA  PHE A 172       7.296  -4.065 -16.190  1.00 86.68      C2   C  
ATOM    499  C   PHE A 172       8.476  -3.209 -16.909  1.00 83.22      C2   C  
ATOM    500  O   PHE A 172       9.393  -3.785 -17.450  1.00 78.47      C2   O  
ATOM    501  CB  PHE A 172       7.357  -3.999 -14.631  1.00 64.84      C2   C  
ATOM    502  CG  PHE A 172       8.471  -4.810 -14.027  1.00 70.53      C2   C  
ATOM    503  CD1 PHE A 172       9.866  -4.411 -14.181  1.00 80.28      C2   C  
ATOM    504  CD2 PHE A 172       8.129  -6.047 -13.469  1.00 71.23      C2   C  
ATOM    505  CE1 PHE A 172      10.823  -5.304 -13.734  1.00 77.86      C2   C  
ATOM    506  CE2 PHE A 172       9.109  -6.821 -12.954  1.00 71.23      C2   C  
ATOM    507  CZ  PHE A 172      10.437  -6.493 -13.058  1.00 60.78      C2   C  
ATOM    508  H   PHE A 172       8.054  -5.824 -16.645  0.00 92.09      C2   H  
ATOM    509  HA  PHE A 172       6.379  -3.495 -16.341  0.00 86.68      C2   H  
ATOM    510  HB2 PHE A 172       7.445  -2.955 -14.328  0.00 64.84      C2   H  
ATOM    511  HB3 PHE A 172       6.410  -4.334 -14.209  0.00 64.84      C2   H  
ATOM    512  HD1 PHE A 172      10.089  -3.472 -14.667  0.00 80.28      C2   H  
ATOM    513  HD2 PHE A 172       7.078  -6.296 -13.458  0.00 71.23      C2   H  
ATOM    514  HE1 PHE A 172      11.861  -5.005 -13.737  0.00 77.86      C2   H  
ATOM    515  HE2 PHE A 172       8.842  -7.739 -12.452  0.00 71.23      C2   H  
ATOM    516  HZ  PHE A 172      11.190  -7.040 -12.509  0.00 60.78      C2   H  
ATOM    517  N   ARG A 173       8.370  -1.869 -16.910  1.00 73.47      C2   N  
ATOM    518  CA  ARG A 173       9.385  -0.854 -17.090  1.00 80.56      C2   C  
ATOM    519  C   ARG A 173      10.455  -1.006 -16.015  1.00 62.41      C2   C  
ATOM    520  O   ARG A 173      10.215  -1.105 -14.818  1.00 71.86      C2   O  
ATOM    521  CB  ARG A 173       8.776   0.591 -17.065  1.00 73.99      C2   C  
ATOM    522  CG  ARG A 173       7.868   0.884 -18.287  1.00 84.13      C2   C  
ATOM    523  CD  ARG A 173       7.131   2.246 -18.123  1.00 83.94      C2   C  
ATOM    524  NE  ARG A 173       6.057   2.160 -17.131  1.00104.55      C2   N  
ATOM    525  CZ  ARG A 173       5.167   3.129 -16.762  1.00 96.43      C2   C  
ATOM    526  NH1 ARG A 173       5.160   4.307 -17.333  1.00111.67      C2   N  
ATOM    527  NH2 ARG A 173       4.118   2.920 -15.945  1.00 93.26      C2   N  
ATOM    528  H   ARG A 173       7.565  -1.488 -16.433  0.00 73.47      C2   H  
ATOM    529  HA  ARG A 173       9.689  -1.057 -18.117  0.00 80.56      C2   H  
ATOM    530  HB2 ARG A 173       8.256   0.734 -16.118  0.00 73.99      C2   H  
ATOM    531  HB3 ARG A 173       9.499   1.398 -16.951  0.00 73.99      C2   H  
ATOM    532  HG2 ARG A 173       8.418   0.788 -19.223  0.00 84.13      C2   H  
ATOM    533  HG3 ARG A 173       7.245   0.003 -18.437  0.00 84.13      C2   H  
ATOM    534  HD2 ARG A 173       7.761   3.112 -17.925  0.00 83.94      C2   H  
ATOM    535  HD3 ARG A 173       6.592   2.508 -19.034  0.00 83.94      C2   H  
ATOM    536  HE  ARG A 173       5.922   1.200 -16.846  0.00104.55      C2   H  
ATOM    537 HH11 ARG A 173       5.867   4.533 -18.018  0.00111.67      C2   H  
ATOM    538 HH12 ARG A 173       4.346   4.885 -17.488  0.00111.67      C2   H  
ATOM    539 HH21 ARG A 173       3.632   2.035 -15.917  0.00 93.26      C2   H  
ATOM    540 HH22 ARG A 173       3.526   3.671 -15.621  0.00 93.26      C2   H  
ATOM    541  N   LEU A 174      11.666  -1.102 -16.516  1.00 81.98      C2   N  
ATOM    542  CA  LEU A 174      12.928  -1.351 -15.774  1.00 70.00      C2   C  
ATOM    543  C   LEU A 174      13.420  -0.005 -15.105  1.00 80.06      C2   C  
ATOM    544  O   LEU A 174      13.872   0.875 -15.840  1.00 95.33      C2   O  
ATOM    545  CB  LEU A 174      13.974  -1.962 -16.727  1.00 72.88      C2   C  
ATOM    546  CG  LEU A 174      13.473  -3.218 -17.565  1.00 84.44      C2   C  
ATOM    547  CD1 LEU A 174      14.368  -3.515 -18.762  1.00 78.44      C2   C  
ATOM    548  CD2 LEU A 174      13.366  -4.547 -16.764  1.00 77.83      C2   C  
ATOM    549  H   LEU A 174      11.911  -1.004 -17.490  0.00 81.98      C2   H  
ATOM    550  HA  LEU A 174      12.773  -2.090 -14.989  0.00 70.00      C2   H  
ATOM    551  HB2 LEU A 174      14.314  -1.130 -17.343  0.00 72.88      C2   H  
ATOM    552  HB3 LEU A 174      14.859  -2.282 -16.178  0.00 72.88      C2   H  
ATOM    553  HG  LEU A 174      12.521  -2.909 -17.996  0.00 84.44      C2   H  
ATOM    554 HD11 LEU A 174      14.623  -2.534 -19.161  0.00 78.44      C2   H  
ATOM    555 HD12 LEU A 174      15.283  -4.065 -18.539  0.00 78.44      C2   H  
ATOM    556 HD13 LEU A 174      13.859  -4.146 -19.490  0.00 78.44      C2   H  
ATOM    557 HD21 LEU A 174      14.109  -5.238 -17.165  0.00 77.83      C2   H  
ATOM    558 HD22 LEU A 174      13.601  -4.397 -15.711  0.00 77.83      C2   H  
ATOM    559 HD23 LEU A 174      12.337  -4.898 -16.700  0.00 77.83      C2   H  
ATOM    560  N   PRO A 175      13.483   0.107 -13.748  1.00 89.57      C2   N  
ATOM    561  CA  PRO A 175      14.044   1.322 -13.072  1.00 86.30      C2   C  
ATOM    562  C   PRO A 175      15.463   1.742 -13.485  1.00 82.58      C2   C  
ATOM    563  O   PRO A 175      15.696   2.903 -13.731  1.00107.92      C2   O  
ATOM    564  CB  PRO A 175      13.811   1.098 -11.615  1.00 84.85      C2   C  
ATOM    565  CG  PRO A 175      13.791  -0.394 -11.449  1.00 71.37      C2   C  
ATOM    566  CD  PRO A 175      13.079  -0.877 -12.732  1.00 67.25      C2   C  
ATOM    567  HA  PRO A 175      13.393   2.118 -13.431  0.00 86.30      C2   H  
ATOM    568  HB2 PRO A 175      14.449   1.603 -10.889  0.00 84.85      C2   H  
ATOM    569  HB3 PRO A 175      12.814   1.468 -11.376  0.00 84.85      C2   H  
ATOM    570  HG2 PRO A 175      14.805  -0.790 -11.480  0.00 71.37      C2   H  
ATOM    571  HG3 PRO A 175      13.269  -0.845 -10.604  0.00 71.37      C2   H  
ATOM    572  HD2 PRO A 175      13.496  -1.844 -13.013  0.00 67.25      C2   H  
ATOM    573  HD3 PRO A 175      11.999  -0.967 -12.615  0.00 67.25      C2   H  
ATOM    574  N   GLY A 176      16.311   0.803 -13.796  1.00 80.16      C2   N  
ATOM    575  CA  GLY A 176      17.695   1.013 -14.239  1.00 91.97      C2   C  
ATOM    576  C   GLY A 176      17.782   1.712 -15.651  1.00108.41      C2   C  
ATOM    577  O   GLY A 176      18.801   2.346 -15.955  1.00106.83      C2   O  
ATOM    578  H   GLY A 176      15.974  -0.144 -13.698  0.00 80.16      C2   H  
ATOM    579  HA2 GLY A 176      18.238   1.569 -13.475  0.00 91.97      C2   H  
ATOM    580  HA3 GLY A 176      18.235   0.067 -14.203  0.00 91.97      C2   H  
ATOM    581  N   VAL A 177      16.642   1.687 -16.350  1.00138.71      C2   N  
ATOM    582  CA  VAL A 177      16.449   2.518 -17.619  1.00150.82      C2   C  
ATOM    583  C   VAL A 177      15.496   3.729 -17.376  1.00160.73      C2   C  
ATOM    584  O   VAL A 177      15.571   4.628 -18.246  1.00145.40      C2   O  
ATOM    585  CB  VAL A 177      15.833   1.533 -18.722  1.00157.47      C2   C  
ATOM    586  CG1 VAL A 177      15.044   2.170 -19.906  1.00138.48      C2   C  
ATOM    587  CG2 VAL A 177      16.758   0.365 -19.175  1.00172.92      C2   C  
ATOM    588  H   VAL A 177      15.883   1.083 -16.067  0.00138.71      C2   H  
ATOM    589  HA  VAL A 177      17.405   2.799 -18.060  0.00150.82      C2   H  
ATOM    590  HB  VAL A 177      15.009   0.991 -18.259  0.00157.47      C2   H  
ATOM    591 HG11 VAL A 177      14.723   1.324 -20.515  0.00138.48      C2   H  
ATOM    592 HG12 VAL A 177      14.149   2.722 -19.618  0.00138.48      C2   H  
ATOM    593 HG13 VAL A 177      15.622   2.929 -20.432  0.00138.48      C2   H  
ATOM    594 HG21 VAL A 177      17.030  -0.351 -18.398  0.00172.92      C2   H  
ATOM    595 HG22 VAL A 177      16.515  -0.145 -20.108  0.00172.92      C2   H  
ATOM    596 HG23 VAL A 177      17.802   0.638 -19.330  0.00172.92      C2   H  
ATOM    597  N   LEU A 178      14.668   3.762 -16.287  1.00162.26      C2   N  
ATOM    598  CA  LEU A 178      13.772   4.877 -16.077  1.00159.47      C2   C  
ATOM    599  C   LEU A 178      14.509   6.100 -15.634  1.00148.98      C2   C  
ATOM    600  O   LEU A 178      14.112   7.247 -15.912  1.00140.93      C2   O  
ATOM    601  CB  LEU A 178      12.591   4.547 -15.122  1.00160.95      C2   C  
ATOM    602  CG  LEU A 178      11.714   3.508 -15.785  1.00157.16      C2   C  
ATOM    603  CD1 LEU A 178      10.804   2.695 -14.842  1.00144.94      C2   C  
ATOM    604  CD2 LEU A 178      10.963   4.041 -16.979  1.00143.24      C2   C  
ATOM    605  H   LEU A 178      14.624   3.040 -15.582  0.00162.26      C2   H  
ATOM    606  HA  LEU A 178      13.424   5.072 -17.092  0.00159.47      C2   H  
ATOM    607  HB2 LEU A 178      13.051   4.142 -14.222  0.00160.95      C2   H  
ATOM    608  HB3 LEU A 178      11.972   5.408 -14.870  0.00160.95      C2   H  
ATOM    609  HG  LEU A 178      12.388   2.794 -16.257  0.00157.16      C2   H  
ATOM    610 HD11 LEU A 178       9.758   2.984 -14.949  0.00144.94      C2   H  
ATOM    611 HD12 LEU A 178      10.847   1.632 -15.079  0.00144.94      C2   H  
ATOM    612 HD13 LEU A 178      11.158   2.770 -13.814  0.00144.94      C2   H  
ATOM    613 HD21 LEU A 178      11.061   3.382 -17.843  0.00143.24      C2   H  
ATOM    614 HD22 LEU A 178       9.897   4.193 -16.814  0.00143.24      C2   H  
ATOM    615 HD23 LEU A 178      11.173   5.069 -17.272  0.00143.24      C2   H  
ATOM    616  N   SER A 179      15.756   5.949 -15.122  1.00 35.16      C2   N  
ATOM    617  CA  SER A 179      16.731   7.028 -14.767  1.00 35.16      C2   C  
ATOM    618  C   SER A 179      17.041   8.000 -15.954  1.00 35.16      C2   C  
ATOM    619  O   SER A 179      17.362   9.142 -15.692  1.00 35.16      C2   O  
ATOM    620  CB  SER A 179      17.924   6.270 -14.148  1.00 35.16      C2   C  
ATOM    621  OG  SER A 179      18.380   5.180 -14.947  1.00 35.16      C2   O  
ATOM    622  H   SER A 179      16.087   4.994 -15.103  0.00 35.16      C2   H  
ATOM    623  HA  SER A 179      16.361   7.771 -14.062  0.00 35.16      C2   H  
ATOM    624  HB2 SER A 179      18.807   6.906 -14.082  0.00 35.16      C2   H  
ATOM    625  HB3 SER A 179      17.662   5.862 -13.171  0.00 35.16      C2   H  
ATOM    626  HG  SER A 179      19.325   5.077 -14.819  0.00 35.16      C2   H  
ATOM    627  N   SER A 180      16.860   7.520 -17.186  1.00 35.51      C2   N  
ATOM    628  CA  SER A 180      16.775   8.458 -18.335  1.00 35.51      C2   C  
ATOM    629  C   SER A 180      15.838   9.687 -18.181  1.00 35.51      C2   C  
ATOM    630  O   SER A 180      16.365  10.745 -18.547  1.00 35.51      C2   O  
ATOM    631  CB  SER A 180      16.426   7.616 -19.674  1.00 35.51      C2   C  
ATOM    632  OG  SER A 180      15.201   7.013 -19.550  1.00 35.51      C2   O  
ATOM    633  H   SER A 180      16.348   6.659 -17.307  0.00 35.51      C2   H  
ATOM    634  HA  SER A 180      17.767   8.899 -18.441  0.00 35.51      C2   H  
ATOM    635  HB2 SER A 180      16.456   8.308 -20.516  0.00 35.51      C2   H  
ATOM    636  HB3 SER A 180      17.186   6.876 -19.923  0.00 35.51      C2   H  
ATOM    637  HG  SER A 180      15.264   6.101 -19.256  0.00 35.51      C2   H  
ATOM    638  N   GLY A 181      14.722   9.573 -17.437  1.00 32.20      C2   N  
ATOM    639  CA  GLY A 181      13.826  10.780 -17.300  1.00 32.20      C2   C  
ATOM    640  C   GLY A 181      14.366  11.875 -16.372  1.00 32.20      C2   C  
ATOM    641  O   GLY A 181      13.910  13.056 -16.353  1.00 32.20      C2   O  
ATOM    642  H   GLY A 181      14.512   8.674 -17.027  0.00 32.20      C2   H  
ATOM    643  HA2 GLY A 181      13.850  11.188 -18.311  0.00 32.20      C2   H  
ATOM    644  HA3 GLY A 181      12.811  10.633 -16.933  0.00 32.20      C2   H  
ATOM    645  N   CYS A 182      15.367  11.478 -15.559  1.00 31.72      C2   N  
ATOM    646  CA  CYS A 182      15.902  12.160 -14.395  1.00 31.72      C2   C  
ATOM    647  C   CYS A 182      17.092  13.043 -14.861  1.00 31.72      C2   C  
ATOM    648  O   CYS A 182      17.506  13.937 -14.139  1.00 31.72      C2   O  
ATOM    649  CB  CYS A 182      16.350  11.187 -13.283  1.00 31.72      C2   C  
ATOM    650  SG  CYS A 182      15.004  10.092 -12.588  1.00 31.72      C2   S  
ATOM    651  H   CYS A 182      15.670  10.516 -15.624  0.00 31.72      C2   H  
ATOM    652  HA  CYS A 182      15.104  12.783 -13.990  0.00 31.72      C2   H  
ATOM    653  HB2 CYS A 182      17.200  10.528 -13.457  0.00 31.72      C2   H  
ATOM    654  HB3 CYS A 182      16.695  11.832 -12.476  0.00 31.72      C2   H  
ATOM    655  HG  CYS A 182      16.012   9.242 -12.373  0.00 31.72      C2   H  
ATOM    656  N   GLU A 183      17.539  12.647 -16.010  1.00 29.91      C2   N  
ATOM    657  CA  GLU A 183      18.733  13.195 -16.751  1.00 29.91      C2   C  
ATOM    658  C   GLU A 183      18.173  13.963 -18.055  1.00 29.91      C2   C  
ATOM    659  O   GLU A 183      18.943  14.502 -18.814  1.00 29.91      C2   O  
ATOM    660  CB  GLU A 183      19.692  12.052 -16.996  1.00 29.91      C2   C  
ATOM    661  CG  GLU A 183      20.271  11.546 -15.643  1.00 29.91      C2   C  
ATOM    662  CD  GLU A 183      21.464  10.554 -15.619  1.00 29.91      C2   C  
ATOM    663  OE1 GLU A 183      21.999  10.434 -14.482  1.00 29.91      C2   O  
ATOM    664  OE2 GLU A 183      21.844   9.927 -16.661  1.00 29.91      C2   O  
ATOM    665  H   GLU A 183      17.201  11.819 -16.479  0.00 29.91      C2   H  
ATOM    666  HA  GLU A 183      19.227  14.006 -16.215  0.00 29.91      C2   H  
ATOM    667  HB2 GLU A 183      19.091  11.401 -17.630  0.00 29.91      C2   H  
ATOM    668  HB3 GLU A 183      20.445  12.455 -17.674  0.00 29.91      C2   H  
ATOM    669  HG2 GLU A 183      20.606  12.386 -15.033  0.00 29.91      C2   H  
ATOM    670  HG3 GLU A 183      19.529  10.951 -15.112  0.00 29.91      C2   H  
ATOM    671  N   LEU A 184      16.865  14.030 -18.225  1.00 33.57      C2   N  
ATOM    672  CA  LEU A 184      16.154  14.885 -19.172  1.00 33.57      C2   C  
ATOM    673  C   LEU A 184      16.111  16.272 -18.543  1.00 33.57      C2   C  
ATOM    674  O   LEU A 184      15.865  16.390 -17.349  1.00 33.57      C2   O  
ATOM    675  CB  LEU A 184      14.688  14.350 -19.375  1.00 33.57      C2   C  
ATOM    676  CG  LEU A 184      13.865  15.022 -20.466  1.00 33.57      C2   C  
ATOM    677  CD1 LEU A 184      14.385  14.693 -21.886  1.00 33.57      C2   C  
ATOM    678  CD2 LEU A 184      12.403  14.611 -20.303  1.00 33.57      C2   C  
ATOM    679  H   LEU A 184      16.303  13.656 -17.474  0.00 33.57      C2   H  
ATOM    680  HA  LEU A 184      16.756  14.737 -20.069  0.00 33.57      C2   H  
ATOM    681  HB2 LEU A 184      14.665  13.267 -19.492  0.00 33.57      C2   H  
ATOM    682  HB3 LEU A 184      14.233  14.655 -18.432  0.00 33.57      C2   H  
ATOM    683  HG  LEU A 184      13.971  16.102 -20.364  0.00 33.57      C2   H  
ATOM    684 HD11 LEU A 184      14.545  15.651 -22.380  0.00 33.57      C2   H  
ATOM    685 HD12 LEU A 184      15.339  14.165 -21.842  0.00 33.57      C2   H  
ATOM    686 HD13 LEU A 184      13.734  14.051 -22.478  0.00 33.57      C2   H  
ATOM    687 HD21 LEU A 184      12.010  14.308 -21.273  0.00 33.57      C2   H  
ATOM    688 HD22 LEU A 184      12.233  13.701 -19.728  0.00 33.57      C2   H  
ATOM    689 HD23 LEU A 184      11.654  15.403 -20.267  0.00 33.57      C2   H  
ATOM    690  N   PRO A 185      16.377  17.294 -19.389  1.00 36.52      C2   N  
ATOM    691  CA  PRO A 185      16.127  18.677 -19.014  1.00 36.52      C2   C  
ATOM    692  C   PRO A 185      14.690  19.027 -18.572  1.00 36.52      C2   C  
ATOM    693  O   PRO A 185      13.719  18.531 -19.115  1.00 36.52      C2   O  
ATOM    694  CB  PRO A 185      16.633  19.479 -20.251  1.00 36.52      C2   C  
ATOM    695  CG  PRO A 185      17.470  18.542 -21.040  1.00 36.52      C2   C  
ATOM    696  CD  PRO A 185      16.845  17.145 -20.752  1.00 36.52      C2   C  
ATOM    697  HA  PRO A 185      16.773  18.954 -18.181  0.00 36.52      C2   H  
ATOM    698  HB2 PRO A 185      15.800  19.822 -20.864  0.00 36.52      C2   H  
ATOM    699  HB3 PRO A 185      17.214  20.328 -19.891  0.00 36.52      C2   H  
ATOM    700  HG2 PRO A 185      17.559  18.541 -22.127  0.00 36.52      C2   H  
ATOM    701  HG3 PRO A 185      18.490  18.677 -20.679  0.00 36.52      C2   H  
ATOM    702  HD2 PRO A 185      16.019  16.893 -21.417  0.00 36.52      C2   H  
ATOM    703  HD3 PRO A 185      17.649  16.436 -20.955  0.00 36.52      C2   H  
ATOM    704  N   GLU A 186      14.592  19.850 -17.555  1.00 34.18      C2   N  
ATOM    705  CA  GLU A 186      13.344  20.146 -16.775  1.00 34.18      C2   C  
ATOM    706  C   GLU A 186      12.359  20.811 -17.719  1.00 34.18      C2   C  
ATOM    707  O   GLU A 186      11.145  20.704 -17.527  1.00 34.18      C2   O  
ATOM    708  CB  GLU A 186      13.634  21.127 -15.559  1.00 34.18      C2   C  
ATOM    709  CG  GLU A 186      14.511  20.575 -14.412  1.00 34.18      C2   C  
ATOM    710  CD  GLU A 186      14.716  21.444 -13.144  1.00 34.18      C2   C  
ATOM    711  OE1 GLU A 186      15.124  20.881 -12.082  1.00 34.18      C2   O  
ATOM    712  OE2 GLU A 186      14.499  22.704 -13.245  1.00 34.18      C2   O  
ATOM    713  H   GLU A 186      15.429  20.282 -17.190  0.00 34.18      C2   H  
ATOM    714  HA  GLU A 186      12.922  19.206 -16.420  0.00 34.18      C2   H  
ATOM    715  HB2 GLU A 186      14.125  22.015 -15.955  0.00 34.18      C2   H  
ATOM    716  HB3 GLU A 186      12.701  21.524 -15.157  0.00 34.18      C2   H  
ATOM    717  HG2 GLU A 186      14.088  19.584 -14.241  0.00 34.18      C2   H  
ATOM    718  HG3 GLU A 186      15.516  20.467 -14.820  0.00 34.18      C2   H  
ATOM    719  N   SER A 187      12.895  21.418 -18.761  1.00 32.36      C2   N  
ATOM    720  CA  SER A 187      12.170  22.094 -19.841  1.00 32.36      C2   C  
ATOM    721  C   SER A 187      11.295  21.018 -20.634  1.00 32.36      C2   C  
ATOM    722  O   SER A 187      10.101  21.201 -20.935  1.00 32.36      C2   O  
ATOM    723  CB  SER A 187      13.112  22.893 -20.766  1.00 32.36      C2   C  
ATOM    724  OG  SER A 187      14.294  22.167 -20.977  1.00 32.36      C2   O  
ATOM    725  H   SER A 187      13.885  21.505 -18.945  0.00 32.36      C2   H  
ATOM    726  HA  SER A 187      11.555  22.867 -19.380  0.00 32.36      C2   H  
ATOM    727  HB2 SER A 187      12.633  23.068 -21.730  0.00 32.36      C2   H  
ATOM    728  HB3 SER A 187      13.435  23.792 -20.241  0.00 32.36      C2   H  
ATOM    729  HG  SER A 187      14.432  22.281 -21.921  0.00 32.36      C2   H  
ATOM    730  N   LEU A 188      11.888  19.888 -20.903  1.00 44.80      C2   N  
ATOM    731  CA  LEU A 188      11.157  18.783 -21.532  1.00 44.80      C2   C  
ATOM    732  C   LEU A 188      10.364  17.942 -20.496  1.00 44.80      C2   C  
ATOM    733  O   LEU A 188       9.542  17.150 -20.955  1.00 44.80      C2   O  
ATOM    734  CB  LEU A 188      12.140  17.755 -22.218  1.00 44.80      C2   C  
ATOM    735  CG  LEU A 188      12.802  18.199 -23.516  1.00 44.80      C2   C  
ATOM    736  CD1 LEU A 188      11.737  18.439 -24.630  1.00 44.80      C2   C  
ATOM    737  CD2 LEU A 188      13.773  19.458 -23.317  1.00 44.80      C2   C  
ATOM    738  H   LEU A 188      12.727  19.744 -20.358  0.00 44.80      C2   H  
ATOM    739  HA  LEU A 188      10.400  19.097 -22.252  0.00 44.80      C2   H  
ATOM    740  HB2 LEU A 188      12.978  17.701 -21.525  0.00 44.80      C2   H  
ATOM    741  HB3 LEU A 188      11.706  16.757 -22.281  0.00 44.80      C2   H  
ATOM    742  HG  LEU A 188      13.490  17.427 -23.859  0.00 44.80      C2   H  
ATOM    743 HD11 LEU A 188      10.973  17.665 -24.564  0.00 44.80      C2   H  
ATOM    744 HD12 LEU A 188      11.277  19.426 -24.595  0.00 44.80      C2   H  
ATOM    745 HD13 LEU A 188      12.154  18.347 -25.632  0.00 44.80      C2   H  
ATOM    746 HD21 LEU A 188      14.622  19.351 -23.992  0.00 44.80      C2   H  
ATOM    747 HD22 LEU A 188      13.241  20.394 -23.491  0.00 44.80      C2   H  
ATOM    748 HD23 LEU A 188      14.141  19.343 -22.297  0.00 44.80      C2   H  
ATOM    749  N   GLN A 189      10.565  18.114 -19.204  1.00 55.49      C2   N  
ATOM    750  CA  GLN A 189       9.703  17.484 -18.208  1.00 55.49      C2   C  
ATOM    751  C   GLN A 189       8.374  18.238 -18.048  1.00 55.49      C2   C  
ATOM    752  O   GLN A 189       7.288  17.709 -18.013  1.00 55.49      C2   O  
ATOM    753  CB  GLN A 189      10.474  17.331 -16.875  1.00 55.49      C2   C  
ATOM    754  CG  GLN A 189      11.840  16.517 -16.859  1.00 55.49      C2   C  
ATOM    755  CD  GLN A 189      12.533  16.666 -15.492  1.00 55.49      C2   C  
ATOM    756  NE2 GLN A 189      13.802  16.375 -15.363  1.00 55.49      C2   N  
ATOM    757  OE1 GLN A 189      11.952  17.101 -14.497  1.00 55.49      C2   O  
ATOM    758  H   GLN A 189      11.050  18.951 -18.914  0.00 55.49      C2   H  
ATOM    759  HA  GLN A 189       9.441  16.494 -18.580  0.00 55.49      C2   H  
ATOM    760  HB2 GLN A 189      10.572  18.279 -16.346  0.00 55.49      C2   H  
ATOM    761  HB3 GLN A 189       9.858  16.677 -16.257  0.00 55.49      C2   H  
ATOM    762  HG2 GLN A 189      11.811  15.462 -17.133  0.00 55.49      C2   H  
ATOM    763  HG3 GLN A 189      12.507  16.970 -17.592  0.00 55.49      C2   H  
ATOM    764 HE21 GLN A 189      14.360  16.077 -16.149  0.00 55.49      C2   H  
ATOM    765 HE22 GLN A 189      14.332  16.352 -14.503  0.00 55.49      C2   H  
ATOM    766  N   ALA A 190       8.471  19.555 -17.869  1.00 62.16      C2   N  
ATOM    767  CA  ALA A 190       7.350  20.477 -17.773  1.00 62.16      C2   C  
ATOM    768  C   ALA A 190       7.865  21.707 -18.547  1.00 62.16      C2   C  
ATOM    769  O   ALA A 190       8.866  22.249 -18.129  1.00 62.16      C2   O  
ATOM    770  CB  ALA A 190       7.226  20.863 -16.276  1.00 62.16      C2   C  
ATOM    771  H   ALA A 190       9.339  20.055 -18.002  0.00 62.16      C2   H  
ATOM    772  HA  ALA A 190       6.381  20.119 -18.123  0.00 62.16      C2   H  
ATOM    773  HB1 ALA A 190       6.808  20.001 -15.758  0.00 62.16      C2   H  
ATOM    774  HB2 ALA A 190       8.159  21.155 -15.794  0.00 62.16      C2   H  
ATOM    775  HB3 ALA A 190       6.491  21.665 -16.210  0.00 62.16      C2   H  
ATOM    776  N   PRO A 191       7.162  22.205 -19.581  1.00 69.23      C2   N  
ATOM    777  CA  PRO A 191       7.505  23.398 -20.371  1.00 69.23      C2   C  
ATOM    778  C   PRO A 191       7.428  24.752 -19.654  1.00 69.23      C2   C  
ATOM    779  O   PRO A 191       8.250  25.656 -19.983  1.00 69.23      C2   O  
ATOM    780  CB  PRO A 191       6.588  23.425 -21.566  1.00 69.23      C2   C  
ATOM    781  CG  PRO A 191       5.510  22.501 -21.223  1.00 69.23      C2   C  
ATOM    782  CD  PRO A 191       6.083  21.489 -20.185  1.00 69.23      C2   C  
ATOM    783  HA  PRO A 191       8.502  23.194 -20.761  0.00 69.23      C2   H  
ATOM    784  HB2 PRO A 191       6.212  24.420 -21.804  0.00 69.23      C2   H  
ATOM    785  HB3 PRO A 191       7.123  22.996 -22.414  0.00 69.23      C2   H  
ATOM    786  HG2 PRO A 191       4.713  23.139 -20.841  0.00 69.23      C2   H  
ATOM    787  HG3 PRO A 191       5.051  22.079 -22.117  0.00 69.23      C2   H  
ATOM    788  HD2 PRO A 191       5.307  21.209 -19.473  0.00 69.23      C2   H  
ATOM    789  HD3 PRO A 191       6.458  20.558 -20.609  0.00 69.23      C2   H  
ATOM    790  N   SER A 192       6.429  24.957 -18.797  1.00 84.08      C2   N  
ATOM    791  CA  SER A 192       6.274  26.165 -17.990  1.00 84.08      C2   C  
ATOM    792  C   SER A 192       7.383  26.153 -16.888  1.00 84.08      C2   C  
ATOM    793  O   SER A 192       7.593  25.048 -16.341  1.00 84.08      C2   O  
ATOM    794  CB  SER A 192       4.842  26.238 -17.363  1.00 84.08      C2   C  
ATOM    795  OG  SER A 192       4.726  27.275 -16.456  1.00 84.08      C2   O  
ATOM    796  H   SER A 192       5.838  24.227 -18.425  0.00 84.08      C2   H  
ATOM    797  HA  SER A 192       6.422  27.112 -18.508  0.00 84.08      C2   H  
ATOM    798  HB2 SER A 192       4.108  26.417 -18.148  0.00 84.08      C2   H  
ATOM    799  HB3 SER A 192       4.645  25.321 -16.808  0.00 84.08      C2   H  
ATOM    800  HG  SER A 192       4.133  27.937 -16.821  0.00 84.08      C2   H  
ATOM    801  N   ARG A 193       8.014  27.309 -16.656  1.00 87.53      C2   N  
ATOM    802  CA  ARG A 193       8.927  27.539 -15.556  1.00 87.53      C2   C  
ATOM    803  C   ARG A 193       8.276  27.783 -14.178  1.00 87.53      C2   C  
ATOM    804  O   ARG A 193       8.952  27.622 -13.192  1.00 87.53      C2   O  
ATOM    805  CB  ARG A 193       9.936  28.626 -15.969  1.00 87.53      C2   C  
ATOM    806  CG  ARG A 193      11.142  28.936 -14.974  1.00 87.53      C2   C  
ATOM    807  CD  ARG A 193      11.874  27.805 -14.273  1.00 87.53      C2   C  
ATOM    808  NE  ARG A 193      12.464  26.853 -15.269  1.00 87.53      C2   N  
ATOM    809  CZ  ARG A 193      13.144  25.731 -14.963  1.00 87.53      C2   C  
ATOM    810  NH1 ARG A 193      13.438  24.941 -16.032  1.00 87.53      C2   N  
ATOM    811  NH2 ARG A 193      13.443  25.358 -13.722  1.00 87.53      C2   N  
ATOM    812  H   ARG A 193       7.635  28.093 -17.167  0.00 87.53      C2   H  
ATOM    813  HA  ARG A 193       9.451  26.591 -15.429  0.00 87.53      C2   H  
ATOM    814  HB2 ARG A 193      10.281  28.070 -16.841  0.00 87.53      C2   H  
ATOM    815  HB3 ARG A 193       9.542  29.596 -16.273  0.00 87.53      C2   H  
ATOM    816  HG2 ARG A 193      11.801  29.713 -15.361  0.00 87.53      C2   H  
ATOM    817  HG3 ARG A 193      10.601  29.400 -14.148  0.00 87.53      C2   H  
ATOM    818  HD2 ARG A 193      12.839  28.187 -13.938  0.00 87.53      C2   H  
ATOM    819  HD3 ARG A 193      11.276  27.422 -13.446  0.00 87.53      C2   H  
ATOM    820  HE  ARG A 193      12.520  27.217 -16.209  0.00 87.53      C2   H  
ATOM    821 HH11 ARG A 193      12.925  25.053 -16.894  0.00 87.53      C2   H  
ATOM    822 HH12 ARG A 193      14.048  24.137 -15.992  0.00 87.53      C2   H  
ATOM    823 HH21 ARG A 193      13.212  25.886 -12.894  0.00 87.53      C2   H  
ATOM    824 HH22 ARG A 193      13.816  24.431 -13.575  0.00 87.53      C2   H  
ATOM    825  N   GLU A 194       6.976  28.113 -14.209  1.00 89.11      C2   N  
ATOM    826  CA  GLU A 194       6.173  28.209 -13.031  1.00 89.11      C2   C  
ATOM    827  C   GLU A 194       5.782  26.828 -12.591  1.00 89.11      C2   C  
ATOM    828  O   GLU A 194       6.062  26.505 -11.440  1.00 89.11      C2   O  
ATOM    829  CB  GLU A 194       4.912  29.021 -13.323  1.00 89.11      C2   C  
ATOM    830  CG  GLU A 194       5.208  30.583 -13.489  1.00 89.11      C2   C  
ATOM    831  CD  GLU A 194       3.938  31.455 -13.359  1.00 89.11      C2   C  
ATOM    832  OE1 GLU A 194       4.177  32.719 -13.247  1.00 89.11      C2   O  
ATOM    833  OE2 GLU A 194       2.782  30.908 -13.579  1.00 89.11      C2   O  
ATOM    834  H   GLU A 194       6.529  28.261 -15.103  0.00 89.11      C2   H  
ATOM    835  HA  GLU A 194       6.738  28.781 -12.295  0.00 89.11      C2   H  
ATOM    836  HB2 GLU A 194       4.476  28.782 -14.293  0.00 89.11      C2   H  
ATOM    837  HB3 GLU A 194       4.256  28.781 -12.485  0.00 89.11      C2   H  
ATOM    838  HG2 GLU A 194       5.959  30.966 -12.799  0.00 89.11      C2   H  
ATOM    839  HG3 GLU A 194       5.655  30.674 -14.480  0.00 89.11      C2   H  
ATOM    840  N   GLU A 195       5.157  25.947 -13.424  1.00 87.89      C2   N  
ATOM    841  CA  GLU A 195       4.704  24.572 -13.019  1.00 87.89      C2   C  
ATOM    842  C   GLU A 195       5.899  23.737 -12.628  1.00 87.89      C2   C  
ATOM    843  O   GLU A 195       5.837  23.197 -11.519  1.00 87.89      C2   O  
ATOM    844  CB  GLU A 195       3.877  23.954 -14.094  1.00 87.89      C2   C  
ATOM    845  CG  GLU A 195       2.746  24.989 -14.542  1.00 87.89      C2   C  
ATOM    846  CD  GLU A 195       1.655  24.318 -15.465  1.00 87.89      C2   C  
ATOM    847  OE1 GLU A 195       1.868  23.901 -16.672  1.00 87.89      C2   O  
ATOM    848  OE2 GLU A 195       0.488  24.467 -15.105  1.00 87.89      C2   O  
ATOM    849  H   GLU A 195       4.869  26.212 -14.354  0.00 87.89      C2   H  
ATOM    850  HA  GLU A 195       4.104  24.556 -12.109  0.00 87.89      C2   H  
ATOM    851  HB2 GLU A 195       4.456  23.597 -14.946  0.00 87.89      C2   H  
ATOM    852  HB3 GLU A 195       3.236  23.113 -13.831  0.00 87.89      C2   H  
ATOM    853  HG2 GLU A 195       2.307  25.581 -13.739  0.00 87.89      C2   H  
ATOM    854  HG3 GLU A 195       3.125  25.825 -15.129  0.00 87.89      C2   H  
ATOM    855  N   ALA A 196       7.017  23.810 -13.412  1.00 88.32      C2   N  
ATOM    856  CA  ALA A 196       8.314  23.273 -12.970  1.00 88.32      C2   C  
ATOM    857  C   ALA A 196       8.753  23.653 -11.572  1.00 88.32      C2   C  
ATOM    858  O   ALA A 196       9.149  22.781 -10.801  1.00 88.32      C2   O  
ATOM    859  CB  ALA A 196       9.332  23.768 -14.040  1.00 88.32      C2   C  
ATOM    860  H   ALA A 196       6.985  24.319 -14.283  0.00 88.32      C2   H  
ATOM    861  HA  ALA A 196       8.191  22.192 -13.057  0.00 88.32      C2   H  
ATOM    862  HB1 ALA A 196       9.069  23.434 -15.044  0.00 88.32      C2   H  
ATOM    863  HB2 ALA A 196       9.605  24.822 -13.981  0.00 88.32      C2   H  
ATOM    864  HB3 ALA A 196      10.285  23.289 -13.819  0.00 88.32      C2   H  
ATOM    865  N   ALA A 197       8.717  24.990 -11.275  1.00 78.24      C2   N  
ATOM    866  CA  ALA A 197       9.138  25.423  -9.906  1.00 81.42      C2   C  
ATOM    867  C   ALA A 197       8.121  25.023  -8.883  1.00 98.95      C2   C  
ATOM    868  O   ALA A 197       8.536  24.326  -7.924  1.00114.75      C2   O  
ATOM    869  CB  ALA A 197       9.327  26.901  -9.906  1.00 79.34      C2   C  
ATOM    870  H   ALA A 197       8.363  25.630 -11.971  0.00 78.24      C2   H  
ATOM    871  HA  ALA A 197      10.130  25.037  -9.668  0.00 81.42      C2   H  
ATOM    872  HB1 ALA A 197      10.076  27.117 -10.667  0.00 79.34      C2   H  
ATOM    873  HB2 ALA A 197       8.530  27.519 -10.320  0.00 79.34      C2   H  
ATOM    874  HB3 ALA A 197       9.687  27.310  -8.963  0.00 79.34      C2   H  
ATOM    875  N   LYS A 198       6.840  25.302  -9.088  1.00160.54      C2   N  
ATOM    876  CA  LYS A 198       5.814  24.942  -8.137  1.00160.48      C2   C  
ATOM    877  C   LYS A 198       5.881  23.397  -7.845  1.00165.12      C2   C  
ATOM    878  O   LYS A 198       5.838  22.965  -6.679  1.00163.84      C2   O  
ATOM    879  CB  LYS A 198       4.354  25.455  -8.595  0.00  0.00      C2   C  
ATOM    880  CG  LYS A 198       4.095  26.956  -8.793  0.00  0.00      C2   C  
ATOM    881  CD  LYS A 198       2.864  27.338  -9.585  0.00  0.00      C2   C  
ATOM    882  CE  LYS A 198       1.504  27.180  -8.911  0.00  0.00      C2   C  
ATOM    883  NZ  LYS A 198       0.462  27.456  -9.900  0.00  0.00      C2   N  
ATOM    884  H   LYS A 198       6.626  25.682 -10.000  0.00160.54      C2   H  
ATOM    885  HA  LYS A 198       6.145  25.476  -7.246  0.00160.48      C2   H  
ATOM    886  HB2 LYS A 198       4.203  25.077  -9.607  0.00  0.00      C2   H  
ATOM    887  HB3 LYS A 198       3.651  25.004  -7.896  0.00  0.00      C2   H  
ATOM    888  HG2 LYS A 198       4.008  27.410  -7.806  0.00  0.00      C2   H  
ATOM    889  HG3 LYS A 198       4.993  27.387  -9.235  0.00  0.00      C2   H  
ATOM    890  HD2 LYS A 198       2.786  28.398  -9.830  0.00  0.00      C2   H  
ATOM    891  HD3 LYS A 198       2.777  26.779 -10.516  0.00  0.00      C2   H  
ATOM    892  HE2 LYS A 198       1.332  26.178  -8.518  0.00  0.00      C2   H  
ATOM    893  HE3 LYS A 198       1.430  27.826  -8.037  0.00  0.00      C2   H  
ATOM    894  HZ1 LYS A 198       0.610  28.342 -10.364  0.00  0.00      C2   H  
ATOM    895  HZ2 LYS A 198       0.520  26.785 -10.653  0.00  0.00      C2   H  
ATOM    896  HZ3 LYS A 198      -0.484  27.580  -9.569  0.00  0.00      C2   H  
ATOM    897  N   TRP A 199       5.896  22.563  -8.891  1.00163.60      C2   N  
ATOM    898  CA  TRP A 199       5.970  21.160  -8.736  1.00155.58      C2   C  
ATOM    899  C   TRP A 199       7.271  20.614  -8.162  1.00167.22      C2   C  
ATOM    900  O   TRP A 199       7.249  19.479  -7.605  1.00164.48      C2   O  
ATOM    901  CB  TRP A 199       5.610  20.458 -10.056  0.00  0.00      C2   C  
ATOM    902  CG  TRP A 199       4.213  20.715 -10.624  0.00  0.00      C2   C  
ATOM    903  CD1 TRP A 199       3.063  20.838 -10.003  0.00  0.00      C2   C  
ATOM    904  CD2 TRP A 199       3.870  20.576 -12.056  0.00  0.00      C2   C  
ATOM    905  CE2 TRP A 199       2.468  20.780 -12.226  0.00  0.00      C2   C  
ATOM    906  CE3 TRP A 199       4.643  20.410 -13.260  0.00  0.00      C2   C  
ATOM    907  NE1 TRP A 199       2.034  20.778 -10.903  0.00  0.00      C2   N  
ATOM    908  CZ2 TRP A 199       1.873  20.782 -13.487  0.00  0.00      C2   C  
ATOM    909  CZ3 TRP A 199       3.989  20.399 -14.532  0.00  0.00      C2   C  
ATOM    910  CH2 TRP A 199       2.614  20.637 -14.657  0.00  0.00      C2   C  
ATOM    911  H   TRP A 199       5.819  22.926  -9.830  0.00163.60      C2   H  
ATOM    912  HA  TRP A 199       5.206  20.879  -8.012  0.00155.58      C2   H  
ATOM    913  HB2 TRP A 199       6.272  20.898 -10.803  0.00  0.00      C2   H  
ATOM    914  HB3 TRP A 199       5.674  19.373  -9.981  0.00  0.00      C2   H  
ATOM    915  HD1 TRP A 199       2.951  20.787  -8.930  0.00  0.00      C2   H  
ATOM    916  HE1 TRP A 199       1.068  20.763 -10.608  0.00  0.00      C2   H  
ATOM    917  HE3 TRP A 199       5.719  20.380 -13.355  0.00  0.00      C2   H  
ATOM    918  HZ2 TRP A 199       0.807  20.933 -13.558  0.00  0.00      C2   H  
ATOM    919  HZ3 TRP A 199       4.589  20.270 -15.422  0.00  0.00      C2   H  
ATOM    920  HH2 TRP A 199       2.078  20.623 -15.595  0.00  0.00      C2   H  
ATOM    921  N   SER A 200       8.412  21.248  -8.390  1.00186.87      C2   N  
ATOM    922  CA  SER A 200       9.725  20.966  -7.749  1.00184.90      C2   C  
ATOM    923  C   SER A 200       9.708  21.105  -6.230  1.00185.15      C2   C  
ATOM    924  O   SER A 200      10.437  20.427  -5.526  1.00191.29      C2   O  
ATOM    925  CB  SER A 200      10.806  21.768  -8.445  1.00176.09      C2   C  
ATOM    926  OG  SER A 200      12.049  21.380  -7.988  1.00179.48      C2   O  
ATOM    927  H   SER A 200       8.405  22.049  -9.005  0.00186.87      C2   H  
ATOM    928  HA  SER A 200       9.855  19.896  -7.907  0.00184.90      C2   H  
ATOM    929  HB2 SER A 200      10.761  21.526  -9.506  0.00176.09      C2   H  
ATOM    930  HB3 SER A 200      10.624  22.816  -8.209  0.00176.09      C2   H  
ATOM    931  HG  SER A 200      12.198  21.821  -7.148  0.00179.48      C2   H  
ATOM    932  N   GLN A 201       8.737  21.911  -5.734  1.00173.96      C2   N  
ATOM    933  CA  GLN A 201       8.485  22.025  -4.265  1.00172.70      C2   C  
ATOM    934  C   GLN A 201       7.845  20.733  -3.740  1.00177.27      C2   C  
ATOM    935  O   GLN A 201       8.002  20.424  -2.566  1.00174.73      C2   O  
ATOM    936  CB  GLN A 201       7.737  23.336  -3.883  1.00172.34      C2   C  
ATOM    937  CG  GLN A 201       8.526  24.634  -4.007  1.00173.85      C2   C  
ATOM    938  CD  GLN A 201       7.671  25.908  -3.719  1.00176.89      C2   C  
ATOM    939  NE2 GLN A 201       8.313  26.939  -3.235  1.00179.45      C2   N  
ATOM    940  OE1 GLN A 201       6.428  25.970  -3.860  1.00181.75      C2   O  
ATOM    941  H   GLN A 201       8.154  22.475  -6.337  0.00173.96      C2   H  
ATOM    942  HA  GLN A 201       9.416  22.092  -3.702  0.00172.70      C2   H  
ATOM    943  HB2 GLN A 201       6.903  23.312  -4.584  0.00172.34      C2   H  
ATOM    944  HB3 GLN A 201       7.223  23.313  -2.922  0.00172.34      C2   H  
ATOM    945  HG2 GLN A 201       9.441  24.499  -3.430  0.00173.85      C2   H  
ATOM    946  HG3 GLN A 201       8.815  24.696  -5.056  0.00173.85      C2   H  
ATOM    947 HE21 GLN A 201       9.312  26.883  -3.097  0.00179.45      C2   H  
ATOM    948 HE22 GLN A 201       7.830  27.787  -2.979  0.00179.45      C2   H  
ATOM    949  N   VAL A 202       6.982  20.057  -4.539  1.00179.03      C2   N  
ATOM    950  CA  VAL A 202       6.321  18.804  -4.201  1.00178.50      C2   C  
ATOM    951  C   VAL A 202       7.256  17.640  -4.359  1.00175.93      C2   C  
ATOM    952  O   VAL A 202       7.158  16.690  -3.575  1.00177.25      C2   O  
ATOM    953  CB  VAL A 202       5.038  18.578  -5.047  1.00167.17      C2   C  
ATOM    954  CG1 VAL A 202       4.282  17.303  -4.700  1.00155.18      C2   C  
ATOM    955  CG2 VAL A 202       4.018  19.748  -5.076  1.00170.43      C2   C  
ATOM    956  H   VAL A 202       6.801  20.349  -5.489  0.00179.03      C2   H  
ATOM    957  HA  VAL A 202       5.896  18.919  -3.205  0.00178.50      C2   H  
ATOM    958  HB  VAL A 202       5.289  18.425  -6.096  0.00167.17      C2   H  
ATOM    959 HG11 VAL A 202       3.324  17.196  -5.208  0.00155.18      C2   H  
ATOM    960 HG12 VAL A 202       4.907  16.502  -5.095  0.00155.18      C2   H  
ATOM    961 HG13 VAL A 202       3.985  17.255  -3.652  0.00155.18      C2   H  
ATOM    962 HG21 VAL A 202       4.173  20.618  -5.714  0.00170.43      C2   H  
ATOM    963 HG22 VAL A 202       3.048  19.381  -5.412  0.00170.43      C2   H  
ATOM    964 HG23 VAL A 202       3.929  20.216  -4.096  0.00170.43      C2   H  
ATOM    965  N   ARG A 203       8.299  17.787  -5.226  1.00167.51      C2   N  
ATOM    966  CA  ARG A 203       9.442  16.923  -5.299  1.00163.52      C2   C  
ATOM    967  C   ARG A 203      10.219  16.989  -3.963  1.00172.82      C2   C  
ATOM    968  O   ARG A 203      10.643  15.952  -3.427  1.00178.21      C2   O  
ATOM    969  CB  ARG A 203      10.340  17.210  -6.526  0.00  0.00      C2   C  
ATOM    970  CG  ARG A 203       9.702  17.030  -7.916  0.00  0.00      C2   C  
ATOM    971  CD  ARG A 203      10.743  16.870  -9.002  0.00  0.00      C2   C  
ATOM    972  NE  ARG A 203      11.564  18.097  -9.217  0.00  0.00      C2   N  
ATOM    973  CZ  ARG A 203      12.289  18.391 -10.315  0.00  0.00      C2   C  
ATOM    974  NH1 ARG A 203      12.225  17.616 -11.377  0.00  0.00      C2   N  
ATOM    975  NH2 ARG A 203      12.897  19.575 -10.270  0.00  0.00      C2   N  
ATOM    976  H   ARG A 203       8.379  18.688  -5.677  0.00167.51      C2   H  
ATOM    977  HA  ARG A 203       9.045  15.917  -5.436  0.00163.52      C2   H  
ATOM    978  HB2 ARG A 203      10.656  18.253  -6.496  0.00  0.00      C2   H  
ATOM    979  HB3 ARG A 203      11.268  16.653  -6.392  0.00  0.00      C2   H  
ATOM    980  HG2 ARG A 203       9.185  16.081  -8.059  0.00  0.00      C2   H  
ATOM    981  HG3 ARG A 203       8.968  17.761  -8.257  0.00  0.00      C2   H  
ATOM    982  HD2 ARG A 203      11.346  15.969  -8.879  0.00  0.00      C2   H  
ATOM    983  HD3 ARG A 203      10.172  16.729  -9.920  0.00  0.00      C2   H  
ATOM    984  HE  ARG A 203      11.662  18.607  -8.351  0.00  0.00      C2   H  
ATOM    985 HH11 ARG A 203      11.909  16.669 -11.229  0.00  0.00      C2   H  
ATOM    986 HH12 ARG A 203      12.710  17.758 -12.251  0.00  0.00      C2   H  
ATOM    987 HH21 ARG A 203      12.627  20.196  -9.521  0.00  0.00      C2   H  
ATOM    988 HH22 ARG A 203      13.551  19.845 -10.990  0.00  0.00      C2   H  
ATOM    989  N   LYS A 204      10.262  18.215  -3.385  1.00182.98      C2   N  
ATOM    990  CA  LYS A 204      11.028  18.381  -2.189  1.00182.30      C2   C  
ATOM    991  C   LYS A 204      10.308  17.777  -0.997  1.00195.32      C2   C  
ATOM    992  O   LYS A 204      10.948  17.342  -0.028  1.00203.83      C2   O  
ATOM    993  CB  LYS A 204      11.501  19.814  -2.013  1.00180.23      C2   C  
ATOM    994  CG  LYS A 204      12.612  20.143  -3.068  1.00185.60      C2   C  
ATOM    995  CD  LYS A 204      14.079  19.813  -2.611  1.00192.82      C2   C  
ATOM    996  CE  LYS A 204      15.180  20.191  -3.612  1.00185.88      C2   C  
ATOM    997  NZ  LYS A 204      16.521  19.706  -3.142  1.00175.24      C2   N  
ATOM    998  H   LYS A 204       9.931  19.069  -3.811  0.00182.98      C2   H  
ATOM    999  HA  LYS A 204      11.879  17.718  -2.350  0.00182.30      C2   H  
ATOM   1000  HB2 LYS A 204      10.768  20.621  -2.032  0.00180.23      C2   H  
ATOM   1001  HB3 LYS A 204      11.979  19.804  -1.033  0.00180.23      C2   H  
ATOM   1002  HG2 LYS A 204      12.492  19.610  -4.012  0.00185.60      C2   H  
ATOM   1003  HG3 LYS A 204      12.647  21.204  -3.319  0.00185.60      C2   H  
ATOM   1004  HD2 LYS A 204      14.182  20.370  -1.681  0.00192.82      C2   H  
ATOM   1005  HD3 LYS A 204      14.057  18.750  -2.369  0.00192.82      C2   H  
ATOM   1006  HE2 LYS A 204      14.920  19.816  -4.602  0.00185.88      C2   H  
ATOM   1007  HE3 LYS A 204      15.170  21.271  -3.754  0.00185.88      C2   H  
ATOM   1008  HZ1 LYS A 204      16.936  20.189  -2.356  0.00175.24      C2   H  
ATOM   1009  HZ2 LYS A 204      16.466  18.754  -2.812  0.00175.24      C2   H  
ATOM   1010  HZ3 LYS A 204      17.210  19.731  -3.880  0.00175.24      C2   H  
ATOM   1011  N   ASP A 205       8.993  17.513  -1.090  1.00181.97      C2   N  
ATOM   1012  CA  ASP A 205       8.061  16.802  -0.239  1.00174.57      C2   C  
ATOM   1013  C   ASP A 205       8.195  15.278  -0.412  1.00176.07      C2   C  
ATOM   1014  O   ASP A 205       8.165  14.628   0.604  1.00171.95      C2   O  
ATOM   1015  CB  ASP A 205       6.609  17.211  -0.463  1.00173.29      C2   C  
ATOM   1016  CG  ASP A 205       6.080  18.692  -0.197  1.00176.94      C2   C  
ATOM   1017  OD1 ASP A 205       6.811  19.407   0.497  1.00173.21      C2   O  
ATOM   1018  OD2 ASP A 205       4.926  18.954  -0.542  1.00179.67      C2   O  
ATOM   1019  H   ASP A 205       8.593  17.720  -1.994  0.00181.97      C2   H  
ATOM   1020  HA  ASP A 205       8.381  17.081   0.766  0.00174.57      C2   H  
ATOM   1021  HB2 ASP A 205       6.242  16.981  -1.463  0.00173.29      C2   H  
ATOM   1022  HB3 ASP A 205       5.995  16.523   0.119  0.00173.29      C2   H  
ATOM   1023  N   LEU A 206       8.252  14.773  -1.636  1.00180.12      C2   N  
ATOM   1024  CA  LEU A 206       8.347  13.390  -2.082  1.00187.12      C2   C  
ATOM   1025  C   LEU A 206       9.640  12.690  -1.697  1.00187.08      C2   C  
ATOM   1026  O   LEU A 206       9.593  11.463  -1.538  1.00195.98      C2   O  
ATOM   1027  CB  LEU A 206       8.095  13.300  -3.568  1.00184.10      C2   C  
ATOM   1028  CG  LEU A 206       7.321  12.064  -4.070  1.00181.84      C2   C  
ATOM   1029  CD1 LEU A 206       5.936  11.885  -3.379  1.00164.65      C2   C  
ATOM   1030  CD2 LEU A 206       7.282  11.930  -5.572  1.00183.31      C2   C  
ATOM   1031  H   LEU A 206       8.090  15.425  -2.390  0.00180.12      C2   H  
ATOM   1032  HA  LEU A 206       7.569  12.860  -1.530  0.00187.12      C2   H  
ATOM   1033  HB2 LEU A 206       7.488  14.135  -3.917  0.00184.10      C2   H  
ATOM   1034  HB3 LEU A 206       9.045  13.485  -4.071  0.00184.10      C2   H  
ATOM   1035  HG  LEU A 206       7.950  11.238  -3.738  0.00181.84      C2   H  
ATOM   1036 HD11 LEU A 206       5.230  11.504  -4.116  0.00164.65      C2   H  
ATOM   1037 HD12 LEU A 206       5.930  11.224  -2.512  0.00164.65      C2   H  
ATOM   1038 HD13 LEU A 206       5.565  12.828  -2.977  0.00164.65      C2   H  
ATOM   1039 HD21 LEU A 206       6.385  11.536  -6.051  0.00183.31      C2   H  
ATOM   1040 HD22 LEU A 206       7.432  12.863  -6.115  0.00183.31      C2   H  
ATOM   1041 HD23 LEU A 206       8.096  11.237  -5.780  0.00183.31      C2   H  
ATOM   1042  N   CYS A 207      10.684  13.459  -1.411  1.00174.17      C2   N  
ATOM   1043  CA  CYS A 207      11.937  13.034  -0.848  1.00171.86      C2   C  
ATOM   1044  C   CYS A 207      11.708  12.476   0.600  1.00177.21      C2   C  
ATOM   1045  O   CYS A 207      12.652  11.878   1.137  1.00183.31      C2   O  
ATOM   1046  CB  CYS A 207      13.008  14.111  -0.973  1.00172.04      C2   C  
ATOM   1047  SG  CYS A 207      13.245  14.486  -2.734  1.00164.73      C2   S  
ATOM   1048  H   CYS A 207      10.595  14.466  -1.427  0.00174.17      C2   H  
ATOM   1049  HA  CYS A 207      12.331  12.214  -1.448  0.00171.86      C2   H  
ATOM   1050  HB2 CYS A 207      12.761  15.068  -0.513  0.00172.04      C2   H  
ATOM   1051  HB3 CYS A 207      13.858  13.737  -0.403  0.00172.04      C2   H  
ATOM   1052  HG  CYS A 207      12.056  15.091  -2.806  0.00164.73      C2   H  
ATOM   1053  N   SER A 208      10.530  12.580   1.211  1.00172.81      C2   N  
ATOM   1054  CA  SER A 208      10.249  11.886   2.455  1.00159.50      C2   C  
ATOM   1055  C   SER A 208      10.095  10.320   2.433  1.00151.01      C2   C  
ATOM   1056  O   SER A 208      10.153   9.604   3.459  1.00140.83      C2   O  
ATOM   1057  CB  SER A 208       9.032  12.532   3.083  1.00153.22      C2   C  
ATOM   1058  OG  SER A 208       7.880  12.591   2.285  1.00159.61      C2   O  
ATOM   1059  H   SER A 208       9.741  12.977   0.721  0.00172.81      C2   H  
ATOM   1060  HA  SER A 208      11.048  12.148   3.149  0.00159.50      C2   H  
ATOM   1061  HB2 SER A 208       8.710  11.964   3.955  0.00153.22      C2   H  
ATOM   1062  HB3 SER A 208       9.239  13.555   3.400  0.00153.22      C2   H  
ATOM   1063  HG  SER A 208       7.750  13.497   1.997  0.00159.61      C2   H  
ATOM   1064  N   LEU A 209       9.877   9.802   1.188  1.00147.00      C2   N  
ATOM   1065  CA  LEU A 209       9.937   8.403   0.853  1.00129.12      C2   C  
ATOM   1066  C   LEU A 209      11.384   8.121   0.380  1.00129.87      C2   C  
ATOM   1067  O   LEU A 209      11.662   7.675  -0.740  1.00126.15      C2   O  
ATOM   1068  CB  LEU A 209       8.884   8.057  -0.206  1.00127.26      C2   C  
ATOM   1069  CG  LEU A 209       7.519   8.259   0.287  1.00144.19      C2   C  
ATOM   1070  CD1 LEU A 209       6.528   7.997  -0.844  1.00120.80      C2   C  
ATOM   1071  CD2 LEU A 209       7.097   7.568   1.609  1.00134.56      C2   C  
ATOM   1072  H   LEU A 209       9.977  10.450   0.419  0.00147.00      C2   H  
ATOM   1073  HA  LEU A 209       9.863   7.753   1.725  0.00129.12      C2   H  
ATOM   1074  HB2 LEU A 209       9.012   8.572  -1.159  0.00127.26      C2   H  
ATOM   1075  HB3 LEU A 209       9.051   7.012  -0.465  0.00127.26      C2   H  
ATOM   1076  HG  LEU A 209       7.331   9.326   0.408  0.00144.19      C2   H  
ATOM   1077 HD11 LEU A 209       6.281   6.938  -0.764  0.00120.80      C2   H  
ATOM   1078 HD12 LEU A 209       5.611   8.584  -0.810  0.00120.80      C2   H  
ATOM   1079 HD13 LEU A 209       6.948   8.100  -1.845  0.00120.80      C2   H  
ATOM   1080 HD21 LEU A 209       6.138   7.064   1.483  0.00134.56      C2   H  
ATOM   1081 HD22 LEU A 209       7.798   6.840   2.016  0.00134.56      C2   H  
ATOM   1082 HD23 LEU A 209       7.117   8.272   2.442  0.00134.56      C2   H  
ATOM   1083  N   LYS A 210      12.390   8.319   1.251  1.00133.09      C2   N  
ATOM   1084  CA  LYS A 210      13.841   8.214   1.061  1.00123.82      C2   C  
ATOM   1085  C   LYS A 210      14.312   6.713   1.308  1.00104.79      C2   C  
ATOM   1086  O   LYS A 210      15.268   6.398   2.076  1.00103.08      C2   O  
ATOM   1087  CB  LYS A 210      14.594   9.254   1.902  1.00123.77      C2   C  
ATOM   1088  CG  LYS A 210      14.320   9.242   3.362  1.00117.61      C2   C  
ATOM   1089  CD  LYS A 210      15.118  10.308   4.107  1.00124.36      C2   C  
ATOM   1090  CE  LYS A 210      15.243  11.712   3.488  1.00111.93      C2   C  
ATOM   1091  NZ  LYS A 210      15.637  12.799   4.445  1.00118.59      C2   N  
ATOM   1092  H   LYS A 210      12.155   8.697   2.158  0.00133.09      C2   H  
ATOM   1093  HA  LYS A 210      13.982   8.260  -0.019  0.00123.82      C2   H  
ATOM   1094  HB2 LYS A 210      15.655   9.158   1.672  0.00123.77      C2   H  
ATOM   1095  HB3 LYS A 210      14.254  10.163   1.406  0.00123.77      C2   H  
ATOM   1096  HG2 LYS A 210      13.282   9.306   3.685  0.00117.61      C2   H  
ATOM   1097  HG3 LYS A 210      14.653   8.308   3.815  0.00117.61      C2   H  
ATOM   1098  HD2 LYS A 210      14.579  10.266   5.053  0.00124.36      C2   H  
ATOM   1099  HD3 LYS A 210      16.100   9.962   4.431  0.00124.36      C2   H  
ATOM   1100  HE2 LYS A 210      15.944  11.681   2.656  0.00111.93      C2   H  
ATOM   1101  HE3 LYS A 210      14.232  12.028   3.233  0.00111.93      C2   H  
ATOM   1102  HZ1 LYS A 210      16.636  12.947   4.425  0.00118.59      C2   H  
ATOM   1103  HZ2 LYS A 210      15.243  13.649   4.068  0.00118.59      C2   H  
ATOM   1104  HZ3 LYS A 210      15.179  12.612   5.325  0.00118.59      C2   H  
ATOM   1105  N   VAL A 211      13.664   5.879   0.473  1.00 98.79      C2   N  
ATOM   1106  CA  VAL A 211      14.166   4.486   0.171  1.00 95.33      C2   C  
ATOM   1107  C   VAL A 211      15.120   4.605  -1.037  1.00104.71      C2   C  
ATOM   1108  O   VAL A 211      15.052   5.535  -1.826  1.00 99.66      C2   O  
ATOM   1109  CB  VAL A 211      13.020   3.480  -0.277  1.00 89.13      C2   C  
ATOM   1110  CG1 VAL A 211      12.205   2.966   0.953  1.00101.90      C2   C  
ATOM   1111  CG2 VAL A 211      12.138   3.972  -1.426  1.00 92.03      C2   C  
ATOM   1112  H   VAL A 211      13.029   6.202  -0.243  0.00 98.79      C2   H  
ATOM   1113  HA  VAL A 211      14.655   4.094   1.063  0.00 95.33      C2   H  
ATOM   1114  HB  VAL A 211      13.560   2.587  -0.591  0.00 89.13      C2   H  
ATOM   1115 HG11 VAL A 211      12.810   2.403   1.664  0.00101.90      C2   H  
ATOM   1116 HG12 VAL A 211      11.654   3.754   1.468  0.00101.90      C2   H  
ATOM   1117 HG13 VAL A 211      11.420   2.258   0.688  0.00101.90      C2   H  
ATOM   1118 HG21 VAL A 211      11.260   3.351  -1.605  0.00 92.03      C2   H  
ATOM   1119 HG22 VAL A 211      11.649   4.925  -1.225  0.00 92.03      C2   H  
ATOM   1120 HG23 VAL A 211      12.674   4.092  -2.368  0.00 92.03      C2   H  
ATOM   1121  N   SER A 212      15.911   3.545  -1.207  1.00 92.08      C2   N  
ATOM   1122  CA  SER A 212      16.893   3.370  -2.291  1.00 82.37      C2   C  
ATOM   1123  C   SER A 212      16.815   1.865  -2.653  1.00 84.09      C2   C  
ATOM   1124  O   SER A 212      16.583   0.982  -1.869  1.00 84.59      C2   O  
ATOM   1125  CB  SER A 212      18.322   3.686  -1.779  1.00 84.42      C2   C  
ATOM   1126  OG  SER A 212      19.197   3.746  -2.914  1.00100.55      C2   O  
ATOM   1127  H   SER A 212      15.853   2.791  -0.537  0.00 92.08      C2   H  
ATOM   1128  HA  SER A 212      16.636   4.033  -3.117  0.00 82.37      C2   H  
ATOM   1129  HB2 SER A 212      18.353   4.578  -1.153  0.00 84.42      C2   H  
ATOM   1130  HB3 SER A 212      18.693   2.904  -1.117  0.00 84.42      C2   H  
ATOM   1131  HG  SER A 212      19.381   4.664  -3.126  0.00100.55      C2   H  
ATOM   1132  N   LEU A 213      16.884   1.698  -3.969  1.00 76.23      C2   N  
ATOM   1133  CA  LEU A 213      16.548   0.415  -4.625  1.00 73.72      C2   C  
ATOM   1134  C   LEU A 213      17.743  -0.591  -4.487  1.00 74.85      C2   C  
ATOM   1135  O   LEU A 213      18.856  -0.288  -4.784  1.00 91.86      C2   O  
ATOM   1136  CB  LEU A 213      16.121   0.706  -6.055  1.00 78.55      C2   C  
ATOM   1137  CG  LEU A 213      15.926  -0.532  -7.002  1.00 91.04      C2   C  
ATOM   1138  CD1 LEU A 213      14.932  -1.513  -6.346  1.00 79.77      C2   C  
ATOM   1139  CD2 LEU A 213      15.811  -0.125  -8.496  1.00 90.76      C2   C  
ATOM   1140  H   LEU A 213      17.095   2.444  -4.616  0.00 76.23      C2   H  
ATOM   1141  HA  LEU A 213      15.728  -0.078  -4.105  0.00 73.72      C2   H  
ATOM   1142  HB2 LEU A 213      15.298   1.415  -6.134  0.00 78.55      C2   H  
ATOM   1143  HB3 LEU A 213      16.927   1.314  -6.465  0.00 78.55      C2   H  
ATOM   1144  HG  LEU A 213      16.874  -1.037  -6.821  0.00 91.04      C2   H  
ATOM   1145 HD11 LEU A 213      14.157  -1.826  -7.046  0.00 79.77      C2   H  
ATOM   1146 HD12 LEU A 213      15.489  -2.395  -6.030  0.00 79.77      C2   H  
ATOM   1147 HD13 LEU A 213      14.454  -1.212  -5.414  0.00 79.77      C2   H  
ATOM   1148 HD21 LEU A 213      16.035   0.898  -8.800  0.00 90.76      C2   H  
ATOM   1149 HD22 LEU A 213      16.492  -0.726  -9.098  0.00 90.76      C2   H  
ATOM   1150 HD23 LEU A 213      14.811  -0.291  -8.898  0.00 90.76      C2   H  
ATOM   1151  N   GLN A 214      17.419  -1.794  -3.966  1.00 77.01      C2   N  
ATOM   1152  CA  GLN A 214      18.272  -2.963  -3.973  1.00 70.81      C2   C  
ATOM   1153  C   GLN A 214      17.641  -4.042  -4.885  1.00 73.01      C2   C  
ATOM   1154  O   GLN A 214      16.900  -4.906  -4.460  1.00 68.58      C2   O  
ATOM   1155  CB  GLN A 214      18.433  -3.387  -2.454  1.00 84.80      C2   C  
ATOM   1156  CG  GLN A 214      19.202  -4.652  -2.026  1.00102.75      C2   C  
ATOM   1157  CD  GLN A 214      20.580  -4.840  -2.633  1.00119.03      C2   C  
ATOM   1158  NE2 GLN A 214      21.216  -5.959  -2.515  1.00123.05      C2   N  
ATOM   1159  OE1 GLN A 214      21.229  -3.946  -3.189  1.00104.63      C2   O  
ATOM   1160  H   GLN A 214      16.432  -1.916  -3.796  0.00 77.01      C2   H  
ATOM   1161  HA  GLN A 214      19.303  -2.674  -4.174  0.00 70.81      C2   H  
ATOM   1162  HB2 GLN A 214      18.567  -2.490  -1.850  0.00 84.80      C2   H  
ATOM   1163  HB3 GLN A 214      17.437  -3.696  -2.140  0.00 84.80      C2   H  
ATOM   1164  HG2 GLN A 214      19.236  -4.702  -0.938  0.00102.75      C2   H  
ATOM   1165  HG3 GLN A 214      18.530  -5.403  -2.439  0.00102.75      C2   H  
ATOM   1166 HE21 GLN A 214      20.860  -6.683  -1.907  0.00123.05      C2   H  
ATOM   1167 HE22 GLN A 214      22.221  -6.037  -2.586  0.00123.05      C2   H  
ATOM   1168  N   LEU A 215      17.987  -3.875  -6.108  1.00 73.50      C2   N  
ATOM   1169  CA  LEU A 215      17.330  -4.564  -7.231  1.00 77.96      C2   C  
ATOM   1170  C   LEU A 215      18.231  -5.814  -7.455  1.00 78.44      C2   C  
ATOM   1171  O   LEU A 215      19.419  -5.621  -7.700  1.00 88.58      C2   O  
ATOM   1172  CB  LEU A 215      17.345  -3.638  -8.472  1.00 87.58      C2   C  
ATOM   1173  CG  LEU A 215      16.848  -4.058  -9.869  1.00 81.63      C2   C  
ATOM   1174  CD1 LEU A 215      15.390  -4.418  -9.843  1.00 89.48      C2   C  
ATOM   1175  CD2 LEU A 215      17.297  -3.120 -10.965  1.00 95.74      C2   C  
ATOM   1176  H   LEU A 215      18.568  -3.073  -6.305  0.00 73.50      C2   H  
ATOM   1177  HA  LEU A 215      16.261  -4.701  -7.074  0.00 77.96      C2   H  
ATOM   1178  HB2 LEU A 215      16.771  -2.736  -8.253  0.00 87.58      C2   H  
ATOM   1179  HB3 LEU A 215      18.362  -3.248  -8.497  0.00 87.58      C2   H  
ATOM   1180  HG  LEU A 215      17.359  -4.991 -10.106  0.00 81.63      C2   H  
ATOM   1181 HD11 LEU A 215      15.230  -5.438  -9.492  0.00 89.48      C2   H  
ATOM   1182 HD12 LEU A 215      14.813  -3.843  -9.118  0.00 89.48      C2   H  
ATOM   1183 HD13 LEU A 215      14.835  -4.424 -10.781  0.00 89.48      C2   H  
ATOM   1184 HD21 LEU A 215      16.482  -2.448 -11.238  0.00 95.74      C2   H  
ATOM   1185 HD22 LEU A 215      18.024  -2.454 -10.500  0.00 95.74      C2   H  
ATOM   1186 HD23 LEU A 215      17.733  -3.667 -11.800  0.00 95.74      C2   H  
ATOM   1187  N   ARG A 216      17.589  -7.016  -7.449  1.00 80.57      C2   N  
ATOM   1188  CA  ARG A 216      18.235  -8.243  -7.983  1.00 87.20      C2   C  
ATOM   1189  C   ARG A 216      17.804  -8.432  -9.495  1.00 98.95      C2   C  
ATOM   1190  O   ARG A 216      16.628  -8.174  -9.806  1.00102.19      C2   O  
ATOM   1191  CB  ARG A 216      18.015  -9.552  -7.225  1.00 86.29      C2   C  
ATOM   1192  CG  ARG A 216      18.570  -9.499  -5.780  1.00102.64      C2   C  
ATOM   1193  CD  ARG A 216      18.341 -10.785  -5.010  1.00108.60      C2   C  
ATOM   1194  NE  ARG A 216      16.887 -10.867  -4.671  1.00124.70      C2   N  
ATOM   1195  CZ  ARG A 216      16.090 -11.968  -4.455  1.00112.15      C2   C  
ATOM   1196  NH1 ARG A 216      16.539 -13.252  -4.605  1.00 97.84      C2   N  
ATOM   1197  NH2 ARG A 216      14.816 -11.760  -4.183  1.00118.55      C2   N  
ATOM   1198  H   ARG A 216      16.580  -6.979  -7.400  0.00 80.57      C2   H  
ATOM   1199  HA  ARG A 216      19.312  -8.118  -8.099  0.00 87.20      C2   H  
ATOM   1200  HB2 ARG A 216      16.955  -9.808  -7.226  0.00 86.29      C2   H  
ATOM   1201  HB3 ARG A 216      18.573 -10.266  -7.829  0.00 86.29      C2   H  
ATOM   1202  HG2 ARG A 216      19.617  -9.208  -5.704  0.00102.64      C2   H  
ATOM   1203  HG3 ARG A 216      18.089  -8.649  -5.296  0.00102.64      C2   H  
ATOM   1204  HD2 ARG A 216      18.395 -11.573  -5.761  0.00108.60      C2   H  
ATOM   1205  HD3 ARG A 216      18.953 -10.940  -4.121  0.00108.60      C2   H  
ATOM   1206  HE  ARG A 216      16.634  -9.913  -4.458  0.00124.70      C2   H  
ATOM   1207 HH11 ARG A 216      17.486 -13.413  -4.920  0.00 97.84      C2   H  
ATOM   1208 HH12 ARG A 216      15.929 -14.041  -4.768  0.00 97.84      C2   H  
ATOM   1209 HH21 ARG A 216      14.374 -10.860  -4.054  0.00118.55      C2   H  
ATOM   1210 HH22 ARG A 216      14.238 -12.520  -3.852  0.00118.55      C2   H  
ATOM   1211  N   GLY A 217      18.701  -9.045 -10.277  1.00107.77      C2   N  
ATOM   1212  CA  GLY A 217      18.371  -9.488 -11.570  1.00 86.54      C2   C  
ATOM   1213  C   GLY A 217      17.894 -10.980 -11.577  1.00103.18      C2   C  
ATOM   1214  O   GLY A 217      18.056 -11.698 -10.592  1.00 94.81      C2   O  
ATOM   1215  H   GLY A 217      19.573  -9.231  -9.803  0.00107.77      C2   H  
ATOM   1216  HA2 GLY A 217      17.632  -8.867 -12.077  0.00 86.54      C2   H  
ATOM   1217  HA3 GLY A 217      19.227  -9.329 -12.224  0.00 86.54      C2   H  
ATOM   1218  N   GLU A 218      17.329 -11.477 -12.709  1.00103.14      C2   N  
ATOM   1219  CA  GLU A 218      17.032 -12.893 -13.044  1.00106.06      C2   C  
ATOM   1220  C   GLU A 218      18.258 -13.792 -13.240  1.00112.60      C2   C  
ATOM   1221  O   GLU A 218      18.194 -14.971 -12.957  1.00 94.60      C2   O  
ATOM   1222  CB  GLU A 218      16.222 -12.942 -14.299  1.00105.30      C2   C  
ATOM   1223  CG  GLU A 218      14.931 -12.157 -14.193  1.00112.57      C2   C  
ATOM   1224  CD  GLU A 218      14.001 -12.263 -15.434  1.00144.02      C2   C  
ATOM   1225  OE1 GLU A 218      12.858 -11.762 -15.362  1.00137.46      C2   O  
ATOM   1226  OE2 GLU A 218      14.384 -12.707 -16.542  1.00143.65      C2   O  
ATOM   1227  H   GLU A 218      17.146 -10.836 -13.469  0.00103.14      C2   H  
ATOM   1228  HA  GLU A 218      16.444 -13.381 -12.267  0.00106.06      C2   H  
ATOM   1229  HB2 GLU A 218      16.804 -12.630 -15.166  0.00105.30      C2   H  
ATOM   1230  HB3 GLU A 218      16.040 -13.991 -14.534  0.00105.30      C2   H  
ATOM   1231  HG2 GLU A 218      14.513 -12.493 -13.245  0.00112.57      C2   H  
ATOM   1232  HG3 GLU A 218      15.097 -11.093 -14.019  0.00112.57      C2   H  
ATOM   1233  N   ASP A 219      19.416 -13.196 -13.574  1.00115.67      C2   N  
ATOM   1234  CA  ASP A 219      20.724 -13.833 -13.515  1.00109.11      C2   C  
ATOM   1235  C   ASP A 219      21.236 -14.014 -12.056  1.00104.68      C2   C  
ATOM   1236  O   ASP A 219      22.445 -14.352 -11.901  1.00111.72      C2   O  
ATOM   1237  CB  ASP A 219      21.713 -13.164 -14.525  1.00121.11      C2   C  
ATOM   1238  CG  ASP A 219      21.737 -13.654 -15.995  1.00113.13      C2   C  
ATOM   1239  OD1 ASP A 219      20.657 -13.792 -16.544  1.00108.52      C2   O  
ATOM   1240  OD2 ASP A 219      22.782 -13.572 -16.664  1.00121.11      C2   O  
ATOM   1241  H   ASP A 219      19.383 -12.220 -13.832  0.00115.67      C2   H  
ATOM   1242  HA  ASP A 219      20.530 -14.850 -13.857  0.00109.11      C2   H  
ATOM   1243  HB2 ASP A 219      21.536 -12.089 -14.561  0.00121.11      C2   H  
ATOM   1244  HB3 ASP A 219      22.678 -13.179 -14.017  0.00121.11      C2   H  
ATOM   1245  N   GLY A 220      20.457 -13.654 -11.013  1.00 99.24      C2   N  
ATOM   1246  CA  GLY A 220      20.802 -13.773  -9.616  1.00 92.67      C2   C  
ATOM   1247  C   GLY A 220      21.428 -12.519  -9.090  1.00108.61      C2   C  
ATOM   1248  O   GLY A 220      21.105 -11.858  -8.113  1.00102.90      C2   O  
ATOM   1249  H   GLY A 220      19.587 -13.190 -11.233  0.00 99.24      C2   H  
ATOM   1250  HA2 GLY A 220      19.852 -13.928  -9.105  0.00 92.67      C2   H  
ATOM   1251  HA3 GLY A 220      21.398 -14.663  -9.412  0.00 92.67      C2   H  
ATOM   1252  N   SER A 221      22.492 -12.041  -9.800  1.00100.53      C2   N  
ATOM   1253  CA  SER A 221      23.318 -10.871  -9.557  1.00 99.85      C2   C  
ATOM   1254  C   SER A 221      22.547  -9.539  -9.216  1.00 96.53      C2   C  
ATOM   1255  O   SER A 221      21.385  -9.357  -9.502  1.00 96.84      C2   O  
ATOM   1256  CB  SER A 221      24.221 -10.725 -10.842  1.00 97.19      C2   C  
ATOM   1257  OG  SER A 221      23.389 -10.491 -12.009  1.00107.68      C2   O  
ATOM   1258  H   SER A 221      22.702 -12.508 -10.670  0.00100.53      C2   H  
ATOM   1259  HA  SER A 221      23.922 -11.109  -8.681  0.00 99.85      C2   H  
ATOM   1260  HB2 SER A 221      24.828  -9.821 -10.787  0.00 97.19      C2   H  
ATOM   1261  HB3 SER A 221      24.961 -11.503 -11.030  0.00 97.19      C2   H  
ATOM   1262  HG  SER A 221      23.083  -9.583 -11.947  0.00107.68      C2   H  
ATOM   1263  N   VAL A 222      23.201  -8.576  -8.505  1.00 84.25      C2   N  
ATOM   1264  CA  VAL A 222      22.575  -7.305  -8.048  1.00 93.72      C2   C  
ATOM   1265  C   VAL A 222      22.888  -6.190  -9.045  1.00 90.85      C2   C  
ATOM   1266  O   VAL A 222      23.957  -6.193  -9.688  1.00 83.00      C2   O  
ATOM   1267  CB  VAL A 222      23.125  -6.859  -6.654  1.00 79.93      C2   C  
ATOM   1268  CG1 VAL A 222      22.894  -8.020  -5.653  1.00 77.78      C2   C  
ATOM   1269  CG2 VAL A 222      24.607  -6.360  -6.562  1.00 83.77      C2   C  
ATOM   1270  H   VAL A 222      24.130  -8.742  -8.146  0.00 84.25      C2   H  
ATOM   1271  HA  VAL A 222      21.489  -7.384  -7.994  0.00 93.72      C2   H  
ATOM   1272  HB  VAL A 222      22.571  -5.998  -6.280  0.00 79.93      C2   H  
ATOM   1273 HG11 VAL A 222      23.571  -8.869  -5.543  0.00 77.78      C2   H  
ATOM   1274 HG12 VAL A 222      22.973  -7.653  -4.629  0.00 77.78      C2   H  
ATOM   1275 HG13 VAL A 222      21.927  -8.519  -5.711  0.00 77.78      C2   H  
ATOM   1276 HG21 VAL A 222      25.332  -6.653  -7.320  0.00 83.77      C2   H  
ATOM   1277 HG22 VAL A 222      24.720  -5.296  -6.353  0.00 83.77      C2   H  
ATOM   1278 HG23 VAL A 222      25.069  -6.753  -5.656  0.00 83.77      C2   H  
ATOM   1279  N   TRP A 223      22.007  -5.165  -9.194  1.00 84.54      C2   N  
ATOM   1280  CA  TRP A 223      22.422  -3.930  -9.803  1.00 73.72      C2   C  
ATOM   1281  C   TRP A 223      23.117  -3.143  -8.721  1.00 77.64      C2   C  
ATOM   1282  O   TRP A 223      22.557  -3.205  -7.581  1.00 88.00      C2   O  
ATOM   1283  CB  TRP A 223      21.188  -3.219 -10.469  1.00 67.66      C2   C  
ATOM   1284  CG  TRP A 223      21.569  -2.066 -11.305  1.00 89.92      C2   C  
ATOM   1285  CD1 TRP A 223      22.265  -2.031 -12.418  1.00 91.00      C2   C  
ATOM   1286  CD2 TRP A 223      21.067  -0.711 -11.099  1.00 85.37      C2   C  
ATOM   1287  CE2 TRP A 223      21.421   0.068 -12.287  1.00 97.34      C2   C  
ATOM   1288  CE3 TRP A 223      20.278  -0.075 -10.122  1.00 76.28      C2   C  
ATOM   1289  NE1 TRP A 223      22.202  -0.781 -13.069  1.00 85.15      C2   N  
ATOM   1290  CZ2 TRP A 223      20.960   1.422 -12.477  1.00 86.23      C2   C  
ATOM   1291  CZ3 TRP A 223      19.901   1.302 -10.262  1.00 81.07      C2   C  
ATOM   1292  CH2 TRP A 223      20.199   1.999 -11.427  1.00 75.67      C2   C  
ATOM   1293  H   TRP A 223      21.101  -5.147  -8.747  0.00 84.54      C2   H  
ATOM   1294  HA  TRP A 223      23.118  -4.104 -10.623  0.00 73.72      C2   H  
ATOM   1295  HB2 TRP A 223      20.658  -3.931 -11.101  0.00 67.66      C2   H  
ATOM   1296  HB3 TRP A 223      20.409  -2.887  -9.781  0.00 67.66      C2   H  
ATOM   1297  HD1 TRP A 223      22.740  -2.923 -12.797  0.00 91.00      C2   H  
ATOM   1298  HE1 TRP A 223      22.523  -0.684 -14.022  0.00 85.15      C2   H  
ATOM   1299  HE3 TRP A 223      19.845  -0.649  -9.316  0.00 76.28      C2   H  
ATOM   1300  HZ2 TRP A 223      21.049   1.943 -13.419  0.00 86.23      C2   H  
ATOM   1301  HZ3 TRP A 223      19.446   1.950  -9.527  0.00 81.07      C2   H  
ATOM   1302  HH2 TRP A 223      19.881   3.031 -11.414  0.00 75.67      C2   H  
ATOM   1303  N   ASN A 224      24.354  -2.576  -9.009  1.00 82.59      C2   N  
ATOM   1304  CA  ASN A 224      25.423  -2.162  -8.104  1.00 82.16      C2   C  
ATOM   1305  C   ASN A 224      25.305  -0.645  -7.758  1.00 82.73      C2   C  
ATOM   1306  O   ASN A 224      25.778  -0.258  -6.694  1.00 78.36      C2   O  
ATOM   1307  CB  ASN A 224      26.767  -2.301  -8.822  1.00 83.62      C2   C  
ATOM   1308  CG  ASN A 224      27.244  -3.792  -9.108  1.00 80.94      C2   C  
ATOM   1309  ND2 ASN A 224      27.504  -4.706  -8.194  1.00 93.61      C2   N  
ATOM   1310  OD1 ASN A 224      27.363  -4.121 -10.251  1.00108.76      C2   O  
ATOM   1311  H   ASN A 224      24.685  -2.628  -9.962  0.00 82.59      C2   H  
ATOM   1312  HA  ASN A 224      25.403  -2.865  -7.271  0.00 82.16      C2   H  
ATOM   1313  HB2 ASN A 224      26.715  -1.745  -9.758  0.00 83.62      C2   H  
ATOM   1314  HB3 ASN A 224      27.557  -1.753  -8.309  0.00 83.62      C2   H  
ATOM   1315 HD21 ASN A 224      27.422  -4.589  -7.194  0.00 93.61      C2   H  
ATOM   1316 HD22 ASN A 224      27.844  -5.600  -8.513  0.00 93.61      C2   H  
ATOM   1317  N   TYR A 225      24.616   0.166  -8.554  1.00 80.25      C2   N  
ATOM   1318  CA  TYR A 225      24.060   1.344  -8.102  1.00 84.37      C2   C  
ATOM   1319  C   TYR A 225      22.854   1.212  -7.159  1.00 79.66      C2   C  
ATOM   1320  O   TYR A 225      22.060   0.239  -7.243  1.00 87.40      C2   O  
ATOM   1321  CB  TYR A 225      23.729   2.178  -9.238  1.00 77.13      C2   C  
ATOM   1322  CG  TYR A 225      23.596   3.686  -9.109  1.00 88.06      C2   C  
ATOM   1323  CD1 TYR A 225      22.395   4.378  -9.242  1.00 82.52      C2   C  
ATOM   1324  CD2 TYR A 225      24.756   4.342  -8.816  1.00 92.32      C2   C  
ATOM   1325  CE1 TYR A 225      22.335   5.768  -9.110  1.00 85.65      C2   C  
ATOM   1326  CE2 TYR A 225      24.855   5.750  -8.791  1.00 89.77      C2   C  
ATOM   1327  CZ  TYR A 225      23.570   6.496  -8.927  1.00 89.66      C2   C  
ATOM   1328  OH  TYR A 225      23.522   7.816  -8.716  1.00 90.92      C2   O  
ATOM   1329  H   TYR A 225      24.241  -0.092  -9.455  0.00 80.25      C2   H  
ATOM   1330  HA  TYR A 225      24.850   1.937  -7.639  0.00 84.37      C2   H  
ATOM   1331  HB2 TYR A 225      24.611   2.067  -9.869  0.00 77.13      C2   H  
ATOM   1332  HB3 TYR A 225      23.016   1.753  -9.947  0.00 77.13      C2   H  
ATOM   1333  HD1 TYR A 225      21.512   3.780  -9.413  0.00 82.52      C2   H  
ATOM   1334  HD2 TYR A 225      25.687   3.815  -8.661  0.00 92.32      C2   H  
ATOM   1335  HE1 TYR A 225      21.388   6.272  -8.986  0.00 85.65      C2   H  
ATOM   1336  HE2 TYR A 225      25.775   6.254  -8.533  0.00 89.77      C2   H  
ATOM   1337  HH  TYR A 225      22.785   8.099  -9.264  0.00 90.92      C2   H  
ATOM   1338  N   LYS A 226      22.774   2.155  -6.217  1.00 77.54      C2   N  
ATOM   1339  CA  LYS A 226      21.753   2.285  -5.178  1.00 77.61      C2   C  
ATOM   1340  C   LYS A 226      21.421   3.768  -5.091  1.00 94.17      C2   C  
ATOM   1341  O   LYS A 226      22.337   4.443  -4.589  1.00101.61      C2   O  
ATOM   1342  CB  LYS A 226      22.129   1.726  -3.782  1.00 94.02      C2   C  
ATOM   1343  CG  LYS A 226      22.626   0.250  -3.763  1.00100.45      C2   C  
ATOM   1344  CD  LYS A 226      22.906  -0.154  -2.297  1.00109.42      C2   C  
ATOM   1345  CE  LYS A 226      23.667  -1.436  -1.969  1.00104.47      C2   C  
ATOM   1346  NZ  LYS A 226      24.228  -1.525  -0.616  1.00132.30      C2   N  
ATOM   1347  H   LYS A 226      23.436   2.917  -6.277  0.00 77.54      C2   H  
ATOM   1348  HA  LYS A 226      20.820   1.736  -5.303  0.00 77.61      C2   H  
ATOM   1349  HB2 LYS A 226      22.921   2.324  -3.331  0.00 94.02      C2   H  
ATOM   1350  HB3 LYS A 226      21.312   1.724  -3.061  0.00 94.02      C2   H  
ATOM   1351  HG2 LYS A 226      22.064  -0.497  -4.326  0.00100.45      C2   H  
ATOM   1352  HG3 LYS A 226      23.473   0.107  -4.433  0.00100.45      C2   H  
ATOM   1353  HD2 LYS A 226      23.244   0.724  -1.746  0.00109.42      C2   H  
ATOM   1354  HD3 LYS A 226      21.921  -0.265  -1.842  0.00109.42      C2   H  
ATOM   1355  HE2 LYS A 226      23.182  -2.395  -2.148  0.00104.47      C2   H  
ATOM   1356  HE3 LYS A 226      24.551  -1.372  -2.603  0.00104.47      C2   H  
ATOM   1357  HZ1 LYS A 226      24.684  -2.422  -0.529  0.00132.30      C2   H  
ATOM   1358  HZ2 LYS A 226      24.821  -0.736  -0.402  0.00132.30      C2   H  
ATOM   1359  HZ3 LYS A 226      23.405  -1.518  -0.030  0.00132.30      C2   H  
ATOM   1360  N   PRO A 227      20.362   4.271  -5.813  1.00104.03      C2   N  
ATOM   1361  CA  PRO A 227      19.998   5.680  -5.986  1.00 91.52      C2   C  
ATOM   1362  C   PRO A 227      20.082   6.492  -4.695  1.00 91.10      C2   C  
ATOM   1363  O   PRO A 227      19.281   6.264  -3.757  1.00 93.52      C2   O  
ATOM   1364  CB  PRO A 227      18.589   5.646  -6.610  1.00 93.91      C2   C  
ATOM   1365  CG  PRO A 227      18.653   4.339  -7.404  1.00 94.46      C2   C  
ATOM   1366  CD  PRO A 227      19.582   3.400  -6.630  1.00 95.32      C2   C  
ATOM   1367  HA  PRO A 227      20.700   6.035  -6.741  0.00 91.52      C2   H  
ATOM   1368  HB2 PRO A 227      17.857   5.520  -5.812  0.00 93.91      C2   H  
ATOM   1369  HB3 PRO A 227      18.354   6.466  -7.290  0.00 93.91      C2   H  
ATOM   1370  HG2 PRO A 227      17.667   3.946  -7.653  0.00 94.46      C2   H  
ATOM   1371  HG3 PRO A 227      19.156   4.567  -8.344  0.00 94.46      C2   H  
ATOM   1372  HD2 PRO A 227      18.951   2.797  -5.976  0.00 95.32      C2   H  
ATOM   1373  HD3 PRO A 227      20.152   2.709  -7.252  0.00 95.32      C2   H  
ATOM   1374  N   PRO A 228      21.130   7.386  -4.550  1.00106.08      C2   N  
ATOM   1375  CA  PRO A 228      21.264   8.299  -3.405  1.00104.35      C2   C  
ATOM   1376  C   PRO A 228      19.949   9.024  -3.006  1.00117.66      C2   C  
ATOM   1377  O   PRO A 228      19.644  10.091  -3.548  1.00123.24      C2   O  
ATOM   1378  CB  PRO A 228      22.426   9.232  -3.823  1.00 90.14      C2   C  
ATOM   1379  CG  PRO A 228      23.241   8.354  -4.792  1.00104.00      C2   C  
ATOM   1380  CD  PRO A 228      22.256   7.413  -5.457  1.00102.79      C2   C  
ATOM   1381  HA  PRO A 228      21.541   7.679  -2.554  0.00104.35      C2   H  
ATOM   1382  HB2 PRO A 228      21.971  10.052  -4.378  0.00 90.14      C2   H  
ATOM   1383  HB3 PRO A 228      23.128   9.549  -3.052  0.00 90.14      C2   H  
ATOM   1384  HG2 PRO A 228      23.646   9.003  -5.568  0.00104.00      C2   H  
ATOM   1385  HG3 PRO A 228      24.077   7.956  -4.217  0.00104.00      C2   H  
ATOM   1386  HD2 PRO A 228      21.900   7.799  -6.411  0.00102.79      C2   H  
ATOM   1387  HD3 PRO A 228      22.666   6.446  -5.749  0.00102.79      C2   H  
ATOM   1388  N   ALA A 229      19.285   8.430  -1.976  1.00121.97      C2   N  
ATOM   1389  CA  ALA A 229      17.930   8.915  -1.543  1.00132.22      C2   C  
ATOM   1390  C   ALA A 229      18.025  10.247  -0.927  1.00142.49      C2   C  
ATOM   1391  O   ALA A 229      17.157  11.089  -1.181  1.00157.37      C2   O  
ATOM   1392  CB  ALA A 229      17.265   7.836  -0.710  1.00123.59      C2   C  
ATOM   1393  H   ALA A 229      19.648   7.600  -1.532  0.00121.97      C2   H  
ATOM   1394  HA  ALA A 229      17.200   9.071  -2.337  0.00132.22      C2   H  
ATOM   1395  HB1 ALA A 229      17.653   7.776   0.306  0.00123.59      C2   H  
ATOM   1396  HB2 ALA A 229      16.253   8.206  -0.551  0.00123.59      C2   H  
ATOM   1397  HB3 ALA A 229      17.294   6.814  -1.089  0.00123.59      C2   H  
ATOM   1398  N   ASP A 230      18.940  10.391   0.003  1.00153.85      C2   N  
ATOM   1399  CA  ASP A 230      19.039  11.605   0.912  1.00158.03      C2   C  
ATOM   1400  C   ASP A 230      20.050  12.586   0.314  1.00156.23      C2   C  
ATOM   1401  O   ASP A 230      19.774  13.761   0.380  1.00152.44      C2   O  
ATOM   1402  CB  ASP A 230      19.454  11.173   2.356  1.00160.52      C2   C  
ATOM   1403  CG  ASP A 230      19.298  12.325   3.388  1.00166.39      C2   C  
ATOM   1404  OD1 ASP A 230      19.956  12.378   4.443  1.00167.56      C2   O  
ATOM   1405  OD2 ASP A 230      18.402  13.180   3.206  1.00168.15      C2   O  
ATOM   1406  H   ASP A 230      19.685   9.725   0.144  0.00153.85      C2   H  
ATOM   1407  HA  ASP A 230      18.077  12.113   0.985  0.00158.03      C2   H  
ATOM   1408  HB2 ASP A 230      18.771  10.362   2.616  0.00160.52      C2   H  
ATOM   1409  HB3 ASP A 230      20.420  10.676   2.447  0.00160.52      C2   H  
ATOM   1410  N   SER A 231      21.170  12.055  -0.065  1.00 96.69      C2   N  
ATOM   1411  CA  SER A 231      22.304  12.814  -0.528  1.00 90.29      C2   C  
ATOM   1412  C   SER A 231      22.184  13.322  -2.004  1.00100.25      C2   C  
ATOM   1413  O   SER A 231      22.666  14.384  -2.342  1.00103.18      C2   O  
ATOM   1414  CB  SER A 231      23.570  11.920  -0.170  1.00 30.00      C2   C  
ATOM   1415  OG  SER A 231      23.262  10.575  -0.468  1.00 30.00      C2   O  
ATOM   1416  H   SER A 231      21.310  11.055  -0.028  0.00 96.69      C2   H  
ATOM   1417  HA  SER A 231      22.351  13.730   0.060  0.00 90.29      C2   H  
ATOM   1418  HB2 SER A 231      24.497  12.263  -0.629  0.00 30.00      C2   H  
ATOM   1419  HB3 SER A 231      23.742  11.970   0.905  0.00 30.00      C2   H  
ATOM   1420  HG  SER A 231      23.895  10.059   0.035  0.00 30.00      C2   H  
ATOM   1421  N   GLY A 232      21.336  12.682  -2.830  1.00 84.45      C2   N  
ATOM   1422  CA  GLY A 232      20.886  13.153  -4.120  1.00 94.06      C2   C  
ATOM   1423  C   GLY A 232      19.432  13.697  -3.956  1.00109.03      C2   C  
ATOM   1424  O   GLY A 232      18.945  13.709  -2.823  1.00121.15      C2   O  
ATOM   1425  H   GLY A 232      20.880  11.862  -2.457  0.00 84.45      C2   H  
ATOM   1426  HA2 GLY A 232      21.500  13.892  -4.633  0.00 94.06      C2   H  
ATOM   1427  HA3 GLY A 232      20.868  12.332  -4.837  0.00 94.06      C2   H  
ATOM   1428  N   GLY A 233      18.942  14.314  -4.983  1.00100.60      C2   N  
ATOM   1429  CA  GLY A 233      17.604  14.957  -5.030  1.00 88.26      C2   C  
ATOM   1430  C   GLY A 233      16.865  14.609  -6.352  1.00 81.78      C2   C  
ATOM   1431  O   GLY A 233      15.757  15.115  -6.580  1.00 79.62      C2   O  
ATOM   1432  H   GLY A 233      19.502  14.210  -5.817  0.00100.60      C2   H  
ATOM   1433  HA2 GLY A 233      16.955  14.533  -4.264  0.00 88.26      C2   H  
ATOM   1434  HA3 GLY A 233      17.637  16.043  -4.955  0.00 88.26      C2   H  
ATOM   1435  N   LYS A 234      17.424  13.781  -7.290  1.00127.91      C2   N  
ATOM   1436  CA  LYS A 234      16.882  13.376  -8.621  1.00141.45      C2   C  
ATOM   1437  C   LYS A 234      17.060  11.838  -8.825  1.00153.33      C2   C  
ATOM   1438  O   LYS A 234      16.786  11.337  -9.929  1.00152.47      C2   O  
ATOM   1439  CB  LYS A 234      17.241  14.307  -9.850  0.00  0.00      C2   C  
ATOM   1440  CG  LYS A 234      18.718  14.672  -9.882  0.00  0.00      C2   C  
ATOM   1441  CD  LYS A 234      19.402  14.843 -11.200  0.00  0.00      C2   C  
ATOM   1442  CE  LYS A 234      19.481  13.530 -11.968  0.00  0.00      C2   C  
ATOM   1443  NZ  LYS A 234      20.583  12.727 -11.522  0.00  0.00      C2   N  
ATOM   1444  H   LYS A 234      18.339  13.418  -7.068  0.00127.91      C2   H  
ATOM   1445  HA  LYS A 234      15.792  13.391  -8.592  0.00141.45      C2   H  
ATOM   1446  HB2 LYS A 234      16.923  13.831 -10.777  0.00  0.00      C2   H  
ATOM   1447  HB3 LYS A 234      16.694  15.250  -9.823  0.00  0.00      C2   H  
ATOM   1448  HG2 LYS A 234      18.850  15.554  -9.253  0.00  0.00      C2   H  
ATOM   1449  HG3 LYS A 234      19.193  13.932  -9.238  0.00  0.00      C2   H  
ATOM   1450  HD2 LYS A 234      18.876  15.633 -11.736  0.00  0.00      C2   H  
ATOM   1451  HD3 LYS A 234      20.409  15.235 -11.050  0.00  0.00      C2   H  
ATOM   1452  HE2 LYS A 234      18.599  12.901 -11.844  0.00  0.00      C2   H  
ATOM   1453  HE3 LYS A 234      19.698  13.766 -13.011  0.00  0.00      C2   H  
ATOM   1454  HZ1 LYS A 234      20.871  12.026 -12.190  0.00  0.00      C2   H  
ATOM   1455  HZ2 LYS A 234      21.390  13.252 -11.215  0.00  0.00      C2   H  
ATOM   1456  HZ3 LYS A 234      20.293  12.203 -10.708  0.00  0.00      C2   H  
ATOM   1457  N   GLU A 235      17.581  11.143  -7.809  1.00154.27      C2   N  
ATOM   1458  CA  GLU A 235      17.990   9.792  -8.108  1.00139.40      C2   C  
ATOM   1459  C   GLU A 235      16.841   8.741  -7.924  1.00141.86      C2   C  
ATOM   1460  O   GLU A 235      16.626   8.005  -8.863  1.00143.99      C2   O  
ATOM   1461  CB  GLU A 235      19.189   9.372  -7.297  0.00  0.00      C2   C  
ATOM   1462  CG  GLU A 235      20.330  10.401  -7.222  0.00  0.00      C2   C  
ATOM   1463  CD  GLU A 235      21.144  10.503  -8.511  0.00  0.00      C2   C  
ATOM   1464  OE1 GLU A 235      21.357   9.442  -9.175  0.00  0.00      C2   O  
ATOM   1465  OE2 GLU A 235      21.633  11.597  -8.934  0.00  0.00      C2   O  
ATOM   1466  H   GLU A 235      17.580  11.500  -6.864  0.00154.27      C2   H  
ATOM   1467  HA  GLU A 235      18.364   9.750  -9.130  0.00139.40      C2   H  
ATOM   1468  HB2 GLU A 235      18.927   9.136  -6.265  0.00  0.00      C2   H  
ATOM   1469  HB3 GLU A 235      19.622   8.436  -7.649  0.00  0.00      C2   H  
ATOM   1470  HG2 GLU A 235      19.910  11.366  -6.935  0.00  0.00      C2   H  
ATOM   1471  HG3 GLU A 235      20.973  10.286  -6.350  0.00  0.00      C2   H  
ATOM   1472  N   ILE A 236      16.200   8.694  -6.770  1.00136.29      C2   N  
ATOM   1473  CA  ILE A 236      15.064   7.791  -6.546  1.00133.35      C2   C  
ATOM   1474  C   ILE A 236      13.823   7.977  -7.411  1.00131.97      C2   C  
ATOM   1475  O   ILE A 236      13.079   7.005  -7.547  1.00127.60      C2   O  
ATOM   1476  CB  ILE A 236      14.694   7.910  -5.109  1.00141.49      C2   C  
ATOM   1477  CG1 ILE A 236      14.358   9.265  -4.640  1.00144.33      C2   C  
ATOM   1478  CG2 ILE A 236      15.861   7.279  -4.185  1.00131.97      C2   C  
ATOM   1479  CD1 ILE A 236      13.410   9.344  -3.449  1.00135.58      C2   C  
ATOM   1480  H   ILE A 236      16.333   9.333  -6.000  0.00136.29      C2   H  
ATOM   1481  HA  ILE A 236      15.493   6.807  -6.736  0.00133.35      C2   H  
ATOM   1482  HB  ILE A 236      13.848   7.241  -4.957  0.00141.49      C2   H  
ATOM   1483 HG12 ILE A 236      15.230   9.849  -4.347  0.00144.33      C2   H  
ATOM   1484 HG13 ILE A 236      14.085   9.954  -5.440  0.00144.33      C2   H  
ATOM   1485 HG21 ILE A 236      15.655   7.483  -3.134  0.00131.97      C2   H  
ATOM   1486 HG22 ILE A 236      15.747   6.205  -4.326  0.00131.97      C2   H  
ATOM   1487 HG23 ILE A 236      16.867   7.500  -4.543  0.00131.97      C2   H  
ATOM   1488 HD11 ILE A 236      13.930   9.527  -2.508  0.00135.58      C2   H  
ATOM   1489 HD12 ILE A 236      12.642  10.077  -3.696  0.00135.58      C2   H  
ATOM   1490 HD13 ILE A 236      12.916   8.376  -3.363  0.00135.58      C2   H  
ATOM   1491  N   PHE A 237      13.591   9.136  -8.073  1.00121.34      C2   N  
ATOM   1492  CA  PHE A 237      12.508   9.478  -9.064  1.00120.96      C2   C  
ATOM   1493  C   PHE A 237      12.324   8.464 -10.185  1.00104.79      C2   C  
ATOM   1494  O   PHE A 237      11.189   8.215 -10.642  1.00110.88      C2   O  
ATOM   1495  CB  PHE A 237      12.729  10.871  -9.573  0.00  0.00      C2   C  
ATOM   1496  CG  PHE A 237      12.321  11.931  -8.544  0.00  0.00      C2   C  
ATOM   1497  CD1 PHE A 237      13.261  12.469  -7.613  0.00  0.00      C2   C  
ATOM   1498  CD2 PHE A 237      10.918  12.273  -8.439  0.00  0.00      C2   C  
ATOM   1499  CE1 PHE A 237      12.748  13.307  -6.649  0.00  0.00      C2   C  
ATOM   1500  CE2 PHE A 237      10.451  13.165  -7.470  0.00  0.00      C2   C  
ATOM   1501  CZ  PHE A 237      11.425  13.766  -6.653  0.00  0.00      C2   C  
ATOM   1502  H   PHE A 237      14.205   9.855  -7.718  0.00121.34      C2   H  
ATOM   1503  HA  PHE A 237      11.564   9.467  -8.518  0.00120.96      C2   H  
ATOM   1504  HB2 PHE A 237      13.798  11.075  -9.649  0.00  0.00      C2   H  
ATOM   1505  HB3 PHE A 237      12.248  11.105 -10.523  0.00  0.00      C2   H  
ATOM   1506  HD1 PHE A 237      14.318  12.264  -7.521  0.00  0.00      C2   H  
ATOM   1507  HD2 PHE A 237      10.180  11.942  -9.155  0.00  0.00      C2   H  
ATOM   1508  HE1 PHE A 237      13.445  13.635  -5.893  0.00  0.00      C2   H  
ATOM   1509  HE2 PHE A 237       9.406  13.318  -7.250  0.00  0.00      C2   H  
ATOM   1510  HZ  PHE A 237      11.025  14.538  -6.012  0.00  0.00      C2   H  
ATOM   1511  N   SER A 238      13.369   7.708 -10.565  1.00111.26      C2   N  
ATOM   1512  CA  SER A 238      13.372   6.637 -11.534  1.00111.25      C2   C  
ATOM   1513  C   SER A 238      12.440   5.472 -11.042  1.00 92.44      C2   C  
ATOM   1514  O   SER A 238      11.963   4.656 -11.858  1.00 98.84      C2   O  
ATOM   1515  CB  SER A 238      14.817   6.326 -11.580  1.00 90.60      C2   C  
ATOM   1516  OG  SER A 238      15.413   6.032 -10.382  1.00107.37      C2   O  
ATOM   1517  H   SER A 238      14.202   7.778  -9.998  0.00111.26      C2   H  
ATOM   1518  HA  SER A 238      13.008   6.916 -12.523  0.00111.25      C2   H  
ATOM   1519  HB2 SER A 238      14.940   5.373 -12.096  0.00 90.60      C2   H  
ATOM   1520  HB3 SER A 238      15.333   7.139 -12.091  0.00 90.60      C2   H  
ATOM   1521  HG  SER A 238      15.996   6.737 -10.091  0.00107.37      C2   H  
ATOM   1522  N   LEU A 239      12.103   5.420  -9.735  1.00 91.36      C2   N  
ATOM   1523  CA  LEU A 239      11.196   4.404  -9.212  1.00 99.08      C2   C  
ATOM   1524  C   LEU A 239       9.677   4.683  -9.374  1.00 88.85      C2   C  
ATOM   1525  O   LEU A 239       8.856   3.871  -9.108  1.00 95.03      C2   O  
ATOM   1526  CB  LEU A 239      11.589   4.239  -7.706  1.00 88.03      C2   C  
ATOM   1527  CG  LEU A 239      13.030   3.690  -7.440  1.00 83.92      C2   C  
ATOM   1528  CD1 LEU A 239      13.464   3.684  -6.006  1.00 99.78      C2   C  
ATOM   1529  CD2 LEU A 239      13.184   2.393  -8.224  1.00 76.63      C2   C  
ATOM   1530  H   LEU A 239      12.474   6.103  -9.089  0.00 91.36      C2   H  
ATOM   1531  HA  LEU A 239      11.262   3.460  -9.752  0.00 99.08      C2   H  
ATOM   1532  HB2 LEU A 239      11.452   5.150  -7.124  0.00 88.03      C2   H  
ATOM   1533  HB3 LEU A 239      10.918   3.491  -7.284  0.00 88.03      C2   H  
ATOM   1534  HG  LEU A 239      13.741   4.359  -7.922  0.00 83.92      C2   H  
ATOM   1535 HD11 LEU A 239      13.041   4.537  -5.475  0.00 99.78      C2   H  
ATOM   1536 HD12 LEU A 239      13.026   2.795  -5.552  0.00 99.78      C2   H  
ATOM   1537 HD13 LEU A 239      14.554   3.667  -6.009  0.00 99.78      C2   H  
ATOM   1538 HD21 LEU A 239      13.593   1.568  -7.643  0.00 76.63      C2   H  
ATOM   1539 HD22 LEU A 239      12.251   2.130  -8.723  0.00 76.63      C2   H  
ATOM   1540 HD23 LEU A 239      13.834   2.563  -9.082  0.00 76.63      C2   H  
ATOM   1541  N   LEU A 240       9.308   5.981  -9.780  1.00 98.87      C2   N  
ATOM   1542  CA  LEU A 240       7.866   6.217  -9.948  1.00 87.54      C2   C  
ATOM   1543  C   LEU A 240       7.131   5.362 -11.053  1.00 87.80      C2   C  
ATOM   1544  O   LEU A 240       6.189   4.693 -10.671  1.00 80.02      C2   O  
ATOM   1545  CB  LEU A 240       7.477   7.720 -10.056  1.00100.83      C2   C  
ATOM   1546  CG  LEU A 240       7.602   8.640  -8.772  1.00 92.32      C2   C  
ATOM   1547  CD1 LEU A 240       7.864  10.064  -9.156  1.00 93.78      C2   C  
ATOM   1548  CD2 LEU A 240       6.439   8.509  -7.838  1.00 97.08      C2   C  
ATOM   1549  H   LEU A 240       9.908   6.778  -9.935  0.00 98.87      C2   H  
ATOM   1550  HA  LEU A 240       7.397   5.821  -9.048  0.00 87.54      C2   H  
ATOM   1551  HB2 LEU A 240       7.944   8.190 -10.922  0.00100.83      C2   H  
ATOM   1552  HB3 LEU A 240       6.411   7.815 -10.257  0.00100.83      C2   H  
ATOM   1553  HG  LEU A 240       8.519   8.429  -8.222  0.00 92.32      C2   H  
ATOM   1554 HD11 LEU A 240       7.113  10.456  -9.843  0.00 93.78      C2   H  
ATOM   1555 HD12 LEU A 240       7.747  10.734  -8.304  0.00 93.78      C2   H  
ATOM   1556 HD13 LEU A 240       8.880  10.198  -9.529  0.00 93.78      C2   H  
ATOM   1557 HD21 LEU A 240       6.141   9.519  -7.557  0.00 97.08      C2   H  
ATOM   1558 HD22 LEU A 240       5.625   7.928  -8.272  0.00 97.08      C2   H  
ATOM   1559 HD23 LEU A 240       6.700   7.965  -6.930  0.00 97.08      C2   H  
ATOM   1560  N   PRO A 241       7.685   5.359 -12.293  1.00 67.95      C2   N  
ATOM   1561  CA  PRO A 241       6.962   4.502 -13.329  1.00 81.85      C2   C  
ATOM   1562  C   PRO A 241       7.103   2.973 -13.085  1.00 84.96      C2   C  
ATOM   1563  O   PRO A 241       6.198   2.245 -13.445  1.00 84.94      C2   O  
ATOM   1564  CB  PRO A 241       7.608   5.093 -14.562  1.00 65.66      C2   C  
ATOM   1565  CG  PRO A 241       8.703   6.086 -14.272  1.00 67.37      C2   C  
ATOM   1566  CD  PRO A 241       8.915   5.924 -12.769  1.00 68.21      C2   C  
ATOM   1567  HA  PRO A 241       5.922   4.688 -13.594  0.00 81.85      C2   H  
ATOM   1568  HB2 PRO A 241       7.844   4.357 -15.332  0.00 65.66      C2   H  
ATOM   1569  HB3 PRO A 241       6.874   5.743 -15.036  0.00 65.66      C2   H  
ATOM   1570  HG2 PRO A 241       9.570   5.849 -14.889  0.00 67.37      C2   H  
ATOM   1571  HG3 PRO A 241       8.282   7.070 -14.476  0.00 67.37      C2   H  
ATOM   1572  HD2 PRO A 241       9.747   5.253 -12.556  0.00 68.21      C2   H  
ATOM   1573  HD3 PRO A 241       9.216   6.882 -12.345  0.00 68.21      C2   H  
ATOM   1574  N   HIS A 242       8.098   2.526 -12.267  1.00 83.26      C2   N  
ATOM   1575  CA  HIS A 242       8.110   1.092 -11.884  1.00 78.91      C2   C  
ATOM   1576  C   HIS A 242       7.004   0.856 -10.827  1.00 79.36      C2   C  
ATOM   1577  O   HIS A 242       6.282  -0.190 -10.925  1.00 65.21      C2   O  
ATOM   1578  CB  HIS A 242       9.494   0.696 -11.359  1.00 71.74      C2   C  
ATOM   1579  CG  HIS A 242       9.627  -0.753 -10.954  1.00 78.06      C2   C  
ATOM   1580  CD2 HIS A 242      10.024  -1.272  -9.731  1.00 63.98      C2   C  
ATOM   1581  ND1 HIS A 242       9.445  -1.888 -11.736  1.00 84.31      C2   N  
ATOM   1582  CE1 HIS A 242       9.645  -2.971 -10.958  1.00 70.57      C2   C  
ATOM   1583  NE2 HIS A 242      10.051  -2.641  -9.766  1.00 72.10      C2   N  
ATOM   1584  H   HIS A 242       8.777   3.145 -11.847  0.00 83.26      C2   H  
ATOM   1585  HA  HIS A 242       7.960   0.465 -12.764  0.00 78.91      C2   H  
ATOM   1586  HB2 HIS A 242      10.256   0.999 -12.077  0.00 71.74      C2   H  
ATOM   1587  HB3 HIS A 242       9.774   1.300 -10.495  0.00 71.74      C2   H  
ATOM   1588  HD1 HIS A 242       9.210  -2.039 -12.707  0.00 84.31      C2   H  
ATOM   1589  HD2 HIS A 242      10.435  -0.723  -8.897  0.00 63.98      C2   H  
ATOM   1590  HE1 HIS A 242       9.558  -3.974 -11.352  0.00 70.57      C2   H  
ATOM   1591  N   MET A 243       6.811   1.867  -9.902  1.00 69.03      C2   N  
ATOM   1592  CA  MET A 243       5.779   1.754  -8.899  1.00 76.52      C2   C  
ATOM   1593  C   MET A 243       4.342   1.846  -9.449  1.00 82.61      C2   C  
ATOM   1594  O   MET A 243       3.439   1.236  -8.887  1.00 78.26      C2   O  
ATOM   1595  CB  MET A 243       6.169   2.721  -7.760  1.00 69.40      C2   C  
ATOM   1596  CG  MET A 243       5.237   2.708  -6.569  1.00 83.81      C2   C  
ATOM   1597  SD  MET A 243       4.824   1.050  -5.951  1.00 93.45      C2   S  
ATOM   1598  CE  MET A 243       6.406   0.539  -5.064  1.00 92.68      C2   C  
ATOM   1599  H   MET A 243       7.504   2.575  -9.702  0.00 69.03      C2   H  
ATOM   1600  HA  MET A 243       5.942   0.782  -8.432  0.00 76.52      C2   H  
ATOM   1601  HB2 MET A 243       7.131   2.479  -7.309  0.00 69.40      C2   H  
ATOM   1602  HB3 MET A 243       6.181   3.753  -8.109  0.00 69.40      C2   H  
ATOM   1603  HG2 MET A 243       5.702   3.279  -5.766  0.00 83.81      C2   H  
ATOM   1604  HG3 MET A 243       4.254   3.068  -6.874  0.00 83.81      C2   H  
ATOM   1605  HE1 MET A 243       6.183  -0.220  -4.314  0.00 92.68      C2   H  
ATOM   1606  HE2 MET A 243       7.140   0.134  -5.760  0.00 92.68      C2   H  
ATOM   1607  HE3 MET A 243       6.748   1.478  -4.628  0.00 92.68      C2   H  
ATOM   1608  N   ALA A 244       4.141   2.371 -10.596  1.00 82.46      C2   N  
ATOM   1609  CA  ALA A 244       2.832   2.359 -11.315  1.00 74.20      C2   C  
ATOM   1610  C   ALA A 244       2.587   0.955 -11.960  1.00 80.17      C2   C  
ATOM   1611  O   ALA A 244       1.549   0.382 -11.790  1.00 73.15      C2   O  
ATOM   1612  CB  ALA A 244       2.877   3.522 -12.346  1.00 90.98      C2   C  
ATOM   1613  H   ALA A 244       4.877   2.944 -10.982  0.00 82.46      C2   H  
ATOM   1614  HA  ALA A 244       2.059   2.523 -10.564  0.00 74.20      C2   H  
ATOM   1615  HB1 ALA A 244       2.172   3.500 -13.179  0.00 90.98      C2   H  
ATOM   1616  HB2 ALA A 244       2.567   4.432 -11.832  0.00 90.98      C2   H  
ATOM   1617  HB3 ALA A 244       3.902   3.643 -12.694  0.00 90.98      C2   H  
ATOM   1618  N   ASP A 245       3.639   0.285 -12.451  1.00 78.05      C2   N  
ATOM   1619  CA  ASP A 245       3.484  -1.088 -12.952  1.00 79.19      C2   C  
ATOM   1620  C   ASP A 245       3.267  -2.057 -11.725  1.00 78.46      C2   C  
ATOM   1621  O   ASP A 245       2.382  -2.820 -11.699  1.00 69.71      C2   O  
ATOM   1622  CB  ASP A 245       4.599  -1.486 -13.956  1.00 73.55      C2   C  
ATOM   1623  CG  ASP A 245       4.726  -0.708 -15.249  1.00 73.01      C2   C  
ATOM   1624  OD1 ASP A 245       5.726  -1.050 -15.956  1.00 91.07      C2   O  
ATOM   1625  OD2 ASP A 245       3.725   0.002 -15.638  1.00 82.70      C2   O  
ATOM   1626  H   ASP A 245       4.544   0.732 -12.481  0.00 78.05      C2   H  
ATOM   1627  HA  ASP A 245       2.580  -1.206 -13.549  0.00 79.19      C2   H  
ATOM   1628  HB2 ASP A 245       5.571  -1.452 -13.464  0.00 73.55      C2   H  
ATOM   1629  HB3 ASP A 245       4.527  -2.532 -14.255  0.00 73.55      C2   H  
ATOM   1630  N   MET A 246       4.140  -1.929 -10.735  1.00 63.28      C2   N  
ATOM   1631  CA  MET A 246       3.928  -2.572  -9.451  1.00 76.90      C2   C  
ATOM   1632  C   MET A 246       2.485  -2.403  -8.864  1.00 87.36      C2   C  
ATOM   1633  O   MET A 246       1.841  -3.416  -8.660  1.00 74.41      C2   O  
ATOM   1634  CB  MET A 246       5.143  -2.342  -8.503  1.00 68.18      C2   C  
ATOM   1635  CG  MET A 246       5.092  -3.332  -7.267  1.00 81.08      C2   C  
ATOM   1636  SD  MET A 246       6.170  -2.985  -5.844  1.00 76.84      C2   S  
ATOM   1637  CE  MET A 246       7.767  -3.433  -6.439  1.00 76.96      C2   C  
ATOM   1638  H   MET A 246       4.881  -1.250 -10.838  0.00 63.28      C2   H  
ATOM   1639  HA  MET A 246       3.937  -3.600  -9.812  0.00 76.90      C2   H  
ATOM   1640  HB2 MET A 246       6.032  -2.422  -9.130  0.00 68.18      C2   H  
ATOM   1641  HB3 MET A 246       5.152  -1.317  -8.131  0.00 68.18      C2   H  
ATOM   1642  HG2 MET A 246       4.067  -3.208  -6.918  0.00 81.08      C2   H  
ATOM   1643  HG3 MET A 246       5.345  -4.346  -7.578  0.00 81.08      C2   H  
ATOM   1644  HE1 MET A 246       7.884  -2.905  -7.386  0.00 76.96      C2   H  
ATOM   1645  HE2 MET A 246       8.612  -3.333  -5.756  0.00 76.96      C2   H  
ATOM   1646  HE3 MET A 246       7.715  -4.504  -6.632  0.00 76.96      C2   H  
ATOM   1647  N   SER A 247       1.961  -1.149  -8.881  1.00 72.21      C2   N  
ATOM   1648  CA  SER A 247       0.559  -0.796  -8.555  1.00 78.28      C2   C  
ATOM   1649  C   SER A 247      -0.555  -1.410  -9.412  1.00 76.50      C2   C  
ATOM   1650  O   SER A 247      -1.639  -1.724  -8.912  1.00 74.82      C2   O  
ATOM   1651  CB  SER A 247       0.383   0.688  -8.406  1.00 83.50      C2   C  
ATOM   1652  OG  SER A 247       0.981   1.108  -7.212  1.00 77.83      C2   O  
ATOM   1653  H   SER A 247       2.530  -0.367  -9.171  1.00 72.21      C2   H  
ATOM   1654  HA  SER A 247       0.397  -1.252  -7.578  1.00 78.28      C2   H  
ATOM   1655  HB2 SER A 247       0.912   1.192  -9.215  1.00 83.50      C2   H  
ATOM   1656  HB3 SER A 247      -0.682   0.913  -8.362  1.00 83.50      C2   H  
ATOM   1657  HG  SER A 247       1.878   0.770  -7.278  1.00 77.83      C2   H  
ATOM   1658  N   THR A 248      -0.282  -1.459 -10.717  1.00 75.28      C2   N  
ATOM   1659  CA  THR A 248      -1.188  -1.998 -11.720  1.00 68.93      C2   C  
ATOM   1660  C   THR A 248      -1.344  -3.509 -11.573  1.00 66.18      C2   C  
ATOM   1661  O   THR A 248      -2.490  -3.999 -11.664  1.00 84.52      C2   O  
ATOM   1662  CB  THR A 248      -0.780  -1.565 -13.208  1.00 81.13      C2   C  
ATOM   1663  CG2 THR A 248      -1.948  -1.813 -14.164  1.00 57.50      C2   C  
ATOM   1664  OG1 THR A 248      -0.506  -0.124 -13.308  1.00 65.53      C2   O  
ATOM   1665  H   THR A 248       0.620  -1.193 -11.082  0.00 75.28      C2   H  
ATOM   1666  HA  THR A 248      -2.159  -1.538 -11.534  0.00 68.93      C2   H  
ATOM   1667  HB  THR A 248       0.039  -2.122 -13.662  0.00 81.13      C2   H  
ATOM   1668  HG1 THR A 248       0.244   0.117 -12.758  0.00 65.53      C2   H  
ATOM   1669 HG21 THR A 248      -1.817  -1.198 -15.054  0.00 57.50      C2   H  
ATOM   1670 HG22 THR A 248      -1.909  -2.855 -14.482  0.00 57.50      C2   H  
ATOM   1671 HG23 THR A 248      -2.960  -1.706 -13.775  0.00 57.50      C2   H  
ATOM   1672  N   TYR A 249      -0.256  -4.282 -11.198  1.00 65.54      C2   N  
ATOM   1673  CA  TYR A 249      -0.304  -5.672 -10.796  1.00 83.08      C2   C  
ATOM   1674  C   TYR A 249      -1.035  -5.868  -9.402  1.00 72.64      C2   C  
ATOM   1675  O   TYR A 249      -1.918  -6.668  -9.310  1.00 68.06      C2   O  
ATOM   1676  CB  TYR A 249       1.142  -6.156 -10.832  1.00 67.05      C2   C  
ATOM   1677  CG  TYR A 249       1.541  -7.335  -9.983  1.00 65.65      C2   C  
ATOM   1678  CD1 TYR A 249       1.022  -8.595 -10.434  1.00 66.24      C2   C  
ATOM   1679  CD2 TYR A 249       2.183  -7.236  -8.762  1.00 62.92      C2   C  
ATOM   1680  CE1 TYR A 249       1.109  -9.781  -9.672  1.00 67.89      C2   C  
ATOM   1681  CE2 TYR A 249       2.326  -8.388  -8.001  1.00 66.18      C2   C  
ATOM   1682  CZ  TYR A 249       1.811  -9.649  -8.421  1.00 76.91      C2   C  
ATOM   1683  OH  TYR A 249       1.881 -10.693  -7.561  1.00 89.55      C2   O  
ATOM   1684  H   TYR A 249       0.673  -3.900 -11.304  0.00 65.54      C2   H  
ATOM   1685  HA  TYR A 249      -0.838  -6.124 -11.632  0.00 83.08      C2   H  
ATOM   1686  HB2 TYR A 249       1.541  -6.375 -11.822  0.00 67.05      C2   H  
ATOM   1687  HB3 TYR A 249       1.709  -5.363 -10.343  0.00 67.05      C2   H  
ATOM   1688  HD1 TYR A 249       0.618  -8.629 -11.436  0.00 66.24      C2   H  
ATOM   1689  HD2 TYR A 249       2.530  -6.262  -8.449  0.00 62.92      C2   H  
ATOM   1690  HE1 TYR A 249       0.628 -10.673 -10.047  0.00 67.89      C2   H  
ATOM   1691  HE2 TYR A 249       2.612  -8.365  -6.960  0.00 66.18      C2   H  
ATOM   1692  HH  TYR A 249       1.210 -11.327  -7.827  0.00 89.55      C2   H  
ATOM   1693  N   MET A 250      -0.704  -5.035  -8.445  1.00 62.91      C2   N  
ATOM   1694  CA  MET A 250      -1.405  -5.014  -7.158  1.00 55.91      C2   C  
ATOM   1695  C   MET A 250      -2.918  -4.738  -7.231  1.00 67.30      C2   C  
ATOM   1696  O   MET A 250      -3.709  -5.476  -6.654  1.00 68.17      C2   O  
ATOM   1697  CB  MET A 250      -0.636  -4.157  -6.165  1.00 58.23      C2   C  
ATOM   1698  CG  MET A 250       0.827  -4.713  -5.865  1.00 78.79      C2   C  
ATOM   1699  SD  MET A 250       1.893  -3.804  -4.759  1.00 78.46      C2   S  
ATOM   1700  CE  MET A 250       1.255  -4.361  -3.137  1.00 63.72      C2   C  
ATOM   1701  H   MET A 250      -0.013  -4.337  -8.680  0.00 62.91      C2   H  
ATOM   1702  HA  MET A 250      -1.284  -6.033  -6.790  0.00 55.91      C2   H  
ATOM   1703  HB2 MET A 250      -0.529  -3.134  -6.523  0.00 58.23      C2   H  
ATOM   1704  HB3 MET A 250      -1.116  -4.092  -5.188  0.00 58.23      C2   H  
ATOM   1705  HG2 MET A 250       0.907  -5.798  -5.806  0.00 78.79      C2   H  
ATOM   1706  HG3 MET A 250       1.316  -4.463  -6.807  0.00 78.79      C2   H  
ATOM   1707  HE1 MET A 250       0.207  -4.661  -3.177  0.00 63.72      C2   H  
ATOM   1708  HE2 MET A 250       1.698  -5.304  -2.816  0.00 63.72      C2   H  
ATOM   1709  HE3 MET A 250       1.495  -3.528  -2.476  0.00 63.72      C2   H  
ATOM   1710  N   PHE A 251      -3.338  -3.743  -7.977  1.00 81.54      C2   N  
ATOM   1711  CA  PHE A 251      -4.758  -3.272  -8.007  1.00 74.88      C2   C  
ATOM   1712  C   PHE A 251      -5.666  -4.262  -8.812  1.00 68.42      C2   C  
ATOM   1713  O   PHE A 251      -6.830  -4.382  -8.551  1.00 69.19      C2   O  
ATOM   1714  CB  PHE A 251      -4.849  -1.763  -8.559  1.00 75.53      C2   C  
ATOM   1715  CG  PHE A 251      -6.193  -1.163  -8.426  1.00 95.08      C2   C  
ATOM   1716  CD1 PHE A 251      -7.123  -1.225  -9.480  1.00 82.52      C2   C  
ATOM   1717  CD2 PHE A 251      -6.680  -0.729  -7.173  1.00 87.09      C2   C  
ATOM   1718  CE1 PHE A 251      -8.396  -0.771  -9.372  1.00 93.42      C2   C  
ATOM   1719  CE2 PHE A 251      -7.998  -0.330  -7.028  1.00 82.69      C2   C  
ATOM   1720  CZ  PHE A 251      -8.830  -0.292  -8.134  1.00 90.56      C2   C  
ATOM   1721  H   PHE A 251      -2.658  -3.065  -8.290  0.00 81.54      C2   H  
ATOM   1722  HA  PHE A 251      -5.214  -3.167  -7.023  0.00 74.88      C2   H  
ATOM   1723  HB2 PHE A 251      -4.287  -1.069  -7.934  0.00 75.53      C2   H  
ATOM   1724  HB3 PHE A 251      -4.425  -1.834  -9.560  0.00 75.53      C2   H  
ATOM   1725  HD1 PHE A 251      -6.964  -1.624 -10.470  0.00 82.52      C2   H  
ATOM   1726  HD2 PHE A 251      -5.954  -0.717  -6.373  0.00 87.09      C2   H  
ATOM   1727  HE1 PHE A 251      -9.166  -0.758 -10.130  0.00 93.42      C2   H  
ATOM   1728  HE2 PHE A 251      -8.298  -0.009  -6.041  0.00 82.69      C2   H  
ATOM   1729  HZ  PHE A 251      -9.845   0.072  -8.072  0.00 90.56      C2   H  
ATOM   1730  N   LYS A 252      -5.070  -5.020  -9.726  1.00 70.38      C2   N  
ATOM   1731  CA  LYS A 252      -5.676  -6.214 -10.233  1.00 74.06      C2   C  
ATOM   1732  C   LYS A 252      -5.904  -7.353  -9.243  1.00 89.52      C2   C  
ATOM   1733  O   LYS A 252      -6.892  -8.064  -9.323  1.00 89.31      C2   O  
ATOM   1734  CB  LYS A 252      -4.848  -6.771 -11.479  1.00 73.39      C2   C  
ATOM   1735  CG  LYS A 252      -4.709  -5.886 -12.665  1.00 74.22      C2   C  
ATOM   1736  CD  LYS A 252      -3.571  -6.368 -13.604  1.00 77.59      C2   C  
ATOM   1737  CE  LYS A 252      -3.552  -5.551 -14.905  1.00 83.66      C2   C  
ATOM   1738  NZ  LYS A 252      -2.293  -5.804 -15.717  1.00 98.05      C2   N  
ATOM   1739  H   LYS A 252      -4.061  -5.008  -9.759  0.00 70.38      C2   H  
ATOM   1740  HA  LYS A 252      -6.650  -5.879 -10.589  0.00 74.06      C2   H  
ATOM   1741  HB2 LYS A 252      -3.841  -7.027 -11.152  0.00 73.39      C2   H  
ATOM   1742  HB3 LYS A 252      -5.224  -7.745 -11.794  0.00 73.39      C2   H  
ATOM   1743  HG2 LYS A 252      -5.567  -6.056 -13.314  0.00 74.22      C2   H  
ATOM   1744  HG3 LYS A 252      -4.722  -4.824 -12.418  0.00 74.22      C2   H  
ATOM   1745  HD2 LYS A 252      -2.628  -6.126 -13.113  0.00 77.59      C2   H  
ATOM   1746  HD3 LYS A 252      -3.541  -7.421 -13.883  0.00 77.59      C2   H  
ATOM   1747  HE2 LYS A 252      -4.418  -5.946 -15.435  0.00 83.66      C2   H  
ATOM   1748  HE3 LYS A 252      -3.625  -4.485 -14.684  0.00 83.66      C2   H  
ATOM   1749  HZ1 LYS A 252      -1.465  -5.598 -15.179  0.00 98.05      C2   H  
ATOM   1750  HZ2 LYS A 252      -2.205  -6.768 -16.002  0.00 98.05      C2   H  
ATOM   1751  HZ3 LYS A 252      -2.114  -5.249 -16.542  0.00 98.05      C2   H  
ATOM   1752  N   GLY A 253      -4.973  -7.578  -8.280  1.00 71.31      C2   N  
ATOM   1753  CA  GLY A 253      -5.091  -8.352  -6.992  1.00 69.46      C2   C  
ATOM   1754  C   GLY A 253      -6.260  -7.934  -6.141  1.00 75.69      C2   C  
ATOM   1755  O   GLY A 253      -7.067  -8.691  -5.635  1.00 63.06      C2   O  
ATOM   1756  H   GLY A 253      -4.116  -7.091  -8.499  0.00 71.31      C2   H  
ATOM   1757  HA2 GLY A 253      -5.365  -9.371  -7.270  0.00 69.46      C2   H  
ATOM   1758  HA3 GLY A 253      -4.166  -8.312  -6.416  0.00 69.46      C2   H  
ATOM   1759  N   ILE A 254      -6.356  -6.576  -6.019  1.00 76.87      C2   N  
ATOM   1760  CA  ILE A 254      -7.412  -5.822  -5.261  1.00 72.55      C2   C  
ATOM   1761  C   ILE A 254      -8.768  -6.061  -5.786  1.00 73.41      C2   C  
ATOM   1762  O   ILE A 254      -9.633  -6.552  -5.038  1.00 67.65      C2   O  
ATOM   1763  CB  ILE A 254      -7.155  -4.308  -4.871  1.00 75.25      C2   C  
ATOM   1764  CG1 ILE A 254      -6.136  -4.315  -3.702  1.00 59.75      C2   C  
ATOM   1765  CG2 ILE A 254      -8.415  -3.455  -4.547  1.00 60.16      C2   C  
ATOM   1766  CD1 ILE A 254      -4.977  -3.318  -3.789  1.00 72.75      C2   C  
ATOM   1767  H   ILE A 254      -5.665  -6.010  -6.491  0.00 76.87      C2   H  
ATOM   1768  HA  ILE A 254      -7.464  -6.433  -4.359  0.00 72.55      C2   H  
ATOM   1769  HB  ILE A 254      -6.641  -3.900  -5.742  0.00 75.25      C2   H  
ATOM   1770 HG12 ILE A 254      -6.661  -4.173  -2.758  0.00 59.75      C2   H  
ATOM   1771 HG13 ILE A 254      -5.706  -5.315  -3.763  0.00 59.75      C2   H  
ATOM   1772 HG21 ILE A 254      -7.984  -2.463  -4.409  0.00 60.16      C2   H  
ATOM   1773 HG22 ILE A 254      -9.019  -3.343  -5.449  0.00 60.16      C2   H  
ATOM   1774 HG23 ILE A 254      -8.997  -3.865  -3.723  0.00 60.16      C2   H  
ATOM   1775 HD11 ILE A 254      -5.439  -2.330  -3.800  0.00 72.75      C2   H  
ATOM   1776 HD12 ILE A 254      -4.395  -3.412  -2.872  0.00 72.75      C2   H  
ATOM   1777 HD13 ILE A 254      -4.242  -3.490  -4.575  0.00 72.75      C2   H  
ATOM   1778  N   ILE A 255      -9.002  -5.903  -7.116  1.00 67.07      C2   N  
ATOM   1779  CA  ILE A 255     -10.304  -6.012  -7.738  1.00 72.47      C2   C  
ATOM   1780  C   ILE A 255     -10.839  -7.447  -7.449  1.00 76.38      C2   C  
ATOM   1781  O   ILE A 255     -11.959  -7.585  -7.012  1.00 79.23      C2   O  
ATOM   1782  CB  ILE A 255     -10.206  -5.756  -9.252  1.00 67.78      C2   C  
ATOM   1783  CG1 ILE A 255      -9.911  -4.248  -9.596  1.00 82.84      C2   C  
ATOM   1784  CG2 ILE A 255     -11.453  -6.160  -9.980  1.00 70.25      C2   C  
ATOM   1785  CD1 ILE A 255      -9.279  -3.988 -11.003  1.00 78.54      C2   C  
ATOM   1786  H   ILE A 255      -8.307  -5.733  -7.830  0.00 67.07      C2   H  
ATOM   1787  HA  ILE A 255     -10.990  -5.236  -7.396  0.00 72.47      C2   H  
ATOM   1788  HB  ILE A 255      -9.363  -6.286  -9.694  0.00 67.78      C2   H  
ATOM   1789 HG12 ILE A 255     -10.881  -3.761  -9.498  0.00 82.84      C2   H  
ATOM   1790 HG13 ILE A 255      -9.343  -3.784  -8.790  0.00 82.84      C2   H  
ATOM   1791 HG21 ILE A 255     -11.492  -7.245 -10.079  0.00 70.25      C2   H  
ATOM   1792 HG22 ILE A 255     -12.409  -5.789  -9.608  0.00 70.25      C2   H  
ATOM   1793 HG23 ILE A 255     -11.432  -5.683 -10.961  0.00 70.25      C2   H  
ATOM   1794 HD11 ILE A 255      -9.340  -2.922 -11.221  0.00 78.54      C2   H  
ATOM   1795 HD12 ILE A 255      -8.231  -4.251 -11.141  0.00 78.54      C2   H  
ATOM   1796 HD13 ILE A 255      -9.699  -4.508 -11.864  0.00 78.54      C2   H  
ATOM   1797  N   SER A 256      -9.975  -8.488  -7.801  1.00 72.82      C2   N  
ATOM   1798  CA  SER A 256     -10.307  -9.874  -7.616  1.00 74.42      C2   C  
ATOM   1799  C   SER A 256     -10.518 -10.253  -6.124  1.00 77.06      C2   C  
ATOM   1800  O   SER A 256     -11.424 -11.094  -5.924  1.00 70.71      C2   O  
ATOM   1801  CB  SER A 256      -9.205 -10.704  -8.272  1.00 77.00      C2   C  
ATOM   1802  OG  SER A 256      -7.927 -10.282  -7.833  1.00 83.80      C2   O  
ATOM   1803  H   SER A 256      -9.061  -8.365  -8.214  0.00 72.82      C2   H  
ATOM   1804  HA  SER A 256     -11.124 -10.092  -8.305  0.00 74.42      C2   H  
ATOM   1805  HB2 SER A 256      -9.305 -11.773  -8.087  0.00 77.00      C2   H  
ATOM   1806  HB3 SER A 256      -9.269 -10.604  -9.356  0.00 77.00      C2   H  
ATOM   1807  HG  SER A 256      -7.632  -9.470  -8.254  0.00 83.80      C2   H  
ATOM   1808  N   PHE A 257      -9.824  -9.667  -5.149  1.00 69.83      C2   N  
ATOM   1809  CA  PHE A 257     -10.099  -9.852  -3.703  1.00 67.80      C2   C  
ATOM   1810  C   PHE A 257     -11.419  -9.264  -3.237  1.00 75.19      C2   C  
ATOM   1811  O   PHE A 257     -12.049  -9.904  -2.378  1.00 86.76      C2   O  
ATOM   1812  CB  PHE A 257      -8.869  -9.348  -2.926  1.00 67.37      C2   C  
ATOM   1813  CG  PHE A 257      -8.926  -9.271  -1.432  1.00 69.51      C2   C  
ATOM   1814  CD1 PHE A 257      -9.321  -8.065  -0.796  1.00 72.06      C2   C  
ATOM   1815  CD2 PHE A 257      -8.651 -10.366  -0.585  1.00 77.00      C2   C  
ATOM   1816  CE1 PHE A 257      -9.322  -7.992   0.579  1.00 76.69      C2   C  
ATOM   1817  CE2 PHE A 257      -8.698 -10.230   0.799  1.00 67.38      C2   C  
ATOM   1818  CZ  PHE A 257      -9.010  -9.052   1.378  1.00 71.52      C2   C  
ATOM   1819  H   PHE A 257      -9.237  -8.902  -5.451  0.00 69.83      C2   H  
ATOM   1820  HA  PHE A 257     -10.048 -10.930  -3.543  0.00 67.80      C2   H  
ATOM   1821  HB2 PHE A 257      -8.040 -10.019  -3.147  0.00 67.37      C2   H  
ATOM   1822  HB3 PHE A 257      -8.507  -8.399  -3.321  0.00 67.37      C2   H  
ATOM   1823  HD1 PHE A 257      -9.589  -7.295  -1.503  0.00 72.06      C2   H  
ATOM   1824  HD2 PHE A 257      -8.546 -11.373  -0.960  0.00 77.00      C2   H  
ATOM   1825  HE1 PHE A 257      -9.492  -7.072   1.118  0.00 76.69      C2   H  
ATOM   1826  HE2 PHE A 257      -8.626 -11.098   1.438  0.00 67.38      C2   H  
ATOM   1827  HZ  PHE A 257      -9.017  -8.921   2.450  0.00 71.52      C2   H  
ATOM   1828  N   ALA A 258     -11.896  -8.194  -3.888  1.00 69.20      C2   N  
ATOM   1829  CA  ALA A 258     -13.254  -7.687  -3.649  1.00 73.66      C2   C  
ATOM   1830  C   ALA A 258     -14.367  -8.367  -4.368  1.00 80.37      C2   C  
ATOM   1831  O   ALA A 258     -15.419  -8.490  -3.705  1.00 88.72      C2   O  
ATOM   1832  CB  ALA A 258     -13.251  -6.182  -4.098  1.00 72.61      C2   C  
ATOM   1833  H   ALA A 258     -11.348  -7.757  -4.615  0.00 69.20      C2   H  
ATOM   1834  HA  ALA A 258     -13.534  -7.745  -2.598  0.00 73.66      C2   H  
ATOM   1835  HB1 ALA A 258     -14.120  -5.674  -3.680  0.00 72.61      C2   H  
ATOM   1836  HB2 ALA A 258     -12.344  -5.727  -3.700  0.00 72.61      C2   H  
ATOM   1837  HB3 ALA A 258     -13.203  -5.979  -5.168  0.00 72.61      C2   H  
ATOM   1838  N   LYS A 259     -14.152  -8.853  -5.604  1.00 79.00      C2   N  
ATOM   1839  CA  LYS A 259     -15.190  -9.637  -6.298  1.00 88.91      C2   C  
ATOM   1840  C   LYS A 259     -15.681 -10.910  -5.634  1.00 92.79      C2   C  
ATOM   1841  O   LYS A 259     -16.831 -11.250  -5.728  1.00100.90      C2   O  
ATOM   1842  CB  LYS A 259     -14.919  -9.842  -7.787  1.00 74.81      C2   C  
ATOM   1843  CG  LYS A 259     -14.985  -8.518  -8.608  1.00 87.94      C2   C  
ATOM   1844  CD  LYS A 259     -14.500  -8.687 -10.110  1.00 90.10      C2   C  
ATOM   1845  CE  LYS A 259     -14.667  -7.448 -10.930  1.00 88.75      C2   C  
ATOM   1846  NZ  LYS A 259     -15.948  -6.742 -10.748  1.00 98.62      C2   N  
ATOM   1847  H   LYS A 259     -13.294  -8.634  -6.092  0.00 79.00      C2   H  
ATOM   1848  HA  LYS A 259     -16.109  -9.052  -6.350  0.00 88.91      C2   H  
ATOM   1849  HB2 LYS A 259     -13.884 -10.170  -7.890  0.00 74.81      C2   H  
ATOM   1850  HB3 LYS A 259     -15.555 -10.646  -8.156  0.00 74.81      C2   H  
ATOM   1851  HG2 LYS A 259     -16.037  -8.244  -8.525  0.00 87.94      C2   H  
ATOM   1852  HG3 LYS A 259     -14.530  -7.684  -8.075  0.00 87.94      C2   H  
ATOM   1853  HD2 LYS A 259     -13.449  -8.852  -9.876  0.00 90.10      C2   H  
ATOM   1854  HD3 LYS A 259     -14.983  -9.554 -10.561  0.00 90.10      C2   H  
ATOM   1855  HE2 LYS A 259     -13.899  -6.742 -10.615  0.00 88.75      C2   H  
ATOM   1856  HE3 LYS A 259     -14.439  -7.679 -11.970  0.00 88.75      C2   H  
ATOM   1857  HZ1 LYS A 259     -16.054  -6.359  -9.821  0.00 98.62      C2   H  
ATOM   1858  HZ2 LYS A 259     -15.915  -6.039 -11.474  0.00 98.62      C2   H  
ATOM   1859  HZ3 LYS A 259     -16.728  -7.301 -11.065  0.00 98.62      C2   H  
ATOM   1860  N   VAL A 260     -14.715 -11.679  -5.098  1.00 88.70      C2   N  
ATOM   1861  CA  VAL A 260     -15.108 -12.957  -4.520  1.00 92.30      C2   C  
ATOM   1862  C   VAL A 260     -15.841 -12.859  -3.117  1.00 85.76      C2   C  
ATOM   1863  O   VAL A 260     -16.330 -13.802  -2.558  1.00 93.45      C2   O  
ATOM   1864  CB  VAL A 260     -13.765 -13.794  -4.346  1.00 86.28      C2   C  
ATOM   1865  CG1 VAL A 260     -12.828 -13.264  -3.270  1.00101.87      C2   C  
ATOM   1866  CG2 VAL A 260     -14.062 -15.339  -4.212  1.00 80.69      C2   C  
ATOM   1867  H   VAL A 260     -13.774 -11.311  -5.094  0.00 88.70      C2   H  
ATOM   1868  HA  VAL A 260     -15.844 -13.456  -5.150  0.00 92.30      C2   H  
ATOM   1869  HB  VAL A 260     -13.195 -13.755  -5.274  0.00 86.28      C2   H  
ATOM   1870 HG11 VAL A 260     -12.726 -12.178  -3.254  0.00101.87      C2   H  
ATOM   1871 HG12 VAL A 260     -13.117 -13.579  -2.268  0.00101.87      C2   H  
ATOM   1872 HG13 VAL A 260     -11.874 -13.784  -3.359  0.00101.87      C2   H  
ATOM   1873 HG21 VAL A 260     -14.368 -15.728  -5.183  0.00 80.69      C2   H  
ATOM   1874 HG22 VAL A 260     -13.311 -15.932  -3.689  0.00 80.69      C2   H  
ATOM   1875 HG23 VAL A 260     -15.003 -15.493  -3.683  0.00 80.69      C2   H  
ATOM   1876  N   ILE A 261     -15.817 -11.677  -2.513  1.00 84.99      C2   N  
ATOM   1877  CA  ILE A 261     -16.637 -11.369  -1.275  1.00 85.89      C2   C  
ATOM   1878  C   ILE A 261     -18.103 -11.147  -1.812  1.00 96.01      C2   C  
ATOM   1879  O   ILE A 261     -18.362 -10.056  -2.384  1.00107.47      C2   O  
ATOM   1880  CB  ILE A 261     -16.104 -10.020  -0.604  1.00 85.53      C2   C  
ATOM   1881  CG1 ILE A 261     -14.672 -10.238  -0.052  1.00 72.47      C2   C  
ATOM   1882  CG2 ILE A 261     -16.946  -9.462   0.547  1.00 86.44      C2   C  
ATOM   1883  CD1 ILE A 261     -13.888  -9.009   0.434  1.00 78.53      C2   C  
ATOM   1884  H   ILE A 261     -15.463 -10.854  -2.978  0.00 84.99      C2   H  
ATOM   1885  HA  ILE A 261     -16.575 -12.122  -0.489  0.00 85.89      C2   H  
ATOM   1886  HB  ILE A 261     -16.169  -9.213  -1.333  0.00 85.53      C2   H  
ATOM   1887 HG12 ILE A 261     -14.671 -10.993   0.733  0.00 72.47      C2   H  
ATOM   1888 HG13 ILE A 261     -14.111 -10.671  -0.880  0.00 72.47      C2   H  
ATOM   1889 HG21 ILE A 261     -17.989  -9.319   0.267  0.00 86.44      C2   H  
ATOM   1890 HG22 ILE A 261     -16.995 -10.211   1.337  0.00 86.44      C2   H  
ATOM   1891 HG23 ILE A 261     -16.492  -8.572   0.983  0.00 86.44      C2   H  
ATOM   1892 HD11 ILE A 261     -12.808  -9.076   0.305  0.00 78.53      C2   H  
ATOM   1893 HD12 ILE A 261     -14.179  -8.132  -0.145  0.00 78.53      C2   H  
ATOM   1894 HD13 ILE A 261     -14.144  -8.789   1.472  0.00 78.53      C2   H  
ATOM   1895  N   SER A 262     -18.990 -12.106  -1.728  1.00 83.25      C2   N  
ATOM   1896  CA  SER A 262     -20.352 -12.030  -2.198  1.00 98.30      C2   C  
ATOM   1897  C   SER A 262     -21.207 -10.838  -1.842  1.00103.78      C2   C  
ATOM   1898  O   SER A 262     -21.950 -10.335  -2.682  1.00 99.59      C2   O  
ATOM   1899  CB  SER A 262     -21.011 -13.311  -1.655  1.00100.02      C2   C  
ATOM   1900  OG  SER A 262     -21.094 -13.486  -0.236  1.00121.08      C2   O  
ATOM   1901  H   SER A 262     -18.835 -12.987  -1.258  0.00 83.25      C2   H  
ATOM   1902  HA  SER A 262     -20.208 -12.060  -3.278  0.00 98.30      C2   H  
ATOM   1903  HB2 SER A 262     -22.029 -13.381  -2.037  0.00100.02      C2   H  
ATOM   1904  HB3 SER A 262     -20.532 -14.231  -1.991  0.00100.02      C2   H  
ATOM   1905  HG  SER A 262     -21.865 -14.001   0.015  0.00121.08      C2   H  
ATOM   1906  N   TYR A 263     -20.945 -10.304  -0.664  1.00104.82      C2   N  
ATOM   1907  CA  TYR A 263     -21.654  -9.165  -0.134  1.00101.00      C2   C  
ATOM   1908  C   TYR A 263     -21.166  -7.852  -0.838  1.00102.84      C2   C  
ATOM   1909  O   TYR A 263     -21.865  -6.896  -0.593  1.00110.68      C2   O  
ATOM   1910  CB  TYR A 263     -21.497  -9.157   1.425  1.00104.88      C2   C  
ATOM   1911  CG  TYR A 263     -21.876 -10.366   2.215  1.00115.08      C2   C  
ATOM   1912  CD1 TYR A 263     -21.165 -10.636   3.445  1.00110.85      C2   C  
ATOM   1913  CD2 TYR A 263     -22.763 -11.233   1.767  1.00112.98      C2   C  
ATOM   1914  CE1 TYR A 263     -21.491 -11.688   4.249  1.00110.07      C2   C  
ATOM   1915  CE2 TYR A 263     -23.048 -12.391   2.496  1.00114.51      C2   C  
ATOM   1916  CZ  TYR A 263     -22.418 -12.645   3.706  1.00120.83      C2   C  
ATOM   1917  OH  TYR A 263     -22.752 -13.732   4.425  1.00137.84      C2   O  
ATOM   1918  H   TYR A 263     -20.229 -10.695  -0.069  0.00104.82      C2   H  
ATOM   1919  HA  TYR A 263     -22.733  -9.192  -0.282  0.00101.00      C2   H  
ATOM   1920  HB2 TYR A 263     -20.446  -8.905   1.568  0.00104.88      C2   H  
ATOM   1921  HB3 TYR A 263     -22.062  -8.308   1.808  0.00104.88      C2   H  
ATOM   1922  HD1 TYR A 263     -20.313 -10.048   3.756  0.00110.85      C2   H  
ATOM   1923  HD2 TYR A 263     -23.274 -11.049   0.833  0.00112.98      C2   H  
ATOM   1924  HE1 TYR A 263     -21.044 -11.838   5.221  0.00110.07      C2   H  
ATOM   1925  HE2 TYR A 263     -23.875 -13.055   2.291  0.00114.51      C2   H  
ATOM   1926  HH  TYR A 263     -22.128 -13.788   5.152  0.00137.84      C2   H  
ATOM   1927  N   PHE A 264     -19.937  -7.905  -1.435  1.00103.81      C2   N  
ATOM   1928  CA  PHE A 264     -19.340  -6.789  -2.175  1.00 95.18      C2   C  
ATOM   1929  C   PHE A 264     -20.090  -6.814  -3.509  1.00 97.01      C2   C  
ATOM   1930  O   PHE A 264     -20.332  -5.730  -4.021  1.00 84.91      C2   O  
ATOM   1931  CB  PHE A 264     -17.824  -6.860  -2.393  1.00 71.50      C2   C  
ATOM   1932  CG  PHE A 264     -17.190  -5.647  -3.099  1.00 80.60      C2   C  
ATOM   1933  CD1 PHE A 264     -16.785  -4.552  -2.339  1.00 85.99      C2   C  
ATOM   1934  CD2 PHE A 264     -17.067  -5.601  -4.491  1.00 74.73      C2   C  
ATOM   1935  CE1 PHE A 264     -16.326  -3.409  -2.963  1.00 60.39      C2   C  
ATOM   1936  CE2 PHE A 264     -16.494  -4.484  -5.108  1.00 76.57      C2   C  
ATOM   1937  CZ  PHE A 264     -16.218  -3.310  -4.339  1.00 76.82      C2   C  
ATOM   1938  H   PHE A 264     -19.692  -8.870  -1.613  0.00103.81      C2   H  
ATOM   1939  HA  PHE A 264     -19.621  -5.865  -1.668  0.00 95.18      C2   H  
ATOM   1940  HB2 PHE A 264     -17.365  -6.881  -1.405  0.00 71.50      C2   H  
ATOM   1941  HB3 PHE A 264     -17.507  -7.783  -2.878  0.00 71.50      C2   H  
ATOM   1942  HD1 PHE A 264     -16.811  -4.636  -1.263  0.00 85.99      C2   H  
ATOM   1943  HD2 PHE A 264     -17.189  -6.462  -5.130  0.00 74.73      C2   H  
ATOM   1944  HE1 PHE A 264     -16.080  -2.558  -2.345  0.00 60.39      C2   H  
ATOM   1945  HE2 PHE A 264     -16.399  -4.550  -6.182  0.00 76.57      C2   H  
ATOM   1946  HZ  PHE A 264     -15.877  -2.425  -4.855  0.00 76.82      C2   H  
ATOM   1947  N   ARG A 265     -20.319  -7.943  -4.203  1.00 98.18      C2   N  
ATOM   1948  CA  ARG A 265     -21.221  -7.965  -5.422  1.00 98.72      C2   C  
ATOM   1949  C   ARG A 265     -22.662  -7.525  -5.240  1.00100.45      C2   C  
ATOM   1950  O   ARG A 265     -23.224  -6.925  -6.163  1.00110.27      C2   O  
ATOM   1951  CB  ARG A 265     -21.201  -9.279  -6.135  1.00106.92      C2   C  
ATOM   1952  CG  ARG A 265     -19.855  -9.921  -6.215  1.00114.81      C2   C  
ATOM   1953  CD  ARG A 265     -19.925 -11.209  -7.009  1.00132.12      C2   C  
ATOM   1954  NE  ARG A 265     -20.630 -12.296  -6.292  1.00120.95      C2   N  
ATOM   1955  CZ  ARG A 265     -20.058 -13.347  -5.692  1.00116.21      C2   C  
ATOM   1956  NH1 ARG A 265     -18.737 -13.480  -5.459  1.00125.02      C2   N  
ATOM   1957  NH2 ARG A 265     -20.816 -14.314  -5.287  1.00116.12      C2   N  
ATOM   1958  H   ARG A 265     -19.891  -8.778  -3.831  0.00 98.18      C2   H  
ATOM   1959  HA  ARG A 265     -20.749  -7.330  -6.170  0.00 98.72      C2   H  
ATOM   1960  HB2 ARG A 265     -21.920  -9.938  -5.649  0.00106.92      C2   H  
ATOM   1961  HB3 ARG A 265     -21.561  -8.983  -7.121  0.00106.92      C2   H  
ATOM   1962  HG2 ARG A 265     -19.060  -9.280  -6.595  0.00114.81      C2   H  
ATOM   1963  HG3 ARG A 265     -19.501 -10.122  -5.203  0.00114.81      C2   H  
ATOM   1964  HD2 ARG A 265     -20.679 -11.078  -7.785  0.00132.12      C2   H  
ATOM   1965  HD3 ARG A 265     -18.981 -11.501  -7.470  0.00132.12      C2   H  
ATOM   1966  HE  ARG A 265     -21.622 -12.139  -6.184  0.00120.95      C2   H  
ATOM   1967 HH11 ARG A 265     -18.143 -12.682  -5.631  0.00125.02      C2   H  
ATOM   1968 HH12 ARG A 265     -18.352 -14.249  -4.929  0.00125.02      C2   H  
ATOM   1969 HH21 ARG A 265     -21.817 -14.247  -5.400  0.00116.12      C2   H  
ATOM   1970 HH22 ARG A 265     -20.411 -15.045  -4.720  0.00116.12      C2   H  
ATOM   1971  N   ASP A 266     -23.157  -7.816  -4.077  1.00106.01      C2   N  
ATOM   1972  CA  ASP A 266     -24.420  -7.309  -3.588  1.00108.87      C2   C  
ATOM   1973  C   ASP A 266     -24.550  -5.782  -3.400  1.00101.88      C2   C  
ATOM   1974  O   ASP A 266     -25.696  -5.320  -3.265  1.00113.27      C2   O  
ATOM   1975  CB  ASP A 266     -24.965  -7.881  -2.253  1.00121.61      C2   C  
ATOM   1976  CG  ASP A 266     -25.430  -9.294  -2.294  1.00131.47      C2   C  
ATOM   1977  OD1 ASP A 266     -25.319 -10.073  -1.290  1.00129.74      C2   O  
ATOM   1978  OD2 ASP A 266     -25.878  -9.662  -3.396  1.00135.45      C2   O  
ATOM   1979  H   ASP A 266     -22.570  -8.279  -3.397  0.00106.01      C2   H  
ATOM   1980  HA  ASP A 266     -25.124  -7.602  -4.366  0.00108.87      C2   H  
ATOM   1981  HB2 ASP A 266     -24.162  -7.803  -1.520  0.00121.61      C2   H  
ATOM   1982  HB3 ASP A 266     -25.782  -7.364  -1.748  0.00121.61      C2   H  
ATOM   1983  N   LEU A 267     -23.453  -4.975  -3.394  1.00 98.75      C2   N  
ATOM   1984  CA  LEU A 267     -23.527  -3.438  -3.569  1.00 93.04      C2   C  
ATOM   1985  C   LEU A 267     -23.737  -3.155  -5.082  1.00 91.69      C2   C  
ATOM   1986  O   LEU A 267     -23.112  -3.880  -5.833  1.00 97.14      C2   O  
ATOM   1987  CB  LEU A 267     -22.196  -2.797  -3.234  1.00 91.04      C2   C  
ATOM   1988  CG  LEU A 267     -22.226  -2.432  -1.702  1.00102.10      C2   C  
ATOM   1989  CD1 LEU A 267     -20.772  -2.431  -1.135  1.00 92.00      C2   C  
ATOM   1990  CD2 LEU A 267     -23.042  -1.176  -1.474  1.00 97.56      C2   C  
ATOM   1991  H   LEU A 267     -22.529  -5.360  -3.531  0.00 98.75      C2   H  
ATOM   1992  HA  LEU A 267     -24.213  -2.918  -2.901  0.00 93.04      C2   H  
ATOM   1993  HB2 LEU A 267     -21.348  -3.454  -3.429  0.00 91.04      C2   H  
ATOM   1994  HB3 LEU A 267     -21.882  -2.046  -3.959  0.00 91.04      C2   H  
ATOM   1995  HG  LEU A 267     -22.689  -3.256  -1.160  0.00102.10      C2   H  
ATOM   1996 HD11 LEU A 267     -20.753  -3.415  -0.668  0.00 92.00      C2   H  
ATOM   1997 HD12 LEU A 267     -20.043  -2.331  -1.940  0.00 92.00      C2   H  
ATOM   1998 HD13 LEU A 267     -20.525  -1.734  -0.333  0.00 92.00      C2   H  
ATOM   1999 HD21 LEU A 267     -23.981  -1.435  -0.987  0.00 97.56      C2   H  
ATOM   2000 HD22 LEU A 267     -22.567  -0.468  -0.795  0.00 97.56      C2   H  
ATOM   2001 HD23 LEU A 267     -23.131  -0.542  -2.356  0.00 97.56      C2   H  
ATOM   2002  N   PRO A 268     -24.645  -2.264  -5.510  1.00100.38      C2   N  
ATOM   2003  CA  PRO A 268     -24.744  -1.670  -6.887  1.00 96.51      C2   C  
ATOM   2004  C   PRO A 268     -23.405  -1.373  -7.543  1.00 85.53      C2   C  
ATOM   2005  O   PRO A 268     -22.379  -1.004  -6.894  1.00 96.52      C2   O  
ATOM   2006  CB  PRO A 268     -25.682  -0.461  -6.710  1.00 97.42      C2   C  
ATOM   2007  CG  PRO A 268     -26.536  -0.751  -5.449  1.00 87.59      C2   C  
ATOM   2008  CD  PRO A 268     -25.561  -1.614  -4.608  1.00102.36      C2   C  
ATOM   2009  HA  PRO A 268     -25.181  -2.441  -7.522  0.00 96.51      C2   H  
ATOM   2010  HB2 PRO A 268     -25.258   0.530  -6.553  0.00 97.42      C2   H  
ATOM   2011  HB3 PRO A 268     -26.498  -0.366  -7.428  0.00 97.42      C2   H  
ATOM   2012  HG2 PRO A 268     -26.918   0.165  -5.000  0.00 87.59      C2   H  
ATOM   2013  HG3 PRO A 268     -27.468  -1.264  -5.689  0.00 87.59      C2   H  
ATOM   2014  HD2 PRO A 268     -24.950  -0.922  -4.028  0.00102.36      C2   H  
ATOM   2015  HD3 PRO A 268     -25.994  -2.280  -3.863  0.00102.36      C2   H  
ATOM   2016  N   ILE A 269     -23.354  -1.682  -8.834  1.00 88.78      C2   N  
ATOM   2017  CA  ILE A 269     -22.097  -1.707  -9.547  1.00 99.79      C2   C  
ATOM   2018  C   ILE A 269     -21.303  -0.455  -9.597  1.00 94.09      C2   C  
ATOM   2019  O   ILE A 269     -20.111  -0.519  -9.636  1.00 95.91      C2   O  
ATOM   2020  CB  ILE A 269     -22.221  -2.228 -10.996  1.00 99.69      C2   C  
ATOM   2021  CG1 ILE A 269     -23.029  -1.316 -11.938  1.00104.73      C2   C  
ATOM   2022  CG2 ILE A 269     -22.578  -3.715 -11.164  1.00 96.74      C2   C  
ATOM   2023  CD1 ILE A 269     -22.311  -0.941 -13.219  1.00109.92      C2   C  
ATOM   2024  H   ILE A 269     -24.226  -1.704  -9.341  0.00 88.78      C2   H  
ATOM   2025  HA  ILE A 269     -21.546  -2.490  -9.027  0.00 99.79      C2   H  
ATOM   2026  HB  ILE A 269     -21.202  -2.223 -11.384  0.00 99.69      C2   H  
ATOM   2027 HG12 ILE A 269     -24.060  -1.648 -12.057  0.00104.73      C2   H  
ATOM   2028 HG13 ILE A 269     -23.104  -0.318 -11.507  0.00104.73      C2   H  
ATOM   2029 HG21 ILE A 269     -23.505  -3.863 -10.610  0.00 96.74      C2   H  
ATOM   2030 HG22 ILE A 269     -22.611  -3.976 -12.223  0.00 96.74      C2   H  
ATOM   2031 HG23 ILE A 269     -21.823  -4.343 -10.692  0.00 96.74      C2   H  
ATOM   2032 HD11 ILE A 269     -21.326  -0.583 -12.921  0.00109.92      C2   H  
ATOM   2033 HD12 ILE A 269     -22.010  -1.817 -13.795  0.00109.92      C2   H  
ATOM   2034 HD13 ILE A 269     -22.808  -0.223 -13.869  0.00109.92      C2   H  
ATOM   2035  N   GLU A 270     -21.996   0.713  -9.431  1.00 99.34      C2   N  
ATOM   2036  CA  GLU A 270     -21.322   1.985  -9.394  1.00101.16      C2   C  
ATOM   2037  C   GLU A 270     -20.773   2.271  -8.042  1.00 91.58      C2   C  
ATOM   2038  O   GLU A 270     -19.670   2.873  -7.962  1.00 79.93      C2   O  
ATOM   2039  CB  GLU A 270     -22.358   3.081  -9.800  1.00107.80      C2   C  
ATOM   2040  CG  GLU A 270     -23.051   2.688 -11.213  1.00108.71      C2   C  
ATOM   2041  CD  GLU A 270     -24.009   3.835 -11.712  1.00133.84      C2   C  
ATOM   2042  OE1 GLU A 270     -23.923   5.028 -11.354  1.00120.15      C2   O  
ATOM   2043  OE2 GLU A 270     -24.807   3.487 -12.640  1.00135.35      C2   O  
ATOM   2044  H   GLU A 270     -22.999   0.760  -9.544  0.00 99.34      C2   H  
ATOM   2045  HA  GLU A 270     -20.588   2.166 -10.179  0.00101.16      C2   H  
ATOM   2046  HB2 GLU A 270     -23.040   3.313  -8.982  0.00107.80      C2   H  
ATOM   2047  HB3 GLU A 270     -21.800   4.014  -9.867  0.00107.80      C2   H  
ATOM   2048  HG2 GLU A 270     -22.328   2.408 -11.980  0.00108.71      C2   H  
ATOM   2049  HG3 GLU A 270     -23.639   1.782 -11.068  0.00108.71      C2   H  
ATOM   2050  N   ASP A 271     -21.484   1.897  -6.977  1.00 98.50      C2   N  
ATOM   2051  CA  ASP A 271     -21.022   2.017  -5.616  1.00 84.88      C2   C  
ATOM   2052  C   ASP A 271     -19.806   1.091  -5.244  1.00 78.93      C2   C  
ATOM   2053  O   ASP A 271     -18.940   1.533  -4.457  1.00 76.10      C2   O  
ATOM   2054  CB  ASP A 271     -22.021   1.684  -4.577  1.00 96.68      C2   C  
ATOM   2055  CG  ASP A 271     -23.205   2.649  -4.504  1.00114.19      C2   C  
ATOM   2056  OD1 ASP A 271     -24.156   2.206  -3.801  1.00104.40      C2   O  
ATOM   2057  OD2 ASP A 271     -23.105   3.868  -4.736  1.00105.40      C2   O  
ATOM   2058  H   ASP A 271     -22.345   1.388  -7.116  0.00 98.50      C2   H  
ATOM   2059  HA  ASP A 271     -20.769   3.068  -5.476  0.00 84.88      C2   H  
ATOM   2060  HB2 ASP A 271     -22.349   0.650  -4.690  0.00 96.68      C2   H  
ATOM   2061  HB3 ASP A 271     -21.592   1.701  -3.575  0.00 96.68      C2   H  
ATOM   2062  N   GLN A 272     -19.740  -0.094  -5.889  1.00 75.64      C2   N  
ATOM   2063  CA  GLN A 272     -18.580  -0.949  -5.921  1.00 77.40      C2   C  
ATOM   2064  C   GLN A 272     -17.334  -0.220  -6.505  1.00 78.12      C2   C  
ATOM   2065  O   GLN A 272     -16.216  -0.361  -5.967  1.00 74.04      C2   O  
ATOM   2066  CB  GLN A 272     -18.845  -2.234  -6.650  1.00 80.11      C2   C  
ATOM   2067  CG  GLN A 272     -19.717  -3.275  -5.995  1.00 81.90      C2   C  
ATOM   2068  CD  GLN A 272     -19.912  -4.489  -6.894  1.00 87.56      C2   C  
ATOM   2069  NE2 GLN A 272     -21.140  -4.798  -7.290  1.00 87.83      C2   N  
ATOM   2070  OE1 GLN A 272     -18.881  -5.063  -7.294  1.00 94.49      C2   O  
ATOM   2071  H   GLN A 272     -20.503  -0.423  -6.462  0.00 75.64      C2   H  
ATOM   2072  HA  GLN A 272     -18.277  -1.215  -4.908  0.00 77.40      C2   H  
ATOM   2073  HB2 GLN A 272     -19.142  -1.963  -7.663  0.00 80.11      C2   H  
ATOM   2074  HB3 GLN A 272     -17.870  -2.660  -6.889  0.00 80.11      C2   H  
ATOM   2075  HG2 GLN A 272     -19.256  -3.666  -5.087  0.00 81.90      C2   H  
ATOM   2076  HG3 GLN A 272     -20.678  -2.798  -5.798  0.00 81.90      C2   H  
ATOM   2077 HE21 GLN A 272     -21.890  -4.349  -6.786  0.00 87.83      C2   H  
ATOM   2078 HE22 GLN A 272     -21.408  -5.443  -8.020  0.00 87.83      C2   H  
ATOM   2079  N   ILE A 273     -17.506   0.522  -7.554  1.00 76.02      C2   N  
ATOM   2080  CA  ILE A 273     -16.488   1.327  -8.288  1.00 80.23      C2   C  
ATOM   2081  C   ILE A 273     -16.051   2.594  -7.389  1.00 78.04      C2   C  
ATOM   2082  O   ILE A 273     -14.900   2.903  -7.166  1.00 75.67      C2   O  
ATOM   2083  CB  ILE A 273     -16.950   1.808  -9.739  1.00 81.51      C2   C  
ATOM   2084  CG1 ILE A 273     -17.165   0.490 -10.553  1.00 80.83      C2   C  
ATOM   2085  CG2 ILE A 273     -16.127   2.879 -10.456  1.00 77.64      C2   C  
ATOM   2086  CD1 ILE A 273     -17.978   0.664 -11.916  1.00 76.82      C2   C  
ATOM   2087  H   ILE A 273     -18.457   0.490  -7.889  0.00 76.02      C2   H  
ATOM   2088  HA  ILE A 273     -15.626   0.678  -8.438  0.00 80.23      C2   H  
ATOM   2089  HB  ILE A 273     -17.911   2.313  -9.637  0.00 81.51      C2   H  
ATOM   2090 HG12 ILE A 273     -16.176   0.094 -10.784  0.00 80.83      C2   H  
ATOM   2091 HG13 ILE A 273     -17.770  -0.283 -10.078  0.00 80.83      C2   H  
ATOM   2092 HG21 ILE A 273     -16.524   3.187 -11.423  0.00 77.64      C2   H  
ATOM   2093 HG22 ILE A 273     -16.048   3.831  -9.930  0.00 77.64      C2   H  
ATOM   2094 HG23 ILE A 273     -15.144   2.459 -10.668  0.00 77.64      C2   H  
ATOM   2095 HD11 ILE A 273     -18.877   1.258 -11.753  0.00 76.82      C2   H  
ATOM   2096 HD12 ILE A 273     -17.305   1.082 -12.664  0.00 76.82      C2   H  
ATOM   2097 HD13 ILE A 273     -18.288  -0.241 -12.440  0.00 76.82      C2   H  
ATOM   2098  N   SER A 274     -17.061   3.224  -6.783  1.00 70.62      C2   N  
ATOM   2099  CA  SER A 274     -16.858   4.268  -5.736  1.00 77.23      C2   C  
ATOM   2100  C   SER A 274     -16.196   3.738  -4.478  1.00 80.57      C2   C  
ATOM   2101  O   SER A 274     -15.518   4.453  -3.813  1.00 76.94      C2   O  
ATOM   2102  CB  SER A 274     -18.270   4.909  -5.479  1.00 92.96      C2   C  
ATOM   2103  OG  SER A 274     -18.714   5.481  -6.644  1.00 96.52      C2   O  
ATOM   2104  H   SER A 274     -18.013   3.034  -7.062  0.00 70.62      C2   H  
ATOM   2105  HA  SER A 274     -16.145   4.934  -6.221  0.00 77.23      C2   H  
ATOM   2106  HB2 SER A 274     -18.891   4.095  -5.106  0.00 92.96      C2   H  
ATOM   2107  HB3 SER A 274     -18.160   5.667  -4.704  0.00 92.96      C2   H  
ATOM   2108  HG  SER A 274     -18.064   6.154  -6.862  0.00 96.52      C2   H  
ATOM   2109  N   LEU A 275     -16.444   2.418  -4.005  1.00 74.72      C2   N  
ATOM   2110  CA  LEU A 275     -15.828   1.810  -2.806  1.00 75.02      C2   C  
ATOM   2111  C   LEU A 275     -14.412   1.358  -3.065  1.00 73.68      C2   C  
ATOM   2112  O   LEU A 275     -13.516   1.616  -2.230  1.00 76.77      C2   O  
ATOM   2113  CB  LEU A 275     -16.756   0.692  -2.330  1.00 71.51      C2   C  
ATOM   2114  CG  LEU A 275     -16.484   0.165  -0.920  1.00 80.16      C2   C  
ATOM   2115  CD1 LEU A 275     -16.420   1.250   0.205  1.00 81.77      C2   C  
ATOM   2116  CD2 LEU A 275     -17.532  -0.995  -0.576  1.00 76.29      C2   C  
ATOM   2117  H   LEU A 275     -17.290   1.929  -4.261  0.00 74.72      C2   H  
ATOM   2118  HA  LEU A 275     -15.859   2.609  -2.065  0.00 75.02      C2   H  
ATOM   2119  HB2 LEU A 275     -17.802   0.971  -2.454  0.00 71.51      C2   H  
ATOM   2120  HB3 LEU A 275     -16.619  -0.143  -3.017  0.00 71.51      C2   H  
ATOM   2121  HG  LEU A 275     -15.510  -0.316  -1.009  0.00 80.16      C2   H  
ATOM   2122 HD11 LEU A 275     -15.385   1.498   0.442  0.00 81.77      C2   H  
ATOM   2123 HD12 LEU A 275     -16.973   2.131  -0.122  0.00 81.77      C2   H  
ATOM   2124 HD13 LEU A 275     -16.689   0.891   1.198  0.00 81.77      C2   H  
ATOM   2125 HD21 LEU A 275     -16.939  -1.818  -0.174  0.00 76.29      C2   H  
ATOM   2126 HD22 LEU A 275     -18.153  -0.660   0.253  0.00 76.29      C2   H  
ATOM   2127 HD23 LEU A 275     -18.192  -1.198  -1.418  0.00 76.29      C2   H  
ATOM   2128  N   LEU A 276     -14.092   0.747  -4.238  1.00 72.04      C2   N  
ATOM   2129  CA  LEU A 276     -12.763   0.361  -4.790  1.00 67.99      C2   C  
ATOM   2130  C   LEU A 276     -11.810   1.509  -5.058  1.00 83.01      C2   C  
ATOM   2131  O   LEU A 276     -10.627   1.327  -4.682  1.00 89.36      C2   O  
ATOM   2132  CB  LEU A 276     -12.941  -0.605  -5.998  1.00 65.76      C2   C  
ATOM   2133  CG  LEU A 276     -11.847  -1.604  -6.138  1.00 66.32      C2   C  
ATOM   2134  CD1 LEU A 276     -11.806  -2.511  -4.865  1.00 72.84      C2   C  
ATOM   2135  CD2 LEU A 276     -11.894  -2.432  -7.422  1.00 70.08      C2   C  
ATOM   2136  H   LEU A 276     -14.864   0.634  -4.879  0.00 72.04      C2   H  
ATOM   2137  HA  LEU A 276     -12.339  -0.182  -3.945  0.00 67.99      C2   H  
ATOM   2138  HB2 LEU A 276     -13.860  -1.186  -5.937  0.00 65.76      C2   H  
ATOM   2139  HB3 LEU A 276     -13.040   0.050  -6.864  0.00 65.76      C2   H  
ATOM   2140  HG  LEU A 276     -10.894  -1.116  -6.343  0.00 66.32      C2   H  
ATOM   2141 HD11 LEU A 276     -11.410  -3.495  -5.120  0.00 72.84      C2   H  
ATOM   2142 HD12 LEU A 276     -11.190  -2.074  -4.080  0.00 72.84      C2   H  
ATOM   2143 HD13 LEU A 276     -12.779  -2.741  -4.431  0.00 72.84      C2   H  
ATOM   2144 HD21 LEU A 276     -11.777  -1.840  -8.329  0.00 70.08      C2   H  
ATOM   2145 HD22 LEU A 276     -10.988  -3.037  -7.454  0.00 70.08      C2   H  
ATOM   2146 HD23 LEU A 276     -12.714  -3.149  -7.447  0.00 70.08      C2   H  
ATOM   2147  N   LYS A 277     -12.140   2.587  -5.679  1.00 80.12      C2   N  
ATOM   2148  CA  LYS A 277     -11.186   3.675  -5.972  1.00 67.31      C2   C  
ATOM   2149  C   LYS A 277     -10.501   4.226  -4.693  1.00 76.55      C2   C  
ATOM   2150  O   LYS A 277      -9.328   4.607  -4.802  1.00 78.70      C2   O  
ATOM   2151  CB  LYS A 277     -11.895   4.798  -6.824  1.00 79.18      C2   C  
ATOM   2152  CG  LYS A 277     -12.838   5.788  -6.126  1.00 78.61      C2   C  
ATOM   2153  CD  LYS A 277     -13.488   6.813  -7.116  1.00 96.66      C2   C  
ATOM   2154  CE  LYS A 277     -13.892   6.242  -8.510  1.00 93.15      C2   C  
ATOM   2155  NZ  LYS A 277     -14.700   7.109  -9.366  1.00112.90      C2   N  
ATOM   2156  H   LYS A 277     -13.091   2.594  -6.021  0.00 80.12      C2   H  
ATOM   2157  HA  LYS A 277     -10.415   3.217  -6.592  0.00 67.31      C2   H  
ATOM   2158  HB2 LYS A 277     -11.103   5.478  -7.139  0.00 79.18      C2   H  
ATOM   2159  HB3 LYS A 277     -12.342   4.391  -7.730  0.00 79.18      C2   H  
ATOM   2160  HG2 LYS A 277     -13.688   5.303  -5.648  0.00 78.61      C2   H  
ATOM   2161  HG3 LYS A 277     -12.383   6.395  -5.343  0.00 78.61      C2   H  
ATOM   2162  HD2 LYS A 277     -14.387   7.141  -6.593  0.00 96.66      C2   H  
ATOM   2163  HD3 LYS A 277     -12.850   7.693  -7.186  0.00 96.66      C2   H  
ATOM   2164  HE2 LYS A 277     -12.964   5.985  -9.022  0.00 93.15      C2   H  
ATOM   2165  HE3 LYS A 277     -14.543   5.386  -8.337  0.00 93.15      C2   H  
ATOM   2166  HZ1 LYS A 277     -14.833   6.535 -10.187  0.00112.90      C2   H  
ATOM   2167  HZ2 LYS A 277     -15.565   7.338  -8.898  0.00112.90      C2   H  
ATOM   2168  HZ3 LYS A 277     -14.227   7.953  -9.655  0.00112.90      C2   H  
ATOM   2169  N   GLY A 278     -11.279   4.346  -3.622  1.00 76.56      C2   N  
ATOM   2170  CA  GLY A 278     -10.934   5.103  -2.399  1.00 74.94      C2   C  
ATOM   2171  C   GLY A 278      -9.866   4.269  -1.668  1.00 80.49      C2   C  
ATOM   2172  O   GLY A 278      -8.983   4.843  -1.104  1.00 88.01      C2   O  
ATOM   2173  H   GLY A 278     -12.246   4.113  -3.803  0.00 76.56      C2   H  
ATOM   2174  HA2 GLY A 278     -10.446   6.054  -2.618  0.00 74.94      C2   H  
ATOM   2175  HA3 GLY A 278     -11.838   5.226  -1.803  0.00 74.94      C2   H  
ATOM   2176  N   ALA A 279     -10.128   2.984  -1.517  1.00 75.03      C2   N  
ATOM   2177  CA  ALA A 279      -9.262   2.040  -0.717  1.00 73.08      C2   C  
ATOM   2178  C   ALA A 279      -7.907   1.733  -1.403  1.00 75.97      C2   C  
ATOM   2179  O   ALA A 279      -7.101   1.039  -0.763  1.00 70.52      C2   O  
ATOM   2180  CB  ALA A 279     -10.164   0.804  -0.510  1.00 68.40      C2   C  
ATOM   2181  H   ALA A 279     -10.923   2.529  -1.942  0.00 75.03      C2   H  
ATOM   2182  HA  ALA A 279      -9.127   2.584   0.218  0.00 73.08      C2   H  
ATOM   2183  HB1 ALA A 279     -10.243   0.182  -1.402  0.00 68.40      C2   H  
ATOM   2184  HB2 ALA A 279      -9.723   0.079   0.173  0.00 68.40      C2   H  
ATOM   2185  HB3 ALA A 279     -11.193   0.987  -0.197  0.00 68.40      C2   H  
ATOM   2186  N   ALA A 280      -7.722   2.041  -2.735  1.00 78.46      C2   N  
ATOM   2187  CA  ALA A 280      -6.576   1.575  -3.552  1.00 80.40      C2   C  
ATOM   2188  C   ALA A 280      -5.148   1.711  -2.979  1.00 81.80      C2   C  
ATOM   2189  O   ALA A 280      -4.375   0.736  -3.052  1.00 65.22      C2   O  
ATOM   2190  CB  ALA A 280      -6.837   2.190  -4.892  1.00 80.22      C2   C  
ATOM   2191  H   ALA A 280      -8.511   2.371  -3.273  0.00 78.46      C2   H  
ATOM   2192  HA  ALA A 280      -6.747   0.500  -3.608  0.00 80.40      C2   H  
ATOM   2193  HB1 ALA A 280      -7.874   2.146  -5.226  0.00 80.22      C2   H  
ATOM   2194  HB2 ALA A 280      -6.471   3.218  -4.874  0.00 80.22      C2   H  
ATOM   2195  HB3 ALA A 280      -6.148   1.697  -5.578  0.00 80.22      C2   H  
ATOM   2196  N   PHE A 281      -4.818   2.880  -2.400  1.00 82.37      C2   N  
ATOM   2197  CA  PHE A 281      -3.504   3.123  -1.797  1.00 81.86      C2   C  
ATOM   2198  C   PHE A 281      -3.246   2.230  -0.579  1.00 91.44      C2   C  
ATOM   2199  O   PHE A 281      -2.156   1.687  -0.370  1.00 66.19      C2   O  
ATOM   2200  CB  PHE A 281      -3.266   4.632  -1.458  1.00 75.50      C2   C  
ATOM   2201  CG  PHE A 281      -2.065   5.034  -0.594  1.00 91.19      C2   C  
ATOM   2202  CD1 PHE A 281      -0.890   5.539  -1.213  1.00 64.75      C2   C  
ATOM   2203  CD2 PHE A 281      -2.148   4.953   0.814  1.00 85.85      C2   C  
ATOM   2204  CE1 PHE A 281       0.067   5.979  -0.308  1.00 68.03      C2   C  
ATOM   2205  CE2 PHE A 281      -1.206   5.571   1.615  1.00 73.15      C2   C  
ATOM   2206  CZ  PHE A 281      -0.053   6.042   1.056  1.00 84.41      C2   C  
ATOM   2207  H   PHE A 281      -5.528   3.598  -2.376  0.00 82.37      C2   H  
ATOM   2208  HA  PHE A 281      -2.718   2.895  -2.519  0.00 81.86      C2   H  
ATOM   2209  HB2 PHE A 281      -3.212   5.186  -2.395  0.00 75.50      C2   H  
ATOM   2210  HB3 PHE A 281      -4.190   4.981  -0.996  0.00 75.50      C2   H  
ATOM   2211  HD1 PHE A 281      -0.636   5.617  -2.260  0.00 64.75      C2   H  
ATOM   2212  HD2 PHE A 281      -3.035   4.490   1.222  0.00 85.85      C2   H  
ATOM   2213  HE1 PHE A 281       0.971   6.342  -0.775  0.00 68.03      C2   H  
ATOM   2214  HE2 PHE A 281      -1.308   5.570   2.691  0.00 73.15      C2   H  
ATOM   2215  HZ  PHE A 281       0.646   6.373   1.809  0.00 84.41      C2   H  
ATOM   2216  N   GLU A 282      -4.350   2.003   0.175  1.00 77.96      C2   N  
ATOM   2217  CA  GLU A 282      -4.366   1.487   1.555  1.00 66.57      C2   C  
ATOM   2218  C   GLU A 282      -4.130  -0.010   1.666  1.00 77.22      C2   C  
ATOM   2219  O   GLU A 282      -3.178  -0.433   2.321  1.00 74.13      C2   O  
ATOM   2220  CB  GLU A 282      -5.662   2.045   2.296  1.00 80.21      C2   C  
ATOM   2221  CG  GLU A 282      -5.782   3.610   2.314  1.00 89.39      C2   C  
ATOM   2222  CD  GLU A 282      -6.935   4.115   3.162  1.00 90.93      C2   C  
ATOM   2223  OE1 GLU A 282      -7.420   3.459   4.176  1.00 92.08      C2   O  
ATOM   2224  OE2 GLU A 282      -7.326   5.268   2.881  1.00 82.49      C2   O  
ATOM   2225  H   GLU A 282      -5.244   2.406  -0.067  0.00 77.96      C2   H  
ATOM   2226  HA  GLU A 282      -3.531   2.041   1.981  0.00 66.57      C2   H  
ATOM   2227  HB2 GLU A 282      -6.509   1.520   1.855  0.00 80.21      C2   H  
ATOM   2228  HB3 GLU A 282      -5.650   1.790   3.356  0.00 80.21      C2   H  
ATOM   2229  HG2 GLU A 282      -4.857   4.043   2.695  0.00 89.39      C2   H  
ATOM   2230  HG3 GLU A 282      -5.896   3.949   1.285  0.00 89.39      C2   H  
ATOM   2231  N   LEU A 283      -4.936  -0.681   0.865  1.00 75.55      C2   N  
ATOM   2232  CA  LEU A 283      -4.753  -2.134   0.557  1.00 74.66      C2   C  
ATOM   2233  C   LEU A 283      -3.404  -2.421  -0.082  1.00 77.34      C2   C  
ATOM   2234  O   LEU A 283      -2.739  -3.363   0.284  1.00 91.34      C2   O  
ATOM   2235  CB  LEU A 283      -5.932  -2.538  -0.436  1.00 81.24      C2   C  
ATOM   2236  CG  LEU A 283      -7.383  -2.243   0.119  1.00 80.89      C2   C  
ATOM   2237  CD1 LEU A 283      -8.363  -2.179  -1.058  1.00 85.97      C2   C  
ATOM   2238  CD2 LEU A 283      -7.897  -3.295   1.141  1.00 94.06      C2   C  
ATOM   2239  H   LEU A 283      -5.667  -0.164   0.398  0.00 75.55      C2   H  
ATOM   2240  HA  LEU A 283      -4.804  -2.702   1.487  0.00 74.66      C2   H  
ATOM   2241  HB2 LEU A 283      -5.639  -2.010  -1.342  0.00 81.24      C2   H  
ATOM   2242  HB3 LEU A 283      -5.829  -3.570  -0.772  0.00 81.24      C2   H  
ATOM   2243  HG  LEU A 283      -7.407  -1.294   0.655  0.00 80.89      C2   H  
ATOM   2244 HD11 LEU A 283      -8.398  -1.171  -1.470  0.00 85.97      C2   H  
ATOM   2245 HD12 LEU A 283      -8.122  -2.914  -1.826  0.00 85.97      C2   H  
ATOM   2246 HD13 LEU A 283      -9.397  -2.369  -0.770  0.00 85.97      C2   H  
ATOM   2247 HD21 LEU A 283      -8.036  -2.850   2.126  0.00 94.06      C2   H  
ATOM   2248 HD22 LEU A 283      -8.780  -3.764   0.708  0.00 94.06      C2   H  
ATOM   2249 HD23 LEU A 283      -7.156  -4.088   1.249  0.00 94.06      C2   H  
ATOM   2250  N   CYS A 284      -2.790  -1.483  -0.878  1.00 59.73      C2   N  
ATOM   2251  CA  CYS A 284      -1.424  -1.679  -1.407  1.00 76.85      C2   C  
ATOM   2252  C   CYS A 284      -0.325  -1.525  -0.341  1.00 61.11      C2   C  
ATOM   2253  O   CYS A 284       0.520  -2.365  -0.141  1.00 59.03      C2   O  
ATOM   2254  CB  CYS A 284      -1.057  -0.878  -2.706  1.00 90.97      C2   C  
ATOM   2255  SG  CYS A 284      -2.320  -1.306  -3.950  1.00102.01      C2   S  
ATOM   2256  H   CYS A 284      -3.356  -0.658  -1.018  0.00 59.73      C2   H  
ATOM   2257  HA  CYS A 284      -1.338  -2.730  -1.680  0.00 76.85      C2   H  
ATOM   2258  HB2 CYS A 284      -1.051   0.208  -2.609  0.00 90.97      C2   H  
ATOM   2259  HB3 CYS A 284      -0.033  -1.073  -3.025  0.00 90.97      C2   H  
ATOM   2260  HG  CYS A 284      -3.170  -0.401  -3.454  0.00102.01      C2   H  
ATOM   2261  N   GLN A 285      -0.382  -0.459   0.493  1.00 56.64      C2   N  
ATOM   2262  CA  GLN A 285       0.473  -0.178   1.611  1.00 60.75      C2   C  
ATOM   2263  C   GLN A 285       0.419  -1.144   2.792  1.00 73.85      C2   C  
ATOM   2264  O   GLN A 285       1.425  -1.323   3.493  1.00 59.27      C2   O  
ATOM   2265  CB  GLN A 285       0.250   1.306   2.034  1.00 74.49      C2   C  
ATOM   2266  CG  GLN A 285       0.691   2.473   1.033  1.00 78.09      C2   C  
ATOM   2267  CD  GLN A 285       2.243   2.541   0.824  1.00 82.48      C2   C  
ATOM   2268  NE2 GLN A 285       2.721   2.733  -0.390  1.00 88.64      C2   N  
ATOM   2269  OE1 GLN A 285       3.053   2.287   1.695  1.00 76.30      C2   O  
ATOM   2270  H   GLN A 285      -1.080   0.259   0.354  0.00 56.64      C2   H  
ATOM   2271  HA  GLN A 285       1.499  -0.171   1.240  0.00 60.75      C2   H  
ATOM   2272  HB2 GLN A 285      -0.809   1.284   2.292  0.00 74.49      C2   H  
ATOM   2273  HB3 GLN A 285       0.722   1.486   2.999  0.00 74.49      C2   H  
ATOM   2274  HG2 GLN A 285       0.076   2.434   0.133  0.00 78.09      C2   H  
ATOM   2275  HG3 GLN A 285       0.563   3.487   1.409  0.00 78.09      C2   H  
ATOM   2276 HE21 GLN A 285       2.218   2.650  -1.261  0.00 88.64      C2   H  
ATOM   2277 HE22 GLN A 285       3.731   2.718  -0.424  0.00 88.64      C2   H  
ATOM   2278  N   LEU A 286      -0.732  -1.797   2.991  1.00 62.95      C2   N  
ATOM   2279  CA  LEU A 286      -0.873  -2.819   3.979  1.00 70.63      C2   C  
ATOM   2280  C   LEU A 286      -0.122  -4.073   3.554  1.00 71.37      C2   C  
ATOM   2281  O   LEU A 286       0.465  -4.694   4.432  1.00 72.31      C2   O  
ATOM   2282  CB  LEU A 286      -2.380  -3.112   4.380  1.00 62.21      C2   C  
ATOM   2283  CG  LEU A 286      -3.023  -2.158   5.406  1.00 82.91      C2   C  
ATOM   2284  CD1 LEU A 286      -4.499  -2.295   5.600  1.00 65.91      C2   C  
ATOM   2285  CD2 LEU A 286      -2.266  -2.033   6.777  1.00 64.41      C2   C  
ATOM   2286  H   LEU A 286      -1.592  -1.559   2.516  0.00 62.95      C2   H  
ATOM   2287  HA  LEU A 286      -0.394  -2.408   4.868  0.00 70.63      C2   H  
ATOM   2288  HB2 LEU A 286      -2.999  -3.086   3.483  0.00 62.21      C2   H  
ATOM   2289  HB3 LEU A 286      -2.451  -4.092   4.849  0.00 62.21      C2   H  
ATOM   2290  HG  LEU A 286      -2.939  -1.188   4.917  0.00 82.91      C2   H  
ATOM   2291 HD11 LEU A 286      -4.962  -2.703   4.701  0.00 65.91      C2   H  
ATOM   2292 HD12 LEU A 286      -4.760  -2.952   6.430  0.00 65.91      C2   H  
ATOM   2293 HD13 LEU A 286      -4.992  -1.340   5.782  0.00 65.91      C2   H  
ATOM   2294 HD21 LEU A 286      -2.898  -1.985   7.664  0.00 64.41      C2   H  
ATOM   2295 HD22 LEU A 286      -1.629  -2.888   7.006  0.00 64.41      C2   H  
ATOM   2296 HD23 LEU A 286      -1.689  -1.111   6.852  0.00 64.41      C2   H  
ATOM   2297  N   ARG A 287      -0.244  -4.516   2.261  1.00 58.34      C2   N  
ATOM   2298  CA  ARG A 287       0.419  -5.709   1.841  1.00 65.79      C2   C  
ATOM   2299  C   ARG A 287       1.917  -5.415   1.631  1.00 63.65      C2   C  
ATOM   2300  O   ARG A 287       2.703  -6.298   1.835  1.00 64.31      C2   O  
ATOM   2301  CB  ARG A 287      -0.358  -6.145   0.469  1.00 66.92      C2   C  
ATOM   2302  CG  ARG A 287      -1.812  -6.583   0.670  1.00 56.25      C2   C  
ATOM   2303  CD  ARG A 287      -2.514  -6.770  -0.655  1.00 54.57      C2   C  
ATOM   2304  NE  ARG A 287      -3.946  -7.208  -0.466  1.00 57.84      C2   N  
ATOM   2305  CZ  ARG A 287      -4.675  -8.000  -1.302  1.00 72.71      C2   C  
ATOM   2306  NH1 ARG A 287      -4.197  -8.524  -2.403  1.00 65.19      C2   N  
ATOM   2307  NH2 ARG A 287      -5.895  -8.407  -0.917  1.00 54.27      C2   N  
ATOM   2308  H   ARG A 287      -0.620  -3.976   1.495  0.00 58.34      C2   H  
ATOM   2309  HA  ARG A 287       0.315  -6.484   2.600  0.00 65.79      C2   H  
ATOM   2310  HB2 ARG A 287      -0.283  -5.320  -0.239  0.00 66.92      C2   H  
ATOM   2311  HB3 ARG A 287       0.197  -6.926  -0.050  0.00 66.92      C2   H  
ATOM   2312  HG2 ARG A 287      -1.737  -7.517   1.227  0.00 56.25      C2   H  
ATOM   2313  HG3 ARG A 287      -2.312  -5.841   1.293  0.00 56.25      C2   H  
ATOM   2314  HD2 ARG A 287      -2.479  -5.811  -1.170  0.00 54.57      C2   H  
ATOM   2315  HD3 ARG A 287      -1.922  -7.507  -1.198  0.00 54.57      C2   H  
ATOM   2316  HE  ARG A 287      -4.364  -6.953   0.418  0.00 57.84      C2   H  
ATOM   2317 HH11 ARG A 287      -3.406  -8.172  -2.921  0.00 65.19      C2   H  
ATOM   2318 HH12 ARG A 287      -4.719  -9.280  -2.823  0.00 65.19      C2   H  
ATOM   2319 HH21 ARG A 287      -6.250  -8.138  -0.011  0.00 54.27      C2   H  
ATOM   2320 HH22 ARG A 287      -6.473  -9.007  -1.490  0.00 54.27      C2   H  
ATOM   2321  N   PHE A 288       2.286  -4.156   1.373  1.00 59.72      C2   N  
ATOM   2322  CA  PHE A 288       3.660  -3.690   1.596  1.00 59.65      C2   C  
ATOM   2323  C   PHE A 288       4.206  -3.917   3.009  1.00 66.49      C2   C  
ATOM   2324  O   PHE A 288       5.406  -4.203   3.164  1.00 61.27      C2   O  
ATOM   2325  CB  PHE A 288       3.991  -2.318   1.048  1.00 61.94      C2   C  
ATOM   2326  CG  PHE A 288       4.016  -2.035  -0.442  1.00 80.62      C2   C  
ATOM   2327  CD1 PHE A 288       3.634  -0.728  -0.860  1.00 73.33      C2   C  
ATOM   2328  CD2 PHE A 288       4.528  -2.949  -1.334  1.00 81.27      C2   C  
ATOM   2329  CE1 PHE A 288       3.589  -0.484  -2.205  1.00 89.50      C2   C  
ATOM   2330  CE2 PHE A 288       4.460  -2.692  -2.656  1.00 86.29      C2   C  
ATOM   2331  CZ  PHE A 288       4.007  -1.480  -3.053  1.00 70.38      C2   C  
ATOM   2332  H   PHE A 288       1.597  -3.419   1.323  0.00 59.72      C2   H  
ATOM   2333  HA  PHE A 288       4.153  -4.441   0.980  0.00 59.65      C2   H  
ATOM   2334  HB2 PHE A 288       3.138  -1.714   1.359  0.00 61.94      C2   H  
ATOM   2335  HB3 PHE A 288       4.963  -1.978   1.402  0.00 61.94      C2   H  
ATOM   2336  HD1 PHE A 288       3.410   0.155  -0.280  0.00 73.33      C2   H  
ATOM   2337  HD2 PHE A 288       4.843  -3.932  -1.013  0.00 81.27      C2   H  
ATOM   2338  HE1 PHE A 288       3.212   0.450  -2.594  0.00 89.50      C2   H  
ATOM   2339  HE2 PHE A 288       4.565  -3.520  -3.342  0.00 86.29      C2   H  
ATOM   2340  HZ  PHE A 288       3.926  -1.364  -4.124  0.00 70.38      C2   H  
ATOM   2341  N   ASN A 289       3.366  -3.695   3.996  1.00 62.26      C2   N  
ATOM   2342  CA  ASN A 289       3.756  -3.876   5.397  1.00 61.02      C2   C  
ATOM   2343  C   ASN A 289       3.998  -5.285   5.798  1.00 61.70      C2   C  
ATOM   2344  O   ASN A 289       4.628  -5.577   6.804  1.00 59.20      C2   O  
ATOM   2345  CB  ASN A 289       2.900  -3.043   6.361  1.00 65.16      C2   C  
ATOM   2346  CG  ASN A 289       3.683  -2.799   7.696  1.00 69.61      C2   C  
ATOM   2347  ND2 ASN A 289       4.664  -1.846   7.737  1.00 56.95      C2   N  
ATOM   2348  OD1 ASN A 289       3.574  -3.432   8.700  1.00 69.11      C2   O  
ATOM   2349  H   ASN A 289       2.542  -3.127   3.856  0.00 62.26      C2   H  
ATOM   2350  HA  ASN A 289       4.756  -3.462   5.531  0.00 61.02      C2   H  
ATOM   2351  HB2 ASN A 289       2.786  -2.052   5.922  0.00 65.16      C2   H  
ATOM   2352  HB3 ASN A 289       1.907  -3.481   6.460  0.00 65.16      C2   H  
ATOM   2353 HD21 ASN A 289       4.862  -1.238   6.956  0.00 56.95      C2   H  
ATOM   2354 HD22 ASN A 289       5.268  -1.800   8.546  0.00 56.95      C2   H  
ATOM   2355  N   THR A 290       3.302  -6.130   5.113  1.00 55.69      C2   N  
ATOM   2356  CA  THR A 290       3.395  -7.591   5.239  1.00 66.87      C2   C  
ATOM   2357  C   THR A 290       4.670  -8.192   4.690  1.00 60.35      C2   C  
ATOM   2358  O   THR A 290       5.120  -9.230   5.130  1.00 69.00      C2   O  
ATOM   2359  CB  THR A 290       2.266  -8.267   4.491  1.00 71.12      C2   C  
ATOM   2360  CG2 THR A 290       2.091  -9.842   4.545  1.00 61.32      C2   C  
ATOM   2361  OG1 THR A 290       1.025  -7.737   4.970  1.00 76.89      C2   O  
ATOM   2362  H   THR A 290       2.723  -5.778   4.364  0.00 55.69      C2   H  
ATOM   2363  HA  THR A 290       3.341  -7.881   6.288  0.00 66.87      C2   H  
ATOM   2364  HB  THR A 290       2.343  -8.006   3.435  0.00 71.12      C2   H  
ATOM   2365  HG1 THR A 290       1.129  -6.809   5.195  0.00 76.89      C2   H  
ATOM   2366 HG21 THR A 290       3.067 -10.327   4.526  0.00 61.32      C2   H  
ATOM   2367 HG22 THR A 290       1.596 -10.132   5.472  0.00 61.32      C2   H  
ATOM   2368 HG23 THR A 290       1.494 -10.225   3.717  0.00 61.32      C2   H  
ATOM   2369  N   VAL A 291       5.404  -7.537   3.719  1.00 64.95      C2   N  
ATOM   2370  CA  VAL A 291       6.833  -7.771   3.327  1.00 70.42      C2   C  
ATOM   2371  C   VAL A 291       7.892  -6.766   3.977  1.00 62.65      C2   C  
ATOM   2372  O   VAL A 291       8.941  -6.564   3.371  1.00 69.98      C2   O  
ATOM   2373  CB  VAL A 291       7.007  -7.881   1.772  1.00 67.22      C2   C  
ATOM   2374  CG1 VAL A 291       5.936  -8.894   1.189  1.00 56.04      C2   C  
ATOM   2375  CG2 VAL A 291       7.028  -6.580   1.022  1.00 63.58      C2   C  
ATOM   2376  H   VAL A 291       5.044  -6.672   3.339  0.00 64.95      C2   H  
ATOM   2377  HA  VAL A 291       7.188  -8.658   3.850  0.00 70.42      C2   H  
ATOM   2378  HB  VAL A 291       7.989  -8.278   1.513  0.00 67.22      C2   H  
ATOM   2379 HG11 VAL A 291       4.925  -8.503   1.305  0.00 56.04      C2   H  
ATOM   2380 HG12 VAL A 291       6.142  -9.076   0.135  0.00 56.04      C2   H  
ATOM   2381 HG13 VAL A 291       6.041  -9.855   1.694  0.00 56.04      C2   H  
ATOM   2382 HG21 VAL A 291       6.578  -5.758   1.579  0.00 63.58      C2   H  
ATOM   2383 HG22 VAL A 291       7.965  -6.218   0.596  0.00 63.58      C2   H  
ATOM   2384 HG23 VAL A 291       6.317  -6.708   0.205  0.00 63.58      C2   H  
ATOM   2385  N   PHE A 292       7.574  -6.099   5.123  1.00 66.34      C2   N  
ATOM   2386  CA  PHE A 292       8.484  -5.002   5.626  1.00 72.77      C2   C  
ATOM   2387  C   PHE A 292       9.246  -5.634   6.776  1.00 73.52      C2   C  
ATOM   2388  O   PHE A 292       8.612  -6.270   7.613  1.00 75.12      C2   O  
ATOM   2389  CB  PHE A 292       7.812  -3.651   5.999  1.00 73.97      C2   C  
ATOM   2390  CG  PHE A 292       8.703  -2.637   6.711  1.00 72.60      C2   C  
ATOM   2391  CD1 PHE A 292       9.883  -2.090   6.146  1.00 76.19      C2   C  
ATOM   2392  CD2 PHE A 292       8.458  -2.421   8.093  1.00 66.03      C2   C  
ATOM   2393  CE1 PHE A 292      10.685  -1.281   7.015  1.00 73.99      C2   C  
ATOM   2394  CE2 PHE A 292       9.208  -1.502   8.833  1.00 78.99      C2   C  
ATOM   2395  CZ  PHE A 292      10.358  -0.940   8.326  1.00 79.43      C2   C  
ATOM   2396  H   PHE A 292       6.760  -6.229   5.706  0.00 66.34      C2   H  
ATOM   2397  HA  PHE A 292       9.309  -4.739   4.963  0.00 72.77      C2   H  
ATOM   2398  HB2 PHE A 292       7.604  -3.109   5.076  0.00 73.97      C2   H  
ATOM   2399  HB3 PHE A 292       6.820  -3.792   6.425  0.00 73.97      C2   H  
ATOM   2400  HD1 PHE A 292      10.069  -2.202   5.088  0.00 76.19      C2   H  
ATOM   2401  HD2 PHE A 292       7.569  -2.762   8.606  0.00 66.03      C2   H  
ATOM   2402  HE1 PHE A 292      11.576  -0.892   6.546  0.00 73.99      C2   H  
ATOM   2403  HE2 PHE A 292       8.871  -1.264   9.832  0.00 78.99      C2   H  
ATOM   2404  HZ  PHE A 292      10.903  -0.153   8.827  0.00 79.43      C2   H  
ATOM   2405  N   ASN A 293      10.559  -5.527   6.729  1.00 79.70      C2   N  
ATOM   2406  CA  ASN A 293      11.459  -5.932   7.710  1.00 67.56      C2   C  
ATOM   2407  C   ASN A 293      12.151  -4.670   8.227  1.00 82.89      C2   C  
ATOM   2408  O   ASN A 293      12.795  -3.935   7.499  1.00 87.09      C2   O  
ATOM   2409  CB  ASN A 293      12.557  -6.884   7.074  1.00 70.42      C2   C  
ATOM   2410  CG  ASN A 293      13.615  -7.539   8.109  1.00 89.10      C2   C  
ATOM   2411  ND2 ASN A 293      14.396  -8.522   7.678  1.00 80.01      C2   N  
ATOM   2412  OD1 ASN A 293      13.797  -7.006   9.214  1.00 91.40      C2   O  
ATOM   2413  H   ASN A 293      11.044  -4.974   6.037  0.00 79.70      C2   H  
ATOM   2414  HA  ASN A 293      11.186  -6.583   8.541  0.00 67.56      C2   H  
ATOM   2415  HB2 ASN A 293      12.018  -7.747   6.679  0.00 70.42      C2   H  
ATOM   2416  HB3 ASN A 293      13.000  -6.391   6.209  0.00 70.42      C2   H  
ATOM   2417 HD21 ASN A 293      14.225  -8.864   6.744  0.00 80.01      C2   H  
ATOM   2418 HD22 ASN A 293      15.059  -8.982   8.287  0.00 80.01      C2   H  
ATOM   2419  N   ALA A 294      11.902  -4.432   9.510  1.00 87.51      C2   N  
ATOM   2420  CA  ALA A 294      12.478  -3.246  10.229  1.00 83.19      C2   C  
ATOM   2421  C   ALA A 294      13.852  -3.470  10.747  1.00 88.51      C2   C  
ATOM   2422  O   ALA A 294      14.520  -2.461  11.053  1.00 96.51      C2   O  
ATOM   2423  CB  ALA A 294      11.485  -2.861  11.369  1.00 65.69      C2   C  
ATOM   2424  H   ALA A 294      11.436  -5.129  10.074  0.00 87.51      C2   H  
ATOM   2425  HA  ALA A 294      12.562  -2.409   9.535  0.00 83.19      C2   H  
ATOM   2426  HB1 ALA A 294      11.428  -3.704  12.058  0.00 65.69      C2   H  
ATOM   2427  HB2 ALA A 294      11.976  -2.063  11.926  0.00 65.69      C2   H  
ATOM   2428  HB3 ALA A 294      10.524  -2.541  10.969  0.00 65.69      C2   H  
ATOM   2429  N   GLU A 295      14.336  -4.695  10.819  1.00 87.70      C2   N  
ATOM   2430  CA  GLU A 295      15.662  -5.093  11.384  1.00 90.63      C2   C  
ATOM   2431  C   GLU A 295      16.848  -4.884  10.360  1.00 98.27      C2   C  
ATOM   2432  O   GLU A 295      17.938  -4.524  10.731  1.00 93.57      C2   O  
ATOM   2433  CB  GLU A 295      15.528  -6.504  12.011  1.00 99.64      C2   C  
ATOM   2434  CG  GLU A 295      14.308  -6.816  12.863  1.00103.91      C2   C  
ATOM   2435  CD  GLU A 295      14.049  -8.326  13.189  1.00132.47      C2   C  
ATOM   2436  OE1 GLU A 295      13.089  -8.874  12.527  1.00125.73      C2   O  
ATOM   2437  OE2 GLU A 295      14.836  -8.899  13.989  1.00169.86      C2   O  
ATOM   2438  H   GLU A 295      13.841  -5.487  10.434  0.00 87.70      C2   H  
ATOM   2439  HA  GLU A 295      15.757  -4.442  12.254  0.00 90.63      C2   H  
ATOM   2440  HB2 GLU A 295      15.635  -7.187  11.169  0.00 99.64      C2   H  
ATOM   2441  HB3 GLU A 295      16.381  -6.744  12.647  0.00 99.64      C2   H  
ATOM   2442  HG2 GLU A 295      14.413  -6.363  13.849  0.00103.91      C2   H  
ATOM   2443  HG3 GLU A 295      13.360  -6.455  12.467  0.00103.91      C2   H  
ATOM   2444  N   THR A 296      16.511  -5.064   9.120  1.00100.23      C2   N  
ATOM   2445  CA  THR A 296      17.325  -4.678   7.979  1.00 88.17      C2   C  
ATOM   2446  C   THR A 296      16.771  -3.442   7.196  1.00 89.26      C2   C  
ATOM   2447  O   THR A 296      17.519  -2.952   6.358  1.00 95.40      C2   O  
ATOM   2448  CB  THR A 296      17.378  -5.891   6.981  1.00 87.57      C2   C  
ATOM   2449  CG2 THR A 296      17.949  -7.192   7.606  1.00 82.21      C2   C  
ATOM   2450  OG1 THR A 296      16.142  -6.188   6.428  1.00 95.91      C2   O  
ATOM   2451  H   THR A 296      15.692  -5.584   8.839  0.00100.23      C2   H  
ATOM   2452  HA  THR A 296      18.331  -4.418   8.311  0.00 88.17      C2   H  
ATOM   2453  HB  THR A 296      17.986  -5.622   6.118  0.00 87.57      C2   H  
ATOM   2454  HG1 THR A 296      16.297  -6.843   5.743  0.00 95.91      C2   H  
ATOM   2455 HG21 THR A 296      18.992  -7.089   7.903  0.00 82.21      C2   H  
ATOM   2456 HG22 THR A 296      17.520  -7.420   8.582  0.00 82.21      C2   H  
ATOM   2457 HG23 THR A 296      17.763  -7.970   6.865  0.00 82.21      C2   H  
ATOM   2458  N   GLY A 297      15.623  -2.858   7.613  1.00 87.83      C2   N  
ATOM   2459  CA  GLY A 297      15.162  -1.567   7.137  1.00 85.14      C2   C  
ATOM   2460  C   GLY A 297      14.813  -1.612   5.675  1.00 82.38      C2   C  
ATOM   2461  O   GLY A 297      15.336  -0.953   4.856  1.00 94.01      C2   O  
ATOM   2462  H   GLY A 297      14.943  -3.348   8.177  0.00 87.83      C2   H  
ATOM   2463  HA2 GLY A 297      14.455  -1.128   7.840  0.00 85.14      C2   H  
ATOM   2464  HA3 GLY A 297      16.045  -0.937   7.249  0.00 85.14      C2   H  
ATOM   2465  N   THR A 298      14.010  -2.619   5.295  1.00 79.48      C2   N  
ATOM   2466  CA  THR A 298      13.794  -2.913   3.859  1.00 71.61      C2   C  
ATOM   2467  C   THR A 298      12.355  -3.367   3.598  1.00 74.98      C2   C  
ATOM   2468  O   THR A 298      11.972  -4.403   4.195  1.00 80.42      C2   O  
ATOM   2469  CB  THR A 298      14.827  -4.009   3.379  1.00 78.16      C2   C  
ATOM   2470  CG2 THR A 298      14.600  -4.574   1.966  1.00 76.81      C2   C  
ATOM   2471  OG1 THR A 298      16.185  -3.610   3.505  1.00 68.40      C2   O  
ATOM   2472  H   THR A 298      13.658  -3.303   5.951  0.00 79.48      C2   H  
ATOM   2473  HA  THR A 298      14.085  -2.067   3.235  0.00 71.61      C2   H  
ATOM   2474  HB  THR A 298      14.693  -4.771   4.149  0.00 78.16      C2   H  
ATOM   2475  HG1 THR A 298      16.366  -3.368   4.417  0.00 68.40      C2   H  
ATOM   2476 HG21 THR A 298      14.802  -3.801   1.225  0.00 76.81      C2   H  
ATOM   2477 HG22 THR A 298      15.256  -5.439   1.876  0.00 76.81      C2   H  
ATOM   2478 HG23 THR A 298      13.604  -4.914   1.682  0.00 76.81      C2   H  
ATOM   2479  N   TRP A 299      11.601  -2.766   2.628  1.00 72.89      C2   N  
ATOM   2480  CA  TRP A 299      10.429  -3.378   2.077  1.00 66.32      C2   C  
ATOM   2481  C   TRP A 299      10.859  -4.490   1.070  1.00 71.29      C2   C  
ATOM   2482  O   TRP A 299      11.060  -4.124  -0.089  1.00 75.38      C2   O  
ATOM   2483  CB  TRP A 299       9.559  -2.271   1.491  1.00 78.19      C2   C  
ATOM   2484  CG  TRP A 299       9.049  -1.228   2.440  1.00 71.48      C2   C  
ATOM   2485  CD1 TRP A 299       7.792  -1.320   2.930  1.00 71.70      C2   C  
ATOM   2486  CD2 TRP A 299       9.731  -0.175   3.204  1.00 74.88      C2   C  
ATOM   2487  CE2 TRP A 299       8.771   0.339   4.162  1.00 66.60      C2   C  
ATOM   2488  CE3 TRP A 299      11.015   0.519   3.164  1.00 71.35      C2   C  
ATOM   2489  NE1 TRP A 299       7.634  -0.356   3.925  1.00 64.69      C2   N  
ATOM   2490  CZ2 TRP A 299       9.093   1.352   5.093  1.00 68.90      C2   C  
ATOM   2491  CZ3 TRP A 299      11.384   1.459   4.100  1.00 77.80      C2   C  
ATOM   2492  CH2 TRP A 299      10.423   1.860   5.122  1.00 85.83      C2   C  
ATOM   2493  H   TRP A 299      12.075  -2.135   1.999  0.00 72.89      C2   H  
ATOM   2494  HA  TRP A 299       9.956  -3.788   2.970  0.00 66.32      C2   H  
ATOM   2495  HB2 TRP A 299      10.118  -1.775   0.697  0.00 78.19      C2   H  
ATOM   2496  HB3 TRP A 299       8.640  -2.750   1.155  0.00 78.19      C2   H  
ATOM   2497  HD1 TRP A 299       7.127  -2.084   2.554  0.00 71.70      C2   H  
ATOM   2498  HE1 TRP A 299       6.728  -0.256   4.362  0.00 64.69      C2   H  
ATOM   2499  HE3 TRP A 299      11.728   0.208   2.415  0.00 71.35      C2   H  
ATOM   2500  HZ2 TRP A 299       8.329   1.857   5.664  0.00 68.90      C2   H  
ATOM   2501  HZ3 TRP A 299      12.406   1.805   4.147  0.00 77.80      C2   H  
ATOM   2502  HH2 TRP A 299      10.816   2.635   5.763  0.00 85.83      C2   H  
ATOM   2503  N   GLU A 300      11.062  -5.689   1.555  1.00 69.45      C2   N  
ATOM   2504  CA  GLU A 300      11.448  -6.869   0.843  1.00 70.80      C2   C  
ATOM   2505  C   GLU A 300      10.467  -7.344  -0.296  1.00 66.62      C2   C  
ATOM   2506  O   GLU A 300      10.054  -8.510  -0.355  1.00 76.96      C2   O  
ATOM   2507  CB  GLU A 300      11.682  -8.079   1.868  1.00 70.80      C2   C  
ATOM   2508  CG  GLU A 300      12.504  -7.735   3.136  1.00 81.10      C2   C  
ATOM   2509  CD  GLU A 300      12.986  -8.944   3.931  1.00109.25      C2   C  
ATOM   2510  OE1 GLU A 300      12.202  -9.932   4.149  1.00115.02      C2   O  
ATOM   2511  OE2 GLU A 300      14.171  -9.034   4.292  1.00107.83      C2   O  
ATOM   2512  H   GLU A 300      10.780  -5.785   2.519  0.00 69.45      C2   H  
ATOM   2513  HA  GLU A 300      12.344  -6.769   0.230  0.00 70.80      C2   H  
ATOM   2514  HB2 GLU A 300      10.760  -8.498   2.272  0.00 70.80      C2   H  
ATOM   2515  HB3 GLU A 300      12.201  -8.905   1.384  0.00 70.80      C2   H  
ATOM   2516  HG2 GLU A 300      13.314  -7.049   2.888  0.00 81.10      C2   H  
ATOM   2517  HG3 GLU A 300      11.890  -7.150   3.822  0.00 81.10      C2   H  
ATOM   2518  N   CYS A 301      10.230  -6.462  -1.266  1.00 68.85      C2   N  
ATOM   2519  CA  CYS A 301       9.272  -6.560  -2.374  1.00 76.77      C2   C  
ATOM   2520  C   CYS A 301       9.993  -7.359  -3.471  1.00 75.04      C2   C  
ATOM   2521  O   CYS A 301      10.209  -6.834  -4.565  1.00 73.03      C2   O  
ATOM   2522  CB  CYS A 301       8.800  -5.155  -2.789  1.00 73.55      C2   C  
ATOM   2523  SG  CYS A 301       8.045  -4.174  -1.494  1.00 70.69      C2   S  
ATOM   2524  H   CYS A 301      10.719  -5.594  -1.094  0.00 68.85      C2   H  
ATOM   2525  HA  CYS A 301       8.386  -7.102  -2.042  0.00 76.77      C2   H  
ATOM   2526  HB2 CYS A 301       9.670  -4.688  -3.250  0.00 73.55      C2   H  
ATOM   2527  HB3 CYS A 301       8.041  -5.174  -3.572  0.00 73.55      C2   H  
ATOM   2528  HG  CYS A 301       6.804  -4.514  -1.853  0.00 70.69      C2   H  
ATOM   2529  N   GLY A 302      10.272  -8.637  -3.243  1.00 78.65      C2   N  
ATOM   2530  CA  GLY A 302      10.662  -9.555  -4.305  1.00 64.23      C2   C  
ATOM   2531  C   GLY A 302      12.107  -9.277  -4.714  1.00 71.26      C2   C  
ATOM   2532  O   GLY A 302      12.979  -9.334  -3.866  1.00 84.47      C2   O  
ATOM   2533  H   GLY A 302      10.147  -8.893  -2.274  0.00 78.65      C2   H  
ATOM   2534  HA2 GLY A 302      10.408 -10.545  -3.925  0.00 64.23      C2   H  
ATOM   2535  HA3 GLY A 302       9.981  -9.445  -5.149  0.00 64.23      C2   H  
ATOM   2536  N   ARG A 303      12.422  -9.174  -6.023  1.00 74.09      C2   N  
ATOM   2537  CA  ARG A 303      13.712  -8.647  -6.490  1.00 90.81      C2   C  
ATOM   2538  C   ARG A 303      13.740  -7.131  -6.449  1.00 78.22      C2   C  
ATOM   2539  O   ARG A 303      14.777  -6.547  -6.699  1.00 70.30      C2   O  
ATOM   2540  CB  ARG A 303      13.847  -9.175  -8.010  0.00  0.00      C2   C  
ATOM   2541  CG  ARG A 303      14.140 -10.664  -8.054  0.00  0.00      C2   C  
ATOM   2542  CD  ARG A 303      14.734 -11.023  -9.500  0.00  0.00      C2   C  
ATOM   2543  NE  ARG A 303      13.761 -10.880 -10.555  0.00  0.00      C2   N  
ATOM   2544  CZ  ARG A 303      13.664  -9.941 -11.493  0.00  0.00      C2   C  
ATOM   2545  NH1 ARG A 303      14.565  -8.977 -11.636  0.00  0.00      C2   N  
ATOM   2546  NH2 ARG A 303      12.660  -9.900 -12.347  0.00  0.00      C2   N  
ATOM   2547  H   ARG A 303      11.673  -9.131  -6.698  0.00 74.09      C2   H  
ATOM   2548  HA  ARG A 303      14.549  -9.057  -5.926  0.00 90.81      C2   H  
ATOM   2549  HB2 ARG A 303      13.001  -8.826  -8.602  0.00  0.00      C2   H  
ATOM   2550  HB3 ARG A 303      14.722  -8.669  -8.418  0.00  0.00      C2   H  
ATOM   2551  HG2 ARG A 303      14.894 -10.820  -7.283  0.00  0.00      C2   H  
ATOM   2552  HG3 ARG A 303      13.254 -11.249  -7.805  0.00  0.00      C2   H  
ATOM   2553  HD2 ARG A 303      15.724 -10.644  -9.753  0.00  0.00      C2   H  
ATOM   2554  HD3 ARG A 303      14.679 -12.109  -9.571  0.00  0.00      C2   H  
ATOM   2555  HE  ARG A 303      12.893 -11.390 -10.462  0.00  0.00      C2   H  
ATOM   2556 HH11 ARG A 303      15.277  -8.769 -10.950  0.00  0.00      C2   H  
ATOM   2557 HH12 ARG A 303      14.489  -8.222 -12.300  0.00  0.00      C2   H  
ATOM   2558 HH21 ARG A 303      11.907 -10.571 -12.299  0.00  0.00      C2   H  
ATOM   2559 HH22 ARG A 303      12.738  -9.407 -13.225  0.00  0.00      C2   H  
ATOM   2560  N   LEU A 304      12.582  -6.502  -6.245  1.00 65.40      C2   N  
ATOM   2561  CA  LEU A 304      12.325  -5.063  -6.508  1.00 76.04      C2   C  
ATOM   2562  C   LEU A 304      12.493  -4.314  -5.147  1.00 82.44      C2   C  
ATOM   2563  O   LEU A 304      11.668  -3.468  -4.846  1.00 83.21      C2   O  
ATOM   2564  CB  LEU A 304      10.937  -4.948  -7.113  1.00 66.91      C2   C  
ATOM   2565  CG  LEU A 304      10.578  -5.665  -8.422  1.00 68.06      C2   C  
ATOM   2566  CD1 LEU A 304      11.665  -5.568  -9.451  1.00 73.51      C2   C  
ATOM   2567  CD2 LEU A 304      10.220  -7.202  -8.279  1.00 81.42      C2   C  
ATOM   2568  H   LEU A 304      11.726  -7.006  -6.064  0.00 65.40      C2   H  
ATOM   2569  HA  LEU A 304      13.066  -4.698  -7.217  0.00 76.04      C2   H  
ATOM   2570  HB2 LEU A 304      10.147  -5.060  -6.370  0.00 66.91      C2   H  
ATOM   2571  HB3 LEU A 304      10.871  -3.867  -7.233  0.00 66.91      C2   H  
ATOM   2572  HG  LEU A 304       9.724  -5.097  -8.793  0.00 68.06      C2   H  
ATOM   2573 HD11 LEU A 304      12.211  -4.631  -9.554  0.00 73.51      C2   H  
ATOM   2574 HD12 LEU A 304      12.392  -6.379  -9.395  0.00 73.51      C2   H  
ATOM   2575 HD13 LEU A 304      11.175  -5.653 -10.422  0.00 73.51      C2   H  
ATOM   2576 HD21 LEU A 304       9.334  -7.415  -8.878  0.00 81.42      C2   H  
ATOM   2577 HD22 LEU A 304      10.980  -7.883  -8.662  0.00 81.42      C2   H  
ATOM   2578 HD23 LEU A 304      10.087  -7.550  -7.255  0.00 81.42      C2   H  
ATOM   2579  N   SER A 305      13.387  -4.758  -4.189  1.00 78.33      C2   N  
ATOM   2580  CA  SER A 305      13.323  -4.442  -2.799  1.00 86.23      C2   C  
ATOM   2581  C   SER A 305      13.796  -2.963  -2.518  1.00 93.50      C2   C  
ATOM   2582  O   SER A 305      14.860  -2.613  -2.926  1.00 79.15      C2   O  
ATOM   2583  CB  SER A 305      14.164  -5.523  -2.011  1.00 73.88      C2   C  
ATOM   2584  OG  SER A 305      13.882  -6.909  -2.372  1.00 93.69      C2   O  
ATOM   2585  H   SER A 305      14.002  -5.481  -4.533  0.00 78.33      C2   H  
ATOM   2586  HA  SER A 305      12.280  -4.569  -2.510  0.00 86.23      C2   H  
ATOM   2587  HB2 SER A 305      15.233  -5.357  -2.147  0.00 73.88      C2   H  
ATOM   2588  HB3 SER A 305      14.099  -5.427  -0.927  0.00 73.88      C2   H  
ATOM   2589  HG  SER A 305      14.376  -7.405  -1.715  0.00 93.69      C2   H  
ATOM   2590  N   TYR A 306      12.961  -2.285  -1.726  1.00 83.92      C2   N  
ATOM   2591  CA  TYR A 306      13.264  -0.932  -1.340  1.00 80.55      C2   C  
ATOM   2592  C   TYR A 306      13.926  -0.867   0.030  1.00 76.40      C2   C  
ATOM   2593  O   TYR A 306      13.294  -1.162   1.019  1.00 81.58      C2   O  
ATOM   2594  CB  TYR A 306      11.939  -0.152  -1.339  1.00 68.73      C2   C  
ATOM   2595  CG  TYR A 306      11.260  -0.083  -2.684  1.00 80.00      C2   C  
ATOM   2596  CD1 TYR A 306      10.256  -1.015  -3.047  1.00 85.93      C2   C  
ATOM   2597  CD2 TYR A 306      11.573   0.941  -3.575  1.00 67.91      C2   C  
ATOM   2598  CE1 TYR A 306       9.729  -0.969  -4.339  1.00 63.96      C2   C  
ATOM   2599  CE2 TYR A 306      11.023   0.997  -4.847  1.00 74.56      C2   C  
ATOM   2600  CZ  TYR A 306      10.118   0.040  -5.220  1.00 81.55      C2   C  
ATOM   2601  OH  TYR A 306       9.523   0.123  -6.427  1.00 68.15      C2   O  
ATOM   2602  H   TYR A 306      12.068  -2.656  -1.432  0.00 83.92      C2   H  
ATOM   2603  HA  TYR A 306      13.904  -0.390  -2.036  0.00 80.55      C2   H  
ATOM   2604  HB2 TYR A 306      11.167  -0.455  -0.632  0.00 68.73      C2   H  
ATOM   2605  HB3 TYR A 306      12.040   0.893  -1.045  0.00 68.73      C2   H  
ATOM   2606  HD1 TYR A 306       9.958  -1.792  -2.358  0.00 85.93      C2   H  
ATOM   2607  HD2 TYR A 306      12.450   1.522  -3.331  0.00 67.91      C2   H  
ATOM   2608  HE1 TYR A 306       8.930  -1.640  -4.620  0.00 63.96      C2   H  
ATOM   2609  HE2 TYR A 306      11.374   1.693  -5.594  0.00 74.56      C2   H  
ATOM   2610  HH  TYR A 306       8.918  -0.603  -6.597  0.00 68.15      C2   H  
ATOM   2611  N   CYS A 307      15.255  -0.714   0.015  1.00 82.48      C2   N  
ATOM   2612  CA  CYS A 307      16.131  -0.605   1.228  1.00 86.71      C2   C  
ATOM   2613  C   CYS A 307      16.366   0.846   1.653  1.00 85.84      C2   C  
ATOM   2614  O   CYS A 307      16.388   1.715   0.771  1.00 99.81      C2   O  
ATOM   2615  CB  CYS A 307      17.523  -1.198   0.986  1.00 71.33      C2   C  
ATOM   2616  SG  CYS A 307      17.309  -3.033   0.621  1.00 99.50      C2   S  
ATOM   2617  H   CYS A 307      15.722  -0.497  -0.853  0.00 82.48      C2   H  
ATOM   2618  HA  CYS A 307      15.638  -1.154   2.030  0.00 86.71      C2   H  
ATOM   2619  HB2 CYS A 307      18.086  -0.841   0.124  0.00 71.33      C2   H  
ATOM   2620  HB3 CYS A 307      18.172  -1.090   1.856  0.00 71.33      C2   H  
ATOM   2621  HG  CYS A 307      16.675  -3.239   1.779  0.00 99.50      C2   H  
ATOM   2622  N   LEU A 308      16.414   1.037   2.957  1.00 92.59      C2   N  
ATOM   2623  CA  LEU A 308      16.904   2.280   3.498  1.00104.54      C2   C  
ATOM   2624  C   LEU A 308      18.421   2.121   3.528  1.00112.81      C2   C  
ATOM   2625  O   LEU A 308      18.958   1.012   3.814  1.00103.51      C2   O  
ATOM   2626  CB  LEU A 308      16.428   2.511   4.962  1.00 85.50      C2   C  
ATOM   2627  CG  LEU A 308      14.877   2.791   5.166  1.00 88.83      C2   C  
ATOM   2628  CD1 LEU A 308      14.404   2.672   6.646  1.00101.14      C2   C  
ATOM   2629  CD2 LEU A 308      14.413   4.077   4.494  1.00 95.11      C2   C  
ATOM   2630  H   LEU A 308      16.394   0.311   3.659  0.00 92.59      C2   H  
ATOM   2631  HA  LEU A 308      16.619   3.158   2.919  0.00104.54      C2   H  
ATOM   2632  HB2 LEU A 308      16.695   1.604   5.504  0.00 85.50      C2   H  
ATOM   2633  HB3 LEU A 308      16.957   3.351   5.411  0.00 85.50      C2   H  
ATOM   2634  HG  LEU A 308      14.518   1.885   4.679  0.00 88.83      C2   H  
ATOM   2635 HD11 LEU A 308      13.587   1.951   6.648  0.00101.14      C2   H  
ATOM   2636 HD12 LEU A 308      15.181   2.205   7.252  0.00101.14      C2   H  
ATOM   2637 HD13 LEU A 308      14.172   3.552   7.246  0.00101.14      C2   H  
ATOM   2638 HD21 LEU A 308      15.234   4.552   3.956  0.00 95.11      C2   H  
ATOM   2639 HD22 LEU A 308      13.690   3.793   3.729  0.00 95.11      C2   H  
ATOM   2640 HD23 LEU A 308      14.020   4.678   5.313  0.00 95.11      C2   H  
ATOM   2641  N   GLU A 309      19.219   3.243   3.290  1.00133.78      C2   N  
ATOM   2642  CA  GLU A 309      20.626   3.274   3.727  1.00141.56      C2   C  
ATOM   2643  C   GLU A 309      20.799   3.359   5.251  1.00153.35      C2   C  
ATOM   2644  O   GLU A 309      20.009   4.015   5.984  1.00160.27      C2   O  
ATOM   2645  CB  GLU A 309      21.280   4.522   3.115  1.00159.33      C2   C  
ATOM   2646  CG  GLU A 309      20.931   4.740   1.609  1.00155.62      C2   C  
ATOM   2647  CD  GLU A 309      21.717   5.696   0.767  1.00164.23      C2   C  
ATOM   2648  OE1 GLU A 309      21.137   6.374  -0.104  1.00165.82      C2   O  
ATOM   2649  OE2 GLU A 309      22.913   5.957   1.025  1.00162.29      C2   O  
ATOM   2650  H   GLU A 309      18.838   4.167   3.147  0.00133.78      C2   H  
ATOM   2651  HA  GLU A 309      21.268   2.432   3.470  0.00141.56      C2   H  
ATOM   2652  HB2 GLU A 309      20.944   5.413   3.646  0.00159.33      C2   H  
ATOM   2653  HB3 GLU A 309      22.355   4.349   3.166  0.00159.33      C2   H  
ATOM   2654  HG2 GLU A 309      20.752   3.830   1.036  0.00155.62      C2   H  
ATOM   2655  HG3 GLU A 309      19.905   5.109   1.618  0.00155.62      C2   H  
ATOM   2656  N   ASP A 310      21.820   2.729   5.776  1.00153.53      C2   N  
ATOM   2657  CA  ASP A 310      22.200   2.797   7.175  1.00169.33      C2   C  
ATOM   2658  C   ASP A 310      22.508   4.191   7.715  1.00176.28      C2   C  
ATOM   2659  O   ASP A 310      23.328   4.872   7.128  1.00172.71      C2   O  
ATOM   2660  CB  ASP A 310      23.299   1.688   7.531  1.00175.47      C2   C  
ATOM   2661  CG  ASP A 310      23.978   1.600   8.887  1.00182.09      C2   C  
ATOM   2662  OD1 ASP A 310      23.356   1.908   9.894  1.00185.78      C2   O  
ATOM   2663  OD2 ASP A 310      25.176   1.162   8.916  1.00191.29      C2   O  
ATOM   2664  H   ASP A 310      22.348   2.049   5.248  0.00153.53      C2   H  
ATOM   2665  HA  ASP A 310      21.293   2.582   7.739  0.00169.33      C2   H  
ATOM   2666  HB2 ASP A 310      22.892   0.682   7.419  0.00175.47      C2   H  
ATOM   2667  HB3 ASP A 310      24.113   1.776   6.813  0.00175.47      C2   H  
ATOM   2668  N   THR A 311      21.875   4.649   8.783  1.00 93.37      C2   N  
ATOM   2669  CA  THR A 311      22.095   5.844   9.484  1.00 94.94      C2   C  
ATOM   2670  C   THR A 311      23.278   5.847  10.487  1.00108.09      C2   C  
ATOM   2671  O   THR A 311      23.672   6.866  11.056  1.00115.16      C2   O  
ATOM   2672  CB  THR A 311      20.812   6.328  10.204  1.00 30.00      C2   C  
ATOM   2673  CG2 THR A 311      19.655   6.418   9.177  1.00 30.00      C2   C  
ATOM   2674  OG1 THR A 311      20.395   5.297  11.082  1.00 30.00      C2   O  
ATOM   2675  H   THR A 311      21.142   4.044   9.124  0.00 93.37      C2   H  
ATOM   2676  HA  THR A 311      22.238   6.626   8.738  0.00 94.94      C2   H  
ATOM   2677  HB  THR A 311      21.061   7.204  10.804  0.00 30.00      C2   H  
ATOM   2678  HG1 THR A 311      20.984   5.168  11.829  0.00 30.00      C2   H  
ATOM   2679 HG21 THR A 311      19.381   5.465   8.722  0.00 30.00      C2   H  
ATOM   2680 HG22 THR A 311      18.828   6.890   9.707  0.00 30.00      C2   H  
ATOM   2681 HG23 THR A 311      19.868   7.117   8.368  0.00 30.00      C2   H  
ATOM   2682  N   ALA A 312      23.817   4.635  10.731  1.00102.84      C2   N  
ATOM   2683  CA  ALA A 312      24.793   4.270  11.809  1.00104.37      C2   C  
ATOM   2684  C   ALA A 312      24.087   3.719  13.021  1.00109.14      C2   C  
ATOM   2685  O   ALA A 312      24.333   4.146  14.148  1.00 84.43      C2   O  
ATOM   2686  CB  ALA A 312      25.851   5.264  12.145  1.00 88.89      C2   C  
ATOM   2687  H   ALA A 312      23.559   3.802  10.220  0.00102.84      C2   H  
ATOM   2688  HA  ALA A 312      25.423   3.471  11.416  0.00104.37      C2   H  
ATOM   2689  HB1 ALA A 312      25.393   6.156  12.574  0.00 88.89      C2   H  
ATOM   2690  HB2 ALA A 312      26.490   5.148  13.020  0.00 88.89      C2   H  
ATOM   2691  HB3 ALA A 312      26.540   5.526  11.343  0.00 88.89      C2   H  
ATOM   2692  N   GLY A 313      23.286   2.702  12.754  1.00 96.11      C2   N  
ATOM   2693  CA  GLY A 313      22.541   1.872  13.668  1.00 85.17      C2   C  
ATOM   2694  C   GLY A 313      21.090   2.403  13.677  1.00100.78      C2   C  
ATOM   2695  O   GLY A 313      20.872   3.582  13.649  1.00101.23      C2   O  
ATOM   2696  H   GLY A 313      23.136   2.601  11.761  0.00 96.11      C2   H  
ATOM   2697  HA2 GLY A 313      22.539   0.879  13.218  0.00 85.17      C2   H  
ATOM   2698  HA3 GLY A 313      23.043   1.685  14.616  0.00 85.17      C2   H  
ATOM   2699  N   GLY A 314      20.136   1.536  13.963  1.00 95.49      C2   N  
ATOM   2700  CA  GLY A 314      18.813   1.937  14.470  1.00 87.32      C2   C  
ATOM   2701  C   GLY A 314      17.820   2.159  13.251  1.00 87.28      C2   C  
ATOM   2702  O   GLY A 314      16.599   1.850  13.324  1.00 81.29      C2   O  
ATOM   2703  H   GLY A 314      20.272   0.535  14.006  0.00 95.49      C2   H  
ATOM   2704  HA2 GLY A 314      18.306   1.146  15.023  0.00 87.32      C2   H  
ATOM   2705  HA3 GLY A 314      18.802   2.850  15.065  0.00 87.32      C2   H  
ATOM   2706  N   PHE A 315      18.380   2.724  12.164  1.00 91.41      C2   N  
ATOM   2707  CA  PHE A 315      17.576   3.051  10.962  1.00 85.61      C2   C  
ATOM   2708  C   PHE A 315      16.652   4.214  11.273  1.00 97.69      C2   C  
ATOM   2709  O   PHE A 315      15.418   4.127  11.278  1.00 93.35      C2   O  
ATOM   2710  CB  PHE A 315      16.824   1.795  10.253  1.00 30.00      C2   C  
ATOM   2711  CG  PHE A 315      17.653   0.709   9.582  1.00 30.00      C2   C  
ATOM   2712  CD1 PHE A 315      17.964  -0.516  10.241  1.00 30.00      C2   C  
ATOM   2713  CD2 PHE A 315      18.258   1.060   8.325  1.00 30.00      C2   C  
ATOM   2714  CE1 PHE A 315      18.882  -1.328   9.620  1.00 30.00      C2   C  
ATOM   2715  CE2 PHE A 315      19.219   0.207   7.838  1.00 30.00      C2   C  
ATOM   2716  CZ  PHE A 315      19.486  -0.986   8.410  1.00 30.00      C2   C  
ATOM   2717  H   PHE A 315      19.381   2.856  12.147  0.00 91.41      C2   H  
ATOM   2718  HA  PHE A 315      18.218   3.403  10.155  0.00 85.61      C2   H  
ATOM   2719  HB2 PHE A 315      16.195   1.248  10.956  0.00 30.00      C2   H  
ATOM   2720  HB3 PHE A 315      16.134   2.184   9.504  0.00 30.00      C2   H  
ATOM   2721  HD1 PHE A 315      17.605  -0.716  11.240  0.00 30.00      C2   H  
ATOM   2722  HD2 PHE A 315      18.084   2.056   7.945  0.00 30.00      C2   H  
ATOM   2723  HE1 PHE A 315      19.180  -2.138  10.270  0.00 30.00      C2   H  
ATOM   2724  HE2 PHE A 315      19.682   0.459   6.897  0.00 30.00      C2   H  
ATOM   2725  HZ  PHE A 315      20.241  -1.692   8.093  0.00 30.00      C2   H  
ATOM   2726  N   GLN A 316      17.318   5.250  11.744  1.00149.96      C2   N  
ATOM   2727  CA  GLN A 316      16.841   6.546  12.387  1.00157.85      C2   C  
ATOM   2728  C   GLN A 316      15.774   7.322  11.563  1.00160.44      C2   C  
ATOM   2729  O   GLN A 316      14.991   7.987  12.172  1.00157.34      C2   O  
ATOM   2730  CB  GLN A 316      18.041   7.493  12.678  1.00161.90      C2   C  
ATOM   2731  CG  GLN A 316      19.005   6.862  13.705  1.00171.87      C2   C  
ATOM   2732  CD  GLN A 316      20.347   7.514  13.928  1.00175.12      C2   C  
ATOM   2733  NE2 GLN A 316      20.383   8.517  14.742  1.00178.02      C2   N  
ATOM   2734  OE1 GLN A 316      21.331   7.259  13.235  1.00176.39      C2   O  
ATOM   2735  H   GLN A 316      18.323   5.155  11.698  0.00149.96      C2   H  
ATOM   2736  HA  GLN A 316      16.463   6.321  13.384  0.00157.85      C2   H  
ATOM   2737  HB2 GLN A 316      18.609   7.868  11.826  0.00161.90      C2   H  
ATOM   2738  HB3 GLN A 316      17.636   8.393  13.140  0.00161.90      C2   H  
ATOM   2739  HG2 GLN A 316      18.484   6.688  14.647  0.00171.87      C2   H  
ATOM   2740  HG3 GLN A 316      19.233   5.902  13.242  0.00171.87      C2   H  
ATOM   2741 HE21 GLN A 316      19.749   8.459  15.526  0.00178.02      C2   H  
ATOM   2742 HE22 GLN A 316      21.271   8.937  14.977  0.00178.02      C2   H  
ATOM   2743  N   GLN A 317      15.805   7.144  10.214  1.00161.79      C2   N  
ATOM   2744  CA  GLN A 317      14.737   7.497   9.338  1.00156.29      C2   C  
ATOM   2745  C   GLN A 317      13.361   7.087   9.933  1.00157.97      C2   C  
ATOM   2746  O   GLN A 317      12.389   7.829   9.927  1.00152.74      C2   O  
ATOM   2747  CB  GLN A 317      14.773   6.787   7.937  0.00  0.00      C2   C  
ATOM   2748  CG  GLN A 317      16.070   7.014   7.135  0.00  0.00      C2   C  
ATOM   2749  CD  GLN A 317      17.028   5.889   7.175  0.00  0.00      C2   C  
ATOM   2750  NE2 GLN A 317      17.876   5.785   6.130  0.00  0.00      C2   N  
ATOM   2751  OE1 GLN A 317      17.022   5.068   8.093  0.00  0.00      C2   O  
ATOM   2752  H   GLN A 317      16.487   6.493   9.851  0.00161.79      C2   H  
ATOM   2753  HA  GLN A 317      14.677   8.582   9.247  0.00156.29      C2   H  
ATOM   2754  HB2 GLN A 317      14.561   5.724   8.060  0.00  0.00      C2   H  
ATOM   2755  HB3 GLN A 317      13.977   7.211   7.325  0.00  0.00      C2   H  
ATOM   2756  HG2 GLN A 317      15.764   7.319   6.135  0.00  0.00      C2   H  
ATOM   2757  HG3 GLN A 317      16.611   7.924   7.396  0.00  0.00      C2   H  
ATOM   2758 HE21 GLN A 317      17.840   6.312   5.268  0.00  0.00      C2   H  
ATOM   2759 HE22 GLN A 317      18.539   5.027   6.056  0.00  0.00      C2   H  
ATOM   2760  N   LEU A 318      13.263   5.904  10.516  1.00161.20      C2   N  
ATOM   2761  CA  LEU A 318      11.948   5.321  10.925  1.00152.85      C2   C  
ATOM   2762  C   LEU A 318      11.312   6.093  12.129  1.00150.56      C2   C  
ATOM   2763  O   LEU A 318      10.174   5.770  12.503  1.00145.18      C2   O  
ATOM   2764  CB  LEU A 318      12.000   3.773  11.211  0.00  0.00      C2   C  
ATOM   2765  CG  LEU A 318      12.520   2.953   9.994  0.00  0.00      C2   C  
ATOM   2766  CD1 LEU A 318      12.982   1.543  10.372  0.00  0.00      C2   C  
ATOM   2767  CD2 LEU A 318      11.683   3.010   8.759  0.00  0.00      C2   C  
ATOM   2768  H   LEU A 318      14.042   5.264  10.578  0.00161.20      C2   H  
ATOM   2769  HA  LEU A 318      11.196   5.454  10.145  0.00152.85      C2   H  
ATOM   2770  HB2 LEU A 318      12.567   3.585  12.123  0.00  0.00      C2   H  
ATOM   2771  HB3 LEU A 318      11.001   3.393  11.430  0.00  0.00      C2   H  
ATOM   2772  HG  LEU A 318      13.438   3.427   9.647  0.00  0.00      C2   H  
ATOM   2773 HD11 LEU A 318      13.162   1.457  11.443  0.00  0.00      C2   H  
ATOM   2774 HD12 LEU A 318      12.079   0.940  10.275  0.00  0.00      C2   H  
ATOM   2775 HD13 LEU A 318      13.811   1.112   9.810  0.00  0.00      C2   H  
ATOM   2776 HD21 LEU A 318      12.019   3.846   8.147  0.00  0.00      C2   H  
ATOM   2777 HD22 LEU A 318      11.905   2.063   8.265  0.00  0.00      C2   H  
ATOM   2778 HD23 LEU A 318      10.619   3.008   8.996  0.00  0.00      C2   H  
ATOM   2779  N   LEU A 319      12.014   7.128  12.600  1.00158.34      C2   N  
ATOM   2780  CA  LEU A 319      11.596   7.928  13.757  1.00149.41      C2   C  
ATOM   2781  C   LEU A 319      11.526   9.440  13.400  1.00151.49      C2   C  
ATOM   2782  O   LEU A 319      11.079  10.196  14.270  1.00142.57      C2   O  
ATOM   2783  CB  LEU A 319      12.542   7.700  14.957  1.00145.97      C2   C  
ATOM   2784  CG  LEU A 319      12.842   6.229  15.352  1.00151.93      C2   C  
ATOM   2785  CD1 LEU A 319      14.075   6.033  16.134  1.00149.16      C2   C  
ATOM   2786  CD2 LEU A 319      11.508   5.549  15.864  1.00155.06      C2   C  
ATOM   2787  H   LEU A 319      12.858   7.393  12.112  0.00158.34      C2   H  
ATOM   2788  HA  LEU A 319      10.587   7.610  14.019  0.00149.41      C2   H  
ATOM   2789  HB2 LEU A 319      13.519   8.173  14.848  0.00145.97      C2   H  
ATOM   2790  HB3 LEU A 319      12.056   8.124  15.835  0.00145.97      C2   H  
ATOM   2791  HG  LEU A 319      13.036   5.767  14.384  0.00151.93      C2   H  
ATOM   2792 HD11 LEU A 319      14.906   5.731  15.497  0.00149.16      C2   H  
ATOM   2793 HD12 LEU A 319      14.254   6.850  16.833  0.00149.16      C2   H  
ATOM   2794 HD13 LEU A 319      13.967   5.179  16.803  0.00149.16      C2   H  
ATOM   2795 HD21 LEU A 319      10.748   6.265  16.177  0.00155.06      C2   H  
ATOM   2796 HD22 LEU A 319      10.951   5.039  15.079  0.00155.06      C2   H  
ATOM   2797 HD23 LEU A 319      11.744   4.943  16.739  0.00155.06      C2   H  
ATOM   2798  N   LEU A 320      11.841   9.760  12.118  1.00163.07      C2   N  
ATOM   2799  CA  LEU A 320      11.977  11.078  11.576  1.00160.64      C2   C  
ATOM   2800  C   LEU A 320      11.035  11.371  10.421  1.00153.49      C2   C  
ATOM   2801  O   LEU A 320      10.431  12.411  10.404  1.00161.27      C2   O  
ATOM   2802  CB  LEU A 320      13.435  11.318  11.022  1.00157.45      C2   C  
ATOM   2803  CG  LEU A 320      14.519  11.423  12.070  1.00149.75      C2   C  
ATOM   2804  CD1 LEU A 320      15.890  11.079  11.434  1.00149.19      C2   C  
ATOM   2805  CD2 LEU A 320      14.482  12.823  12.730  1.00139.93      C2   C  
ATOM   2806  H   LEU A 320      12.158   9.051  11.471  0.00163.07      C2   H  
ATOM   2807  HA  LEU A 320      11.756  11.863  12.301  0.00160.64      C2   H  
ATOM   2808  HB2 LEU A 320      13.656  10.621  10.214  0.00157.45      C2   H  
ATOM   2809  HB3 LEU A 320      13.406  12.351  10.676  0.00157.45      C2   H  
ATOM   2810  HG  LEU A 320      14.324  10.700  12.862  0.00149.75      C2   H  
ATOM   2811 HD11 LEU A 320      16.394  10.256  11.944  0.00149.19      C2   H  
ATOM   2812 HD12 LEU A 320      15.913  10.917  10.356  0.00149.19      C2   H  
ATOM   2813 HD13 LEU A 320      16.571  11.929  11.456  0.00149.19      C2   H  
ATOM   2814 HD21 LEU A 320      15.481  13.199  12.955  0.00139.93      C2   H  
ATOM   2815 HD22 LEU A 320      13.907  13.550  12.158  0.00139.93      C2   H  
ATOM   2816 HD23 LEU A 320      14.089  12.802  13.746  0.00139.93      C2   H  
ATOM   2817  N   GLU A 321      10.970  10.430   9.470  1.00130.03      C2   N  
ATOM   2818  CA  GLU A 321      10.104  10.540   8.269  1.00120.06      C2   C  
ATOM   2819  C   GLU A 321       8.731   9.856   8.478  1.00118.10      C2   C  
ATOM   2820  O   GLU A 321       8.643   8.724   8.792  1.00122.20      C2   O  
ATOM   2821  CB  GLU A 321      10.747   9.816   7.034  1.00125.29      C2   C  
ATOM   2822  CG  GLU A 321      12.231  10.156   6.881  1.00121.10      C2   C  
ATOM   2823  CD  GLU A 321      12.453  11.577   6.428  1.00132.90      C2   C  
ATOM   2824  OE1 GLU A 321      13.567  12.107   6.654  1.00132.94      C2   O  
ATOM   2825  OE2 GLU A 321      11.441  12.204   6.031  1.00132.85      C2   O  
ATOM   2826  H   GLU A 321      11.290   9.477   9.563  0.00130.03      C2   H  
ATOM   2827  HA  GLU A 321       9.976  11.574   7.950  0.00120.06      C2   H  
ATOM   2828  HB2 GLU A 321      10.776   8.734   7.156  0.00125.29      C2   H  
ATOM   2829  HB3 GLU A 321      10.183  10.068   6.136  0.00125.29      C2   H  
ATOM   2830  HG2 GLU A 321      12.694   9.992   7.854  0.00121.10      C2   H  
ATOM   2831  HG3 GLU A 321      12.658   9.463   6.156  0.00121.10      C2   H  
ATOM   2832  N   PRO A 322       7.653  10.608   8.294  1.00111.83      C2   N  
ATOM   2833  CA  PRO A 322       6.291  10.247   8.720  1.00115.14      C2   C  
ATOM   2834  C   PRO A 322       5.724   8.917   8.182  1.00 99.89      C2   C  
ATOM   2835  O   PRO A 322       5.107   8.237   9.005  1.00 97.13      C2   O  
ATOM   2836  CB  PRO A 322       5.468  11.507   8.501  1.00 99.61      C2   C  
ATOM   2837  CG  PRO A 322       6.201  12.236   7.412  1.00103.93      C2   C  
ATOM   2838  CD  PRO A 322       7.627  11.843   7.517  1.00110.53      C2   C  
ATOM   2839  HA  PRO A 322       6.395  10.101   9.794  0.00115.14      C2   H  
ATOM   2840  HB2 PRO A 322       4.416  11.378   8.247  0.00 99.61      C2   H  
ATOM   2841  HB3 PRO A 322       5.425  12.171   9.365  0.00 99.61      C2   H  
ATOM   2842  HG2 PRO A 322       5.809  11.809   6.489  0.00103.93      C2   H  
ATOM   2843  HG3 PRO A 322       6.121  13.322   7.409  0.00103.93      C2   H  
ATOM   2844  HD2 PRO A 322       8.026  11.722   6.510  0.00110.53      C2   H  
ATOM   2845  HD3 PRO A 322       8.243  12.678   7.852  0.00110.53      C2   H  
ATOM   2846  N   MET A 323       5.853   8.631   6.896  1.00 94.16      C2   N  
ATOM   2847  CA  MET A 323       5.262   7.411   6.364  1.00 91.69      C2   C  
ATOM   2848  C   MET A 323       6.220   6.150   6.378  1.00 97.08      C2   C  
ATOM   2849  O   MET A 323       5.768   4.986   6.400  1.00 94.61      C2   O  
ATOM   2850  CB  MET A 323       4.745   7.746   4.911  1.00 88.52      C2   C  
ATOM   2851  CG  MET A 323       3.970   6.641   4.180  1.00105.21      C2   C  
ATOM   2852  SD  MET A 323       2.412   6.134   4.977  1.00123.17      C2   S  
ATOM   2853  CE  MET A 323       2.173   4.511   4.310  1.00 98.11      C2   C  
ATOM   2854  H   MET A 323       6.479   9.095   6.252  0.00 94.16      C2   H  
ATOM   2855  HA  MET A 323       4.399   7.119   6.962  0.00 91.69      C2   H  
ATOM   2856  HB2 MET A 323       4.003   8.503   5.165  0.00 88.52      C2   H  
ATOM   2857  HB3 MET A 323       5.580   8.073   4.291  0.00 88.52      C2   H  
ATOM   2858  HG2 MET A 323       3.806   7.046   3.181  0.00105.21      C2   H  
ATOM   2859  HG3 MET A 323       4.554   5.735   4.023  0.00105.21      C2   H  
ATOM   2860  HE1 MET A 323       2.981   3.793   4.445  0.00 98.11      C2   H  
ATOM   2861  HE2 MET A 323       1.279   3.998   4.663  0.00 98.11      C2   H  
ATOM   2862  HE3 MET A 323       1.849   4.639   3.277  0.00 98.11      C2   H  
ATOM   2863  N   LEU A 324       7.529   6.364   6.376  1.00 98.31      C2   N  
ATOM   2864  CA  LEU A 324       8.473   5.386   6.890  1.00 88.09      C2   C  
ATOM   2865  C   LEU A 324       8.260   4.894   8.339  1.00 88.69      C2   C  
ATOM   2866  O   LEU A 324       7.966   3.701   8.584  1.00 97.27      C2   O  
ATOM   2867  CB  LEU A 324       9.985   5.689   6.488  1.00103.10      C2   C  
ATOM   2868  CG  LEU A 324      10.218   6.477   5.161  1.00104.11      C2   C  
ATOM   2869  CD1 LEU A 324      11.668   6.942   5.057  1.00 99.46      C2   C  
ATOM   2870  CD2 LEU A 324       9.898   5.745   3.929  1.00114.15      C2   C  
ATOM   2871  H   LEU A 324       7.837   7.326   6.403  0.00 98.31      C2   H  
ATOM   2872  HA  LEU A 324       8.157   4.521   6.305  0.00 88.09      C2   H  
ATOM   2873  HB2 LEU A 324      10.318   6.358   7.281  0.00103.10      C2   H  
ATOM   2874  HB3 LEU A 324      10.618   4.801   6.467  0.00103.10      C2   H  
ATOM   2875  HG  LEU A 324       9.636   7.388   5.025  0.00104.11      C2   H  
ATOM   2876 HD11 LEU A 324      11.702   8.017   4.879  0.00 99.46      C2   H  
ATOM   2877 HD12 LEU A 324      12.210   6.742   5.981  0.00 99.46      C2   H  
ATOM   2878 HD13 LEU A 324      12.122   6.514   4.163  0.00 99.46      C2   H  
ATOM   2879 HD21 LEU A 324       8.823   5.772   3.747  0.00114.15      C2   H  
ATOM   2880 HD22 LEU A 324      10.439   6.145   3.070  0.00114.15      C2   H  
ATOM   2881 HD23 LEU A 324      10.151   4.692   4.047  0.00114.15      C2   H  
ATOM   2882  N   LYS A 325       8.117   5.914   9.229  1.00 86.20      C2   N  
ATOM   2883  CA  LYS A 325       7.682   5.791  10.627  1.00 91.63      C2   C  
ATOM   2884  C   LYS A 325       6.280   5.104  10.723  1.00 79.54      C2   C  
ATOM   2885  O   LYS A 325       6.089   4.400  11.693  1.00 79.47      C2   O  
ATOM   2886  CB  LYS A 325       7.702   7.187  11.311  1.00 92.53      C2   C  
ATOM   2887  CG  LYS A 325       7.193   7.179  12.751  1.00103.96      C2   C  
ATOM   2888  CD  LYS A 325       7.506   8.446  13.610  1.00117.26      C2   C  
ATOM   2889  CE  LYS A 325       6.550   9.654  13.295  1.00108.26      C2   C  
ATOM   2890  NZ  LYS A 325       6.520  10.732  14.290  1.00124.15      C2   N  
ATOM   2891  H   LYS A 325       8.274   6.856   8.901  0.00 86.20      C2   H  
ATOM   2892  HA  LYS A 325       8.455   5.156  11.060  0.00 91.63      C2   H  
ATOM   2893  HB2 LYS A 325       8.677   7.661  11.196  0.00 92.53      C2   H  
ATOM   2894  HB3 LYS A 325       7.085   7.815  10.669  0.00 92.53      C2   H  
ATOM   2895  HG2 LYS A 325       6.105   7.131  12.804  0.00103.96      C2   H  
ATOM   2896  HG3 LYS A 325       7.709   6.323  13.188  0.00103.96      C2   H  
ATOM   2897  HD2 LYS A 325       7.413   8.065  14.626  0.00117.26      C2   H  
ATOM   2898  HD3 LYS A 325       8.550   8.701  13.429  0.00117.26      C2   H  
ATOM   2899  HE2 LYS A 325       6.816   9.974  12.288  0.00108.26      C2   H  
ATOM   2900  HE3 LYS A 325       5.541   9.241  13.298  0.00108.26      C2   H  
ATOM   2901  HZ1 LYS A 325       6.101  10.403  15.148  0.00124.15      C2   H  
ATOM   2902  HZ2 LYS A 325       7.460  11.092  14.365  0.00124.15      C2   H  
ATOM   2903  HZ3 LYS A 325       5.876  11.436  13.958  0.00124.15      C2   H  
ATOM   2904  N   PHE A 326       5.288   5.299   9.810  1.00 78.22      C2   N  
ATOM   2905  CA  PHE A 326       3.928   4.726   9.959  1.00 75.08      C2   C  
ATOM   2906  C   PHE A 326       4.017   3.197   9.671  1.00 74.10      C2   C  
ATOM   2907  O   PHE A 326       3.493   2.356  10.381  1.00 79.34      C2   O  
ATOM   2908  CB  PHE A 326       3.009   5.522   8.903  1.00 59.26      C2   C  
ATOM   2909  CG  PHE A 326       1.526   5.385   9.102  1.00 66.98      C2   C  
ATOM   2910  CD1 PHE A 326       0.765   6.130  10.048  1.00 76.83      C2   C  
ATOM   2911  CD2 PHE A 326       0.858   4.306   8.441  1.00 71.59      C2   C  
ATOM   2912  CE1 PHE A 326      -0.589   5.813  10.180  1.00 82.65      C2   C  
ATOM   2913  CE2 PHE A 326      -0.507   3.981   8.650  1.00 70.50      C2   C  
ATOM   2914  CZ  PHE A 326      -1.273   4.805   9.436  1.00 74.63      C2   C  
ATOM   2915  H   PHE A 326       5.458   5.946   9.054  0.00 78.22      C2   H  
ATOM   2916  HA  PHE A 326       3.622   4.852  10.998  0.00 75.08      C2   H  
ATOM   2917  HB2 PHE A 326       3.230   6.586   9.000  0.00 59.26      C2   H  
ATOM   2918  HB3 PHE A 326       3.231   5.181   7.893  0.00 59.26      C2   H  
ATOM   2919  HD1 PHE A 326       1.216   6.974  10.548  0.00 76.83      C2   H  
ATOM   2920  HD2 PHE A 326       1.393   3.679   7.743  0.00 71.59      C2   H  
ATOM   2921  HE1 PHE A 326      -1.170   6.393  10.880  0.00 82.65      C2   H  
ATOM   2922  HE2 PHE A 326      -0.929   3.118   8.159  0.00 70.50      C2   H  
ATOM   2923  HZ  PHE A 326      -2.341   4.704   9.567  0.00 74.63      C2   H  
ATOM   2924  N   HIE A 327       4.760   2.771   8.603  1.00 78.84      C2   N  
ATOM   2925  CA  HIE A 327       5.277   1.409   8.415  1.00 74.03      C2   C  
ATOM   2926  C   HIE A 327       5.971   0.720   9.670  1.00 66.56      C2   C  
ATOM   2927  O   HIE A 327       5.971  -0.521   9.726  1.00 74.10      C2   O  
ATOM   2928  CB  HIE A 327       6.199   1.266   7.167  1.00 71.96      C2   C  
ATOM   2929  CG  HIE A 327       5.422   0.999   5.870  1.00 64.14      C2   C  
ATOM   2930  CD2 HIE A 327       4.807   1.986   5.136  1.00 62.23      C2   C  
ATOM   2931  ND1 HIE A 327       5.127  -0.295   5.320  1.00 61.37      C2   N  
ATOM   2932  CE1 HIE A 327       4.364  -0.007   4.255  1.00 58.33      C2   C  
ATOM   2933  NE2 HIE A 327       4.303   1.321   4.024  1.00 63.00      C2   N  
ATOM   2934  H   HIE A 327       5.200   3.464   8.014  0.00 78.84      C2   H  
ATOM   2935  HA  HIE A 327       4.369   0.816   8.317  0.00 74.03      C2   H  
ATOM   2936  HB2 HIE A 327       6.705   2.228   7.082  0.00 71.96      C2   H  
ATOM   2937  HB3 HIE A 327       6.992   0.533   7.316  0.00 71.96      C2   H  
ATOM   2938  HD2 HIE A 327       4.832   3.058   5.263  0.00 62.23      C2   H  
ATOM   2939  HE1 HIE A 327       3.977  -0.773   3.600  0.00 58.33      C2   H  
ATOM   2940  HE2 HIE A 327       3.763   1.649   3.236  0.00 63.00      C2   H  
ATOM   2941  N   TYR A 328       6.601   1.522  10.504  1.00 73.26      C2   N  
ATOM   2942  CA  TYR A 328       7.465   1.098  11.563  1.00 79.12      C2   C  
ATOM   2943  C   TYR A 328       6.504   0.902  12.764  1.00 78.68      C2   C  
ATOM   2944  O   TYR A 328       6.559  -0.218  13.284  1.00 83.30      C2   O  
ATOM   2945  CB  TYR A 328       8.581   2.067  11.909  1.00 80.02      C2   C  
ATOM   2946  CG  TYR A 328       9.675   1.596  12.856  1.00 87.45      C2   C  
ATOM   2947  CD1 TYR A 328      10.577   0.508  12.610  1.00 82.74      C2   C  
ATOM   2948  CD2 TYR A 328       9.734   2.311  14.029  1.00 79.40      C2   C  
ATOM   2949  CE1 TYR A 328      11.529   0.162  13.613  1.00 80.27      C2   C  
ATOM   2950  CE2 TYR A 328      10.617   1.918  15.054  1.00 82.18      C2   C  
ATOM   2951  CZ  TYR A 328      11.468   0.798  14.852  1.00 83.65      C2   C  
ATOM   2952  OH  TYR A 328      12.451   0.544  15.773  1.00 86.26      C2   O  
ATOM   2953  H   TYR A 328       6.416   2.501  10.340  0.00 73.26      C2   H  
ATOM   2954  HA  TYR A 328       7.938   0.156  11.284  0.00 79.12      C2   H  
ATOM   2955  HB2 TYR A 328       8.944   2.522  10.988  0.00 80.02      C2   H  
ATOM   2956  HB3 TYR A 328       8.052   2.924  12.322  0.00 80.02      C2   H  
ATOM   2957  HD1 TYR A 328      10.524  -0.129  11.739  0.00 82.74      C2   H  
ATOM   2958  HD2 TYR A 328       9.044   3.136  14.132  0.00 79.40      C2   H  
ATOM   2959  HE1 TYR A 328      12.290  -0.600  13.533  0.00 80.27      C2   H  
ATOM   2960  HE2 TYR A 328      10.723   2.488  15.966  0.00 82.18      C2   H  
ATOM   2961  HH  TYR A 328      12.292   0.868  16.663  0.00 86.26      C2   H  
ATOM   2962  N   MET A 329       5.626   1.817  13.131  1.00 83.25      C2   N  
ATOM   2963  CA  MET A 329       4.487   1.737  14.129  1.00 67.97      C2   C  
ATOM   2964  C   MET A 329       3.453   0.623  13.898  1.00 80.73      C2   C  
ATOM   2965  O   MET A 329       3.195  -0.145  14.823  1.00 86.26      C2   O  
ATOM   2966  CB  MET A 329       3.837   3.095  14.118  1.00 72.85      C2   C  
ATOM   2967  CG  MET A 329       4.688   4.248  14.613  1.00 83.92      C2   C  
ATOM   2968  SD  MET A 329       5.482   3.941  16.211  1.00161.76      C2   S  
ATOM   2969  CE  MET A 329       4.042   3.962  17.175  1.00103.13      C2   C  
ATOM   2970  H   MET A 329       5.588   2.658  12.574  0.00 83.25      C2   H  
ATOM   2971  HA  MET A 329       4.876   1.497  15.118  0.00 67.97      C2   H  
ATOM   2972  HB2 MET A 329       3.646   3.286  13.061  0.00 72.85      C2   H  
ATOM   2973  HB3 MET A 329       2.901   3.013  14.671  0.00 72.85      C2   H  
ATOM   2974  HG2 MET A 329       5.507   4.202  13.896  0.00 83.92      C2   H  
ATOM   2975  HG3 MET A 329       4.141   5.190  14.634  0.00 83.92      C2   H  
ATOM   2976  HE1 MET A 329       3.385   4.711  16.731  0.00103.13      C2   H  
ATOM   2977  HE2 MET A 329       3.647   2.947  17.131  0.00103.13      C2   H  
ATOM   2978  HE3 MET A 329       4.247   4.211  18.217  0.00103.13      C2   H  
ATOM   2979  N   LEU A 330       3.001   0.421  12.654  1.00 64.28      C2   N  
ATOM   2980  CA  LEU A 330       2.194  -0.695  12.282  1.00 71.59      C2   C  
ATOM   2981  C   LEU A 330       2.972  -2.035  12.616  1.00 74.61      C2   C  
ATOM   2982  O   LEU A 330       2.321  -3.059  12.893  1.00 71.76      C2   O  
ATOM   2983  CB  LEU A 330       1.620  -0.595  10.825  1.00 70.70      C2   C  
ATOM   2984  CG  LEU A 330       0.142  -0.991  10.587  1.00 72.52      C2   C  
ATOM   2985  CD1 LEU A 330      -0.509  -0.244   9.385  1.00 73.34      C2   C  
ATOM   2986  CD2 LEU A 330       0.040  -2.522  10.397  1.00 68.72      C2   C  
ATOM   2987  H   LEU A 330       3.280   0.985  11.865  0.00 64.28      C2   H  
ATOM   2988  HA  LEU A 330       1.382  -0.759  13.007  0.00 71.59      C2   H  
ATOM   2989  HB2 LEU A 330       1.667   0.436  10.473  0.00 70.70      C2   H  
ATOM   2990  HB3 LEU A 330       2.324  -1.028  10.114  0.00 70.70      C2   H  
ATOM   2991  HG  LEU A 330      -0.383  -0.743  11.508  0.00 72.52      C2   H  
ATOM   2992 HD11 LEU A 330      -1.427  -0.732   9.058  0.00 73.34      C2   H  
ATOM   2993 HD12 LEU A 330      -0.820   0.788   9.554  0.00 73.34      C2   H  
ATOM   2994 HD13 LEU A 330       0.198  -0.121   8.564  0.00 73.34      C2   H  
ATOM   2995 HD21 LEU A 330      -0.831  -2.674   9.759  0.00 68.72      C2   H  
ATOM   2996 HD22 LEU A 330       0.932  -2.993   9.983  0.00 68.72      C2   H  
ATOM   2997 HD23 LEU A 330      -0.298  -2.916  11.354  0.00 68.72      C2   H  
ATOM   2998  N   LYS A 331       4.281  -2.049  12.311  1.00 73.72      C2   N  
ATOM   2999  CA  LYS A 331       5.162  -3.215  12.553  1.00 80.63      C2   C  
ATOM   3000  C   LYS A 331       5.449  -3.449  14.011  1.00 83.42      C2   C  
ATOM   3001  O   LYS A 331       5.269  -4.543  14.477  1.00 71.92      C2   O  
ATOM   3002  CB  LYS A 331       6.357  -3.079  11.638  1.00 60.78      C2   C  
ATOM   3003  CG  LYS A 331       7.354  -4.221  11.638  1.00 62.17      C2   C  
ATOM   3004  CD  LYS A 331       6.809  -5.582  11.201  1.00 69.93      C2   C  
ATOM   3005  CE  LYS A 331       6.055  -5.585   9.815  1.00 55.27      C2   C  
ATOM   3006  NZ  LYS A 331       5.558  -6.984   9.364  1.00 71.71      C2   N  
ATOM   3007  H   LYS A 331       4.648  -1.163  11.992  0.00 73.72      C2   H  
ATOM   3008  HA  LYS A 331       4.659  -4.095  12.152  0.00 80.63      C2   H  
ATOM   3009  HB2 LYS A 331       5.983  -3.094  10.615  0.00 60.78      C2   H  
ATOM   3010  HB3 LYS A 331       6.896  -2.148  11.813  0.00 60.78      C2   H  
ATOM   3011  HG2 LYS A 331       8.209  -4.012  10.993  0.00 62.17      C2   H  
ATOM   3012  HG3 LYS A 331       7.779  -4.413  12.624  0.00 62.17      C2   H  
ATOM   3013  HD2 LYS A 331       7.715  -6.162  11.024  0.00 69.93      C2   H  
ATOM   3014  HD3 LYS A 331       6.199  -6.026  11.989  0.00 69.93      C2   H  
ATOM   3015  HE2 LYS A 331       5.357  -4.759   9.679  0.00 55.27      C2   H  
ATOM   3016  HE3 LYS A 331       6.848  -5.211   9.167  0.00 55.27      C2   H  
ATOM   3017  HZ1 LYS A 331       4.906  -7.254  10.086  0.00 71.71      C2   H  
ATOM   3018  HZ2 LYS A 331       5.049  -6.907   8.495  0.00 71.71      C2   H  
ATOM   3019  HZ3 LYS A 331       6.301  -7.662   9.456  0.00 71.71      C2   H  
ATOM   3020  N   LYS A 332       5.803  -2.397  14.809  1.00 88.24      C2   N  
ATOM   3021  CA  LYS A 332       5.859  -2.558  16.246  1.00 71.87      C2   C  
ATOM   3022  C   LYS A 332       4.566  -2.970  16.919  1.00 80.97      C2   C  
ATOM   3023  O   LYS A 332       4.579  -3.532  18.053  1.00 74.36      C2   O  
ATOM   3024  CB  LYS A 332       6.426  -1.207  16.873  1.00 72.38      C2   C  
ATOM   3025  CG  LYS A 332       8.013  -1.079  16.733  1.00 95.95      C2   C  
ATOM   3026  CD  LYS A 332       8.885  -2.005  17.699  1.00101.83      C2   C  
ATOM   3027  CE  LYS A 332      10.287  -1.463  18.100  1.00107.80      C2   C  
ATOM   3028  NZ  LYS A 332      10.931  -2.304  19.040  1.00120.81      C2   N  
ATOM   3029  H   LYS A 332       6.035  -1.473  14.475  0.00 88.24      C2   H  
ATOM   3030  HA  LYS A 332       6.564  -3.341  16.523  0.00 71.87      C2   H  
ATOM   3031  HB2 LYS A 332       5.945  -0.317  16.471  0.00 72.38      C2   H  
ATOM   3032  HB3 LYS A 332       6.075  -1.182  17.905  0.00 72.38      C2   H  
ATOM   3033  HG2 LYS A 332       8.324  -1.289  15.710  0.00 95.95      C2   H  
ATOM   3034  HG3 LYS A 332       8.333  -0.047  16.876  0.00 95.95      C2   H  
ATOM   3035  HD2 LYS A 332       8.372  -2.170  18.646  0.00101.83      C2   H  
ATOM   3036  HD3 LYS A 332       8.855  -3.010  17.276  0.00101.83      C2   H  
ATOM   3037  HE2 LYS A 332      10.941  -1.293  17.244  0.00107.80      C2   H  
ATOM   3038  HE3 LYS A 332      10.128  -0.517  18.616  0.00107.80      C2   H  
ATOM   3039  HZ1 LYS A 332      11.815  -1.902  19.318  0.00120.81      C2   H  
ATOM   3040  HZ2 LYS A 332      10.370  -2.350  19.879  0.00120.81      C2   H  
ATOM   3041  HZ3 LYS A 332      11.126  -3.172  18.561  0.00120.81      C2   H  
ATOM   3042  N   LEU A 333       3.409  -2.778  16.214  1.00 82.76      C2   N  
ATOM   3043  CA  LEU A 333       2.090  -3.310  16.768  1.00 69.58      C2   C  
ATOM   3044  C   LEU A 333       2.043  -4.805  16.629  1.00 68.88      C2   C  
ATOM   3045  O   LEU A 333       1.095  -5.371  17.196  1.00 74.00      C2   O  
ATOM   3046  CB  LEU A 333       0.883  -2.779  16.017  1.00 69.94      C2   C  
ATOM   3047  CG  LEU A 333       0.376  -1.485  16.667  1.00 71.67      C2   C  
ATOM   3048  CD1 LEU A 333      -0.298  -0.456  15.703  1.00 71.14      C2   C  
ATOM   3049  CD2 LEU A 333      -0.406  -1.658  17.978  1.00 75.28      C2   C  
ATOM   3050  H   LEU A 333       3.411  -2.281  15.334  0.00 82.76      C2   H  
ATOM   3051  HA  LEU A 333       1.984  -3.185  17.846  0.00 69.58      C2   H  
ATOM   3052  HB2 LEU A 333       1.142  -2.423  15.019  0.00 69.94      C2   H  
ATOM   3053  HB3 LEU A 333       0.032  -3.453  16.113  0.00 69.94      C2   H  
ATOM   3054  HG  LEU A 333       1.297  -1.008  17.003  0.00 71.67      C2   H  
ATOM   3055 HD11 LEU A 333      -1.287  -0.031  15.877  0.00 71.14      C2   H  
ATOM   3056 HD12 LEU A 333       0.331   0.433  15.653  0.00 71.14      C2   H  
ATOM   3057 HD13 LEU A 333      -0.326  -0.792  14.666  0.00 71.14      C2   H  
ATOM   3058 HD21 LEU A 333      -0.279  -0.795  18.632  0.00 75.28      C2   H  
ATOM   3059 HD22 LEU A 333      -1.444  -1.399  17.767  0.00 75.28      C2   H  
ATOM   3060 HD23 LEU A 333      -0.257  -2.629  18.449  0.00 75.28      C2   H  
ATOM   3061  N   GLN A 334       2.878  -5.459  15.865  1.00 74.28      C2   N  
ATOM   3062  CA  GLN A 334       2.965  -6.948  15.607  1.00 73.05      C2   C  
ATOM   3063  C   GLN A 334       1.676  -7.699  15.381  1.00 63.40      C2   C  
ATOM   3064  O   GLN A 334       1.343  -8.667  16.009  1.00 79.77      C2   O  
ATOM   3065  CB  GLN A 334       3.794  -7.620  16.697  1.00 75.77      C2   C  
ATOM   3066  CG  GLN A 334       5.311  -7.325  16.671  1.00 91.41      C2   C  
ATOM   3067  CD  GLN A 334       5.948  -7.800  15.419  1.00 84.48      C2   C  
ATOM   3068  NE2 GLN A 334       6.870  -7.043  14.830  1.00 91.61      C2   N  
ATOM   3069  OE1 GLN A 334       5.672  -8.880  14.909  1.00 90.98      C2   O  
ATOM   3070  H   GLN A 334       3.589  -4.977  15.333  0.00 74.28      C2   H  
ATOM   3071  HA  GLN A 334       3.429  -6.972  14.620  0.00 73.05      C2   H  
ATOM   3072  HB2 GLN A 334       3.408  -7.295  17.663  0.00 75.77      C2   H  
ATOM   3073  HB3 GLN A 334       3.636  -8.699  16.733  0.00 75.77      C2   H  
ATOM   3074  HG2 GLN A 334       5.479  -6.259  16.820  0.00 91.41      C2   H  
ATOM   3075  HG3 GLN A 334       5.716  -7.883  17.516  0.00 91.41      C2   H  
ATOM   3076 HE21 GLN A 334       7.039  -6.060  14.994  0.00 91.61      C2   H  
ATOM   3077 HE22 GLN A 334       7.355  -7.412  14.024  0.00 91.61      C2   H  
ATOM   3078  N   LEU A 335       0.822  -7.159  14.492  1.00 74.49      C2   N  
ATOM   3079  CA  LEU A 335      -0.376  -7.847  13.943  1.00 73.39      C2   C  
ATOM   3080  C   LEU A 335      -0.062  -9.100  13.163  1.00 67.68      C2   C  
ATOM   3081  O   LEU A 335       0.915  -9.244  12.475  1.00 73.14      C2   O  
ATOM   3082  CB  LEU A 335      -1.204  -6.989  12.958  1.00 65.73      C2   C  
ATOM   3083  CG  LEU A 335      -2.024  -5.795  13.469  1.00 82.14      C2   C  
ATOM   3084  CD1 LEU A 335      -1.132  -4.578  13.846  1.00 66.95      C2   C  
ATOM   3085  CD2 LEU A 335      -3.270  -5.400  12.612  1.00 70.60      C2   C  
ATOM   3086  H   LEU A 335       1.327  -6.487  13.932  0.00 74.49      C2   H  
ATOM   3087  HA  LEU A 335      -0.983  -8.137  14.800  0.00 73.39      C2   H  
ATOM   3088  HB2 LEU A 335      -0.470  -6.699  12.206  0.00 65.73      C2   H  
ATOM   3089  HB3 LEU A 335      -1.879  -7.657  12.422  0.00 65.73      C2   H  
ATOM   3090  HG  LEU A 335      -2.498  -6.036  14.420  0.00 82.14      C2   H  
ATOM   3091 HD11 LEU A 335      -1.613  -3.907  14.559  0.00 66.95      C2   H  
ATOM   3092 HD12 LEU A 335      -0.152  -4.864  14.230  0.00 66.95      C2   H  
ATOM   3093 HD13 LEU A 335      -0.837  -4.049  12.940  0.00 66.95      C2   H  
ATOM   3094 HD21 LEU A 335      -4.235  -5.856  12.831  0.00 70.60      C2   H  
ATOM   3095 HD22 LEU A 335      -3.624  -4.396  12.844  0.00 70.60      C2   H  
ATOM   3096 HD23 LEU A 335      -3.041  -5.365  11.547  0.00 70.60      C2   H  
ATOM   3097  N   HIS A 336      -0.929 -10.115  13.326  1.00 75.35      C2   N  
ATOM   3098  CA  HIS A 336      -0.822 -11.491  12.712  1.00 71.97      C2   C  
ATOM   3099  C   HIS A 336      -1.524 -11.619  11.353  1.00 77.70      C2   C  
ATOM   3100  O   HIS A 336      -2.114 -10.623  10.876  1.00 76.77      C2   O  
ATOM   3101  CB  HIS A 336      -1.411 -12.504  13.759  1.00 78.62      C2   C  
ATOM   3102  CG  HIS A 336      -0.831 -12.428  15.149  1.00 80.32      C2   C  
ATOM   3103  CD2 HIS A 336       0.327 -12.906  15.627  1.00 85.24      C2   C  
ATOM   3104  ND1 HIS A 336      -1.441 -11.678  16.166  1.00 83.97      C2   N  
ATOM   3105  CE1 HIS A 336      -0.690 -11.881  17.282  1.00 84.99      C2   C  
ATOM   3106  NE2 HIS A 336       0.418 -12.650  16.994  1.00 76.54      C2   N  
ATOM   3107  H   HIS A 336      -1.748  -9.964  13.897  0.00 75.35      C2   H  
ATOM   3108  HA  HIS A 336       0.231 -11.749  12.595  0.00 71.97      C2   H  
ATOM   3109  HB2 HIS A 336      -2.488 -12.364  13.843  0.00 78.62      C2   H  
ATOM   3110  HB3 HIS A 336      -1.160 -13.511  13.426  0.00 78.62      C2   H  
ATOM   3111  HD1 HIS A 336      -2.304 -11.172  16.030  0.00 83.97      C2   H  
ATOM   3112  HD2 HIS A 336       1.142 -13.353  15.077  0.00 85.24      C2   H  
ATOM   3113  HE1 HIS A 336      -0.976 -11.507  18.254  0.00 84.99      C2   H  
ATOM   3114  N   GLU A 337      -1.395 -12.761  10.645  1.00 76.66      C2   N  
ATOM   3115  CA  GLU A 337      -1.797 -12.889   9.283  1.00 77.49      C2   C  
ATOM   3116  C   GLU A 337      -3.339 -12.647   8.989  1.00 74.11      C2   C  
ATOM   3117  O   GLU A 337      -3.736 -11.977   8.037  1.00 74.39      C2   O  
ATOM   3118  CB  GLU A 337      -1.247 -14.238   8.742  1.00 72.47      C2   C  
ATOM   3119  CG  GLU A 337       0.277 -14.466   8.781  1.00 76.59      C2   C  
ATOM   3120  CD  GLU A 337       0.848 -15.683   8.106  1.00 95.98      C2   C  
ATOM   3121  OE1 GLU A 337       2.067 -15.727   8.219  1.00 81.40      C2   O  
ATOM   3122  OE2 GLU A 337       0.109 -16.475   7.481  1.00 96.91      C2   O  
ATOM   3123  H   GLU A 337      -0.976 -13.509  11.182  0.00 76.66      C2   H  
ATOM   3124  HA  GLU A 337      -1.295 -12.125   8.689  0.00 77.49      C2   H  
ATOM   3125  HB2 GLU A 337      -1.632 -15.037   9.376  0.00 72.47      C2   H  
ATOM   3126  HB3 GLU A 337      -1.697 -14.292   7.750  0.00 72.47      C2   H  
ATOM   3127  HG2 GLU A 337       0.775 -13.543   8.483  0.00 76.59      C2   H  
ATOM   3128  HG3 GLU A 337       0.659 -14.576   9.796  0.00 76.59      C2   H  
ATOM   3129  N   GLU A 338      -4.207 -13.169   9.866  1.00 76.74      C2   N  
ATOM   3130  CA  GLU A 338      -5.697 -12.952   9.865  1.00 58.78      C2   C  
ATOM   3131  C   GLU A 338      -6.038 -11.519  10.224  1.00 76.84      C2   C  
ATOM   3132  O   GLU A 338      -6.969 -10.987   9.632  1.00 63.03      C2   O  
ATOM   3133  CB  GLU A 338      -6.300 -13.912  10.892  1.00 70.14      C2   C  
ATOM   3134  CG  GLU A 338      -6.175 -15.421  10.598  1.00 77.22      C2   C  
ATOM   3135  CD  GLU A 338      -4.912 -16.018  11.079  1.00 76.56      C2   C  
ATOM   3136  OE1 GLU A 338      -4.791 -17.226  10.894  1.00 68.23      C2   O  
ATOM   3137  OE2 GLU A 338      -4.023 -15.349  11.696  1.00 89.82      C2   O  
ATOM   3138  H   GLU A 338      -3.830 -13.797  10.563  0.00 76.74      C2   H  
ATOM   3139  HA  GLU A 338      -6.057 -13.205   8.867  0.00 58.78      C2   H  
ATOM   3140  HB2 GLU A 338      -5.795 -13.570  11.796  0.00 70.14      C2   H  
ATOM   3141  HB3 GLU A 338      -7.363 -13.742  11.062  0.00 70.14      C2   H  
ATOM   3142  HG2 GLU A 338      -7.045 -15.759  11.162  0.00 77.22      C2   H  
ATOM   3143  HG3 GLU A 338      -6.313 -15.602   9.532  0.00 77.22      C2   H  
ATOM   3144  N   GLU A 339      -5.284 -10.909  11.167  1.00 68.40      C2   N  
ATOM   3145  CA  GLU A 339      -5.487  -9.551  11.681  1.00 62.89      C2   C  
ATOM   3146  C   GLU A 339      -5.023  -8.626  10.607  1.00 79.40      C2   C  
ATOM   3147  O   GLU A 339      -5.654  -7.579  10.547  1.00 74.48      C2   O  
ATOM   3148  CB  GLU A 339      -4.603  -9.325  12.973  1.00 65.07      C2   C  
ATOM   3149  CG  GLU A 339      -5.038 -10.311  14.107  1.00 72.19      C2   C  
ATOM   3150  CD  GLU A 339      -4.206 -10.259  15.378  1.00 85.53      C2   C  
ATOM   3151  OE1 GLU A 339      -4.526 -10.957  16.397  1.00 86.09      C2   O  
ATOM   3152  OE2 GLU A 339      -3.165  -9.534  15.392  1.00 87.10      C2   O  
ATOM   3153  H   GLU A 339      -4.390 -11.358  11.309  0.00 68.40      C2   H  
ATOM   3154  HA  GLU A 339      -6.504  -9.277  11.961  0.00 62.89      C2   H  
ATOM   3155  HB2 GLU A 339      -3.560  -9.448  12.679  0.00 65.07      C2   H  
ATOM   3156  HB3 GLU A 339      -4.668  -8.324  13.400  0.00 65.07      C2   H  
ATOM   3157  HG2 GLU A 339      -6.022 -10.028  14.482  0.00 72.19      C2   H  
ATOM   3158  HG3 GLU A 339      -5.073 -11.329  13.719  0.00 72.19      C2   H  
ATOM   3159  N   TYR A 340      -4.076  -8.974   9.756  1.00 81.31      C2   N  
ATOM   3160  CA  TYR A 340      -3.624  -8.156   8.613  1.00 70.96      C2   C  
ATOM   3161  C   TYR A 340      -4.725  -8.053   7.583  1.00 70.59      C2   C  
ATOM   3162  O   TYR A 340      -5.099  -6.939   7.274  1.00 65.14      C2   O  
ATOM   3163  CB  TYR A 340      -2.310  -8.630   8.077  1.00 56.95      C2   C  
ATOM   3164  CG  TYR A 340      -1.050  -7.801   8.429  1.00 70.81      C2   C  
ATOM   3165  CD1 TYR A 340      -0.776  -6.593   7.707  1.00 51.63      C2   C  
ATOM   3166  CD2 TYR A 340      -0.061  -8.338   9.259  1.00 55.38      C2   C  
ATOM   3167  CE1 TYR A 340       0.483  -6.011   7.747  1.00 58.48      C2   C  
ATOM   3168  CE2 TYR A 340       1.188  -7.719   9.351  1.00 60.84      C2   C  
ATOM   3169  CZ  TYR A 340       1.458  -6.589   8.555  1.00 82.15      C2   C  
ATOM   3170  OH  TYR A 340       2.636  -5.970   8.714  1.00 80.22      C2   O  
ATOM   3171  H   TYR A 340      -3.441  -9.682  10.096  0.00 81.31      C2   H  
ATOM   3172  HA  TYR A 340      -3.427  -7.159   9.006  0.00 70.96      C2   H  
ATOM   3173  HB2 TYR A 340      -2.133  -9.690   8.264  0.00 56.95      C2   H  
ATOM   3174  HB3 TYR A 340      -2.300  -8.528   6.992  0.00 56.95      C2   H  
ATOM   3175  HD1 TYR A 340      -1.548  -6.226   7.048  0.00 51.63      C2   H  
ATOM   3176  HD2 TYR A 340      -0.256  -9.143   9.953  0.00 55.38      C2   H  
ATOM   3177  HE1 TYR A 340       0.552  -5.013   7.339  0.00 58.48      C2   H  
ATOM   3178  HE2 TYR A 340       1.914  -8.255   9.944  0.00 60.84      C2   H  
ATOM   3179  HH  TYR A 340       2.610  -5.022   8.566  0.00 80.22      C2   H  
ATOM   3180  N   VAL A 341      -5.370  -9.158   7.167  1.00 58.35      C2   N  
ATOM   3181  CA  VAL A 341      -6.575  -9.175   6.318  1.00 67.03      C2   C  
ATOM   3182  C   VAL A 341      -7.883  -8.576   6.802  1.00 76.68      C2   C  
ATOM   3183  O   VAL A 341      -8.664  -8.087   6.002  1.00 76.41      C2   O  
ATOM   3184  CB  VAL A 341      -6.714 -10.543   5.656  1.00 74.45      C2   C  
ATOM   3185  CG1 VAL A 341      -7.359 -11.525   6.601  1.00 65.46      C2   C  
ATOM   3186  CG2 VAL A 341      -7.511 -10.390   4.333  1.00 87.77      C2   C  
ATOM   3187  H   VAL A 341      -5.153 -10.090   7.489  0.00 58.35      C2   H  
ATOM   3188  HA  VAL A 341      -6.317  -8.495   5.506  0.00 67.03      C2   H  
ATOM   3189  HB  VAL A 341      -5.746 -10.918   5.322  0.00 74.45      C2   H  
ATOM   3190 HG11 VAL A 341      -6.572 -11.883   7.267  0.00 65.46      C2   H  
ATOM   3191 HG12 VAL A 341      -8.190 -11.109   7.171  0.00 65.46      C2   H  
ATOM   3192 HG13 VAL A 341      -7.658 -12.378   5.992  0.00 65.46      C2   H  
ATOM   3193 HG21 VAL A 341      -8.509 -10.009   4.546  0.00 87.77      C2   H  
ATOM   3194 HG22 VAL A 341      -6.918  -9.767   3.664  0.00 87.77      C2   H  
ATOM   3195 HG23 VAL A 341      -7.490 -11.353   3.823  0.00 87.77      C2   H  
ATOM   3196  N   LEU A 342      -8.002  -8.435   8.151  1.00 78.80      C2   N  
ATOM   3197  CA  LEU A 342      -9.132  -7.809   8.800  1.00 72.98      C2   C  
ATOM   3198  C   LEU A 342      -9.006  -6.307   8.903  1.00 79.79      C2   C  
ATOM   3199  O   LEU A 342      -9.972  -5.579   9.008  1.00 64.33      C2   O  
ATOM   3200  CB  LEU A 342      -9.429  -8.396  10.196  1.00 69.99      C2   C  
ATOM   3201  CG  LEU A 342     -10.148  -9.851  10.080  1.00 71.56      C2   C  
ATOM   3202  CD1 LEU A 342      -9.856 -10.732  11.274  1.00 64.27      C2   C  
ATOM   3203  CD2 LEU A 342     -11.620  -9.667   9.742  1.00 65.03      C2   C  
ATOM   3204  H   LEU A 342      -7.414  -8.953   8.788  0.00 78.80      C2   H  
ATOM   3205  HA  LEU A 342     -10.039  -7.994   8.223  0.00 72.98      C2   H  
ATOM   3206  HB2 LEU A 342      -8.494  -8.486  10.750  0.00 69.99      C2   H  
ATOM   3207  HB3 LEU A 342     -10.124  -7.760  10.743  0.00 69.99      C2   H  
ATOM   3208  HG  LEU A 342      -9.588 -10.276   9.247  0.00 71.56      C2   H  
ATOM   3209 HD11 LEU A 342      -9.566 -11.715  10.901  0.00 64.27      C2   H  
ATOM   3210 HD12 LEU A 342      -9.055 -10.318  11.888  0.00 64.27      C2   H  
ATOM   3211 HD13 LEU A 342     -10.750 -10.840  11.888  0.00 64.27      C2   H  
ATOM   3212 HD21 LEU A 342     -11.922  -8.859   9.075  0.00 65.03      C2   H  
ATOM   3213 HD22 LEU A 342     -12.050 -10.638   9.498  0.00 65.03      C2   H  
ATOM   3214 HD23 LEU A 342     -12.138  -9.256  10.609  0.00 65.03      C2   H  
ATOM   3215  N   MET A 343      -7.747  -5.794   8.876  1.00 70.38      C2   N  
ATOM   3216  CA  MET A 343      -7.284  -4.435   8.712  1.00 73.16      C2   C  
ATOM   3217  C   MET A 343      -7.450  -3.977   7.215  1.00 70.44      C2   C  
ATOM   3218  O   MET A 343      -7.895  -2.836   7.008  1.00 86.74      C2   O  
ATOM   3219  CB  MET A 343      -5.910  -4.210   9.354  1.00 67.02      C2   C  
ATOM   3220  CG  MET A 343      -5.436  -2.785   9.672  1.00 79.45      C2   C  
ATOM   3221  SD  MET A 343      -3.872  -2.575  10.569  1.00 83.25      C2   S  
ATOM   3222  CE  MET A 343      -3.830  -0.772  10.861  1.00 58.71      C2   C  
ATOM   3223  H   MET A 343      -7.074  -6.524   9.054  0.00 70.38      C2   H  
ATOM   3224  HA  MET A 343      -7.971  -3.855   9.328  0.00 73.16      C2   H  
ATOM   3225  HB2 MET A 343      -5.744  -4.769  10.275  0.00 67.02      C2   H  
ATOM   3226  HB3 MET A 343      -5.226  -4.716   8.673  0.00 67.02      C2   H  
ATOM   3227  HG2 MET A 343      -5.420  -2.244   8.726  0.00 79.45      C2   H  
ATOM   3228  HG3 MET A 343      -6.141  -2.364  10.391  0.00 79.45      C2   H  
ATOM   3229  HE1 MET A 343      -2.864  -0.426  11.229  0.00 58.71      C2   H  
ATOM   3230  HE2 MET A 343      -3.842  -0.172   9.951  0.00 58.71      C2   H  
ATOM   3231  HE3 MET A 343      -4.630  -0.558  11.569  0.00 58.71      C2   H  
ATOM   3232  N   GLN A 344      -7.267  -4.832   6.213  1.00 65.22      C2   N  
ATOM   3233  CA  GLN A 344      -7.731  -4.597   4.831  1.00 76.80      C2   C  
ATOM   3234  C   GLN A 344      -9.267  -4.486   4.706  1.00 73.49      C2   C  
ATOM   3235  O   GLN A 344      -9.747  -3.640   3.963  1.00 70.73      C2   O  
ATOM   3236  CB  GLN A 344      -7.175  -5.644   3.809  1.00 63.85      C2   C  
ATOM   3237  CG  GLN A 344      -5.673  -5.761   3.807  1.00 64.82      C2   C  
ATOM   3238  CD  GLN A 344      -5.250  -6.886   2.908  1.00 69.91      C2   C  
ATOM   3239  NE2 GLN A 344      -4.242  -7.680   3.256  1.00 74.97      C2   N  
ATOM   3240  OE1 GLN A 344      -5.872  -7.034   1.898  1.00 66.42      C2   O  
ATOM   3241  H   GLN A 344      -6.963  -5.776   6.405  0.00 65.22      C2   H  
ATOM   3242  HA  GLN A 344      -7.427  -3.629   4.433  0.00 76.80      C2   H  
ATOM   3243  HB2 GLN A 344      -7.620  -6.569   4.178  0.00 63.85      C2   H  
ATOM   3244  HB3 GLN A 344      -7.599  -5.522   2.812  0.00 63.85      C2   H  
ATOM   3245  HG2 GLN A 344      -5.211  -4.864   3.395  0.00 64.82      C2   H  
ATOM   3246  HG3 GLN A 344      -5.178  -5.849   4.774  0.00 64.82      C2   H  
ATOM   3247 HE21 GLN A 344      -3.692  -7.513   4.087  0.00 74.97      C2   H  
ATOM   3248 HE22 GLN A 344      -4.149  -8.590   2.828  0.00 74.97      C2   H  
ATOM   3249  N   ALA A 345     -10.072  -5.349   5.376  1.00 62.99      C2   N  
ATOM   3250  CA  ALA A 345     -11.539  -5.362   5.428  1.00 66.07      C2   C  
ATOM   3251  C   ALA A 345     -12.130  -4.028   5.880  1.00 66.50      C2   C  
ATOM   3252  O   ALA A 345     -12.959  -3.447   5.200  1.00 66.30      C2   O  
ATOM   3253  CB  ALA A 345     -12.026  -6.531   6.254  1.00 72.38      C2   C  
ATOM   3254  H   ALA A 345      -9.676  -6.198   5.753  0.00 62.99      C2   H  
ATOM   3255  HA  ALA A 345     -11.978  -5.517   4.442  0.00 66.07      C2   H  
ATOM   3256  HB1 ALA A 345     -12.609  -6.271   7.137  0.00 72.38      C2   H  
ATOM   3257  HB2 ALA A 345     -12.709  -7.067   5.594  0.00 72.38      C2   H  
ATOM   3258  HB3 ALA A 345     -11.239  -7.202   6.599  0.00 72.38      C2   H  
ATOM   3259  N   ILE A 346     -11.698  -3.535   7.080  1.00 63.26      C2   N  
ATOM   3260  CA  ILE A 346     -12.025  -2.256   7.650  1.00 74.18      C2   C  
ATOM   3261  C   ILE A 346     -11.503  -1.029   6.829  1.00 72.81      C2   C  
ATOM   3262  O   ILE A 346     -12.049   0.077   6.886  1.00 63.74      C2   O  
ATOM   3263  CB  ILE A 346     -11.712  -2.157   9.198  1.00 72.14      C2   C  
ATOM   3264  CG1 ILE A 346     -12.593  -3.132   9.954  1.00 65.35      C2   C  
ATOM   3265  CG2 ILE A 346     -11.813  -0.719   9.824  1.00 63.08      C2   C  
ATOM   3266  CD1 ILE A 346     -12.171  -3.284  11.423  1.00 82.13      C2   C  
ATOM   3267  H   ILE A 346     -10.917  -4.024   7.495  0.00 63.26      C2   H  
ATOM   3268  HA  ILE A 346     -13.103  -2.120   7.572  0.00 74.18      C2   H  
ATOM   3269  HB  ILE A 346     -10.672  -2.405   9.407  0.00 72.14      C2   H  
ATOM   3270 HG12 ILE A 346     -13.639  -2.827   9.909  0.00 65.35      C2   H  
ATOM   3271 HG13 ILE A 346     -12.520  -4.109   9.476  0.00 65.35      C2   H  
ATOM   3272 HG21 ILE A 346     -11.457  -0.621  10.850  0.00 63.08      C2   H  
ATOM   3273 HG22 ILE A 346     -11.222   0.037   9.307  0.00 63.08      C2   H  
ATOM   3274 HG23 ILE A 346     -12.849  -0.383   9.877  0.00 63.08      C2   H  
ATOM   3275 HD11 ILE A 346     -12.835  -2.709  12.070  0.00 82.13      C2   H  
ATOM   3276 HD12 ILE A 346     -12.140  -4.334  11.711  0.00 82.13      C2   H  
ATOM   3277 HD13 ILE A 346     -11.164  -2.913  11.611  0.00 82.13      C2   H  
ATOM   3278  N   SER A 347     -10.473  -1.313   6.003  1.00 74.78      C2   N  
ATOM   3279  CA  SER A 347     -10.034  -0.301   4.995  1.00 77.62      C2   C  
ATOM   3280  C   SER A 347     -10.977  -0.288   3.774  1.00 71.49      C2   C  
ATOM   3281  O   SER A 347     -11.350   0.783   3.371  1.00 66.12      C2   O  
ATOM   3282  CB  SER A 347      -8.553  -0.573   4.654  1.00 62.75      C2   C  
ATOM   3283  OG  SER A 347      -7.865   0.332   3.789  1.00 78.56      C2   O  
ATOM   3284  H   SER A 347     -10.117  -2.245   6.158  0.00 74.78      C2   H  
ATOM   3285  HA  SER A 347     -10.032   0.696   5.438  0.00 77.62      C2   H  
ATOM   3286  HB2 SER A 347      -7.996  -0.459   5.585  0.00 62.75      C2   H  
ATOM   3287  HB3 SER A 347      -8.345  -1.589   4.319  0.00 62.75      C2   H  
ATOM   3288  HG  SER A 347      -7.877   1.206   4.186  0.00 78.56      C2   H  
ATOM   3289  N   LEU A 348     -11.397  -1.492   3.313  1.00 66.06      C2   N  
ATOM   3290  CA  LEU A 348     -12.162  -1.723   2.106  1.00 67.62      C2   C  
ATOM   3291  C   LEU A 348     -13.601  -1.202   2.234  1.00 78.60      C2   C  
ATOM   3292  O   LEU A 348     -14.022  -0.240   1.565  1.00 73.87      C2   O  
ATOM   3293  CB  LEU A 348     -12.002  -3.195   1.684  1.00 65.65      C2   C  
ATOM   3294  CG  LEU A 348     -12.834  -3.574   0.411  1.00 81.39      C2   C  
ATOM   3295  CD1 LEU A 348     -12.513  -2.719  -0.870  1.00 64.27      C2   C  
ATOM   3296  CD2 LEU A 348     -12.666  -4.969   0.006  1.00 77.80      C2   C  
ATOM   3297  H   LEU A 348     -11.009  -2.370   3.624  0.00 66.06      C2   H  
ATOM   3298  HA  LEU A 348     -11.607  -1.056   1.447  0.00 67.62      C2   H  
ATOM   3299  HB2 LEU A 348     -10.950  -3.331   1.434  0.00 65.65      C2   H  
ATOM   3300  HB3 LEU A 348     -12.331  -3.943   2.405  0.00 65.65      C2   H  
ATOM   3301  HG  LEU A 348     -13.892  -3.453   0.649  0.00 81.39      C2   H  
ATOM   3302 HD11 LEU A 348     -12.260  -3.310  -1.750  0.00 64.27      C2   H  
ATOM   3303 HD12 LEU A 348     -13.430  -2.187  -1.125  0.00 64.27      C2   H  
ATOM   3304 HD13 LEU A 348     -11.656  -2.073  -0.682  0.00 64.27      C2   H  
ATOM   3305 HD21 LEU A 348     -11.624  -5.208  -0.205  0.00 77.80      C2   H  
ATOM   3306 HD22 LEU A 348     -12.940  -5.733   0.733  0.00 77.80      C2   H  
ATOM   3307 HD23 LEU A 348     -13.320  -5.253  -0.819  0.00 77.80      C2   H  
ATOM   3308  N   PHE A 349     -14.361  -1.901   3.127  1.00 67.87      C2   N  
ATOM   3309  CA  PHE A 349     -15.696  -1.526   3.486  1.00 75.85      C2   C  
ATOM   3310  C   PHE A 349     -15.610  -0.337   4.465  1.00 86.11      C2   C  
ATOM   3311  O   PHE A 349     -15.211  -0.539   5.581  1.00 85.40      C2   O  
ATOM   3312  CB  PHE A 349     -16.353  -2.755   4.170  1.00 71.42      C2   C  
ATOM   3313  CG  PHE A 349     -16.749  -3.942   3.236  1.00 76.15      C2   C  
ATOM   3314  CD1 PHE A 349     -18.097  -4.219   2.965  1.00 82.20      C2   C  
ATOM   3315  CD2 PHE A 349     -15.819  -4.768   2.623  1.00 81.42      C2   C  
ATOM   3316  CE1 PHE A 349     -18.425  -5.075   1.972  1.00 82.30      C2   C  
ATOM   3317  CE2 PHE A 349     -16.160  -5.827   1.836  1.00 75.01      C2   C  
ATOM   3318  CZ  PHE A 349     -17.477  -5.939   1.432  1.00 78.04      C2   C  
ATOM   3319  H   PHE A 349     -13.818  -2.490   3.743  0.00 67.87      C2   H  
ATOM   3320  HA  PHE A 349     -16.300  -1.355   2.595  0.00 75.85      C2   H  
ATOM   3321  HB2 PHE A 349     -15.626  -3.192   4.853  0.00 71.42      C2   H  
ATOM   3322  HB3 PHE A 349     -17.191  -2.244   4.643  0.00 71.42      C2   H  
ATOM   3323  HD1 PHE A 349     -18.800  -3.520   3.391  0.00 82.20      C2   H  
ATOM   3324  HD2 PHE A 349     -14.778  -4.504   2.743  0.00 81.42      C2   H  
ATOM   3325  HE1 PHE A 349     -19.474  -5.331   1.948  0.00 82.30      C2   H  
ATOM   3326  HE2 PHE A 349     -15.359  -6.407   1.401  0.00 75.01      C2   H  
ATOM   3327  HZ  PHE A 349     -17.644  -6.793   0.792  0.00 78.04      C2   H  
ATOM   3328  N   SER A 350     -15.824   0.867   3.934  1.00 76.15      C2   N  
ATOM   3329  CA  SER A 350     -15.530   2.075   4.614  1.00 75.71      C2   C  
ATOM   3330  C   SER A 350     -16.559   3.084   4.055  1.00 90.79      C2   C  
ATOM   3331  O   SER A 350     -16.674   3.207   2.838  1.00 91.22      C2   O  
ATOM   3332  CB  SER A 350     -14.044   2.337   4.305  1.00 73.56      C2   C  
ATOM   3333  OG  SER A 350     -13.740   2.453   2.925  1.00 89.05      C2   O  
ATOM   3334  H   SER A 350     -15.961   0.943   2.937  0.00 76.15      C2   H  
ATOM   3335  HA  SER A 350     -15.730   1.949   5.679  0.00 75.71      C2   H  
ATOM   3336  HB2 SER A 350     -13.772   3.264   4.812  0.00 73.56      C2   H  
ATOM   3337  HB3 SER A 350     -13.424   1.627   4.850  0.00 73.56      C2   H  
ATOM   3338  HG  SER A 350     -13.639   1.632   2.437  0.00 89.05      C2   H  
ATOM   3339  N   PRO A 351     -17.453   3.673   4.907  1.00 91.83      C2   N  
ATOM   3340  CA  PRO A 351     -18.562   4.488   4.357  1.00 96.98      C2   C  
ATOM   3341  C   PRO A 351     -18.110   5.754   3.625  1.00 92.17      C2   C  
ATOM   3342  O   PRO A 351     -18.528   5.955   2.464  1.00108.23      C2   O  
ATOM   3343  CB  PRO A 351     -19.425   4.721   5.559  1.00 90.38      C2   C  
ATOM   3344  CG  PRO A 351     -18.642   4.359   6.788  1.00 88.81      C2   C  
ATOM   3345  CD  PRO A 351     -17.562   3.405   6.327  1.00 91.85      C2   C  
ATOM   3346  HA  PRO A 351     -19.111   3.892   3.627  0.00 96.98      C2   H  
ATOM   3347  HB2 PRO A 351     -19.967   5.642   5.769  0.00 90.38      C2   H  
ATOM   3348  HB3 PRO A 351     -20.187   3.944   5.613  0.00 90.38      C2   H  
ATOM   3349  HG2 PRO A 351     -18.160   5.240   7.212  0.00 88.81      C2   H  
ATOM   3350  HG3 PRO A 351     -19.182   3.959   7.646  0.00 88.81      C2   H  
ATOM   3351  HD2 PRO A 351     -16.614   3.564   6.839  0.00 91.85      C2   H  
ATOM   3352  HD3 PRO A 351     -17.918   2.408   6.591  0.00 91.85      C2   H  
ATOM   3353  N   ASP A 352     -17.287   6.561   4.281  1.00 92.48      C2   N  
ATOM   3354  CA  ASP A 352     -16.840   7.876   3.826  1.00 94.20      C2   C  
ATOM   3355  C   ASP A 352     -15.655   7.653   2.881  1.00 98.35      C2   C  
ATOM   3356  O   ASP A 352     -14.506   7.440   3.347  1.00100.73      C2   O  
ATOM   3357  CB  ASP A 352     -16.543   8.809   4.994  1.00113.03      C2   C  
ATOM   3358  CG  ASP A 352     -16.067  10.255   4.665  1.00122.30      C2   C  
ATOM   3359  OD1 ASP A 352     -17.006  11.031   4.232  1.00125.75      C2   O  
ATOM   3360  OD2 ASP A 352     -14.930  10.656   4.879  1.00133.57      C2   O  
ATOM   3361  H   ASP A 352     -17.088   6.390   5.255  0.00 92.48      C2   H  
ATOM   3362  HA  ASP A 352     -17.670   8.375   3.327  0.00 94.20      C2   H  
ATOM   3363  HB2 ASP A 352     -17.505   8.837   5.505  0.00113.03      C2   H  
ATOM   3364  HB3 ASP A 352     -15.857   8.385   5.728  0.00113.03      C2   H  
ATOM   3365  N   ARG A 353     -15.994   7.493   1.609  1.00105.48      C2   N  
ATOM   3366  CA  ARG A 353     -15.223   7.429   0.447  1.00 89.92      C2   C  
ATOM   3367  C   ARG A 353     -15.904   8.289  -0.710  1.00 86.95      C2   C  
ATOM   3368  O   ARG A 353     -17.114   8.535  -0.698  1.00 93.12      C2   O  
ATOM   3369  CB  ARG A 353     -15.226   5.950  -0.064  1.00 77.67      C2   C  
ATOM   3370  CG  ARG A 353     -14.261   5.139   0.847  1.00 88.96      C2   C  
ATOM   3371  CD  ARG A 353     -12.867   5.710   1.063  1.00 79.03      C2   C  
ATOM   3372  NE  ARG A 353     -12.207   4.801   2.071  1.00 71.52      C2   N  
ATOM   3373  CZ  ARG A 353     -10.943   4.808   2.583  1.00 72.11      C2   C  
ATOM   3374  NH1 ARG A 353     -10.038   5.629   1.996  1.00 62.60      C2   N  
ATOM   3375  NH2 ARG A 353     -10.623   3.942   3.549  1.00 66.33      C2   N  
ATOM   3376  H   ARG A 353     -16.996   7.382   1.557  0.00105.48      C2   H  
ATOM   3377  HA  ARG A 353     -14.228   7.790   0.705  0.00 89.92      C2   H  
ATOM   3378  HB2 ARG A 353     -16.260   5.604  -0.051  0.00 77.67      C2   H  
ATOM   3379  HB3 ARG A 353     -14.783   5.751  -1.040  0.00 77.67      C2   H  
ATOM   3380  HG2 ARG A 353     -14.832   5.170   1.776  0.00 88.96      C2   H  
ATOM   3381  HG3 ARG A 353     -14.277   4.118   0.464  0.00 88.96      C2   H  
ATOM   3382  HD2 ARG A 353     -12.394   5.823   0.087  0.00 79.03      C2   H  
ATOM   3383  HD3 ARG A 353     -12.895   6.664   1.590  0.00 79.03      C2   H  
ATOM   3384  HE  ARG A 353     -12.902   4.308   2.614  0.00 71.52      C2   H  
ATOM   3385 HH11 ARG A 353     -10.370   6.463   1.532  0.00 62.60      C2   H  
ATOM   3386 HH12 ARG A 353      -9.043   5.500   2.120  0.00 62.60      C2   H  
ATOM   3387 HH21 ARG A 353     -11.168   3.137   3.824  0.00 66.33      C2   H  
ATOM   3388 HH22 ARG A 353      -9.673   3.926   3.891  0.00 66.33      C2   H  
ATOM   3389  N   PRO A 354     -15.058   8.674  -1.648  1.00 93.51      C2   N  
ATOM   3390  CA  PRO A 354     -15.551   9.404  -2.891  1.00 85.72      C2   C  
ATOM   3391  C   PRO A 354     -16.725   8.651  -3.647  1.00 96.48      C2   C  
ATOM   3392  O   PRO A 354     -16.451   7.668  -4.322  1.00121.92      C2   O  
ATOM   3393  CB  PRO A 354     -14.296   9.286  -3.869  1.00 86.21      C2   C  
ATOM   3394  CG  PRO A 354     -13.376   8.351  -3.217  1.00 82.21      C2   C  
ATOM   3395  CD  PRO A 354     -13.653   8.528  -1.725  1.00 90.16      C2   C  
ATOM   3396  HA  PRO A 354     -15.806  10.452  -2.738  0.00 85.72      C2   H  
ATOM   3397  HB2 PRO A 354     -14.439   9.001  -4.912  0.00 86.21      C2   H  
ATOM   3398  HB3 PRO A 354     -13.701  10.196  -3.953  0.00 86.21      C2   H  
ATOM   3399  HG2 PRO A 354     -13.503   7.300  -3.478  0.00 82.21      C2   H  
ATOM   3400  HG3 PRO A 354     -12.343   8.558  -3.493  0.00 82.21      C2   H  
ATOM   3401  HD2 PRO A 354     -13.205   7.706  -1.164  0.00 90.16      C2   H  
ATOM   3402  HD3 PRO A 354     -13.287   9.445  -1.264  0.00 90.16      C2   H  
ATOM   3403  N   GLY A 355     -17.993   9.136  -3.522  1.00 86.83      C2   N  
ATOM   3404  CA  GLY A 355     -19.211   8.548  -4.074  1.00 91.87      C2   C  
ATOM   3405  C   GLY A 355     -19.867   7.766  -2.953  1.00103.65      C2   C  
ATOM   3406  O   GLY A 355     -19.933   8.237  -1.785  1.00110.34      C2   O  
ATOM   3407  H   GLY A 355     -18.188   9.946  -2.951  0.00 86.83      C2   H  
ATOM   3408  HA2 GLY A 355     -19.872   9.387  -4.290  0.00 91.87      C2   H  
ATOM   3409  HA3 GLY A 355     -19.204   7.955  -4.988  0.00 91.87      C2   H  
ATOM   3410  N   VAL A 356     -20.454   6.631  -3.225  1.00 99.16      C2   N  
ATOM   3411  CA  VAL A 356     -21.085   5.455  -2.392  1.00 88.74      C2   C  
ATOM   3412  C   VAL A 356     -22.387   5.910  -1.779  1.00 98.92      C2   C  
ATOM   3413  O   VAL A 356     -22.393   6.375  -0.673  1.00110.28      C2   O  
ATOM   3414  CB  VAL A 356     -20.097   4.929  -1.323  1.00 91.23      C2   C  
ATOM   3415  CG1 VAL A 356     -20.603   3.598  -0.742  1.00 91.29      C2   C  
ATOM   3416  CG2 VAL A 356     -18.751   4.687  -1.861  1.00 99.97      C2   C  
ATOM   3417  H   VAL A 356     -20.428   6.443  -4.217  0.00 99.16      C2   H  
ATOM   3418  HA  VAL A 356     -21.275   4.656  -3.110  0.00 88.74      C2   H  
ATOM   3419  HB  VAL A 356     -19.959   5.675  -0.541  0.00 91.23      C2   H  
ATOM   3420 HG11 VAL A 356     -21.678   3.523  -0.587  0.00 91.29      C2   H  
ATOM   3421 HG12 VAL A 356     -20.424   2.716  -1.356  0.00 91.29      C2   H  
ATOM   3422 HG13 VAL A 356     -20.168   3.357   0.228  0.00 91.29      C2   H  
ATOM   3423 HG21 VAL A 356     -18.165   5.606  -1.913  0.00 99.97      C2   H  
ATOM   3424 HG22 VAL A 356     -18.107   4.013  -1.296  0.00 99.97      C2   H  
ATOM   3425 HG23 VAL A 356     -18.857   4.268  -2.862  0.00 99.97      C2   H  
ATOM   3426  N   LEU A 357     -23.436   5.512  -2.514  1.00 95.83      C2   N  
ATOM   3427  CA  LEU A 357     -24.792   5.868  -2.183  1.00102.58      C2   C  
ATOM   3428  C   LEU A 357     -25.271   5.046  -0.964  1.00112.20      C2   C  
ATOM   3429  O   LEU A 357     -25.741   5.676  -0.027  1.00133.04      C2   O  
ATOM   3430  CB  LEU A 357     -25.765   5.874  -3.433  1.00112.55      C2   C  
ATOM   3431  CG  LEU A 357     -27.210   6.413  -3.232  1.00107.56      C2   C  
ATOM   3432  CD1 LEU A 357     -28.058   5.471  -2.398  1.00109.46      C2   C  
ATOM   3433  CD2 LEU A 357     -27.318   7.872  -2.635  1.00100.48      C2   C  
ATOM   3434  H   LEU A 357     -23.277   4.912  -3.311  0.00 95.83      C2   H  
ATOM   3435  HA  LEU A 357     -24.813   6.889  -1.804  0.00102.58      C2   H  
ATOM   3436  HB2 LEU A 357     -25.263   6.470  -4.196  0.00112.55      C2   H  
ATOM   3437  HB3 LEU A 357     -25.860   4.913  -3.940  0.00112.55      C2   H  
ATOM   3438  HG  LEU A 357     -27.618   6.367  -4.241  0.00107.56      C2   H  
ATOM   3439 HD11 LEU A 357     -27.850   5.597  -1.336  0.00109.46      C2   H  
ATOM   3440 HD12 LEU A 357     -29.109   5.691  -2.579  0.00109.46      C2   H  
ATOM   3441 HD13 LEU A 357     -27.838   4.444  -2.688  0.00109.46      C2   H  
ATOM   3442 HD21 LEU A 357     -27.821   8.032  -1.680  0.00100.48      C2   H  
ATOM   3443 HD22 LEU A 357     -26.349   8.313  -2.399  0.00100.48      C2   H  
ATOM   3444 HD23 LEU A 357     -27.824   8.500  -3.367  0.00100.48      C2   H  
ATOM   3445  N   GLN A 358     -25.000   3.787  -0.915  1.00104.13      C2   N  
ATOM   3446  CA  GLN A 358     -25.403   2.829   0.138  1.00108.24      C2   C  
ATOM   3447  C   GLN A 358     -24.331   2.742   1.273  1.00112.05      C2   C  
ATOM   3448  O   GLN A 358     -23.996   1.655   1.751  1.00106.87      C2   O  
ATOM   3449  CB  GLN A 358     -25.590   1.459  -0.486  1.00 97.54      C2   C  
ATOM   3450  CG  GLN A 358     -26.821   1.499  -1.373  1.00102.83      C2   C  
ATOM   3451  CD  GLN A 358     -27.542   0.120  -1.593  1.00113.29      C2   C  
ATOM   3452  NE2 GLN A 358     -28.381   0.083  -2.685  1.00117.38      C2   N  
ATOM   3453  OE1 GLN A 358     -27.298  -0.905  -0.929  1.00101.04      C2   O  
ATOM   3454  H   GLN A 358     -24.554   3.376  -1.723  0.00104.13      C2   H  
ATOM   3455  HA  GLN A 358     -26.308   3.117   0.673  0.00108.24      C2   H  
ATOM   3456  HB2 GLN A 358     -24.851   0.991  -1.136  0.00 97.54      C2   H  
ATOM   3457  HB3 GLN A 358     -25.665   0.678   0.270  0.00 97.54      C2   H  
ATOM   3458  HG2 GLN A 358     -27.632   2.100  -0.960  0.00102.83      C2   H  
ATOM   3459  HG3 GLN A 358     -26.450   1.887  -2.322  0.00102.83      C2   H  
ATOM   3460 HE21 GLN A 358     -28.503   0.906  -3.256  0.00117.38      C2   H  
ATOM   3461 HE22 GLN A 358     -28.905  -0.758  -2.879  0.00117.38      C2   H  
ATOM   3462  N   HIS A 359     -23.680   3.812   1.613  1.00113.03      C2   N  
ATOM   3463  CA  HIS A 359     -22.860   4.034   2.810  1.00115.38      C2   C  
ATOM   3464  C   HIS A 359     -23.272   3.596   4.259  1.00117.58      C2   C  
ATOM   3465  O   HIS A 359     -22.450   3.060   5.023  1.00108.61      C2   O  
ATOM   3466  CB  HIS A 359     -22.349   5.444   2.895  1.00119.76      C2   C  
ATOM   3467  CG  HIS A 359     -23.336   6.503   2.972  1.00129.91      C2   C  
ATOM   3468  CD2 HIS A 359     -23.891   7.301   3.992  1.00147.43      C2   C  
ATOM   3469  ND1 HIS A 359     -24.001   6.958   1.844  1.00139.43      C2   N  
ATOM   3470  CE1 HIS A 359     -24.960   7.821   2.213  1.00146.12      C2   C  
ATOM   3471  NE2 HIS A 359     -24.966   8.050   3.495  1.00151.56      C2   N  
ATOM   3472  H   HIS A 359     -24.053   4.655   1.202  0.00113.03      C2   H  
ATOM   3473  HA  HIS A 359     -21.992   3.412   2.593  0.00115.38      C2   H  
ATOM   3474  HB2 HIS A 359     -21.692   5.484   3.763  0.00119.76      C2   H  
ATOM   3475  HB3 HIS A 359     -21.734   5.596   2.007  0.00119.76      C2   H  
ATOM   3476  HD1 HIS A 359     -23.630   7.004   0.906  0.00139.43      C2   H  
ATOM   3477  HD2 HIS A 359     -23.560   7.334   5.018  0.00147.43      C2   H  
ATOM   3478  HE1 HIS A 359     -25.642   8.154   1.445  0.00146.12      C2   H  
ATOM   3479  N   ARG A 360     -24.562   3.668   4.595  1.00124.70      C2   N  
ATOM   3480  CA  ARG A 360     -25.233   3.267   5.802  1.00118.43      C2   C  
ATOM   3481  C   ARG A 360     -25.412   1.742   5.856  1.00104.10      C2   C  
ATOM   3482  O   ARG A 360     -25.625   1.174   6.935  1.00103.47      C2   O  
ATOM   3483  CB  ARG A 360     -26.473   4.058   6.171  1.00122.15      C2   C  
ATOM   3484  CG  ARG A 360     -26.406   5.535   6.032  1.00134.85      C2   C  
ATOM   3485  CD  ARG A 360     -27.735   6.382   6.226  1.00147.83      C2   C  
ATOM   3486  NE  ARG A 360     -28.532   6.291   4.989  1.00150.14      C2   N  
ATOM   3487  CZ  ARG A 360     -29.862   6.440   4.873  1.00146.90      C2   C  
ATOM   3488  NH1 ARG A 360     -30.708   6.622   5.847  1.00134.80      C2   N  
ATOM   3489  NH2 ARG A 360     -30.406   6.158   3.678  1.00145.73      C2   N  
ATOM   3490  H   ARG A 360     -25.199   4.012   3.890  0.00124.70      C2   H  
ATOM   3491  HA  ARG A 360     -24.559   3.474   6.631  0.00118.43      C2   H  
ATOM   3492  HB2 ARG A 360     -27.334   3.750   5.576  0.00122.15      C2   H  
ATOM   3493  HB3 ARG A 360     -26.861   3.757   7.144  0.00122.15      C2   H  
ATOM   3494  HG2 ARG A 360     -25.552   5.837   6.638  0.00134.85      C2   H  
ATOM   3495  HG3 ARG A 360     -26.054   5.742   5.022  0.00134.85      C2   H  
ATOM   3496  HD2 ARG A 360     -28.306   5.959   7.052  0.00147.83      C2   H  
ATOM   3497  HD3 ARG A 360     -27.558   7.413   6.532  0.00147.83      C2   H  
ATOM   3498  HE  ARG A 360     -28.023   6.298   4.116  0.00150.14      C2   H  
ATOM   3499 HH11 ARG A 360     -31.707   6.562   5.716  0.00134.80      C2   H  
ATOM   3500 HH12 ARG A 360     -30.305   6.942   6.716  0.00134.80      C2   H  
ATOM   3501 HH21 ARG A 360     -29.911   5.811   2.869  0.00145.73      C2   H  
ATOM   3502 HH22 ARG A 360     -31.403   6.104   3.531  0.00145.73      C2   H  
ATOM   3503  N   VAL A 361     -25.288   0.973   4.756  1.00 92.19      C2   N  
ATOM   3504  CA  VAL A 361     -25.250  -0.433   4.624  1.00 97.85      C2   C  
ATOM   3505  C   VAL A 361     -23.782  -0.912   4.763  1.00 91.66      C2   C  
ATOM   3506  O   VAL A 361     -23.576  -1.942   5.399  1.00 91.29      C2   O  
ATOM   3507  CB  VAL A 361     -25.792  -0.974   3.253  1.00 88.11      C2   C  
ATOM   3508  CG1 VAL A 361     -25.951  -2.527   3.162  1.00 78.66      C2   C  
ATOM   3509  CG2 VAL A 361     -27.077  -0.261   2.855  1.00 90.72      C2   C  
ATOM   3510  H   VAL A 361     -25.253   1.479   3.884  0.00 92.19      C2   H  
ATOM   3511  HA  VAL A 361     -25.753  -1.018   5.394  0.00 97.85      C2   H  
ATOM   3512  HB  VAL A 361     -25.071  -0.913   2.438  0.00 88.11      C2   H  
ATOM   3513 HG11 VAL A 361     -26.642  -2.832   3.947  0.00 78.66      C2   H  
ATOM   3514 HG12 VAL A 361     -26.442  -2.900   2.263  0.00 78.66      C2   H  
ATOM   3515 HG13 VAL A 361     -25.015  -3.079   3.254  0.00 78.66      C2   H  
ATOM   3516 HG21 VAL A 361     -27.652  -0.391   3.772  0.00 90.72      C2   H  
ATOM   3517 HG22 VAL A 361     -26.928   0.811   2.721  0.00 90.72      C2   H  
ATOM   3518 HG23 VAL A 361     -27.671  -0.637   2.023  0.00 90.72      C2   H  
ATOM   3519  N   VAL A 362     -22.836  -0.174   4.187  1.00 83.90      C2   N  
ATOM   3520  CA  VAL A 362     -21.342  -0.417   4.212  1.00 98.40      C2   C  
ATOM   3521  C   VAL A 362     -20.872  -0.336   5.652  1.00 95.69      C2   C  
ATOM   3522  O   VAL A 362     -20.176  -1.219   6.075  1.00 88.76      C2   O  
ATOM   3523  CB  VAL A 362     -20.438   0.388   3.158  1.00 86.17      C2   C  
ATOM   3524  CG1 VAL A 362     -18.894   0.108   3.270  1.00 79.25      C2   C  
ATOM   3525  CG2 VAL A 362     -20.864   0.133   1.689  1.00 93.29      C2   C  
ATOM   3526  H   VAL A 362     -23.072   0.704   3.747  0.00 83.90      C2   H  
ATOM   3527  HA  VAL A 362     -21.251  -1.491   4.045  0.00 98.40      C2   H  
ATOM   3528  HB  VAL A 362     -20.540   1.453   3.367  0.00 86.17      C2   H  
ATOM   3529 HG11 VAL A 362     -18.423   0.163   4.252  0.00 79.25      C2   H  
ATOM   3530 HG12 VAL A 362     -18.671  -0.880   2.868  0.00 79.25      C2   H  
ATOM   3531 HG13 VAL A 362     -18.313   0.853   2.728  0.00 79.25      C2   H  
ATOM   3532 HG21 VAL A 362     -20.888  -0.927   1.438  0.00 93.29      C2   H  
ATOM   3533 HG22 VAL A 362     -21.872   0.513   1.520  0.00 93.29      C2   H  
ATOM   3534 HG23 VAL A 362     -20.254   0.664   0.959  0.00 93.29      C2   H  
ATOM   3535  N   ASP A 363     -21.330   0.667   6.364  1.00101.29      C2   N  
ATOM   3536  CA  ASP A 363     -21.128   0.892   7.744  1.00 84.80      C2   C  
ATOM   3537  C   ASP A 363     -21.557  -0.314   8.669  1.00 83.08      C2   C  
ATOM   3538  O   ASP A 363     -20.932  -0.491   9.743  1.00 81.25      C2   O  
ATOM   3539  CB  ASP A 363     -21.949   2.092   8.182  1.00 93.45      C2   C  
ATOM   3540  CG  ASP A 363     -21.534   2.801   9.510  1.00105.12      C2   C  
ATOM   3541  OD1 ASP A 363     -22.388   3.562   9.933  1.00117.93      C2   O  
ATOM   3542  OD2 ASP A 363     -20.424   2.757  10.063  1.00120.34      C2   O  
ATOM   3543  H   ASP A 363     -21.775   1.432   5.877  0.00101.29      C2   H  
ATOM   3544  HA  ASP A 363     -20.062   0.976   7.949  0.00 84.80      C2   H  
ATOM   3545  HB2 ASP A 363     -21.918   2.924   7.480  0.00 93.45      C2   H  
ATOM   3546  HB3 ASP A 363     -22.987   1.763   8.253  0.00 93.45      C2   H  
ATOM   3547  N   GLN A 364     -22.524  -1.052   8.204  1.00 96.12      C2   N  
ATOM   3548  CA  GLN A 364     -23.075  -2.199   8.932  1.00 91.16      C2   C  
ATOM   3549  C   GLN A 364     -22.217  -3.419   8.773  1.00 87.64      C2   C  
ATOM   3550  O   GLN A 364     -21.891  -4.140   9.735  1.00 93.26      C2   O  
ATOM   3551  CB  GLN A 364     -24.547  -2.240   8.680  1.00 91.14      C2   C  
ATOM   3552  CG  GLN A 364     -25.460  -3.382   9.154  1.00111.72      C2   C  
ATOM   3553  CD  GLN A 364     -26.712  -3.627   8.269  1.00123.86      C2   C  
ATOM   3554  NE2 GLN A 364     -27.726  -4.136   8.923  1.00125.25      C2   N  
ATOM   3555  OE1 GLN A 364     -26.706  -3.444   7.046  1.00123.46      C2   O  
ATOM   3556  H   GLN A 364     -22.964  -0.802   7.330  0.00 96.12      C2   H  
ATOM   3557  HA  GLN A 364     -23.009  -1.931   9.986  0.00 91.16      C2   H  
ATOM   3558  HB2 GLN A 364     -24.919  -1.298   9.084  0.00 91.14      C2   H  
ATOM   3559  HB3 GLN A 364     -24.813  -2.067   7.637  0.00 91.14      C2   H  
ATOM   3560  HG2 GLN A 364     -24.873  -4.296   9.060  0.00111.72      C2   H  
ATOM   3561  HG3 GLN A 364     -25.735  -3.218  10.195  0.00111.72      C2   H  
ATOM   3562 HE21 GLN A 364     -27.714  -4.201   9.931  0.00125.25      C2   H  
ATOM   3563 HE22 GLN A 364     -28.633  -4.328   8.524  0.00125.25      C2   H  
ATOM   3564  N   LEU A 365     -21.659  -3.587   7.550  1.00 86.33      C2   N  
ATOM   3565  CA  LEU A 365     -20.841  -4.696   7.096  1.00 90.81      C2   C  
ATOM   3566  C   LEU A 365     -19.444  -4.522   7.731  1.00 89.97      C2   C  
ATOM   3567  O   LEU A 365     -18.751  -5.475   8.058  1.00 77.04      C2   O  
ATOM   3568  CB  LEU A 365     -20.766  -4.679   5.586  1.00 85.29      C2   C  
ATOM   3569  CG  LEU A 365     -22.171  -5.146   5.002  1.00 91.75      C2   C  
ATOM   3570  CD1 LEU A 365     -22.330  -4.721   3.527  1.00100.60      C2   C  
ATOM   3571  CD2 LEU A 365     -22.460  -6.671   5.053  1.00 83.57      C2   C  
ATOM   3572  H   LEU A 365     -22.012  -2.999   6.807  0.00 86.33      C2   H  
ATOM   3573  HA  LEU A 365     -21.185  -5.698   7.350  0.00 90.81      C2   H  
ATOM   3574  HB2 LEU A 365     -20.568  -3.691   5.169  0.00 85.29      C2   H  
ATOM   3575  HB3 LEU A 365     -19.985  -5.323   5.186  0.00 85.29      C2   H  
ATOM   3576  HG  LEU A 365     -22.898  -4.539   5.542  0.00 91.75      C2   H  
ATOM   3577 HD11 LEU A 365     -22.806  -3.742   3.491  0.00100.60      C2   H  
ATOM   3578 HD12 LEU A 365     -21.347  -4.654   3.058  0.00100.60      C2   H  
ATOM   3579 HD13 LEU A 365     -22.971  -5.429   3.001  0.00100.60      C2   H  
ATOM   3580 HD21 LEU A 365     -21.636  -7.176   4.548  0.00 83.57      C2   H  
ATOM   3581 HD22 LEU A 365     -22.451  -7.060   6.070  0.00 83.57      C2   H  
ATOM   3582 HD23 LEU A 365     -23.319  -7.030   4.486  0.00 83.57      C2   H  
ATOM   3583  N   GLN A 366     -18.998  -3.258   7.772  1.00 72.99      C2   N  
ATOM   3584  CA  GLN A 366     -17.754  -2.857   8.380  1.00 73.99      C2   C  
ATOM   3585  C   GLN A 366     -17.781  -3.132   9.914  1.00 92.22      C2   C  
ATOM   3586  O   GLN A 366     -16.774  -3.671  10.433  1.00 93.29      C2   O  
ATOM   3587  CB  GLN A 366     -17.384  -1.413   8.144  1.00 67.60      C2   C  
ATOM   3588  CG  GLN A 366     -16.004  -0.920   8.704  1.00 67.47      C2   C  
ATOM   3589  CD  GLN A 366     -15.833   0.587   8.453  1.00 76.42      C2   C  
ATOM   3590  NE2 GLN A 366     -14.638   1.128   8.264  1.00 76.10      C2   N  
ATOM   3591  OE1 GLN A 366     -16.706   1.428   8.680  1.00 82.26      C2   O  
ATOM   3592  H   GLN A 366     -19.512  -2.517   7.318  0.00 72.99      C2   H  
ATOM   3593  HA  GLN A 366     -16.946  -3.441   7.939  0.00 73.99      C2   H  
ATOM   3594  HB2 GLN A 366     -17.431  -1.319   7.060  0.00 67.60      C2   H  
ATOM   3595  HB3 GLN A 366     -18.166  -0.712   8.438  0.00 67.60      C2   H  
ATOM   3596  HG2 GLN A 366     -15.917  -1.099   9.776  0.00 67.47      C2   H  
ATOM   3597  HG3 GLN A 366     -15.190  -1.367   8.134  0.00 67.47      C2   H  
ATOM   3598 HE21 GLN A 366     -13.797   0.579   8.162  0.00 76.10      C2   H  
ATOM   3599 HE22 GLN A 366     -14.461   2.116   8.148  0.00 76.10      C2   H  
ATOM   3600  N   GLU A 367     -18.942  -2.908  10.543  1.00 88.94      C2   N  
ATOM   3601  CA  GLU A 367     -19.149  -3.123  11.963  1.00 78.67      C2   C  
ATOM   3602  C   GLU A 367     -18.977  -4.603  12.328  1.00 86.99      C2   C  
ATOM   3603  O   GLU A 367     -18.270  -4.906  13.279  1.00 76.88      C2   O  
ATOM   3604  CB  GLU A 367     -20.463  -2.518  12.390  1.00 89.43      C2   C  
ATOM   3605  CG  GLU A 367     -21.231  -3.104  13.639  1.00109.04      C2   C  
ATOM   3606  CD  GLU A 367     -22.290  -2.097  14.052  1.00127.54      C2   C  
ATOM   3607  OE1 GLU A 367     -23.486  -2.204  13.716  1.00131.84      C2   O  
ATOM   3608  OE2 GLU A 367     -22.012  -1.262  14.918  1.00126.62      C2   O  
ATOM   3609  H   GLU A 367     -19.708  -2.607   9.959  0.00 88.94      C2   H  
ATOM   3610  HA  GLU A 367     -18.384  -2.565  12.503  0.00 78.67      C2   H  
ATOM   3611  HB2 GLU A 367     -20.264  -1.512  12.760  0.00 89.43      C2   H  
ATOM   3612  HB3 GLU A 367     -21.183  -2.381  11.583  0.00 89.43      C2   H  
ATOM   3613  HG2 GLU A 367     -21.686  -4.060  13.380  0.00109.04      C2   H  
ATOM   3614  HG3 GLU A 367     -20.634  -3.274  14.535  0.00109.04      C2   H  
ATOM   3615  N   GLN A 368     -19.363  -5.508  11.432  1.00 82.51      C2   N  
ATOM   3616  CA  GLN A 368     -19.207  -6.967  11.633  1.00 81.15      C2   C  
ATOM   3617  C   GLN A 368     -17.700  -7.330  11.568  1.00 90.10      C2   C  
ATOM   3618  O   GLN A 368     -17.235  -8.161  12.371  1.00 87.51      C2   O  
ATOM   3619  CB  GLN A 368     -20.024  -7.618  10.516  1.00 75.34      C2   C  
ATOM   3620  CG  GLN A 368     -21.554  -7.488  10.569  1.00102.06      C2   C  
ATOM   3621  CD  GLN A 368     -22.130  -8.049  11.869  1.00116.24      C2   C  
ATOM   3622  NE2 GLN A 368     -22.846  -7.213  12.644  1.00113.99      C2   N  
ATOM   3623  OE1 GLN A 368     -21.844  -9.145  12.214  1.00113.56      C2   O  
ATOM   3624  H   GLN A 368     -19.986  -5.125  10.737  0.00 82.51      C2   H  
ATOM   3625  HA  GLN A 368     -19.691  -7.203  12.582  0.00 81.15      C2   H  
ATOM   3626  HB2 GLN A 368     -19.677  -7.226   9.560  0.00 75.34      C2   H  
ATOM   3627  HB3 GLN A 368     -19.731  -8.658  10.373  0.00 75.34      C2   H  
ATOM   3628  HG2 GLN A 368     -21.891  -6.457  10.462  0.00102.06      C2   H  
ATOM   3629  HG3 GLN A 368     -21.969  -7.948   9.673  0.00102.06      C2   H  
ATOM   3630 HE21 GLN A 368     -23.086  -6.298  12.289  0.00113.99      C2   H  
ATOM   3631 HE22 GLN A 368     -23.367  -7.453  13.476  0.00113.99      C2   H  
ATOM   3632  N   PHE A 369     -16.814  -6.749  10.754  1.00 82.26      C2   N  
ATOM   3633  CA  PHE A 369     -15.398  -7.009  10.617  1.00 84.72      C2   C  
ATOM   3634  C   PHE A 369     -14.666  -6.522  11.898  1.00 83.47      C2   C  
ATOM   3635  O   PHE A 369     -13.873  -7.333  12.377  1.00 69.94      C2   O  
ATOM   3636  CB  PHE A 369     -14.805  -6.458   9.436  1.00 91.44      C2   C  
ATOM   3637  CG  PHE A 369     -15.198  -6.958   8.074  1.00 88.29      C2   C  
ATOM   3638  CD1 PHE A 369     -14.976  -8.339   7.722  1.00 87.01      C2   C  
ATOM   3639  CD2 PHE A 369     -15.745  -6.031   7.159  1.00 79.39      C2   C  
ATOM   3640  CE1 PHE A 369     -15.379  -8.702   6.409  1.00 82.14      C2   C  
ATOM   3641  CE2 PHE A 369     -16.173  -6.459   5.906  1.00 71.51      C2   C  
ATOM   3642  CZ  PHE A 369     -15.879  -7.766   5.520  1.00 71.35      C2   C  
ATOM   3643  H   PHE A 369     -17.127  -6.031  10.116  0.00 82.26      C2   H  
ATOM   3644  HA  PHE A 369     -15.325  -8.096  10.586  0.00 84.72      C2   H  
ATOM   3645  HB2 PHE A 369     -14.939  -5.377   9.394  0.00 91.44      C2   H  
ATOM   3646  HB3 PHE A 369     -13.724  -6.544   9.539  0.00 91.44      C2   H  
ATOM   3647  HD1 PHE A 369     -14.548  -9.131   8.321  0.00 87.01      C2   H  
ATOM   3648  HD2 PHE A 369     -15.769  -4.963   7.319  0.00 79.39      C2   H  
ATOM   3649  HE1 PHE A 369     -15.224  -9.723   6.094  0.00 82.14      C2   H  
ATOM   3650  HE2 PHE A 369     -16.639  -5.768   5.219  0.00 71.51      C2   H  
ATOM   3651  HZ  PHE A 369     -16.252  -8.041   4.545  0.00 71.35      C2   H  
ATOM   3652  N   ALA A 370     -15.062  -5.264  12.453  1.00 69.77      C2   N  
ATOM   3653  CA  ALA A 370     -14.555  -4.604  13.621  1.00 86.23      C2   C  
ATOM   3654  C   ALA A 370     -14.652  -5.490  14.804  1.00 88.38      C2   C  
ATOM   3655  O   ALA A 370     -13.612  -5.800  15.414  1.00 77.36      C2   O  
ATOM   3656  CB  ALA A 370     -15.306  -3.272  13.790  1.00 64.15      C2   C  
ATOM   3657  H   ALA A 370     -15.824  -4.775  12.006  0.00 69.77      C2   H  
ATOM   3658  HA  ALA A 370     -13.491  -4.385  13.527  0.00 86.23      C2   H  
ATOM   3659  HB1 ALA A 370     -16.240  -3.351  14.347  0.00 64.15      C2   H  
ATOM   3660  HB2 ALA A 370     -14.729  -2.610  14.434  0.00 64.15      C2   H  
ATOM   3661  HB3 ALA A 370     -15.470  -2.707  12.873  0.00 64.15      C2   H  
ATOM   3662  N   ILE A 371     -15.839  -6.011  15.091  1.00 78.35      C2   N  
ATOM   3663  CA  ILE A 371     -16.180  -6.807  16.237  1.00 81.70      C2   C  
ATOM   3664  C   ILE A 371     -15.537  -8.218  16.094  1.00 89.89      C2   C  
ATOM   3665  O   ILE A 371     -15.121  -8.765  17.140  1.00 87.47      C2   O  
ATOM   3666  CB  ILE A 371     -17.692  -6.934  16.385  1.00 89.58      C2   C  
ATOM   3667  CG1 ILE A 371     -18.519  -7.686  15.312  1.00 68.22      C2   C  
ATOM   3668  CG2 ILE A 371     -18.431  -5.595  16.825  1.00 68.48      C2   C  
ATOM   3669  CD1 ILE A 371     -19.728  -8.486  15.829  1.00 80.55      C2   C  
ATOM   3670  H   ILE A 371     -16.686  -5.777  14.592  0.00 78.35      C2   H  
ATOM   3671  HA  ILE A 371     -15.781  -6.302  17.117  0.00 81.70      C2   H  
ATOM   3672  HB  ILE A 371     -17.748  -7.507  17.310  0.00 89.58      C2   H  
ATOM   3673 HG12 ILE A 371     -18.647  -7.102  14.401  0.00 68.22      C2   H  
ATOM   3674 HG13 ILE A 371     -17.966  -8.510  14.863  0.00 68.22      C2   H  
ATOM   3675 HG21 ILE A 371     -18.291  -4.867  16.026  0.00 68.48      C2   H  
ATOM   3676 HG22 ILE A 371     -19.497  -5.809  16.897  0.00 68.48      C2   H  
ATOM   3677 HG23 ILE A 371     -18.051  -5.229  17.778  0.00 68.48      C2   H  
ATOM   3678 HD11 ILE A 371     -20.468  -8.409  15.033  0.00 80.55      C2   H  
ATOM   3679 HD12 ILE A 371     -19.338  -9.495  15.970  0.00 80.55      C2   H  
ATOM   3680 HD13 ILE A 371     -20.024  -8.123  16.813  0.00 80.55      C2   H  
ATOM   3681  N   THR A 372     -15.316  -8.732  14.875  1.00 83.55      C2   N  
ATOM   3682  CA  THR A 372     -14.615  -9.944  14.671  1.00 82.21      C2   C  
ATOM   3683  C   THR A 372     -13.087  -9.657  14.891  1.00 85.35      C2   C  
ATOM   3684  O   THR A 372     -12.547 -10.415  15.672  1.00 83.64      C2   O  
ATOM   3685  CB  THR A 372     -14.836 -10.474  13.257  1.00 84.85      C2   C  
ATOM   3686  CG2 THR A 372     -14.029 -11.776  12.920  1.00 81.31      C2   C  
ATOM   3687  OG1 THR A 372     -16.224 -10.745  13.127  1.00 89.49      C2   O  
ATOM   3688  H   THR A 372     -15.587  -8.186  14.070  0.00 83.55      C2   H  
ATOM   3689  HA  THR A 372     -14.834 -10.658  15.464  0.00 82.21      C2   H  
ATOM   3690  HB  THR A 372     -14.545  -9.758  12.489  0.00 84.85      C2   H  
ATOM   3691  HG1 THR A 372     -16.491  -9.865  12.854  0.00 89.49      C2   H  
ATOM   3692 HG21 THR A 372     -12.961 -11.767  13.137  0.00 81.31      C2   H  
ATOM   3693 HG22 THR A 372     -14.378 -12.569  13.580  0.00 81.31      C2   H  
ATOM   3694 HG23 THR A 372     -14.174 -12.109  11.891  0.00 81.31      C2   H  
ATOM   3695  N   LEU A 373     -12.476  -8.558  14.347  1.00 82.67      C2   N  
ATOM   3696  CA  LEU A 373     -11.108  -8.174  14.509  1.00 87.68      C2   C  
ATOM   3697  C   LEU A 373     -10.723  -8.048  15.973  1.00 82.90      C2   C  
ATOM   3698  O   LEU A 373      -9.762  -8.710  16.344  1.00 76.25      C2   O  
ATOM   3699  CB  LEU A 373     -10.723  -6.909  13.716  1.00 65.83      C2   C  
ATOM   3700  CG  LEU A 373      -9.261  -6.399  13.801  1.00 64.64      C2   C  
ATOM   3701  CD1 LEU A 373      -8.247  -7.484  13.316  1.00 76.61      C2   C  
ATOM   3702  CD2 LEU A 373      -8.965  -4.995  13.154  1.00 73.11      C2   C  
ATOM   3703  H   LEU A 373     -13.025  -7.931  13.775  0.00 82.67      C2   H  
ATOM   3704  HA  LEU A 373     -10.561  -9.046  14.150  0.00 87.68      C2   H  
ATOM   3705  HB2 LEU A 373     -10.935  -7.055  12.658  0.00 65.83      C2   H  
ATOM   3706  HB3 LEU A 373     -11.259  -6.029  14.073  0.00 65.83      C2   H  
ATOM   3707  HG  LEU A 373      -9.057  -6.265  14.864  0.00 64.64      C2   H  
ATOM   3708 HD11 LEU A 373      -7.393  -7.606  13.982  0.00 76.61      C2   H  
ATOM   3709 HD12 LEU A 373      -8.707  -8.470  13.237  0.00 76.61      C2   H  
ATOM   3710 HD13 LEU A 373      -7.725  -7.190  12.406  0.00 76.61      C2   H  
ATOM   3711 HD21 LEU A 373      -9.697  -4.811  12.368  0.00 73.11      C2   H  
ATOM   3712 HD22 LEU A 373      -8.908  -4.182  13.879  0.00 73.11      C2   H  
ATOM   3713 HD23 LEU A 373      -8.052  -4.940  12.561  0.00 73.11      C2   H  
ATOM   3714  N   LYS A 374     -11.497  -7.274  16.714  1.00 88.45      C2   N  
ATOM   3715  CA  LYS A 374     -11.426  -7.154  18.160  1.00 75.29      C2   C  
ATOM   3716  C   LYS A 374     -11.354  -8.486  18.938  1.00 75.96      C2   C  
ATOM   3717  O   LYS A 374     -10.372  -8.823  19.648  1.00 74.75      C2   O  
ATOM   3718  CB  LYS A 374     -12.531  -6.163  18.553  1.00 73.21      C2   C  
ATOM   3719  CG  LYS A 374     -12.558  -5.583  19.999  1.00 92.83      C2   C  
ATOM   3720  CD  LYS A 374     -13.496  -6.430  20.902  1.00 96.76      C2   C  
ATOM   3721  CE  LYS A 374     -13.840  -5.760  22.237  1.00105.41      C2   C  
ATOM   3722  NZ  LYS A 374     -14.244  -6.729  23.256  1.00114.38      C2   N  
ATOM   3723  H   LYS A 374     -12.022  -6.657  16.109  0.00 88.45      C2   H  
ATOM   3724  HA  LYS A 374     -10.500  -6.638  18.414  0.00 75.29      C2   H  
ATOM   3725  HB2 LYS A 374     -12.387  -5.252  17.973  0.00 73.21      C2   H  
ATOM   3726  HB3 LYS A 374     -13.512  -6.587  18.336  0.00 73.21      C2   H  
ATOM   3727  HG2 LYS A 374     -11.601  -5.497  20.512  0.00 92.83      C2   H  
ATOM   3728  HG3 LYS A 374     -13.049  -4.611  19.949  0.00 92.83      C2   H  
ATOM   3729  HD2 LYS A 374     -14.366  -6.627  20.276  0.00 96.76      C2   H  
ATOM   3730  HD3 LYS A 374     -13.088  -7.397  21.200  0.00 96.76      C2   H  
ATOM   3731  HE2 LYS A 374     -13.025  -5.121  22.576  0.00105.41      C2   H  
ATOM   3732  HE3 LYS A 374     -14.685  -5.097  22.051  0.00105.41      C2   H  
ATOM   3733  HZ1 LYS A 374     -14.658  -6.241  24.038  0.00114.38      C2   H  
ATOM   3734  HZ2 LYS A 374     -14.976  -7.319  22.888  0.00114.38      C2   H  
ATOM   3735  HZ3 LYS A 374     -13.438  -7.261  23.550  0.00114.38      C2   H  
ATOM   3736  N   SER A 375     -12.419  -9.252  18.662  1.00 74.51      C2   N  
ATOM   3737  CA  SER A 375     -12.686 -10.558  19.270  1.00 78.79      C2   C  
ATOM   3738  C   SER A 375     -11.563 -11.603  18.874  1.00 74.15      C2   C  
ATOM   3739  O   SER A 375     -11.252 -12.458  19.760  1.00 87.26      C2   O  
ATOM   3740  CB  SER A 375     -14.105 -11.119  19.010  1.00 90.32      C2   C  
ATOM   3741  OG  SER A 375     -15.028 -10.207  19.689  1.00108.78      C2   O  
ATOM   3742  H   SER A 375     -13.208  -8.832  18.193  0.00 74.51      C2   H  
ATOM   3743  HA  SER A 375     -12.452 -10.389  20.321  0.00 78.79      C2   H  
ATOM   3744  HB2 SER A 375     -14.365 -11.227  17.958  0.00 90.32      C2   H  
ATOM   3745  HB3 SER A 375     -14.163 -12.117  19.445  0.00 90.32      C2   H  
ATOM   3746  HG  SER A 375     -15.950 -10.354  19.471  0.00108.78      C2   H  
ATOM   3747  N   TYR A 376     -10.996 -11.569  17.643  1.00 85.08      C2   N  
ATOM   3748  CA  TYR A 376      -9.826 -12.376  17.404  1.00 81.41      C2   C  
ATOM   3749  C   TYR A 376      -8.510 -11.786  17.949  1.00 85.65      C2   C  
ATOM   3750  O   TYR A 376      -7.656 -12.535  18.463  1.00 77.11      C2   O  
ATOM   3751  CB  TYR A 376      -9.815 -12.547  15.884  1.00 77.56      C2   C  
ATOM   3752  CG  TYR A 376      -8.864 -13.568  15.309  1.00 80.34      C2   C  
ATOM   3753  CD1 TYR A 376      -9.202 -14.895  15.241  1.00 72.81      C2   C  
ATOM   3754  CD2 TYR A 376      -7.568 -13.179  14.905  1.00 71.71      C2   C  
ATOM   3755  CE1 TYR A 376      -8.324 -15.948  14.880  1.00 82.30      C2   C  
ATOM   3756  CE2 TYR A 376      -6.705 -14.154  14.383  1.00 72.69      C2   C  
ATOM   3757  CZ  TYR A 376      -7.073 -15.527  14.439  1.00 73.77      C2   C  
ATOM   3758  OH  TYR A 376      -6.229 -16.540  14.021  1.00 78.11      C2   O  
ATOM   3759  H   TYR A 376     -11.124 -10.870  16.926  0.00 85.08      C2   H  
ATOM   3760  HA  TYR A 376     -10.090 -13.315  17.889  0.00 81.41      C2   H  
ATOM   3761  HB2 TYR A 376     -10.799 -12.712  15.444  0.00 77.56      C2   H  
ATOM   3762  HB3 TYR A 376      -9.551 -11.587  15.441  0.00 77.56      C2   H  
ATOM   3763  HD1 TYR A 376     -10.135 -15.118  15.740  0.00 72.81      C2   H  
ATOM   3764  HD2 TYR A 376      -7.267 -12.151  15.047  0.00 71.71      C2   H  
ATOM   3765  HE1 TYR A 376      -8.695 -16.961  14.842  0.00 82.30      C2   H  
ATOM   3766  HE2 TYR A 376      -5.702 -13.883  14.091  0.00 72.69      C2   H  
ATOM   3767  HH  TYR A 376      -5.290 -16.356  13.940  0.00 78.11      C2   H  
ATOM   3768  N   ILE A 377      -8.366 -10.494  17.960  1.00 78.07      C2   N  
ATOM   3769  CA  ILE A 377      -7.251  -9.879  18.652  1.00 75.94      C2   C  
ATOM   3770  C   ILE A 377      -7.139 -10.270  20.149  1.00 89.44      C2   C  
ATOM   3771  O   ILE A 377      -6.086 -10.759  20.565  1.00 88.09      C2   O  
ATOM   3772  CB  ILE A 377      -7.291  -8.316  18.431  1.00 71.10      C2   C  
ATOM   3773  CG1 ILE A 377      -6.685  -7.847  17.137  1.00 68.98      C2   C  
ATOM   3774  CG2 ILE A 377      -6.770  -7.483  19.617  1.00 65.06      C2   C  
ATOM   3775  CD1 ILE A 377      -7.015  -6.403  16.806  1.00 71.34      C2   C  
ATOM   3776  H   ILE A 377      -8.862  -9.858  17.353  0.00 78.07      C2   H  
ATOM   3777  HA  ILE A 377      -6.326 -10.253  18.210  0.00 75.94      C2   H  
ATOM   3778  HB  ILE A 377      -8.348  -8.049  18.405  0.00 71.10      C2   H  
ATOM   3779 HG12 ILE A 377      -5.595  -7.822  17.119  0.00 68.98      C2   H  
ATOM   3780 HG13 ILE A 377      -7.036  -8.476  16.321  0.00 68.98      C2   H  
ATOM   3781 HG21 ILE A 377      -6.832  -6.442  19.305  0.00 65.06      C2   H  
ATOM   3782 HG22 ILE A 377      -7.531  -7.536  20.396  0.00 65.06      C2   H  
ATOM   3783 HG23 ILE A 377      -5.767  -7.636  20.017  0.00 65.06      C2   H  
ATOM   3784 HD11 ILE A 377      -7.042  -6.424  15.717  0.00 71.34      C2   H  
ATOM   3785 HD12 ILE A 377      -7.991  -6.042  17.127  0.00 71.34      C2   H  
ATOM   3786 HD13 ILE A 377      -6.246  -5.746  17.212  0.00 71.34      C2   H  
ATOM   3787  N   GLU A 378      -8.215 -10.137  20.888  1.00 86.11      C2   N  
ATOM   3788  CA  GLU A 378      -8.317 -10.535  22.286  1.00 91.02      C2   C  
ATOM   3789  C   GLU A 378      -7.966 -12.002  22.571  1.00 89.22      C2   C  
ATOM   3790  O   GLU A 378      -7.160 -12.332  23.416  1.00 97.53      C2   O  
ATOM   3791  CB  GLU A 378      -9.633 -10.112  22.830  1.00 87.80      C2   C  
ATOM   3792  CG  GLU A 378      -9.795  -8.593  22.989  1.00104.14      C2   C  
ATOM   3793  CD  GLU A 378     -11.093  -8.148  23.584  1.00116.37      C2   C  
ATOM   3794  OE1 GLU A 378     -11.276  -6.971  23.956  1.00108.24      C2   O  
ATOM   3795  OE2 GLU A 378     -12.095  -8.956  23.643  1.00124.81      C2   O  
ATOM   3796  H   GLU A 378      -9.088  -9.902  20.436  0.00 86.11      C2   H  
ATOM   3797  HA  GLU A 378      -7.491 -10.033  22.792  0.00 91.02      C2   H  
ATOM   3798  HB2 GLU A 378     -10.435 -10.448  22.173  0.00 87.80      C2   H  
ATOM   3799  HB3 GLU A 378      -9.793 -10.458  23.851  0.00 87.80      C2   H  
ATOM   3800  HG2 GLU A 378      -8.929  -8.208  23.530  0.00104.14      C2   H  
ATOM   3801  HG3 GLU A 378      -9.795  -8.210  21.969  0.00104.14      C2   H  
ATOM   3802  N   CYS A 379      -8.508 -12.879  21.740  1.00 90.96      C2   N  
ATOM   3803  CA  CYS A 379      -8.267 -14.314  21.748  1.00 80.28      C2   C  
ATOM   3804  C   CYS A 379      -6.908 -14.696  21.290  1.00 96.43      C2   C  
ATOM   3805  O   CYS A 379      -6.484 -15.866  21.471  1.00123.56      C2   O  
ATOM   3806  CB  CYS A 379      -9.430 -14.984  21.046  1.00 93.20      C2   C  
ATOM   3807  SG  CYS A 379     -11.024 -14.499  21.885  1.00130.94      C2   S  
ATOM   3808  H   CYS A 379      -9.057 -12.483  20.991  0.00 90.96      C2   H  
ATOM   3809  HA  CYS A 379      -8.499 -14.470  22.802  0.00 80.28      C2   H  
ATOM   3810  HB2 CYS A 379      -9.432 -14.511  20.064  0.00 93.20      C2   H  
ATOM   3811  HB3 CYS A 379      -9.216 -16.048  20.940  0.00 93.20      C2   H  
ATOM   3812  HG  CYS A 379     -11.156 -13.410  21.124  0.00130.94      C2   H  
ATOM   3813  N   ASN A 380      -6.151 -13.758  20.719  1.00 92.05      C2   N  
ATOM   3814  CA  ASN A 380      -4.706 -13.889  20.419  1.00 88.74      C2   C  
ATOM   3815  C   ASN A 380      -3.855 -13.336  21.541  1.00 91.36      C2   C  
ATOM   3816  O   ASN A 380      -2.892 -13.949  21.930  1.00112.23      C2   O  
ATOM   3817  CB  ASN A 380      -4.289 -13.330  19.103  1.00 83.28      C2   C  
ATOM   3818  CG  ASN A 380      -4.488 -14.259  17.862  1.00 89.93      C2   C  
ATOM   3819  ND2 ASN A 380      -4.270 -13.755  16.652  1.00 97.23      C2   N  
ATOM   3820  OD1 ASN A 380      -4.672 -15.479  17.943  1.00102.54      C2   O  
ATOM   3821  H   ASN A 380      -6.526 -12.821  20.772  0.00 92.05      C2   H  
ATOM   3822  HA  ASN A 380      -4.547 -14.967  20.431  0.00 88.74      C2   H  
ATOM   3823  HB2 ASN A 380      -4.780 -12.363  18.990  0.00 83.28      C2   H  
ATOM   3824  HB3 ASN A 380      -3.222 -13.108  19.082  0.00 83.28      C2   H  
ATOM   3825 HD21 ASN A 380      -4.165 -12.752  16.613  0.00 97.23      C2   H  
ATOM   3826 HD22 ASN A 380      -4.137 -14.362  15.856  0.00 97.23      C2   H  
ATOM   3827  N   ARG A 381      -4.198 -12.089  21.966  1.00 88.58      C2   N  
ATOM   3828  CA  ARG A 381      -3.425 -11.394  23.031  1.00105.34      C2   C  
ATOM   3829  C   ARG A 381      -4.350 -10.649  24.047  1.00114.43      C2   C  
ATOM   3830  O   ARG A 381      -4.866  -9.605  23.640  1.00122.07      C2   O  
ATOM   3831  CB  ARG A 381      -2.519 -10.223  22.446  1.00 99.91      C2   C  
ATOM   3832  CG  ARG A 381      -1.550 -10.681  21.425  1.00100.88      C2   C  
ATOM   3833  CD  ARG A 381      -0.504  -9.742  20.926  1.00103.11      C2   C  
ATOM   3834  NE  ARG A 381      -0.970  -8.828  19.858  1.00 83.20      C2   N  
ATOM   3835  CZ  ARG A 381      -0.227  -7.908  19.251  1.00 83.94      C2   C  
ATOM   3836  NH1 ARG A 381       1.041  -7.667  19.698  1.00 90.30      C2   N  
ATOM   3837  NH2 ARG A 381      -0.713  -7.094  18.272  1.00 97.73      C2   N  
ATOM   3838  H   ARG A 381      -4.896 -11.544  21.480  0.00 88.58      C2   H  
ATOM   3839  HA  ARG A 381      -2.714 -12.034  23.555  0.00105.34      C2   H  
ATOM   3840  HB2 ARG A 381      -3.092  -9.472  21.901  0.00 99.91      C2   H  
ATOM   3841  HB3 ARG A 381      -2.048  -9.664  23.254  0.00 99.91      C2   H  
ATOM   3842  HG2 ARG A 381      -1.035 -11.522  21.890  0.00100.88      C2   H  
ATOM   3843  HG3 ARG A 381      -2.088 -11.194  20.628  0.00100.88      C2   H  
ATOM   3844  HD2 ARG A 381      -0.232  -9.214  21.839  0.00103.11      C2   H  
ATOM   3845  HD3 ARG A 381       0.401 -10.245  20.585  0.00103.11      C2   H  
ATOM   3846  HE  ARG A 381      -1.861  -9.033  19.427  0.00 83.20      C2   H  
ATOM   3847 HH11 ARG A 381       1.318  -8.117  20.558  0.00 90.30      C2   H  
ATOM   3848 HH12 ARG A 381       1.609  -6.921  19.324  0.00 90.30      C2   H  
ATOM   3849 HH21 ARG A 381      -1.614  -7.304  17.867  0.00 97.73      C2   H  
ATOM   3850 HH22 ARG A 381      -0.139  -6.376  17.852  0.00 97.73      C2   H  
ATOM   3851  N   PRO A 382      -4.337 -11.002  25.330  1.00118.25      C2   N  
ATOM   3852  CA  PRO A 382      -5.054 -10.240  26.430  1.00124.26      C2   C  
ATOM   3853  C   PRO A 382      -4.781  -8.723  26.395  1.00124.61      C2   C  
ATOM   3854  O   PRO A 382      -3.652  -8.329  26.716  1.00126.08      C2   O  
ATOM   3855  CB  PRO A 382      -4.609 -10.959  27.767  1.00121.50      C2   C  
ATOM   3856  CG  PRO A 382      -4.252 -12.382  27.249  1.00118.73      C2   C  
ATOM   3857  CD  PRO A 382      -3.741 -12.236  25.888  1.00113.74      C2   C  
ATOM   3858  HA  PRO A 382      -6.110 -10.492  26.323  0.00124.26      C2   H  
ATOM   3859  HB2 PRO A 382      -3.656 -10.511  28.052  0.00121.50      C2   H  
ATOM   3860  HB3 PRO A 382      -5.342 -10.937  28.574  0.00121.50      C2   H  
ATOM   3861  HG2 PRO A 382      -3.490 -12.872  27.854  0.00118.73      C2   H  
ATOM   3862  HG3 PRO A 382      -5.091 -13.077  27.215  0.00118.73      C2   H  
ATOM   3863  HD2 PRO A 382      -2.657 -12.133  25.855  0.00113.74      C2   H  
ATOM   3864  HD3 PRO A 382      -4.018 -13.032  25.196  0.00113.74      C2   H  
ATOM   3865  N   GLN A 383      -5.732  -7.884  25.929  1.00111.84      C2   N  
ATOM   3866  CA  GLN A 383      -5.639  -6.408  25.835  1.00130.90      C2   C  
ATOM   3867  C   GLN A 383      -5.660  -5.522  27.169  1.00144.17      C2   C  
ATOM   3868  O   GLN A 383      -5.105  -4.404  27.127  1.00145.30      C2   O  
ATOM   3869  CB  GLN A 383      -6.770  -5.906  24.803  1.00131.95      C2   C  
ATOM   3870  CG  GLN A 383      -6.638  -6.535  23.403  1.00152.99      C2   C  
ATOM   3871  CD  GLN A 383      -5.409  -6.205  22.647  1.00142.20      C2   C  
ATOM   3872  NE2 GLN A 383      -4.716  -7.263  22.264  1.00133.36      C2   N  
ATOM   3873  OE1 GLN A 383      -5.109  -5.049  22.399  1.00132.59      C2   O  
ATOM   3874  H   GLN A 383      -6.679  -8.223  25.836  0.00111.84      C2   H  
ATOM   3875  HA  GLN A 383      -4.689  -6.145  25.367  0.00130.90      C2   H  
ATOM   3876  HB2 GLN A 383      -7.806  -6.053  25.111  0.00131.95      C2   H  
ATOM   3877  HB3 GLN A 383      -6.837  -4.820  24.741  0.00131.95      C2   H  
ATOM   3878  HG2 GLN A 383      -6.787  -7.613  23.342  0.00152.99      C2   H  
ATOM   3879  HG3 GLN A 383      -7.432  -6.142  22.767  0.00152.99      C2   H  
ATOM   3880 HE21 GLN A 383      -4.911  -8.234  22.463  0.00133.36      C2   H  
ATOM   3881 HE22 GLN A 383      -3.769  -7.127  21.938  0.00133.36      C2   H  
ATOM   3882  N   PRO A 384      -6.007  -6.077  28.324  1.00121.44      C2   N  
ATOM   3883  CA  PRO A 384      -5.758  -5.411  29.539  1.00124.38      C2   C  
ATOM   3884  C   PRO A 384      -4.241  -5.287  29.764  1.00121.77      C2   C  
ATOM   3885  O   PRO A 384      -3.800  -4.226  30.285  1.00100.20      C2   O  
ATOM   3886  CB  PRO A 384      -6.303  -6.308  30.649  1.00 82.86      C2   C  
ATOM   3887  CG  PRO A 384      -7.497  -6.947  29.988  1.00113.87      C2   C  
ATOM   3888  CD  PRO A 384      -6.883  -7.194  28.602  1.00103.89      C2   C  
ATOM   3889  HA  PRO A 384      -6.221  -4.427  29.462  0.00124.38      C2   H  
ATOM   3890  HB2 PRO A 384      -5.602  -7.057  31.017  0.00 82.86      C2   H  
ATOM   3891  HB3 PRO A 384      -6.672  -5.729  31.497  0.00 82.86      C2   H  
ATOM   3892  HG2 PRO A 384      -7.699  -7.905  30.468  0.00113.87      C2   H  
ATOM   3893  HG3 PRO A 384      -8.347  -6.266  29.946  0.00113.87      C2   H  
ATOM   3894  HD2 PRO A 384      -6.182  -8.027  28.625  0.00103.89      C2   H  
ATOM   3895  HD3 PRO A 384      -7.629  -7.379  27.829  0.00103.89      C2   H  
ATOM   3896  N   ALA A 385      -3.505  -6.330  29.469  1.00127.30      C2   N  
ATOM   3897  CA  ALA A 385      -2.004  -6.415  29.431  1.00118.72      C2   C  
ATOM   3898  C   ALA A 385      -1.368  -5.608  28.285  1.00114.92      C2   C  
ATOM   3899  O   ALA A 385      -0.303  -4.941  28.488  1.00109.03      C2   O  
ATOM   3900  CB  ALA A 385      -1.445  -7.856  29.299  1.00122.35      C2   C  
ATOM   3901  H   ALA A 385      -3.909  -7.129  29.001  0.00127.30      C2   H  
ATOM   3902  HA  ALA A 385      -1.606  -5.919  30.317  0.00118.72      C2   H  
ATOM   3903  HB1 ALA A 385      -1.676  -8.376  28.370  0.00122.35      C2   H  
ATOM   3904  HB2 ALA A 385      -0.358  -7.882  29.389  0.00122.35      C2   H  
ATOM   3905  HB3 ALA A 385      -1.810  -8.510  30.093  0.00122.35      C2   H  
ATOM   3906  N   HIS A 386      -1.857  -5.675  27.069  1.00116.25      C2   N  
ATOM   3907  CA  HIS A 386      -1.271  -4.995  25.932  1.00 88.04      C2   C  
ATOM   3908  C   HIS A 386      -1.668  -3.504  25.865  1.00 85.11      C2   C  
ATOM   3909  O   HIS A 386      -1.097  -2.785  25.063  1.00 81.26      C2   O  
ATOM   3910  CB  HIS A 386      -1.528  -5.797  24.676  1.00 89.46      C2   C  
ATOM   3911  CG  HIS A 386      -0.761  -7.101  24.793  1.00 98.22      C2   C  
ATOM   3912  CD2 HIS A 386       0.538  -7.386  24.597  1.00 94.45      C2   C  
ATOM   3913  ND1 HIS A 386      -1.319  -8.239  25.235  1.00104.36      C2   N  
ATOM   3914  CE1 HIS A 386      -0.410  -9.182  25.260  1.00 95.95      C2   C  
ATOM   3915  NE2 HIS A 386       0.773  -8.732  24.853  1.00101.14      C2   N  
ATOM   3916  H   HIS A 386      -2.708  -6.199  26.927  0.00116.25      C2   H  
ATOM   3917  HA  HIS A 386      -0.194  -4.993  26.099  0.00 88.04      C2   H  
ATOM   3918  HB2 HIS A 386      -2.492  -5.735  24.171  0.00 89.46      C2   H  
ATOM   3919  HB3 HIS A 386      -0.920  -5.195  24.001  0.00 89.46      C2   H  
ATOM   3920  HD1 HIS A 386      -2.308  -8.366  25.400  0.00104.36      C2   H  
ATOM   3921  HD2 HIS A 386       1.326  -6.726  24.269  0.00 94.45      C2   H  
ATOM   3922  HE1 HIS A 386      -0.708 -10.204  25.442  0.00 95.95      C2   H  
ATOM   3923  N   ARG A 387      -2.563  -3.079  26.721  1.00100.65      C2   N  
ATOM   3924  CA  ARG A 387      -3.017  -1.653  26.879  1.00 87.22      C2   C  
ATOM   3925  C   ARG A 387      -3.711  -1.091  25.642  1.00 89.61      C2   C  
ATOM   3926  O   ARG A 387      -3.365  -0.019  25.140  1.00 91.18      C2   O  
ATOM   3927  CB  ARG A 387      -1.924  -0.792  27.463  1.00 82.26      C2   C  
ATOM   3928  CG  ARG A 387      -1.406  -1.272  28.919  1.00 82.77      C2   C  
ATOM   3929  CD  ARG A 387      -0.350  -0.380  29.434  1.00 86.98      C2   C  
ATOM   3930  NE  ARG A 387       0.919  -0.619  28.748  1.00 89.96      C2   N  
ATOM   3931  CZ  ARG A 387       1.878  -1.410  29.094  1.00 85.76      C2   C  
ATOM   3932  NH1 ARG A 387       1.710  -2.180  30.214  1.00 93.66      C2   N  
ATOM   3933  NH2 ARG A 387       2.845  -1.564  28.130  1.00 91.95      C2   N  
ATOM   3934  H   ARG A 387      -3.079  -3.726  27.301  0.00100.65      C2   H  
ATOM   3935  HA  ARG A 387      -3.838  -1.788  27.583  0.00 87.22      C2   H  
ATOM   3936  HB2 ARG A 387      -1.026  -0.665  26.857  0.00 82.26      C2   H  
ATOM   3937  HB3 ARG A 387      -2.336   0.166  27.779  0.00 82.26      C2   H  
ATOM   3938  HG2 ARG A 387      -2.194  -1.442  29.654  0.00 82.77      C2   H  
ATOM   3939  HG3 ARG A 387      -1.005  -2.267  28.725  0.00 82.77      C2   H  
ATOM   3940  HD2 ARG A 387      -0.553   0.661  29.181  0.00 86.98      C2   H  
ATOM   3941  HD3 ARG A 387      -0.346  -0.352  30.523  0.00 86.98      C2   H  
ATOM   3942  HE  ARG A 387       1.070   0.110  28.064  0.00 89.96      C2   H  
ATOM   3943 HH11 ARG A 387       0.942  -2.177  30.870  0.00 93.66      C2   H  
ATOM   3944 HH12 ARG A 387       2.458  -2.765  30.557  0.00 93.66      C2   H  
ATOM   3945 HH21 ARG A 387       2.746  -1.242  27.178  0.00 91.95      C2   H  
ATOM   3946 HH22 ARG A 387       3.609  -2.201  28.307  0.00 91.95      C2   H  
ATOM   3947  N   PHE A 388      -4.773  -1.780  25.128  1.00 72.68      C2   N  
ATOM   3948  CA  PHE A 388      -5.795  -1.502  24.116  1.00 72.23      C2   C  
ATOM   3949  C   PHE A 388      -5.136  -1.246  22.759  1.00 79.65      C2   C  
ATOM   3950  O   PHE A 388      -5.230  -0.141  22.202  1.00 78.61      C2   O  
ATOM   3951  CB  PHE A 388      -6.752  -0.447  24.613  1.00 67.72      C2   C  
ATOM   3952  CG  PHE A 388      -7.491  -0.993  25.834  1.00 76.58      C2   C  
ATOM   3953  CD1 PHE A 388      -7.291  -0.361  27.089  1.00 78.65      C2   C  
ATOM   3954  CD2 PHE A 388      -8.463  -1.990  25.732  1.00 74.01      C2   C  
ATOM   3955  CE1 PHE A 388      -7.940  -0.803  28.237  1.00 69.99      C2   C  
ATOM   3956  CE2 PHE A 388      -9.055  -2.402  26.888  1.00 71.62      C2   C  
ATOM   3957  CZ  PHE A 388      -8.786  -1.869  28.124  1.00 71.41      C2   C  
ATOM   3958  H   PHE A 388      -5.097  -2.446  25.814  0.00 72.68      C2   H  
ATOM   3959  HA  PHE A 388      -6.412  -2.380  23.927  0.00 72.23      C2   H  
ATOM   3960  HB2 PHE A 388      -6.182   0.386  25.024  0.00 67.72      C2   H  
ATOM   3961  HB3 PHE A 388      -7.442  -0.076  23.855  0.00 67.72      C2   H  
ATOM   3962  HD1 PHE A 388      -6.611   0.464  27.237  0.00 78.65      C2   H  
ATOM   3963  HD2 PHE A 388      -8.728  -2.466  24.799  0.00 74.01      C2   H  
ATOM   3964  HE1 PHE A 388      -7.753  -0.299  29.174  0.00 69.99      C2   H  
ATOM   3965  HE2 PHE A 388      -9.846  -3.137  26.929  0.00 71.62      C2   H  
ATOM   3966  HZ  PHE A 388      -9.286  -2.214  29.018  0.00 71.41      C2   H  
ATOM   3967  N   LEU A 389      -4.671  -2.274  22.124  1.00 74.83      C2   N  
ATOM   3968  CA  LEU A 389      -4.151  -2.277  20.674  1.00 70.06      C2   C  
ATOM   3969  C   LEU A 389      -5.205  -2.022  19.577  1.00 82.49      C2   C  
ATOM   3970  O   LEU A 389      -4.875  -1.556  18.514  1.00 80.45      C2   O  
ATOM   3971  CB  LEU A 389      -3.150  -3.428  20.391  1.00 74.27      C2   C  
ATOM   3972  CG  LEU A 389      -2.118  -3.691  21.438  1.00 74.55      C2   C  
ATOM   3973  CD1 LEU A 389      -1.033  -4.718  20.951  1.00 66.48      C2   C  
ATOM   3974  CD2 LEU A 389      -1.245  -2.433  21.729  1.00 77.32      C2   C  
ATOM   3975  H   LEU A 389      -4.899  -3.216  22.404  0.00 74.83      C2   H  
ATOM   3976  HA  LEU A 389      -3.499  -1.406  20.600  0.00 70.06      C2   H  
ATOM   3977  HB2 LEU A 389      -3.783  -4.301  20.237  0.00 74.27      C2   H  
ATOM   3978  HB3 LEU A 389      -2.652  -3.219  19.444  0.00 74.27      C2   H  
ATOM   3979  HG  LEU A 389      -2.556  -4.090  22.353  0.00 74.55      C2   H  
ATOM   3980 HD11 LEU A 389      -1.409  -5.190  20.043  0.00 66.48      C2   H  
ATOM   3981 HD12 LEU A 389      -0.003  -4.392  20.808  0.00 66.48      C2   H  
ATOM   3982 HD13 LEU A 389      -1.027  -5.558  21.645  0.00 66.48      C2   H  
ATOM   3983 HD21 LEU A 389      -1.133  -1.790  20.856  0.00 77.32      C2   H  
ATOM   3984 HD22 LEU A 389      -1.774  -1.849  22.484  0.00 77.32      C2   H  
ATOM   3985 HD23 LEU A 389      -0.208  -2.573  22.032  0.00 77.32      C2   H  
ATOM   3986  N   PHE A 390      -6.455  -2.433  19.867  1.00 86.72      C2   N  
ATOM   3987  CA  PHE A 390      -7.472  -2.351  18.863  1.00 73.78      C2   C  
ATOM   3988  C   PHE A 390      -7.851  -0.860  18.532  1.00 83.12      C2   C  
ATOM   3989  O   PHE A 390      -8.049  -0.492  17.371  1.00 78.14      C2   O  
ATOM   3990  CB  PHE A 390      -8.715  -3.226  19.270  1.00 79.32      C2   C  
ATOM   3991  CG  PHE A 390      -9.980  -3.113  18.424  1.00 82.23      C2   C  
ATOM   3992  CD1 PHE A 390     -11.036  -2.296  18.897  1.00 77.96      C2   C  
ATOM   3993  CD2 PHE A 390      -9.979  -3.661  17.109  1.00 86.53      C2   C  
ATOM   3994  CE1 PHE A 390     -12.106  -2.022  18.025  1.00 70.75      C2   C  
ATOM   3995  CE2 PHE A 390     -11.124  -3.444  16.378  1.00 68.18      C2   C  
ATOM   3996  CZ  PHE A 390     -12.100  -2.578  16.744  1.00 73.31      C2   C  
ATOM   3997  H   PHE A 390      -6.802  -2.666  20.785  0.00 86.72      C2   H  
ATOM   3998  HA  PHE A 390      -7.052  -2.823  17.974  0.00 73.78      C2   H  
ATOM   3999  HB2 PHE A 390      -8.521  -4.292  19.160  0.00 79.32      C2   H  
ATOM   4000  HB3 PHE A 390      -9.055  -3.007  20.282  0.00 79.32      C2   H  
ATOM   4001  HD1 PHE A 390     -10.970  -1.701  19.796  0.00 77.96      C2   H  
ATOM   4002  HD2 PHE A 390      -9.209  -4.298  16.701  0.00 86.53      C2   H  
ATOM   4003  HE1 PHE A 390     -12.948  -1.395  18.275  0.00 70.75      C2   H  
ATOM   4004  HE2 PHE A 390     -11.093  -3.828  15.369  0.00 68.18      C2   H  
ATOM   4005  HZ  PHE A 390     -12.851  -2.445  15.980  0.00 73.31      C2   H  
ATOM   4006  N   LEU A 391      -7.945  -0.085  19.620  1.00 85.44      C2   N  
ATOM   4007  CA  LEU A 391      -8.205   1.325  19.573  1.00 85.29      C2   C  
ATOM   4008  C   LEU A 391      -7.038   1.987  18.792  1.00 85.29      C2   C  
ATOM   4009  O   LEU A 391      -7.324   2.980  18.090  1.00 75.53      C2   O  
ATOM   4010  CB  LEU A 391      -8.324   1.944  21.004  1.00 68.30      C2   C  
ATOM   4011  CG  LEU A 391      -9.717   1.789  21.652  1.00 80.28      C2   C  
ATOM   4012  CD1 LEU A 391     -10.983   2.196  20.873  1.00 77.01      C2   C  
ATOM   4013  CD2 LEU A 391      -9.906   0.357  22.116  1.00 80.66      C2   C  
ATOM   4014  H   LEU A 391      -7.734  -0.446  20.539  0.00 85.44      C2   H  
ATOM   4015  HA  LEU A 391      -9.072   1.553  18.953  0.00 85.29      C2   H  
ATOM   4016  HB2 LEU A 391      -7.519   1.589  21.647  0.00 68.30      C2   H  
ATOM   4017  HB3 LEU A 391      -8.217   3.021  20.877  0.00 68.30      C2   H  
ATOM   4018  HG  LEU A 391      -9.671   2.385  22.563  0.00 80.28      C2   H  
ATOM   4019 HD11 LEU A 391     -11.116   1.786  19.873  0.00 77.01      C2   H  
ATOM   4020 HD12 LEU A 391     -11.899   2.072  21.451  0.00 77.01      C2   H  
ATOM   4021 HD13 LEU A 391     -10.904   3.277  20.767  0.00 77.01      C2   H  
ATOM   4022 HD21 LEU A 391      -8.942  -0.146  22.035  0.00 80.66      C2   H  
ATOM   4023 HD22 LEU A 391     -10.287   0.323  23.137  0.00 80.66      C2   H  
ATOM   4024 HD23 LEU A 391     -10.560  -0.241  21.482  0.00 80.66      C2   H  
ATOM   4025  N   LYS A 392      -5.785   1.529  18.881  1.00 73.47      C2   N  
ATOM   4026  CA  LYS A 392      -4.602   2.111  18.194  1.00 75.31      C2   C  
ATOM   4027  C   LYS A 392      -4.508   1.655  16.710  1.00 79.43      C2   C  
ATOM   4028  O   LYS A 392      -4.244   2.517  15.863  1.00 73.26      C2   O  
ATOM   4029  CB  LYS A 392      -3.257   1.790  18.927  1.00 79.74      C2   C  
ATOM   4030  CG  LYS A 392      -3.026   2.345  20.292  1.00 71.17      C2   C  
ATOM   4031  CD  LYS A 392      -1.668   1.823  20.860  1.00 95.01      C2   C  
ATOM   4032  CE  LYS A 392      -1.350   2.506  22.158  1.00 69.59      C2   C  
ATOM   4033  NZ  LYS A 392      -2.225   2.139  23.276  1.00 92.71      C2   N  
ATOM   4034  H   LYS A 392      -5.594   0.834  19.588  0.00 73.47      C2   H  
ATOM   4035  HA  LYS A 392      -4.680   3.197  18.233  0.00 75.31      C2   H  
ATOM   4036  HB2 LYS A 392      -3.183   0.705  18.997  0.00 79.74      C2   H  
ATOM   4037  HB3 LYS A 392      -2.429   2.026  18.259  0.00 79.74      C2   H  
ATOM   4038  HG2 LYS A 392      -3.085   3.432  20.337  0.00 71.17      C2   H  
ATOM   4039  HG3 LYS A 392      -3.979   2.178  20.796  0.00 71.17      C2   H  
ATOM   4040  HD2 LYS A 392      -1.564   0.742  20.954  0.00 95.01      C2   H  
ATOM   4041  HD3 LYS A 392      -0.767   2.028  20.281  0.00 95.01      C2   H  
ATOM   4042  HE2 LYS A 392      -0.402   2.125  22.536  0.00 69.59      C2   H  
ATOM   4043  HE3 LYS A 392      -1.311   3.592  22.080  0.00 69.59      C2   H  
ATOM   4044  HZ1 LYS A 392      -2.328   1.138  23.366  0.00 92.71      C2   H  
ATOM   4045  HZ2 LYS A 392      -1.901   2.524  24.152  0.00 92.71      C2   H  
ATOM   4046  HZ3 LYS A 392      -3.136   2.558  23.157  0.00 92.71      C2   H  
ATOM   4047  N   ILE A 393      -4.881   0.400  16.358  1.00 76.09      C2   N  
ATOM   4048  CA  ILE A 393      -5.117  -0.064  15.009  1.00 76.45      C2   C  
ATOM   4049  C   ILE A 393      -6.319   0.713  14.252  1.00 72.84      C2   C  
ATOM   4050  O   ILE A 393      -6.093   1.077  13.100  1.00 70.60      C2   O  
ATOM   4051  CB  ILE A 393      -5.451  -1.600  15.167  1.00 77.38      C2   C  
ATOM   4052  CG1 ILE A 393      -4.103  -2.288  15.348  1.00 64.66      C2   C  
ATOM   4053  CG2 ILE A 393      -6.209  -2.175  14.024  1.00 67.30      C2   C  
ATOM   4054  CD1 ILE A 393      -4.234  -3.655  15.995  1.00 69.40      C2   C  
ATOM   4055  H   ILE A 393      -4.914  -0.312  17.072  0.00 76.09      C2   H  
ATOM   4056  HA  ILE A 393      -4.210   0.069  14.420  0.00 76.45      C2   H  
ATOM   4057  HB  ILE A 393      -6.136  -1.771  15.997  0.00 77.38      C2   H  
ATOM   4058 HG12 ILE A 393      -3.514  -2.425  14.441  0.00 64.66      C2   H  
ATOM   4059 HG13 ILE A 393      -3.511  -1.737  16.079  0.00 64.66      C2   H  
ATOM   4060 HG21 ILE A 393      -6.029  -3.221  13.775  0.00 67.30      C2   H  
ATOM   4061 HG22 ILE A 393      -7.279  -2.298  14.191  0.00 67.30      C2   H  
ATOM   4062 HG23 ILE A 393      -5.996  -1.601  13.123  0.00 67.30      C2   H  
ATOM   4063 HD11 ILE A 393      -3.307  -3.718  16.565  0.00 69.40      C2   H  
ATOM   4064 HD12 ILE A 393      -5.019  -3.816  16.736  0.00 69.40      C2   H  
ATOM   4065 HD13 ILE A 393      -4.284  -4.446  15.248  0.00 69.40      C2   H  
ATOM   4066  N   MET A 394      -7.447   0.917  15.013  1.00 68.49      C2   N  
ATOM   4067  CA  MET A 394      -8.550   1.745  14.564  1.00 77.22      C2   C  
ATOM   4068  C   MET A 394      -8.060   3.241  14.400  1.00 76.90      C2   C  
ATOM   4069  O   MET A 394      -8.325   3.900  13.395  1.00 68.96      C2   O  
ATOM   4070  CB  MET A 394      -9.710   1.605  15.548  1.00 65.71      C2   C  
ATOM   4071  CG  MET A 394     -10.464   0.228  15.625  1.00 74.64      C2   C  
ATOM   4072  SD  MET A 394     -11.418  -0.279  14.158  1.00 81.93      C2   S  
ATOM   4073  CE  MET A 394     -12.989   0.691  14.414  1.00 91.01      C2   C  
ATOM   4074  H   MET A 394      -7.483   0.532  15.945  0.00 68.49      C2   H  
ATOM   4075  HA  MET A 394      -9.009   1.373  13.648  0.00 77.22      C2   H  
ATOM   4076  HB2 MET A 394      -9.398   1.848  16.564  0.00 65.71      C2   H  
ATOM   4077  HB3 MET A 394     -10.471   2.376  15.434  0.00 65.71      C2   H  
ATOM   4078  HG2 MET A 394      -9.732  -0.565  15.780  0.00 74.64      C2   H  
ATOM   4079  HG3 MET A 394     -11.201   0.188  16.427  0.00 74.64      C2   H  
ATOM   4080  HE1 MET A 394     -13.788   0.367  13.746  0.00 91.01      C2   H  
ATOM   4081  HE2 MET A 394     -13.285   0.462  15.437  0.00 91.01      C2   H  
ATOM   4082  HE3 MET A 394     -12.726   1.749  14.435  0.00 91.01      C2   H  
ATOM   4083  N   ALA A 395      -7.267   3.743  15.338  1.00 68.01      C2   N  
ATOM   4084  CA  ALA A 395      -6.549   5.097  15.298  1.00 68.55      C2   C  
ATOM   4085  C   ALA A 395      -5.624   5.383  14.080  1.00 80.87      C2   C  
ATOM   4086  O   ALA A 395      -5.597   6.476  13.585  1.00 90.72      C2   O  
ATOM   4087  CB  ALA A 395      -5.964   5.436  16.743  1.00 63.36      C2   C  
ATOM   4088  H   ALA A 395      -7.172   3.183  16.173  0.00 68.01      C2   H  
ATOM   4089  HA  ALA A 395      -7.363   5.812  15.183  0.00 68.55      C2   H  
ATOM   4090  HB1 ALA A 395      -5.452   6.398  16.756  0.00 63.36      C2   H  
ATOM   4091  HB2 ALA A 395      -6.655   5.408  17.585  0.00 63.36      C2   H  
ATOM   4092  HB3 ALA A 395      -5.268   4.651  17.038  0.00 63.36      C2   H  
ATOM   4093  N   MET A 396      -4.863   4.342  13.849  1.00 73.39      C2   N  
ATOM   4094  CA  MET A 396      -3.995   4.199  12.622  1.00 87.00      C2   C  
ATOM   4095  C   MET A 396      -4.862   4.143  11.377  1.00 77.34      C2   C  
ATOM   4096  O   MET A 396      -4.546   5.011  10.501  1.00 72.24      C2   O  
ATOM   4097  CB  MET A 396      -2.940   3.105  12.588  1.00 79.70      C2   C  
ATOM   4098  CG  MET A 396      -1.794   3.198  13.625  1.00 79.92      C2   C  
ATOM   4099  SD  MET A 396      -0.433   2.100  13.329  1.00 86.95      C2   S  
ATOM   4100  CE  MET A 396       0.451   2.893  12.065  1.00 83.82      C2   C  
ATOM   4101  H   MET A 396      -4.997   3.421  14.240  0.00 73.39      C2   H  
ATOM   4102  HA  MET A 396      -3.461   5.148  12.666  0.00 87.00      C2   H  
ATOM   4103  HB2 MET A 396      -3.429   2.142  12.736  0.00 79.70      C2   H  
ATOM   4104  HB3 MET A 396      -2.541   2.985  11.581  0.00 79.70      C2   H  
ATOM   4105  HG2 MET A 396      -1.407   4.192  13.401  0.00 79.92      C2   H  
ATOM   4106  HG3 MET A 396      -2.206   3.151  14.633  0.00 79.92      C2   H  
ATOM   4107  HE1 MET A 396       0.712   3.866  12.480  0.00 83.82      C2   H  
ATOM   4108  HE2 MET A 396       1.333   2.284  11.869  0.00 83.82      C2   H  
ATOM   4109  HE3 MET A 396      -0.122   3.050  11.151  0.00 83.82      C2   H  
ATOM   4110  N   LEU A 397      -5.902   3.297  11.301  1.00 81.05      C2   N  
ATOM   4111  CA  LEU A 397      -6.770   3.350  10.164  1.00 79.90      C2   C  
ATOM   4112  C   LEU A 397      -7.604   4.641   9.936  1.00 77.91      C2   C  
ATOM   4113  O   LEU A 397      -7.791   5.034   8.757  1.00 79.14      C2   O  
ATOM   4114  CB  LEU A 397      -7.807   2.212  10.239  1.00 59.27      C2   C  
ATOM   4115  CG  LEU A 397      -7.270   0.830   9.966  1.00 59.90      C2   C  
ATOM   4116  CD1 LEU A 397      -8.248  -0.297  10.380  1.00 68.86      C2   C  
ATOM   4117  CD2 LEU A 397      -6.722   0.582   8.539  1.00 69.34      C2   C  
ATOM   4118  H   LEU A 397      -6.017   2.484  11.889  0.00 81.05      C2   H  
ATOM   4119  HA  LEU A 397      -6.229   3.175   9.234  0.00 79.90      C2   H  
ATOM   4120  HB2 LEU A 397      -8.283   2.172  11.219  0.00 59.27      C2   H  
ATOM   4121  HB3 LEU A 397      -8.587   2.391   9.499  0.00 59.27      C2   H  
ATOM   4122  HG  LEU A 397      -6.415   0.692  10.627  0.00 59.90      C2   H  
ATOM   4123 HD11 LEU A 397      -9.192  -0.041  10.862  0.00 68.86      C2   H  
ATOM   4124 HD12 LEU A 397      -8.414  -0.977   9.543  0.00 68.86      C2   H  
ATOM   4125 HD13 LEU A 397      -7.697  -0.939  11.066  0.00 68.86      C2   H  
ATOM   4126 HD21 LEU A 397      -7.311   1.185   7.848  0.00 69.34      C2   H  
ATOM   4127 HD22 LEU A 397      -5.657   0.750   8.376  0.00 69.34      C2   H  
ATOM   4128 HD23 LEU A 397      -6.856  -0.445   8.202  0.00 69.34      C2   H  
ATOM   4129  N   THR A 398      -7.949   5.352  11.007  1.00 81.70      C2   N  
ATOM   4130  CA  THR A 398      -8.405   6.725  10.914  1.00 78.11      C2   C  
ATOM   4131  C   THR A 398      -7.391   7.728  10.251  1.00 91.71      C2   C  
ATOM   4132  O   THR A 398      -7.837   8.504   9.373  1.00 90.63      C2   O  
ATOM   4133  CB  THR A 398      -8.768   7.206  12.352  1.00 78.95      C2   C  
ATOM   4134  CG2 THR A 398      -9.501   8.512  12.518  1.00 71.12      C2   C  
ATOM   4135  OG1 THR A 398      -9.643   6.241  12.922  1.00 86.91      C2   O  
ATOM   4136  H   THR A 398      -7.762   4.912  11.898  0.00 81.70      C2   H  
ATOM   4137  HA  THR A 398      -9.293   6.666  10.285  0.00 78.11      C2   H  
ATOM   4138  HB  THR A 398      -7.899   7.243  13.008  0.00 78.95      C2   H  
ATOM   4139  HG1 THR A 398      -9.078   5.567  13.308  0.00 86.91      C2   H  
ATOM   4140 HG21 THR A 398     -10.459   8.607  12.006  0.00 71.12      C2   H  
ATOM   4141 HG22 THR A 398      -9.453   8.933  13.522  0.00 71.12      C2   H  
ATOM   4142 HG23 THR A 398      -8.831   9.235  12.051  0.00 71.12      C2   H  
ATOM   4143  N   GLU A 399      -6.127   7.665  10.653  1.00 82.74      C2   N  
ATOM   4144  CA  GLU A 399      -4.991   8.440  10.169  1.00 79.98      C2   C  
ATOM   4145  C   GLU A 399      -4.552   8.139   8.775  1.00 88.66      C2   C  
ATOM   4146  O   GLU A 399      -4.026   9.034   8.134  1.00 88.14      C2   O  
ATOM   4147  CB  GLU A 399      -3.821   8.398  11.171  1.00 85.02      C2   C  
ATOM   4148  CG  GLU A 399      -4.126   9.239  12.427  1.00 96.52      C2   C  
ATOM   4149  CD  GLU A 399      -2.958   9.127  13.531  1.00116.12      C2   C  
ATOM   4150  OE1 GLU A 399      -3.188   9.719  14.607  1.00111.81      C2   O  
ATOM   4151  OE2 GLU A 399      -1.891   8.502  13.255  1.00135.10      C2   O  
ATOM   4152  H   GLU A 399      -5.864   7.066  11.422  0.00 82.74      C2   H  
ATOM   4153  HA  GLU A 399      -5.249   9.499  10.158  0.00 79.98      C2   H  
ATOM   4154  HB2 GLU A 399      -3.573   7.363  11.406  0.00 85.02      C2   H  
ATOM   4155  HB3 GLU A 399      -2.943   8.775  10.646  0.00 85.02      C2   H  
ATOM   4156  HG2 GLU A 399      -4.203  10.324  12.343  0.00 96.52      C2   H  
ATOM   4157  HG3 GLU A 399      -5.074   8.856  12.804  0.00 96.52      C2   H  
ATOM   4158  N   LEU A 400      -4.835   6.901   8.298  1.00 80.51      C2   N  
ATOM   4159  CA  LEU A 400      -4.255   6.356   7.071  1.00 80.43      C2   C  
ATOM   4160  C   LEU A 400      -4.935   7.025   5.857  1.00 89.09      C2   C  
ATOM   4161  O   LEU A 400      -4.227   7.368   4.953  1.00 80.70      C2   O  
ATOM   4162  CB  LEU A 400      -4.484   4.816   7.199  1.00 67.85      C2   C  
ATOM   4163  CG  LEU A 400      -4.344   3.942   5.949  1.00 80.66      C2   C  
ATOM   4164  CD1 LEU A 400      -2.857   4.005   5.411  1.00 71.65      C2   C  
ATOM   4165  CD2 LEU A 400      -4.849   2.545   6.279  1.00 74.77      C2   C  
ATOM   4166  H   LEU A 400      -5.094   6.216   8.993  0.00 80.51      C2   H  
ATOM   4167  HA  LEU A 400      -3.183   6.530   7.165  0.00 80.43      C2   H  
ATOM   4168  HB2 LEU A 400      -3.941   4.336   8.014  0.00 67.85      C2   H  
ATOM   4169  HB3 LEU A 400      -5.526   4.736   7.508  0.00 67.85      C2   H  
ATOM   4170  HG  LEU A 400      -4.859   4.362   5.084  0.00 80.66      C2   H  
ATOM   4171 HD11 LEU A 400      -2.204   3.981   6.283  0.00 71.65      C2   H  
ATOM   4172 HD12 LEU A 400      -2.607   3.107   4.846  0.00 71.65      C2   H  
ATOM   4173 HD13 LEU A 400      -2.751   4.966   4.907  0.00 71.65      C2   H  
ATOM   4174 HD21 LEU A 400      -4.195   2.060   7.004  0.00 74.77      C2   H  
ATOM   4175 HD22 LEU A 400      -5.779   2.548   6.848  0.00 74.77      C2   H  
ATOM   4176 HD23 LEU A 400      -5.073   2.044   5.337  0.00 74.77      C2   H  
ATOM   4177  N   ARG A 401      -6.245   7.312   5.921  1.00 85.08      C2   N  
ATOM   4178  CA  ARG A 401      -6.996   8.111   4.943  1.00 81.10      C2   C  
ATOM   4179  C   ARG A 401      -6.470   9.508   4.677  1.00 89.74      C2   C  
ATOM   4180  O   ARG A 401      -6.433   9.955   3.519  1.00111.14      C2   O  
ATOM   4181  CB  ARG A 401      -8.461   8.247   5.154  1.00 89.35      C2   C  
ATOM   4182  CG  ARG A 401      -9.179   7.007   5.594  1.00 85.45      C2   C  
ATOM   4183  CD  ARG A 401     -10.637   7.070   5.820  1.00 96.47      C2   C  
ATOM   4184  NE  ARG A 401     -11.238   7.918   6.930  1.00122.45      C2   N  
ATOM   4185  CZ  ARG A 401     -11.555   7.562   8.157  1.00130.05      C2   C  
ATOM   4186  NH1 ARG A 401     -11.299   6.339   8.579  1.00102.73      C2   N  
ATOM   4187  NH2 ARG A 401     -12.213   8.472   8.911  1.00125.71      C2   N  
ATOM   4188  H   ARG A 401      -6.613   7.288   6.860  0.00 85.08      C2   H  
ATOM   4189  HA  ARG A 401      -6.852   7.496   4.054  0.00 81.10      C2   H  
ATOM   4190  HB2 ARG A 401      -8.643   8.906   6.004  0.00 89.35      C2   H  
ATOM   4191  HB3 ARG A 401      -9.044   8.692   4.347  0.00 89.35      C2   H  
ATOM   4192  HG2 ARG A 401      -9.027   6.197   4.880  0.00 85.45      C2   H  
ATOM   4193  HG3 ARG A 401      -8.665   6.750   6.519  0.00 85.45      C2   H  
ATOM   4194  HD2 ARG A 401     -11.029   7.623   4.966  0.00 96.47      C2   H  
ATOM   4195  HD3 ARG A 401     -11.096   6.084   5.744  0.00 96.47      C2   H  
ATOM   4196  HE  ARG A 401     -11.258   8.905   6.715  0.00122.45      C2   H  
ATOM   4197 HH11 ARG A 401     -11.014   5.583   7.972  0.00102.73      C2   H  
ATOM   4198 HH12 ARG A 401     -11.472   6.015   9.520  0.00102.73      C2   H  
ATOM   4199 HH21 ARG A 401     -12.576   9.391   8.705  0.00125.71      C2   H  
ATOM   4200 HH22 ARG A 401     -12.703   8.189   9.746  0.00125.71      C2   H  
ATOM   4201  N   SER A 402      -5.943  10.157   5.671  1.00 96.85      C2   N  
ATOM   4202  CA  SER A 402      -5.384  11.474   5.555  1.00 90.00      C2   C  
ATOM   4203  C   SER A 402      -3.979  11.456   4.923  1.00 90.07      C2   C  
ATOM   4204  O   SER A 402      -3.684  12.285   4.093  1.00103.01      C2   O  
ATOM   4205  CB  SER A 402      -5.277  12.102   6.942  1.00 95.59      C2   C  
ATOM   4206  OG  SER A 402      -6.448  11.893   7.681  1.00111.59      C2   O  
ATOM   4207  H   SER A 402      -6.105   9.871   6.626  0.00 96.85      C2   H  
ATOM   4208  HA  SER A 402      -6.049  12.052   4.914  0.00 90.00      C2   H  
ATOM   4209  HB2 SER A 402      -4.445  11.643   7.477  0.00 95.59      C2   H  
ATOM   4210  HB3 SER A 402      -4.917  13.126   6.852  0.00 95.59      C2   H  
ATOM   4211  HG  SER A 402      -6.234  12.272   8.537  0.00111.59      C2   H  
ATOM   4212  N   ILE A 403      -3.147  10.430   5.232  1.00 87.26      C2   N  
ATOM   4213  CA  ILE A 403      -1.863  10.222   4.530  1.00 97.29      C2   C  
ATOM   4214  C   ILE A 403      -2.083   9.753   3.021  1.00103.69      C2   C  
ATOM   4215  O   ILE A 403      -1.377  10.214   2.125  1.00 84.12      C2   O  
ATOM   4216  CB  ILE A 403      -0.997   9.200   5.199  1.00 93.52      C2   C  
ATOM   4217  CG1 ILE A 403      -0.650   9.536   6.705  1.00 92.82      C2   C  
ATOM   4218  CG2 ILE A 403       0.342   9.056   4.557  1.00 83.27      C2   C  
ATOM   4219  CD1 ILE A 403      -0.554   8.322   7.586  1.00 98.89      C2   C  
ATOM   4220  H   ILE A 403      -3.500   9.741   5.880  0.00 87.26      C2   H  
ATOM   4221  HA  ILE A 403      -1.257  11.113   4.366  0.00 97.29      C2   H  
ATOM   4222  HB  ILE A 403      -1.535   8.253   5.150  0.00 93.52      C2   H  
ATOM   4223 HG12 ILE A 403       0.205  10.194   6.867  0.00 92.82      C2   H  
ATOM   4224 HG13 ILE A 403      -1.358  10.286   7.055  0.00 92.82      C2   H  
ATOM   4225 HG21 ILE A 403       0.311   8.359   3.720  0.00 83.27      C2   H  
ATOM   4226 HG22 ILE A 403       0.830   9.998   4.311  0.00 83.27      C2   H  
ATOM   4227 HG23 ILE A 403       1.028   8.464   5.164  0.00 83.27      C2   H  
ATOM   4228 HD11 ILE A 403      -0.752   8.645   8.607  0.00 98.89      C2   H  
ATOM   4229 HD12 ILE A 403      -1.225   7.531   7.251  0.00 98.89      C2   H  
ATOM   4230 HD13 ILE A 403       0.485   7.994   7.588  0.00 98.89      C2   H  
ATOM   4231  N   ASN A 404      -3.163   8.978   2.781  1.00102.47      C2   N  
ATOM   4232  CA  ASN A 404      -3.683   8.610   1.484  1.00 94.30      C2   C  
ATOM   4233  C   ASN A 404      -4.042   9.872   0.696  1.00 96.56      C2   C  
ATOM   4234  O   ASN A 404      -3.532  10.002  -0.407  1.00100.69      C2   O  
ATOM   4235  CB  ASN A 404      -4.889   7.688   1.607  1.00 95.08      C2   C  
ATOM   4236  CG  ASN A 404      -5.552   7.204   0.270  1.00 96.00      C2   C  
ATOM   4237  ND2 ASN A 404      -6.339   6.130   0.354  1.00101.24      C2   N  
ATOM   4238  OD1 ASN A 404      -5.167   7.567  -0.836  1.00101.35      C2   O  
ATOM   4239  H   ASN A 404      -3.706   8.711   3.589  0.00102.47      C2   H  
ATOM   4240  HA  ASN A 404      -2.869   8.119   0.949  0.00 94.30      C2   H  
ATOM   4241  HB2 ASN A 404      -4.576   6.785   2.131  0.00 95.08      C2   H  
ATOM   4242  HB3 ASN A 404      -5.664   8.243   2.137  0.00 95.08      C2   H  
ATOM   4243 HD21 ASN A 404      -6.561   5.750   1.263  0.00101.24      C2   H  
ATOM   4244 HD22 ASN A 404      -6.701   5.728  -0.499  0.00101.24      C2   H  
ATOM   4245  N   ALA A 405      -4.810  10.765   1.229  1.00108.57      C2   N  
ATOM   4246  CA  ALA A 405      -5.107  12.181   0.775  1.00103.29      C2   C  
ATOM   4247  C   ALA A 405      -3.801  12.861   0.467  1.00107.17      C2   C  
ATOM   4248  O   ALA A 405      -3.491  13.201  -0.696  1.00111.24      C2   O  
ATOM   4249  CB  ALA A 405      -6.062  12.904   1.776  1.00 94.94      C2   C  
ATOM   4250  H   ALA A 405      -5.251  10.361   2.043  0.00108.57      C2   H  
ATOM   4251  HA  ALA A 405      -5.678  12.059  -0.146  0.00103.29      C2   H  
ATOM   4252  HB1 ALA A 405      -7.057  12.960   1.332  0.00 94.94      C2   H  
ATOM   4253  HB2 ALA A 405      -6.217  12.605   2.813  0.00 94.94      C2   H  
ATOM   4254  HB3 ALA A 405      -5.868  13.965   1.923  0.00 94.94      C2   H  
ATOM   4255  N   GLN A 406      -3.006  13.196   1.516  1.00109.79      C2   N  
ATOM   4256  CA  GLN A 406      -1.629  13.718   1.332  1.00104.01      C2   C  
ATOM   4257  C   GLN A 406      -0.703  13.125   0.187  1.00105.42      C2   C  
ATOM   4258  O   GLN A 406      -0.135  13.827  -0.639  1.00110.31      C2   O  
ATOM   4259  CB  GLN A 406      -0.918  13.741   2.687  1.00128.61      C2   C  
ATOM   4260  CG  GLN A 406       0.458  14.480   2.924  1.00124.90      C2   C  
ATOM   4261  CD  GLN A 406       1.280  13.750   3.997  1.00128.79      C2   C  
ATOM   4262  NE2 GLN A 406       1.124  14.076   5.264  1.00131.28      C2   N  
ATOM   4263  OE1 GLN A 406       2.093  12.895   3.647  1.00112.83      C2   O  
ATOM   4264  H   GLN A 406      -3.327  12.944   2.440  0.00109.79      C2   H  
ATOM   4265  HA  GLN A 406      -1.899  14.733   1.040  0.00104.01      C2   H  
ATOM   4266  HB2 GLN A 406      -1.589  14.156   3.440  0.00128.61      C2   H  
ATOM   4267  HB3 GLN A 406      -0.768  12.709   3.002  0.00128.61      C2   H  
ATOM   4268  HG2 GLN A 406       1.088  14.451   2.036  0.00124.90      C2   H  
ATOM   4269  HG3 GLN A 406       0.252  15.501   3.246  0.00124.90      C2   H  
ATOM   4270 HE21 GLN A 406       0.615  14.944   5.350  0.00131.28      C2   H  
ATOM   4271 HE22 GLN A 406       1.417  13.479   6.023  0.00131.28      C2   H  
ATOM   4272  N   HIS A 407      -0.574  11.768   0.154  1.00111.47      C2   N  
ATOM   4273  CA  HIS A 407       0.004  10.960  -0.918  1.00 97.41      C2   C  
ATOM   4274  C   HIS A 407      -0.567  11.270  -2.279  1.00105.04      C2   C  
ATOM   4275  O   HIS A 407       0.261  11.628  -3.125  1.00112.64      C2   O  
ATOM   4276  CB  HIS A 407       0.190   9.411  -0.522  1.00 97.24      C2   C  
ATOM   4277  CG  HIS A 407       1.367   9.303   0.368  1.00111.03      C2   C  
ATOM   4278  CD2 HIS A 407       2.582   8.791   0.088  1.00102.69      C2   C  
ATOM   4279  ND1 HIS A 407       1.435   9.874   1.636  1.00117.11      C2   N  
ATOM   4280  CE1 HIS A 407       2.732   9.770   2.013  1.00114.41      C2   C  
ATOM   4281  NE2 HIS A 407       3.473   9.087   1.129  1.00106.05      C2   N  
ATOM   4282  H   HIS A 407      -1.166  11.329   0.844  0.00111.47      C2   H  
ATOM   4283  HA  HIS A 407       1.046  11.273  -0.855  0.00 97.41      C2   H  
ATOM   4284  HB2 HIS A 407      -0.685   9.070   0.031  0.00 97.24      C2   H  
ATOM   4285  HB3 HIS A 407       0.506   8.849  -1.400  0.00 97.24      C2   H  
ATOM   4286  HD1 HIS A 407       0.725  10.380   2.147  0.00117.11      C2   H  
ATOM   4287  HD2 HIS A 407       2.922   8.161  -0.721  0.00102.69      C2   H  
ATOM   4288  HE1 HIS A 407       3.140  10.289   2.868  0.00114.41      C2   H  
ATOM   4289  N   THR A 408      -1.844  11.061  -2.390  1.00 97.56      C2   N  
ATOM   4290  CA  THR A 408      -2.678  11.221  -3.574  1.00102.29      C2   C  
ATOM   4291  C   THR A 408      -2.458  12.666  -4.117  1.00110.52      C2   C  
ATOM   4292  O   THR A 408      -2.189  12.900  -5.254  1.00119.28      C2   O  
ATOM   4293  CB  THR A 408      -4.164  10.860  -3.332  1.00115.71      C2   C  
ATOM   4294  CG2 THR A 408      -5.056  10.917  -4.629  1.00 93.59      C2   C  
ATOM   4295  OG1 THR A 408      -4.152   9.489  -3.011  1.00102.27      C2   O  
ATOM   4296  H   THR A 408      -2.331  10.807  -1.543  0.00 97.56      C2   H  
ATOM   4297  HA  THR A 408      -2.175  10.773  -4.430  0.00102.29      C2   H  
ATOM   4298  HB  THR A 408      -4.763  11.335  -2.556  0.00115.71      C2   H  
ATOM   4299  HG1 THR A 408      -3.986   9.552  -2.068  0.00102.27      C2   H  
ATOM   4300 HG21 THR A 408      -4.741  10.406  -5.540  0.00 93.59      C2   H  
ATOM   4301 HG22 THR A 408      -6.068  10.562  -4.433  0.00 93.59      C2   H  
ATOM   4302 HG23 THR A 408      -5.188  11.960  -4.910  0.00 93.59      C2   H  
ATOM   4303  N   GLN A 409      -2.637  13.616  -3.241  1.00118.68      C2   N  
ATOM   4304  CA  GLN A 409      -2.718  15.090  -3.534  1.00112.41      C2   C  
ATOM   4305  C   GLN A 409      -1.353  15.721  -3.945  1.00122.86      C2   C  
ATOM   4306  O   GLN A 409      -1.266  16.670  -4.709  1.00133.34      C2   O  
ATOM   4307  CB  GLN A 409      -3.402  16.021  -2.482  1.00118.24      C2   C  
ATOM   4308  CG  GLN A 409      -4.881  15.581  -2.357  1.00132.16      C2   C  
ATOM   4309  CD  GLN A 409      -5.743  15.951  -3.588  1.00138.51      C2   C  
ATOM   4310  NE2 GLN A 409      -5.629  17.135  -4.178  1.00133.89      C2   N  
ATOM   4311  OE1 GLN A 409      -6.594  15.158  -4.040  1.00151.74      C2   O  
ATOM   4312  H   GLN A 409      -2.933  13.320  -2.323  0.00118.68      C2   H  
ATOM   4313  HA  GLN A 409      -3.261  15.180  -4.475  0.00112.41      C2   H  
ATOM   4314  HB2 GLN A 409      -2.947  15.919  -1.497  0.00118.24      C2   H  
ATOM   4315  HB3 GLN A 409      -3.383  17.068  -2.787  0.00118.24      C2   H  
ATOM   4316  HG2 GLN A 409      -5.012  14.508  -2.216  0.00132.16      C2   H  
ATOM   4317  HG3 GLN A 409      -5.335  16.056  -1.487  0.00132.16      C2   H  
ATOM   4318 HE21 GLN A 409      -5.065  17.879  -3.795  0.00133.89      C2   H  
ATOM   4319 HE22 GLN A 409      -6.084  17.324  -5.060  0.00133.89      C2   H  
ATOM   4320  N   ARG A 410      -0.251  15.064  -3.488  1.00106.86      C2   N  
ATOM   4321  CA  ARG A 410       1.111  15.221  -3.998  1.00128.35      C2   C  
ATOM   4322  C   ARG A 410       1.198  14.588  -5.361  1.00115.32      C2   C  
ATOM   4323  O   ARG A 410       1.489  15.231  -6.304  1.00107.55      C2   O  
ATOM   4324  CB  ARG A 410       2.221  14.719  -3.073  1.00 99.75      C2   C  
ATOM   4325  CG  ARG A 410       2.340  15.493  -1.738  1.00126.73      C2   C  
ATOM   4326  CD  ARG A 410       3.266  14.796  -0.708  1.00130.47      C2   C  
ATOM   4327  NE  ARG A 410       3.558  15.747   0.334  1.00147.58      C2   N  
ATOM   4328  CZ  ARG A 410       4.185  15.484   1.445  1.00143.08      C2   C  
ATOM   4329  NH1 ARG A 410       4.637  14.291   1.726  1.00132.88      C2   N  
ATOM   4330  NH2 ARG A 410       4.462  16.465   2.345  1.00153.14      C2   N  
ATOM   4331  H   ARG A 410      -0.415  14.341  -2.804  0.00106.86      C2   H  
ATOM   4332  HA  ARG A 410       1.238  16.261  -4.299  0.00128.35      C2   H  
ATOM   4333  HB2 ARG A 410       2.209  13.639  -2.922  0.00 99.75      C2   H  
ATOM   4334  HB3 ARG A 410       3.196  14.910  -3.521  0.00 99.75      C2   H  
ATOM   4335  HG2 ARG A 410       2.636  16.501  -2.026  0.00126.73      C2   H  
ATOM   4336  HG3 ARG A 410       1.341  15.613  -1.321  0.00126.73      C2   H  
ATOM   4337  HD2 ARG A 410       2.763  13.971  -0.204  0.00130.47      C2   H  
ATOM   4338  HD3 ARG A 410       4.162  14.282  -1.055  0.00130.47      C2   H  
ATOM   4339  HE  ARG A 410       3.450  16.692  -0.005  0.00147.58      C2   H  
ATOM   4340 HH11 ARG A 410       4.508  13.583   1.016  0.00132.88      C2   H  
ATOM   4341 HH12 ARG A 410       5.111  14.039   2.582  0.00132.88      C2   H  
ATOM   4342 HH21 ARG A 410       4.160  17.427   2.299  0.00153.14      C2   H  
ATOM   4343 HH22 ARG A 410       4.774  16.124   3.243  0.00153.14      C2   H  
ATOM   4344  N   LEU A 411       0.881  13.253  -5.433  1.00106.47      C2   N  
ATOM   4345  CA  LEU A 411       1.106  12.462  -6.689  1.00109.22      C2   C  
ATOM   4346  C   LEU A 411       0.412  12.932  -8.015  1.00108.56      C2   C  
ATOM   4347  O   LEU A 411       0.984  12.910  -9.091  1.00109.21      C2   O  
ATOM   4348  CB  LEU A 411       1.060  10.976  -6.368  1.00110.60      C2   C  
ATOM   4349  CG  LEU A 411       2.307  10.415  -5.625  1.00120.03      C2   C  
ATOM   4350  CD1 LEU A 411       1.948   9.080  -5.013  1.00112.75      C2   C  
ATOM   4351  CD2 LEU A 411       3.485  10.169  -6.553  1.00100.08      C2   C  
ATOM   4352  H   LEU A 411       0.560  12.695  -4.655  0.00106.47      C2   H  
ATOM   4353  HA  LEU A 411       2.169  12.619  -6.878  0.00109.22      C2   H  
ATOM   4354  HB2 LEU A 411       0.227  10.962  -5.665  0.00110.60      C2   H  
ATOM   4355  HB3 LEU A 411       0.724  10.396  -7.227  0.00110.60      C2   H  
ATOM   4356  HG  LEU A 411       2.592  11.189  -4.912  0.00120.03      C2   H  
ATOM   4357 HD11 LEU A 411       1.214   9.148  -4.210  0.00112.75      C2   H  
ATOM   4358 HD12 LEU A 411       1.512   8.377  -5.724  0.00112.75      C2   H  
ATOM   4359 HD13 LEU A 411       2.841   8.530  -4.719  0.00112.75      C2   H  
ATOM   4360 HD21 LEU A 411       3.657   9.144  -6.884  0.00100.08      C2   H  
ATOM   4361 HD22 LEU A 411       3.344  10.804  -7.427  0.00100.08      C2   H  
ATOM   4362 HD23 LEU A 411       4.441  10.526  -6.171  0.00100.08      C2   H  
ATOM   4363  N   LEU A 412      -0.796  13.559  -7.795  1.00102.94      C2   N  
ATOM   4364  CA  LEU A 412      -1.612  14.086  -8.877  1.00 99.65      C2   C  
ATOM   4365  C   LEU A 412      -0.931  15.252  -9.598  1.00108.14      C2   C  
ATOM   4366  O   LEU A 412      -1.301  15.534 -10.762  1.00120.30      C2   O  
ATOM   4367  CB  LEU A 412      -2.947  14.564  -8.331  1.00105.28      C2   C  
ATOM   4368  CG  LEU A 412      -3.902  13.408  -8.052  1.00114.40      C2   C  
ATOM   4369  CD1 LEU A 412      -4.963  13.891  -7.011  1.00119.76      C2   C  
ATOM   4370  CD2 LEU A 412      -4.597  12.868  -9.349  1.00116.52      C2   C  
ATOM   4371  H   LEU A 412      -1.168  13.637  -6.859  0.00102.94      C2   H  
ATOM   4372  HA  LEU A 412      -1.760  13.294  -9.612  0.00 99.65      C2   H  
ATOM   4373  HB2 LEU A 412      -2.728  15.197  -7.471  0.00105.28      C2   H  
ATOM   4374  HB3 LEU A 412      -3.526  15.201  -9.000  0.00105.28      C2   H  
ATOM   4375  HG  LEU A 412      -3.386  12.588  -7.552  0.00114.40      C2   H  
ATOM   4376 HD11 LEU A 412      -5.641  14.590  -7.500  0.00119.76      C2   H  
ATOM   4377 HD12 LEU A 412      -5.565  13.026  -6.734  0.00119.76      C2   H  
ATOM   4378 HD13 LEU A 412      -4.576  14.406  -6.132  0.00119.76      C2   H  
ATOM   4379 HD21 LEU A 412      -4.490  11.786  -9.278  0.00116.52      C2   H  
ATOM   4380 HD22 LEU A 412      -5.673  12.924  -9.510  0.00116.52      C2   H  
ATOM   4381 HD23 LEU A 412      -4.169  13.135 -10.316  0.00116.52      C2   H  
ATOM   4382  N   ARG A 413       0.019  15.936  -8.861  1.00108.59      C2   N  
ATOM   4383  CA  ARG A 413       0.906  17.030  -9.268  1.00114.43      C2   C  
ATOM   4384  C   ARG A 413       2.232  16.501  -9.878  1.00110.56      C2   C  
ATOM   4385  O   ARG A 413       2.645  16.960 -10.946  1.00117.17      C2   O  
ATOM   4386  CB  ARG A 413       1.148  18.003  -8.084  1.00108.18      C2   C  
ATOM   4387  CG  ARG A 413      -0.171  18.476  -7.368  1.00123.68      C2   C  
ATOM   4388  CD  ARG A 413       0.085  19.561  -6.334  1.00144.16      C2   C  
ATOM   4389  NE  ARG A 413       0.353  20.866  -6.989  1.00165.94      C2   N  
ATOM   4390  CZ  ARG A 413       0.482  22.116  -6.433  1.00169.14      C2   C  
ATOM   4391  NH1 ARG A 413       0.157  22.233  -5.167  1.00142.04      C2   N  
ATOM   4392  NH2 ARG A 413       0.844  23.184  -7.233  1.00156.45      C2   N  
ATOM   4393  H   ARG A 413       0.208  15.477  -7.983  0.00108.59      C2   H  
ATOM   4394  HA  ARG A 413       0.470  17.595 -10.092  0.00114.43      C2   H  
ATOM   4395  HB2 ARG A 413       1.759  17.480  -7.348  0.00108.18      C2   H  
ATOM   4396  HB3 ARG A 413       1.731  18.848  -8.450  0.00108.18      C2   H  
ATOM   4397  HG2 ARG A 413      -0.884  18.819  -8.118  0.00123.68      C2   H  
ATOM   4398  HG3 ARG A 413      -0.617  17.578  -6.938  0.00123.68      C2   H  
ATOM   4399  HD2 ARG A 413      -0.821  19.490  -5.734  0.00144.16      C2   H  
ATOM   4400  HD3 ARG A 413       0.918  19.331  -5.670  0.00144.16      C2   H  
ATOM   4401  HE  ARG A 413       0.324  20.802  -7.996  0.00165.94      C2   H  
ATOM   4402 HH11 ARG A 413       0.068  21.408  -4.592  0.00142.04      C2   H  
ATOM   4403 HH12 ARG A 413       0.354  23.063  -4.627  0.00142.04      C2   H  
ATOM   4404 HH21 ARG A 413       1.233  23.113  -8.164  0.00156.45      C2   H  
ATOM   4405 HH22 ARG A 413       0.946  24.095  -6.809  0.00156.45      C2   H  
ATOM   4406  N   ILE A 414       2.806  15.427  -9.237  1.00113.26      C2   N  
ATOM   4407  CA  ILE A 414       3.940  14.631  -9.710  1.00107.65      C2   C  
ATOM   4408  C   ILE A 414       3.686  14.042 -11.148  1.00107.70      C2   C  
ATOM   4409  O   ILE A 414       4.623  13.985 -11.961  1.00125.23      C2   O  
ATOM   4410  CB  ILE A 414       4.337  13.495  -8.710  1.00120.39      C2   C  
ATOM   4411  CG1 ILE A 414       4.843  14.042  -7.342  1.00124.36      C2   C  
ATOM   4412  CG2 ILE A 414       5.255  12.327  -9.169  1.00112.85      C2   C  
ATOM   4413  CD1 ILE A 414       6.087  14.989  -7.512  1.00134.67      C2   C  
ATOM   4414  H   ILE A 414       2.412  15.011  -8.405  0.00113.26      C2   H  
ATOM   4415  HA  ILE A 414       4.719  15.385  -9.812  0.00107.65      C2   H  
ATOM   4416  HB  ILE A 414       3.444  12.918  -8.471  0.00120.39      C2   H  
ATOM   4417 HG12 ILE A 414       4.027  14.683  -7.011  0.00124.36      C2   H  
ATOM   4418 HG13 ILE A 414       5.059  13.436  -6.463  0.00124.36      C2   H  
ATOM   4419 HG21 ILE A 414       4.940  11.918 -10.129  0.00112.85      C2   H  
ATOM   4420 HG22 ILE A 414       6.285  12.671  -9.259  0.00112.85      C2   H  
ATOM   4421 HG23 ILE A 414       5.327  11.511  -8.450  0.00112.85      C2   H  
ATOM   4422 HD11 ILE A 414       6.758  14.780  -8.345  0.00134.67      C2   H  
ATOM   4423 HD12 ILE A 414       5.839  16.020  -7.766  0.00134.67      C2   H  
ATOM   4424 HD13 ILE A 414       6.723  15.024  -6.627  0.00134.67      C2   H  
ATOM   4425  N   GLN A 415       2.537  13.572 -11.453  1.00107.05      C2   N  
ATOM   4426  CA  GLN A 415       2.128  12.932 -12.712  1.00109.70      C2   C  
ATOM   4427  C   GLN A 415       2.255  13.824 -13.934  1.00131.06      C2   C  
ATOM   4428  O   GLN A 415       2.488  13.365 -15.017  1.00132.64      C2   O  
ATOM   4429  CB  GLN A 415       0.655  12.503 -12.499  1.00 99.93      C2   C  
ATOM   4430  CG  GLN A 415      -0.089  11.801 -13.637  1.00121.71      C2   C  
ATOM   4431  CD  GLN A 415       0.687  10.609 -14.205  1.00110.81      C2   C  
ATOM   4432  NE2 GLN A 415       0.776  10.495 -15.543  1.00113.43      C2   N  
ATOM   4433  OE1 GLN A 415       1.365   9.904 -13.499  1.00108.23      C2   O  
ATOM   4434  H   GLN A 415       1.912  13.531 -10.660  0.00107.05      C2   H  
ATOM   4435  HA  GLN A 415       2.731  12.037 -12.862  0.00109.70      C2   H  
ATOM   4436  HB2 GLN A 415       0.661  11.796 -11.669  0.00 99.93      C2   H  
ATOM   4437  HB3 GLN A 415       0.084  13.396 -12.242  0.00 99.93      C2   H  
ATOM   4438  HG2 GLN A 415      -1.119  11.539 -13.394  0.00121.71      C2   H  
ATOM   4439  HG3 GLN A 415      -0.143  12.478 -14.489  0.00121.71      C2   H  
ATOM   4440 HE21 GLN A 415       0.214  11.011 -16.205  0.00113.43      C2   H  
ATOM   4441 HE22 GLN A 415       1.359   9.765 -15.928  0.00113.43      C2   H  
ATOM   4442  N   ASP A 416       2.204  15.134 -13.742  1.00134.54      C2   N  
ATOM   4443  CA  ASP A 416       2.302  16.174 -14.713  1.00127.15      C2   C  
ATOM   4444  C   ASP A 416       3.775  16.422 -15.087  1.00136.48      C2   C  
ATOM   4445  O   ASP A 416       4.033  16.808 -16.247  1.00147.55      C2   O  
ATOM   4446  CB  ASP A 416       1.628  17.471 -14.220  1.00141.81      C2   C  
ATOM   4447  CG  ASP A 416       0.157  17.374 -13.808  1.00162.14      C2   C  
ATOM   4448  OD1 ASP A 416      -0.573  16.456 -14.231  1.00167.83      C2   O  
ATOM   4449  OD2 ASP A 416      -0.269  18.400 -13.314  1.00184.04      C2   O  
ATOM   4450  H   ASP A 416       1.903  15.419 -12.822  0.00134.54      C2   H  
ATOM   4451  HA  ASP A 416       1.759  15.711 -15.536  0.00127.15      C2   H  
ATOM   4452  HB2 ASP A 416       2.175  17.905 -13.383  0.00141.81      C2   H  
ATOM   4453  HB3 ASP A 416       1.640  18.108 -15.105  0.00141.81      C2   H  
ATOM   4454  N   ILE A 417       4.732  16.228 -14.133  1.00145.86      C2   N  
ATOM   4455  CA  ILE A 417       6.181  16.462 -14.303  1.00149.42      C2   C  
ATOM   4456  C   ILE A 417       6.999  15.142 -14.609  1.00146.52      C2   C  
ATOM   4457  O   ILE A 417       7.800  15.095 -15.585  1.00143.37      C2   O  
ATOM   4458  CB  ILE A 417       6.884  17.214 -13.074  1.00152.88      C2   C  
ATOM   4459  CG1 ILE A 417       8.424  17.535 -13.241  1.00151.32      C2   C  
ATOM   4460  CG2 ILE A 417       6.645  16.654 -11.674  1.00152.50      C2   C  
ATOM   4461  CD1 ILE A 417       8.954  18.702 -12.462  1.00144.41      C2   C  
ATOM   4462  H   ILE A 417       4.497  15.852 -13.225  0.00145.86      C2   H  
ATOM   4463  HA  ILE A 417       6.273  17.119 -15.167  0.00149.42      C2   H  
ATOM   4464  HB  ILE A 417       6.415  18.195 -13.007  0.00152.88      C2   H  
ATOM   4465 HG12 ILE A 417       9.002  16.635 -13.030  0.00151.32      C2   H  
ATOM   4466 HG13 ILE A 417       8.575  17.671 -14.312  0.00151.32      C2   H  
ATOM   4467 HG21 ILE A 417       6.950  15.621 -11.505  0.00152.50      C2   H  
ATOM   4468 HG22 ILE A 417       7.190  17.275 -10.962  0.00152.50      C2   H  
ATOM   4469 HG23 ILE A 417       5.579  16.763 -11.477  0.00152.50      C2   H  
ATOM   4470 HD11 ILE A 417       9.729  19.154 -13.081  0.00144.41      C2   H  
ATOM   4471 HD12 ILE A 417       8.180  19.454 -12.309  0.00144.41      C2   H  
ATOM   4472 HD13 ILE A 417       9.440  18.534 -11.501  0.00144.41      C2   H  
ATOM   4473  N   HIS A 418       6.601  14.079 -13.891  1.00126.42      C2   N  
ATOM   4474  CA  HIS A 418       7.060  12.672 -13.895  1.00121.40      C2   C  
ATOM   4475  C   HIS A 418       5.968  11.584 -14.079  1.00127.03      C2   C  
ATOM   4476  O   HIS A 418       5.695  10.815 -13.152  1.00125.82      C2   O  
ATOM   4477  CB  HIS A 418       7.913  12.542 -12.570  1.00129.79      C2   C  
ATOM   4478  CG  HIS A 418       9.098  13.464 -12.378  1.00146.41      C2   C  
ATOM   4479  CD2 HIS A 418       9.679  14.062 -11.287  1.00140.33      C2   C  
ATOM   4480  ND1 HIS A 418       9.851  13.856 -13.434  1.00149.69      C2   N  
ATOM   4481  CE1 HIS A 418      10.770  14.661 -12.926  1.00137.05      C2   C  
ATOM   4482  NE2 HIS A 418      10.755  14.863 -11.708  1.00138.85      C2   N  
ATOM   4483  H   HIS A 418       5.761  14.237 -13.350  0.00126.42      C2   H  
ATOM   4484  HA  HIS A 418       7.842  12.531 -14.640  0.00121.40      C2   H  
ATOM   4485  HB2 HIS A 418       7.274  12.643 -11.693  0.00129.79      C2   H  
ATOM   4486  HB3 HIS A 418       8.183  11.486 -12.578  0.00129.79      C2   H  
ATOM   4487  HD1 HIS A 418       9.811  13.516 -14.384  0.00149.69      C2   H  
ATOM   4488  HD2 HIS A 418       9.353  14.127 -10.260  0.00140.33      C2   H  
ATOM   4489  HE1 HIS A 418      11.534  15.104 -13.547  0.00137.05      C2   H  
ATOM   4490  N   PRO A 419       5.386  11.539 -15.285  1.00121.80      C2   N  
ATOM   4491  CA  PRO A 419       4.201  10.753 -15.684  1.00117.26      C2   C  
ATOM   4492  C   PRO A 419       4.614   9.271 -15.396  1.00107.03      C2   C  
ATOM   4493  O   PRO A 419       5.611   8.788 -15.940  1.00112.88      C2   O  
ATOM   4494  CB  PRO A 419       3.947  10.952 -17.205  1.00107.63      C2   C  
ATOM   4495  CG  PRO A 419       5.204  11.568 -17.784  1.00103.13      C2   C  
ATOM   4496  CD  PRO A 419       5.741  12.261 -16.502  1.00103.83      C2   C  
ATOM   4497  HA  PRO A 419       3.392  11.124 -15.055  0.00117.26      C2   H  
ATOM   4498  HB2 PRO A 419       3.586  10.087 -17.763  0.00107.63      C2   H  
ATOM   4499  HB3 PRO A 419       3.066  11.595 -17.198  0.00107.63      C2   H  
ATOM   4500  HG2 PRO A 419       5.850  10.782 -18.174  0.00103.13      C2   H  
ATOM   4501  HG3 PRO A 419       5.073  12.287 -18.592  0.00103.13      C2   H  
ATOM   4502  HD2 PRO A 419       6.823  12.337 -16.616  0.00103.83      C2   H  
ATOM   4503  HD3 PRO A 419       5.352  13.278 -16.461  0.00103.83      C2   H  
ATOM   4504  N   PHE A 420       3.777   8.644 -14.585  1.00 98.81      C2   N  
ATOM   4505  CA  PHE A 420       4.080   7.293 -14.074  1.00102.00      C2   C  
ATOM   4506  C   PHE A 420       2.835   6.449 -14.213  1.00 90.96      C2   C  
ATOM   4507  O   PHE A 420       2.966   5.262 -14.631  1.00 85.67      C2   O  
ATOM   4508  CB  PHE A 420       4.658   7.388 -12.665  1.00 84.94      C2   C  
ATOM   4509  CG  PHE A 420       3.765   7.905 -11.496  1.00101.11      C2   C  
ATOM   4510  CD1 PHE A 420       3.181   6.930 -10.626  1.00 98.92      C2   C  
ATOM   4511  CD2 PHE A 420       3.526   9.248 -11.258  1.00100.18      C2   C  
ATOM   4512  CE1 PHE A 420       2.257   7.340  -9.649  1.00 91.25      C2   C  
ATOM   4513  CE2 PHE A 420       2.718   9.651 -10.183  1.00 96.75      C2   C  
ATOM   4514  CZ  PHE A 420       2.019   8.683  -9.442  1.00102.16      C2   C  
ATOM   4515  H   PHE A 420       2.873   8.969 -14.273  0.00 98.81      C2   H  
ATOM   4516  HA  PHE A 420       4.744   6.797 -14.780  0.00102.00      C2   H  
ATOM   4517  HB2 PHE A 420       5.109   6.449 -12.343  0.00 84.94      C2   H  
ATOM   4518  HB3 PHE A 420       5.514   8.050 -12.790  0.00 84.94      C2   H  
ATOM   4519  HD1 PHE A 420       3.483   5.898 -10.720  0.00 98.92      C2   H  
ATOM   4520  HD2 PHE A 420       3.950  10.030 -11.870  0.00100.18      C2   H  
ATOM   4521  HE1 PHE A 420       1.709   6.701  -8.973  0.00 91.25      C2   H  
ATOM   4522  HE2 PHE A 420       2.558  10.717 -10.128  0.00 96.75      C2   H  
ATOM   4523  HZ  PHE A 420       1.257   9.064  -8.777  0.00102.16      C2   H  
ATOM   4524  N   ALA A 421       1.680   6.943 -13.822  1.00 90.50      C2   N  
ATOM   4525  CA  ALA A 421       0.360   6.262 -13.902  1.00 79.66      C2   C  
ATOM   4526  C   ALA A 421       0.072   5.633 -15.267  1.00 74.85      C2   C  
ATOM   4527  O   ALA A 421       0.182   6.426 -16.217  1.00 99.99      C2   O  
ATOM   4528  CB  ALA A 421      -0.819   7.268 -13.514  1.00 84.73      C2   C  
ATOM   4529  H   ALA A 421       1.673   7.911 -13.535  0.00 90.50      C2   H  
ATOM   4530  HA  ALA A 421       0.255   5.576 -13.061  0.00 79.66      C2   H  
ATOM   4531  HB1 ALA A 421      -0.563   8.177 -14.058  0.00 84.73      C2   H  
ATOM   4532  HB2 ALA A 421      -1.800   6.975 -13.887  0.00 84.73      C2   H  
ATOM   4533  HB3 ALA A 421      -0.930   7.513 -12.457  0.00 84.73      C2   H  
ATOM   4534  N   THR A 422      -0.221   4.294 -15.356  1.00 91.51      C2   N  
ATOM   4535  CA  THR A 422      -0.607   3.442 -16.524  1.00 88.74      C2   C  
ATOM   4536  C   THR A 422      -2.074   3.746 -16.997  1.00 94.80      C2   C  
ATOM   4537  O   THR A 422      -2.714   4.578 -16.294  1.00 86.19      C2   O  
ATOM   4538  CB  THR A 422      -0.566   1.939 -15.991  1.00 79.86      C2   C  
ATOM   4539  CG2 THR A 422       0.794   1.501 -15.693  1.00 78.97      C2   C  
ATOM   4540  OG1 THR A 422      -1.298   1.920 -14.817  1.00 69.39      C2   O  
ATOM   4541  H   THR A 422      -0.420   3.856 -14.469  0.00 91.51      C2   H  
ATOM   4542  HA  THR A 422       0.026   3.651 -17.387  0.00 88.74      C2   H  
ATOM   4543  HB  THR A 422      -1.020   1.261 -16.714  0.00 79.86      C2   H  
ATOM   4544  HG1 THR A 422      -1.150   1.074 -14.388  0.00 69.39      C2   H  
ATOM   4545 HG21 THR A 422       1.375   1.739 -16.584  0.00 78.97      C2   H  
ATOM   4546 HG22 THR A 422       1.187   2.006 -14.810  0.00 78.97      C2   H  
ATOM   4547 HG23 THR A 422       0.767   0.414 -15.636  0.00 78.97      C2   H  
ATOM   4548  N   PRO A 423      -2.590   3.032 -18.055  1.00 87.79      C2   N  
ATOM   4549  CA  PRO A 423      -3.936   3.311 -18.565  1.00100.15      C2   C  
ATOM   4550  C   PRO A 423      -5.126   3.051 -17.613  1.00 84.69      C2   C  
ATOM   4551  O   PRO A 423      -5.990   3.920 -17.369  1.00 88.81      C2   O  
ATOM   4552  CB  PRO A 423      -4.065   2.371 -19.840  1.00 95.07      C2   C  
ATOM   4553  CG  PRO A 423      -2.666   2.175 -20.330  1.00 76.77      C2   C  
ATOM   4554  CD  PRO A 423      -1.900   2.136 -18.982  1.00 85.71      C2   C  
ATOM   4555  HA  PRO A 423      -3.905   4.371 -18.816  0.00100.15      C2   H  
ATOM   4556  HB2 PRO A 423      -4.524   1.400 -19.659  0.00 95.07      C2   H  
ATOM   4557  HB3 PRO A 423      -4.548   2.858 -20.687  0.00 95.07      C2   H  
ATOM   4558  HG2 PRO A 423      -2.453   1.314 -20.964  0.00 76.77      C2   H  
ATOM   4559  HG3 PRO A 423      -2.292   3.072 -20.824  0.00 76.77      C2   H  
ATOM   4560  HD2 PRO A 423      -1.922   1.105 -18.627  0.00 85.71      C2   H  
ATOM   4561  HD3 PRO A 423      -0.867   2.432 -19.161  0.00 85.71      C2   H  
ATOM   4562  N   LEU A 424      -5.038   1.983 -16.769  1.00 90.49      C2   N  
ATOM   4563  CA  LEU A 424      -5.888   1.705 -15.614  1.00 90.65      C2   C  
ATOM   4564  C   LEU A 424      -5.842   2.888 -14.553  1.00 87.57      C2   C  
ATOM   4565  O   LEU A 424      -6.819   3.568 -14.223  1.00 93.12      C2   O  
ATOM   4566  CB  LEU A 424      -5.544   0.258 -15.043  1.00 77.63      C2   C  
ATOM   4567  CG  LEU A 424      -6.122  -0.032 -13.589  1.00 75.93      C2   C  
ATOM   4568  CD1 LEU A 424      -6.447  -1.503 -13.593  1.00 85.49      C2   C  
ATOM   4569  CD2 LEU A 424      -5.189   0.368 -12.400  1.00 81.09      C2   C  
ATOM   4570  H   LEU A 424      -4.366   1.240 -16.901  0.00 90.49      C2   H  
ATOM   4571  HA  LEU A 424      -6.926   1.718 -15.942  0.00 90.65      C2   H  
ATOM   4572  HB2 LEU A 424      -6.064  -0.349 -15.785  0.00 77.63      C2   H  
ATOM   4573  HB3 LEU A 424      -4.533  -0.146 -15.001  0.00 77.63      C2   H  
ATOM   4574  HG  LEU A 424      -7.034   0.520 -13.360  0.00 75.93      C2   H  
ATOM   4575 HD11 LEU A 424      -7.185  -1.776 -12.838  0.00 85.49      C2   H  
ATOM   4576 HD12 LEU A 424      -6.832  -1.940 -14.515  0.00 85.49      C2   H  
ATOM   4577 HD13 LEU A 424      -5.560  -2.061 -13.294  0.00 85.49      C2   H  
ATOM   4578 HD21 LEU A 424      -4.171   0.408 -12.789  0.00 81.09      C2   H  
ATOM   4579 HD22 LEU A 424      -5.270   1.395 -12.045  0.00 81.09      C2   H  
ATOM   4580 HD23 LEU A 424      -4.998  -0.286 -11.548  0.00 81.09      C2   H  
ATOM   4581  N   MET A 425      -4.661   3.292 -14.221  1.00 77.14      C2   N  
ATOM   4582  CA  MET A 425      -4.499   4.293 -13.165  1.00 75.32      C2   C  
ATOM   4583  C   MET A 425      -4.816   5.711 -13.646  1.00 96.39      C2   C  
ATOM   4584  O   MET A 425      -5.272   6.501 -12.816  1.00 89.61      C2   O  
ATOM   4585  CB  MET A 425      -2.997   4.281 -12.754  1.00 78.32      C2   C  
ATOM   4586  CG  MET A 425      -2.433   3.092 -11.899  1.00 93.05      C2   C  
ATOM   4587  SD  MET A 425      -0.662   3.134 -11.574  1.00105.68      C2   S  
ATOM   4588  CE  MET A 425      -0.540   4.473 -10.386  1.00102.46      C2   C  
ATOM   4589  H   MET A 425      -3.779   2.855 -14.451  0.00 77.14      C2   H  
ATOM   4590  HA  MET A 425      -5.048   4.046 -12.256  0.00 75.32      C2   H  
ATOM   4591  HB2 MET A 425      -2.391   4.429 -13.648  0.00 78.32      C2   H  
ATOM   4592  HB3 MET A 425      -2.943   5.172 -12.129  0.00 78.32      C2   H  
ATOM   4593  HG2 MET A 425      -3.037   3.088 -10.991  0.00 93.05      C2   H  
ATOM   4594  HG3 MET A 425      -2.615   2.178 -12.462  0.00 93.05      C2   H  
ATOM   4595  HE1 MET A 425      -0.463   5.447 -10.870  0.00102.46      C2   H  
ATOM   4596  HE2 MET A 425      -1.365   4.322  -9.690  0.00102.46      C2   H  
ATOM   4597  HE3 MET A 425       0.383   4.268  -9.844  0.00102.46      C2   H  
ATOM   4598  N   GLN A 426      -4.760   5.916 -14.947  1.00 90.34      C2   N  
ATOM   4599  CA  GLN A 426      -5.287   7.183 -15.490  1.00 91.04      C2   C  
ATOM   4600  C   GLN A 426      -6.809   7.410 -15.208  1.00 93.98      C2   C  
ATOM   4601  O   GLN A 426      -7.145   8.568 -15.128  1.00 96.87      C2   O  
ATOM   4602  CB  GLN A 426      -4.855   7.398 -16.998  1.00 94.88      C2   C  
ATOM   4603  CG  GLN A 426      -3.403   7.802 -17.269  1.00104.34      C2   C  
ATOM   4604  CD  GLN A 426      -2.879   7.116 -18.571  1.00106.28      C2   C  
ATOM   4605  NE2 GLN A 426      -1.566   6.882 -18.713  1.00108.79      C2   N  
ATOM   4606  OE1 GLN A 426      -3.617   6.729 -19.484  1.00117.02      C2   O  
ATOM   4607  H   GLN A 426      -4.178   5.321 -15.520  0.00 90.34      C2   H  
ATOM   4608  HA  GLN A 426      -4.714   7.983 -15.023  0.00 91.04      C2   H  
ATOM   4609  HB2 GLN A 426      -5.213   6.525 -17.545  0.00 94.88      C2   H  
ATOM   4610  HB3 GLN A 426      -5.541   8.151 -17.388  0.00 94.88      C2   H  
ATOM   4611  HG2 GLN A 426      -3.479   8.857 -17.534  0.00104.34      C2   H  
ATOM   4612  HG3 GLN A 426      -2.692   7.687 -16.451  0.00104.34      C2   H  
ATOM   4613 HE21 GLN A 426      -0.911   7.059 -17.964  0.00108.79      C2   H  
ATOM   4614 HE22 GLN A 426      -1.236   6.296 -19.466  0.00108.79      C2   H  
ATOM   4615  N   GLU A 427      -7.582   6.307 -15.052  1.00 76.16      C2   N  
ATOM   4616  CA  GLU A 427      -8.998   6.410 -14.767  1.00 79.69      C2   C  
ATOM   4617  C   GLU A 427      -9.284   6.670 -13.273  1.00 95.10      C2   C  
ATOM   4618  O   GLU A 427     -10.329   7.318 -12.937  1.00 99.42      C2   O  
ATOM   4619  CB  GLU A 427      -9.853   5.166 -15.269  1.00 73.56      C2   C  
ATOM   4620  CG  GLU A 427      -9.556   4.519 -16.665  1.00107.17      C2   C  
ATOM   4621  CD  GLU A 427     -10.286   3.242 -16.898  1.00113.60      C2   C  
ATOM   4622  OE1 GLU A 427     -10.097   2.750 -18.047  1.00 77.29      C2   O  
ATOM   4623  OE2 GLU A 427     -10.829   2.541 -16.035  1.00110.65      C2   O  
ATOM   4624  H   GLU A 427      -7.143   5.397 -15.044  0.00 76.16      C2   H  
ATOM   4625  HA  GLU A 427      -9.373   7.305 -15.264  0.00 79.69      C2   H  
ATOM   4626  HB2 GLU A 427      -9.838   4.451 -14.446  0.00 73.56      C2   H  
ATOM   4627  HB3 GLU A 427     -10.882   5.497 -15.131  0.00 73.56      C2   H  
ATOM   4628  HG2 GLU A 427      -9.906   5.251 -17.392  0.00107.17      C2   H  
ATOM   4629  HG3 GLU A 427      -8.501   4.321 -16.855  0.00107.17      C2   H  
ATOM   4630  N   LEU A 428      -8.486   6.007 -12.352  1.00 80.89      C2   N  
ATOM   4631  CA  LEU A 428      -8.463   6.240 -10.879  1.00 89.02      C2   C  
ATOM   4632  C   LEU A 428      -7.973   7.643 -10.596  1.00 96.23      C2   C  
ATOM   4633  O   LEU A 428      -8.392   8.237  -9.644  1.00106.39      C2   O  
ATOM   4634  CB  LEU A 428      -7.492   5.212 -10.275  1.00 99.30      C2   C  
ATOM   4635  CG  LEU A 428      -8.167   3.855 -10.242  1.00 98.61      C2   C  
ATOM   4636  CD1 LEU A 428      -7.176   2.771  -9.865  1.00 85.61      C2   C  
ATOM   4637  CD2 LEU A 428      -9.414   3.753  -9.421  1.00 98.38      C2   C  
ATOM   4638  H   LEU A 428      -7.622   5.649 -12.733  0.00 80.89      C2   H  
ATOM   4639  HA  LEU A 428      -9.495   6.206 -10.529  0.00 89.02      C2   H  
ATOM   4640  HB2 LEU A 428      -6.590   5.257 -10.883  0.00 99.30      C2   H  
ATOM   4641  HB3 LEU A 428      -7.300   5.459  -9.230  0.00 99.30      C2   H  
ATOM   4642  HG  LEU A 428      -8.519   3.597 -11.242  0.00 98.61      C2   H  
ATOM   4643 HD11 LEU A 428      -7.407   2.031 -10.631  0.00 85.61      C2   H  
ATOM   4644 HD12 LEU A 428      -6.184   3.176 -10.063  0.00 85.61      C2   H  
ATOM   4645 HD13 LEU A 428      -7.261   2.464  -8.822  0.00 85.61      C2   H  
ATOM   4646 HD21 LEU A 428      -9.222   4.236  -8.462  0.00 98.38      C2   H  
ATOM   4647 HD22 LEU A 428     -10.226   4.126 -10.043  0.00 98.38      C2   H  
ATOM   4648 HD23 LEU A 428      -9.588   2.729  -9.090  0.00 98.38      C2   H  
ATOM   4649  N   PHE A 429      -7.120   8.195 -11.392  1.00100.87      C2   N  
ATOM   4650  CA  PHE A 429      -6.656   9.589 -11.326  1.00113.71      C2   C  
ATOM   4651  C   PHE A 429      -7.612  10.511 -11.976  1.00119.69      C2   C  
ATOM   4652  O   PHE A 429      -7.245  11.681 -12.107  1.00127.35      C2   O  
ATOM   4653  CB  PHE A 429      -5.074   9.779 -11.772  1.00113.33      C2   C  
ATOM   4654  CG  PHE A 429      -3.935   9.372 -10.824  1.00124.67      C2   C  
ATOM   4655  CD1 PHE A 429      -4.025   8.193 -10.071  1.00128.96      C2   C  
ATOM   4656  CD2 PHE A 429      -2.689   9.975 -10.877  1.00112.65      C2   C  
ATOM   4657  CE1 PHE A 429      -2.910   7.633  -9.388  1.00127.40      C2   C  
ATOM   4658  CE2 PHE A 429      -1.539   9.375 -10.323  1.00119.23      C2   C  
ATOM   4659  CZ  PHE A 429      -1.626   8.213  -9.524  1.00118.18      C2   C  
ATOM   4660  H   PHE A 429      -6.756   7.669 -12.173  0.00100.87      C2   H  
ATOM   4661  HA  PHE A 429      -6.646   9.841 -10.265  0.00113.71      C2   H  
ATOM   4662  HB2 PHE A 429      -4.922   9.209 -12.689  0.00113.33      C2   H  
ATOM   4663  HB3 PHE A 429      -4.976  10.848 -11.961  0.00113.33      C2   H  
ATOM   4664  HD1 PHE A 429      -4.930   7.609 -10.143  0.00128.96      C2   H  
ATOM   4665  HD2 PHE A 429      -2.543  10.908 -11.401  0.00112.65      C2   H  
ATOM   4666  HE1 PHE A 429      -2.858   6.706  -8.837  0.00127.40      C2   H  
ATOM   4667  HE2 PHE A 429      -0.579   9.850 -10.457  0.00119.23      C2   H  
ATOM   4668  HZ  PHE A 429      -0.785   7.633  -9.173  0.00118.18      C2   H  
ATOM   4669  N   GLY A 430      -8.780  10.049 -12.502  1.00105.58      C2   N  
ATOM   4670  CA  GLY A 430      -9.774  10.847 -13.315  1.00118.98      C2   C  
ATOM   4671  C   GLY A 430      -9.223  11.537 -14.575  1.00123.66      C2   C  
ATOM   4672  O   GLY A 430     -10.005  12.349 -15.113  1.00127.17      C2   O  
ATOM   4673  H   GLY A 430      -8.928   9.057 -12.378  0.00105.58      C2   H  
ATOM   4674  HA2 GLY A 430     -10.568  10.193 -13.676  0.00118.98      C2   H  
ATOM   4675  HA3 GLY A 430     -10.264  11.590 -12.685  0.00118.98      C2   H  
ATOM   4676  N   ILE A 431      -7.989  11.231 -15.035  1.00126.46      C2   N  
ATOM   4677  CA  ILE A 431      -7.289  12.012 -16.096  1.00126.96      C2   C  
ATOM   4678  C   ILE A 431      -7.817  11.606 -17.516  1.00137.94      C2   C  
ATOM   4679  O   ILE A 431      -7.571  12.318 -18.542  1.00114.76      C2   O  
ATOM   4680  CB  ILE A 431      -5.705  11.802 -16.121  1.00118.24      C2   C  
ATOM   4681  CG1 ILE A 431      -5.100  11.884 -14.703  1.00115.10      C2   C  
ATOM   4682  CG2 ILE A 431      -4.879  12.656 -17.058  1.00133.11      C2   C  
ATOM   4683  CD1 ILE A 431      -3.708  11.258 -14.598  1.00124.13      C2   C  
ATOM   4684  H   ILE A 431      -7.450  10.454 -14.682  0.00126.46      C2   H  
ATOM   4685  HA  ILE A 431      -7.509  13.074 -15.986  0.00126.96      C2   H  
ATOM   4686  HB  ILE A 431      -5.533  10.798 -16.507  0.00118.24      C2   H  
ATOM   4687 HG12 ILE A 431      -5.213  12.868 -14.248  0.00115.10      C2   H  
ATOM   4688 HG13 ILE A 431      -5.766  11.334 -14.040  0.00115.10      C2   H  
ATOM   4689 HG21 ILE A 431      -5.432  12.909 -17.962  0.00133.11      C2   H  
ATOM   4690 HG22 ILE A 431      -4.745  13.675 -16.692  0.00133.11      C2   H  
ATOM   4691 HG23 ILE A 431      -3.965  12.178 -17.408  0.00133.11      C2   H  
ATOM   4692 HD11 ILE A 431      -3.937  10.245 -14.928  0.00124.13      C2   H  
ATOM   4693 HD12 ILE A 431      -3.049  11.902 -15.180  0.00124.13      C2   H  
ATOM   4694 HD13 ILE A 431      -3.381  11.479 -13.581  0.00124.13      C2   H  
ATOM   4695  N   THR A 432      -8.552  10.481 -17.561  1.00152.71      C2   N  
ATOM   4696  CA  THR A 432      -9.113  10.039 -18.809  1.00141.16      C2   C  
ATOM   4697  C   THR A 432     -10.451   9.409 -18.356  1.00141.67      C2   C  
ATOM   4698  O   THR A 432     -10.630   9.029 -17.200  1.00141.76      C2   O  
ATOM   4699  CB  THR A 432      -8.329   8.907 -19.538  1.00136.88      C2   C  
ATOM   4700  CG2 THR A 432      -8.176   7.587 -18.685  1.00140.19      C2   C  
ATOM   4701  OG1 THR A 432      -8.857   8.604 -20.810  1.00146.13      C2   O  
ATOM   4702  H   THR A 432      -8.861   9.979 -16.742  0.00152.71      C2   H  
ATOM   4703  HA  THR A 432      -9.268  10.873 -19.494  0.00141.16      C2   H  
ATOM   4704  HB  THR A 432      -7.330   9.342 -19.568  0.00136.88      C2   H  
ATOM   4705  HG1 THR A 432      -8.393   9.117 -21.476  0.00146.13      C2   H  
ATOM   4706 HG21 THR A 432      -7.711   7.844 -17.732  0.00140.19      C2   H  
ATOM   4707 HG22 THR A 432      -9.130   7.104 -18.477  0.00140.19      C2   H  
ATOM   4708 HG23 THR A 432      -7.646   6.762 -19.161  0.00140.19      C2   H  
ATOM   4709  N   GLY A 433     -11.475   9.293 -19.273  1.00 30.00      C2   N  
ATOM   4710  CA  GLY A 433     -12.869   8.885 -18.965  1.00 30.00      C2   C  
ATOM   4711  C   GLY A 433     -12.990   7.323 -18.879  1.00 30.00      C2   C  
ATOM   4712  O   GLY A 433     -12.196   6.607 -19.504  1.00 30.00      C2   O  
ATOM   4713  H   GLY A 433     -11.338   9.618 -20.220  0.00 30.00      C2   H  
ATOM   4714  HA2 GLY A 433     -13.113   9.387 -18.029  0.00 30.00      C2   H  
ATOM   4715  HA3 GLY A 433     -13.433   9.396 -19.745  0.00 30.00      C2   H  
ATOM   4716  N   SER A 434     -13.913   6.798 -18.101  1.00 30.00      C2   N  
ATOM   4717  CA  SER A 434     -14.007   5.340 -17.828  1.00 30.00      C2   C  
ATOM   4718  C   SER A 434     -15.358   4.912 -18.239  1.00 30.00      C2   C  
ATOM   4719  O   SER A 434     -15.873   3.841 -18.034  1.00 30.00      C2   O  
ATOM   4720  CB  SER A 434     -13.680   4.998 -16.321  1.00 30.00      C2   C  
ATOM   4721  OG  SER A 434     -14.231   5.929 -15.402  1.00 30.00      C2   O  
ATOM   4722  H   SER A 434     -14.608   7.323 -17.591  0.00 30.00      C2   H  
ATOM   4723  HA  SER A 434     -13.296   4.810 -18.461  0.00 30.00      C2   H  
ATOM   4724  HB2 SER A 434     -14.107   4.050 -15.991  0.00 30.00      C2   H  
ATOM   4725  HB3 SER A 434     -12.594   4.901 -16.278  0.00 30.00      C2   H  
ATOM   4726  HG  SER A 434     -13.732   6.736 -15.549  0.00 30.00      C2   H  
ATOM   4727  HXT SER A 434     -15.975   5.572 -18.851  0.00 30.00      C2   H  
TER   
ATOM   4728  C01 WU2 A 501      -3.195   1.396  -6.971  1.00 72.01      C2   C  
ATOM   4729  O01 WU2 A 501       4.142   5.751  -5.008  1.00 92.28      C2   O  
ATOM   4730  C02 WU2 A 501       3.783   4.916  -4.178  1.00100.54      C2   C  
ATOM   4731  C03 WU2 A 501      -5.597   4.941  -6.780  1.00100.70      C2   C  
ATOM   4732  N03 WU2 A 501       4.604   4.503  -3.200  1.00100.51      C2   N  
ATOM   4733  C04 WU2 A 501       5.927   4.847  -2.937  1.00 97.41      C2   C  
ATOM   4734  C05 WU2 A 501       6.573   4.179  -1.871  1.00101.08      C2   C  
ATOM   4735  O06 WU2 A 501       5.782   3.371  -1.077  1.00 96.33      C2   O  
ATOM   4736  C07 WU2 A 501       6.348   2.289  -0.342  1.00 79.59      C2   C  
ATOM   4737  C08 WU2 A 501       7.039   1.278  -1.292  1.00 79.09      C2   C  
ATOM   4738  C09 WU2 A 501       7.126  -0.160  -0.715  1.00 76.37      C2   C  
ATOM   4739  C10 WU2 A 501       7.150   2.460   1.048  1.00105.30      C2   C  
ATOM   4740  C11 WU2 A 501       6.748   3.647   1.931  1.00 91.65      C2   C  
ATOM   4741  C12 WU2 A 501       7.270   3.612   3.372  1.00 70.84      C2   C  
ATOM   4742  C13 WU2 A 501       7.939   4.419  -1.601  1.00127.77      C2   C  
ATOM   4743  C14 WU2 A 501       8.680   5.157  -2.491  1.00119.79      C2   C  
ATOM   4744  C15 WU2 A 501       8.203   5.731  -3.640  1.00116.03      C2   C  
ATOM   4745  C16 WU2 A 501       9.105   6.494  -4.583  1.00 96.61      C2   C  
ATOM   4746  C17 WU2 A 501      10.634   6.344  -4.337  1.00 99.42      C2   C  
ATOM   4747  C18 WU2 A 501       8.894   5.888  -5.986  1.00 97.61      C2   C  
ATOM   4748  C19 WU2 A 501       8.767   7.993  -4.621  1.00104.16      C2   C  
ATOM   4749  C20 WU2 A 501       6.788   5.668  -3.787  1.00102.57      C2   C  
ATOM   4750  C21 WU2 A 501       2.460   4.377  -4.177  1.00 90.48      C2   C  
ATOM   4751  C22 WU2 A 501       1.492   4.580  -5.141  1.00 85.51      C2   C  
ATOM   4752  C23 WU2 A 501       1.443   5.262  -6.459  1.00 82.35      C2   C  
ATOM   4753  N24 WU2 A 501       0.396   3.894  -4.672  1.00 80.48      C2   N  
ATOM   4754  N25 WU2 A 501       0.683   3.279  -3.540  1.00 95.80      C2   N  
ATOM   4755  N26 WU2 A 501       1.975   3.573  -3.198  1.00100.16      C2   N  
ATOM   4756  C27 WU2 A 501      -0.868   3.861  -5.211  1.00 89.86      C2   C  
ATOM   4757  C28 WU2 A 501      -1.564   5.083  -5.344  1.00 85.38      C2   C  
ATOM   4758  O29 WU2 A 501      -1.026   6.112  -4.685  1.00 89.27      C2   O  
ATOM   4759  C30 WU2 A 501      -1.771   7.269  -4.519  1.00 91.70      C2   C  
ATOM   4760  O30 WU2 A 501      -4.633   3.928  -7.013  1.00101.93      C2   O  
ATOM   4761  C31 WU2 A 501      -2.892   5.060  -5.850  1.00 83.94      C2   C  
ATOM   4762  C32 WU2 A 501      -3.389   3.916  -6.432  1.00 82.95      C2   C  
ATOM   4763  C33 WU2 A 501      -2.648   2.711  -6.368  1.00 72.97      C2   C  
ATOM   4764  C36 WU2 A 501      -1.359   2.675  -5.772  1.00 82.83      C2   C  
ATOM   4765 HN03 WU2 A 501       4.335   3.658  -2.715  0.00100.51      C2   H  
ATOM   4766 HC07 WU2 A 501       5.438   1.770  -0.044  0.00 79.59      C2   H  
ATOM   4767 HC13 WU2 A 501       8.346   3.929  -0.730  0.00127.77      C2   H  
ATOM   4768 HC14 WU2 A 501       9.704   5.292  -2.172  0.00119.79      C2   H  
ATOM   4769 HC20 WU2 A 501       6.394   6.090  -4.699  0.00102.57      C2   H  
ATOM   4770 HC31 WU2 A 501      -3.419   6.004  -5.846  0.00 83.94      C2   H  
ATOM   4771 HC36 WU2 A 501      -0.703   1.819  -5.747  0.00 82.83      C2   H  
ATOM   4772 H011 WU2 A 501      -3.362   1.507  -8.041  0.00 72.01      C2   H  
ATOM   4773 H012 WU2 A 501      -2.551   0.520  -6.879  0.00 72.01      C2   H  
ATOM   4774 H013 WU2 A 501      -4.187   1.096  -6.634  0.00 72.01      C2   H  
ATOM   4775 H031 WU2 A 501      -5.362   5.733  -7.491  0.00100.70      C2   H  
ATOM   4776 H032 WU2 A 501      -6.591   4.589  -7.054  0.00100.70      C2   H  
ATOM   4777 H033 WU2 A 501      -5.683   5.352  -5.774  0.00100.70      C2   H  
ATOM   4778 H081 WU2 A 501       8.015   1.723  -1.487  0.00 79.09      C2   H  
ATOM   4779 H082 WU2 A 501       6.490   1.349  -2.231  0.00 79.09      C2   H  
ATOM   4780 H091 WU2 A 501       7.916  -0.277   0.027  0.00 76.37      C2   H  
ATOM   4781 H092 WU2 A 501       6.214  -0.501  -0.225  0.00 76.37      C2   H  
ATOM   4782 H093 WU2 A 501       7.345  -0.878  -1.505  0.00 76.37      C2   H  
ATOM   4783 H101 WU2 A 501       6.998   1.601   1.702  0.00105.30      C2   H  
ATOM   4784 H102 WU2 A 501       8.239   2.440   1.020  0.00105.30      C2   H  
ATOM   4785 H111 WU2 A 501       7.045   4.593   1.481  0.00 91.65      C2   H  
ATOM   4786 H112 WU2 A 501       5.662   3.648   1.843  0.00 91.65      C2   H  
ATOM   4787 H121 WU2 A 501       8.360   3.590   3.387  0.00 70.84      C2   H  
ATOM   4788 H122 WU2 A 501       6.930   4.520   3.868  0.00 70.84      C2   H  
ATOM   4789 H123 WU2 A 501       7.029   2.712   3.937  0.00 70.84      C2   H  
ATOM   4790 H171 WU2 A 501      10.806   5.291  -4.113  0.00 99.42      C2   H  
ATOM   4791 H172 WU2 A 501      11.278   6.640  -5.165  0.00 99.42      C2   H  
ATOM   4792 H173 WU2 A 501      10.972   7.056  -3.584  0.00 99.42      C2   H  
ATOM   4793 H181 WU2 A 501       9.539   6.443  -6.667  0.00 97.61      C2   H  
ATOM   4794 H182 WU2 A 501       9.133   4.825  -5.941  0.00 97.61      C2   H  
ATOM   4795 H183 WU2 A 501       7.865   6.044  -6.308  0.00 97.61      C2   H  
ATOM   4796 H191 WU2 A 501       8.600   8.271  -3.580  0.00104.16      C2   H  
ATOM   4797 H192 WU2 A 501       9.554   8.574  -5.101  0.00104.16      C2   H  
ATOM   4798 H193 WU2 A 501       7.881   8.283  -5.184  0.00104.16      C2   H  
ATOM   4799 H231 WU2 A 501       0.893   4.748  -7.248  0.00 82.35      C2   H  
ATOM   4800 H232 WU2 A 501       0.969   6.243  -6.459  0.00 82.35      C2   H  
ATOM   4801 H233 WU2 A 501       2.460   5.431  -6.814  0.00 82.35      C2   H  
ATOM   4802 H301 WU2 A 501      -1.076   8.018  -4.139  0.00 91.70      C2   H  
ATOM   4803 H302 WU2 A 501      -2.331   7.617  -5.387  0.00 91.70      C2   H  
ATOM   4804 H303 WU2 A 501      -2.500   7.089  -3.728  0.00 91.70      C2   H  
CONECT    1    2    7    8
CONECT    2    1    3    5    6
CONECT    3    2    4    4    9
CONECT    4    3    3
CONECT    5    2
CONECT    6    2
CONECT    7    1
CONECT    8    1
CONECT    9    3   10   17
CONECT   10    9   11   13   18
CONECT   11   10   12   12   28
CONECT   12   11   11
CONECT   13   10   14   19   20
CONECT   14   13   15   16   21
CONECT   15   14   22   23   24
CONECT   16   14   25   26   27
CONECT   17    9
CONECT   18   10
CONECT   19   13
CONECT   20   13
CONECT   21   14
CONECT   22   15
CONECT   23   15
CONECT   24   15
CONECT   25   16
CONECT   26   16
CONECT   27   16
CONECT   28   11   29   35
CONECT   29   28   30   32   36
CONECT   30   29   31   31   42
CONECT   31   30   30
CONECT   32   29   33   34   37
CONECT   33   32   39   40   41
CONECT   34   32   38
CONECT   35   28
CONECT   36   29
CONECT   37   32
CONECT   38   34
CONECT   39   33
CONECT   40   33
CONECT   41   33
CONECT   42   30   43   51
CONECT   43   42   44   46   52
CONECT   44   43   45   45   57
CONECT   45   44   44
CONECT   46   43   47   53   54
CONECT   47   46   48   55   56
CONECT   48   47   49   49   50
CONECT   49   48   48
CONECT   50   48
CONECT   51   42
CONECT   52   43
CONECT   53   46
CONECT   54   46
CONECT   55   47
CONECT   56   47
CONECT   57   44   58   66
CONECT   58   57   59   61   67
CONECT   59   58   60   60   72
CONECT   60   59   59
CONECT   61   58   62   68   69
CONECT   62   61   63   70   71
CONECT   63   62   64   64   65
CONECT   64   63   63
CONECT   65   63
CONECT   66   57
CONECT   67   58
CONECT   68   61
CONECT   69   61
CONECT   70   62
CONECT   71   62
CONECT   72   59   73   81
CONECT   73   72   74   76   82
CONECT   74   73   75   75   89
CONECT   75   74   74
CONECT   76   73   77   83   84
CONECT   77   76   78   85   86
CONECT   78   77   79   80   80
CONECT   79   78   87   88
CONECT   80   78   78
CONECT   81   72
CONECT   82   73
CONECT   83   76
CONECT   84   76
CONECT   85   77
CONECT   86   77
CONECT   87   79
CONECT   88   79
CONECT   89   74   90  100
CONECT   90   89   91   93  101
CONECT   91   90   92   92  113
CONECT   92   91   91
CONECT   93   90   94  102  103
CONECT   94   93   95  104  105
CONECT   95   94   96  106  107
CONECT   96   95   97  108
CONECT   97   96   98   99   99
CONECT   98   97  109  110
CONECT   99   97   97  111  112
CONECT  100   89
CONECT  101   90
CONECT  102   93
CONECT  103   93
CONECT  104   94
CONECT  105   94
CONECT  106   95
CONECT  107   95
CONECT  108   96
CONECT  109   98
CONECT  110   98
CONECT  111   99
CONECT  112   99
CONECT  113   91  114  121
CONECT  114  113  115  117  122
CONECT  115  114  116  116  130
CONECT  116  115  115
CONECT  117  114  118  123  124
CONECT  118  117  119  125  126
CONECT  119  118  120
CONECT  120  119  127  128  129
CONECT  121  113
CONECT  122  114
CONECT  123  117
CONECT  124  117
CONECT  125  118
CONECT  126  118
CONECT  127  120
CONECT  128  120
CONECT  129  120
CONECT  130  115  131  138
CONECT  131  130  132  134  139
CONECT  132  131  133  133  147
CONECT  133  132  132
CONECT  134  131  135  140  141
CONECT  135  134  136  142  143
CONECT  136  135  137
CONECT  137  136  144  145  146
CONECT  138  130
CONECT  139  131
CONECT  140  134
CONECT  141  134
CONECT  142  135
CONECT  143  135
CONECT  144  137
CONECT  145  137
CONECT  146  137
CONECT  147  132  148  155
CONECT  148  147  149  151  156
CONECT  149  148  150  150  166
CONECT  150  149  149
CONECT  151  148  152  153  157
CONECT  152  151  154  158  159
CONECT  153  151  160  161  162
CONECT  154  152  163  164  165
CONECT  155  147
CONECT  156  148
CONECT  157  151
CONECT  158  152
CONECT  159  152
CONECT  160  153
CONECT  161  153
CONECT  162  153
CONECT  163  154
CONECT  164  154
CONECT  165  154
CONECT  166  149  167  177
CONECT  167  166  168  170  178
CONECT  168  167  169  169  190
CONECT  169  168  168
CONECT  170  167  171  179  180
CONECT  171  170  172  181  182
CONECT  172  171  173  183  184
CONECT  173  172  174  185
CONECT  174  173  175  176  176
CONECT  175  174  186  187
CONECT  176  174  174  188  189
CONECT  177  166
CONECT  178  167
CONECT  179  170
CONECT  180  170
CONECT  181  171
CONECT  182  171
CONECT  183  172
CONECT  184  172
CONECT  185  173
CONECT  186  175
CONECT  187  175
CONECT  188  176
CONECT  189  176
CONECT  190  168  191  199
CONECT  191  190  192  194  200
CONECT  192  191  193  193  205
CONECT  193  192  192
CONECT  194  191  195  201  202
CONECT  195  194  196  203  204
CONECT  196  195  197  197  198
CONECT  197  196  196
CONECT  198  196
CONECT  199  190
CONECT  200  191
CONECT  201  194
CONECT  202  194
CONECT  203  195
CONECT  204  195
CONECT  205  192  206  213
CONECT  206  205  207  209  214
CONECT  207  206  208  208  224
CONECT  208  207  207
CONECT  209  206  210  215  216
CONECT  210  209  211  212  217
CONECT  211  210  218  219  220
CONECT  212  210  221  222  223
CONECT  213  205
CONECT  214  206
CONECT  215  209
CONECT  216  209
CONECT  217  210
CONECT  218  211
CONECT  219  211
CONECT  220  211
CONECT  221  212
CONECT  222  212
CONECT  223  212
CONECT  224  207  225  232
CONECT  225  224  226  228  233
CONECT  226  225  227  227  241
CONECT  227  226  226
CONECT  228  225  229  234  235
CONECT  229  228  230  236  237
CONECT  230  229  231
CONECT  231  230  238  239  240
CONECT  232  224
CONECT  233  225
CONECT  234  228
CONECT  235  228
CONECT  236  229
CONECT  237  229
CONECT  238  231
CONECT  239  231
CONECT  240  231
CONECT  241  226  242  249
CONECT  242  241  243  245  250
CONECT  243  242  244  244  253
CONECT  244  243  243
CONECT  245  242  246  251  252
CONECT  246  245  247  247  248
CONECT  247  246  246
CONECT  248  246
CONECT  249  241
CONECT  250  242
CONECT  251  245
CONECT  252  245
CONECT  253  243  254  258
CONECT  254  253  255  257  259
CONECT  255  254  256  256  263
CONECT  256  255  255
CONECT  257  254  260  261  262
CONECT  258  253
CONECT  259  254
CONECT  260  257
CONECT  261  257
CONECT  262  257
CONECT  263  255  264  272
CONECT  264  263  265  267  273
CONECT  265  264  266  266  280
CONECT  266  265  265
CONECT  267  264  268  274  275
CONECT  268  267  269  276  277
CONECT  269  268  270  271  271
CONECT  270  269  278  279
CONECT  271  269  269
CONECT  272  263
CONECT  273  264
CONECT  274  267
CONECT  275  267
CONECT  276  268
CONECT  277  268
CONECT  278  270
CONECT  279  270
CONECT  280  265  281  288
CONECT  281  280  282  284  289
CONECT  282  281  283  283  297
CONECT  283  282  282
CONECT  284  281  285  290  291
CONECT  285  284  286  292  293
CONECT  286  285  287
CONECT  287  286  294  295  296
CONECT  288  280
CONECT  289  281
CONECT  290  284
CONECT  291  284
CONECT  292  285
CONECT  293  285
CONECT  294  287
CONECT  295  287
CONECT  296  287
CONECT  297  282  298  306
CONECT  298  297  299  301  307
CONECT  299  298  300  300  319
CONECT  300  299  299
CONECT  301  298  302  308  309
CONECT  302  301  303  310  311
CONECT  303  302  304  312  313
CONECT  304  303  305  314  315
CONECT  305  304  316  317  318
CONECT  306  297
CONECT  307  298
CONECT  308  301
CONECT  309  301
CONECT  310  302
CONECT  311  302
CONECT  312  303
CONECT  313  303
CONECT  314  304
CONECT  315  304
CONECT  316  305
CONECT  317  305
CONECT  318  305
CONECT  319  299  320  326
CONECT  320  319  321  323  327
CONECT  321  320  322  322  333
CONECT  322  321  321
CONECT  323  320  324  325  328
CONECT  324  323  330  331  332
CONECT  325  323  329
CONECT  326  319
CONECT  327  320
CONECT  328  323
CONECT  329  325
CONECT  330  324
CONECT  331  324
CONECT  332  324
CONECT  333  321  334  344
CONECT  334  333  335  337  345
CONECT  335  334  336  336  353
CONECT  336  335  335
CONECT  337  334  338  346  347
CONECT  338  337  339  339  340
CONECT  339  338  338  341  348
CONECT  340  338  342  342  349
CONECT  341  339  343  343  350
CONECT  342  340  340  343  351
CONECT  343  341  341  342  352
CONECT  344  333
CONECT  345  334
CONECT  346  337
CONECT  347  337
CONECT  348  339
CONECT  349  340
CONECT  350  341
CONECT  351  342
CONECT  352  343
CONECT  353  335  354  361
CONECT  354  353  355  357  362
CONECT  355  354  356  356  365
CONECT  356  355  355
CONECT  357  354  358  363  364
CONECT  358  357  359  359  360
CONECT  359  358  358
CONECT  360  358
CONECT  361  353
CONECT  362  354
CONECT  363  357
CONECT  364  357
CONECT  365  355  366  372
CONECT  366  365  367  369  373
CONECT  367  366  368  368  379
CONECT  368  367  367
CONECT  369  366  370  371  374
CONECT  370  369  376  377  378
CONECT  371  369  375
CONECT  372  365
CONECT  373  366
CONECT  374  369
CONECT  375  371
CONECT  376  370
CONECT  377  370
CONECT  378  370
CONECT  379  367  380  386
CONECT  380  379  381  383  387
CONECT  381  380  382  382  393
CONECT  382  381  381
CONECT  383  380  384  385  388
CONECT  384  383  390  391  392
CONECT  385  383  389
CONECT  386  379
CONECT  387  380
CONECT  388  383
CONECT  389  385
CONECT  390  384
CONECT  391  384
CONECT  392  384
CONECT  393  381  394  404
CONECT  394  393  395  397  405
CONECT  395  394  396  396  413
CONECT  396  395  395
CONECT  397  394  398  406  407
CONECT  398  397  399  399  400
CONECT  399  398  398  401  408
CONECT  400  398  402  402  409
CONECT  401  399  403  403  410
CONECT  402  400  400  403  411
CONECT  403  401  401  402  412
CONECT  404  393
CONECT  405  394
CONECT  406  397
CONECT  407  397
CONECT  408  399
CONECT  409  400
CONECT  410  401
CONECT  411  402
CONECT  412  403
CONECT  413  395  414  419
CONECT  414  413  415  417  420
CONECT  415  414  416  416  424
CONECT  416  415  415
CONECT  417  414  418  421  422
CONECT  418  417  423
CONECT  419  413
CONECT  420  414
CONECT  421  417
CONECT  422  417
CONECT  423  418
CONECT  424  415  425  434
CONECT  425  424  426  428  435
CONECT  426  425  427  427  441
CONECT  427  426  426
CONECT  428  425  429  436  437
CONECT  429  428  430  430  431
CONECT  430  429  429  433  439
CONECT  431  429  432  438
CONECT  432  431  433  433  440
CONECT  433  430  432  432
CONECT  434  424
CONECT  435  425
CONECT  436  428
CONECT  437  428
CONECT  438  431
CONECT  439  430
CONECT  440  432
CONECT  441  426  442  452
CONECT  442  441  443  445  453
CONECT  443  442  444  444  461
CONECT  444  443  443
CONECT  445  442  446  454  455
CONECT  446  445  447  447  448
CONECT  447  446  446  449  456
CONECT  448  446  450  450  457
CONECT  449  447  451  451  458
CONECT  450  448  448  451  459
CONECT  451  449  449  450  460
CONECT  452  441
CONECT  453  442
CONECT  454  445
CONECT  455  445
CONECT  456  447
CONECT  457  448
CONECT  458  449
CONECT  459  450
CONECT  460  451
CONECT  461  443  462  470
CONECT  462  461  463  465  471
CONECT  463  462  464  464  483
CONECT  464  463  463
CONECT  465  462  466  472  473
CONECT  466  465  467  474  475
CONECT  467  466  468  476  477
[truncated: 100,239 more chars]
