# Supplementary material for: Chemical manipulation of an activation/inhibition switch in the nuclear receptor PXR
Source: Nat Commun. 2024 May 14;15:4054. doi: 10.1038/s41467-024-48472-1 (PMC11094003; doi:10.1038/s41467-024-48472-1)
Supplement: Supplementary file 5 — Supplementary Data 2 [file 41467_2024_48472_MOESM5_ESM.zip › 328_initial.pdb]

ATOM      1  N   GLY A 142     -14.575 -18.631  22.620  1.00121.89           N  
ANISOU    1  N   GLY A 142    19039  16018  11255  -4202   3957   1687       N  
ATOM      2  CA  GLY A 142     -13.981 -18.256  21.350  1.00119.80           C  
ANISOU    2  CA  GLY A 142    18417  15657  11443  -3823   3540   1512       C  
ATOM      3  C   GLY A 142     -14.857 -17.326  20.534  1.00118.36           C  
ANISOU    3  C   GLY A 142    17672  15711  11590  -3479   3883   1208       C  
ATOM      4  O   GLY A 142     -15.667 -16.580  21.083  1.00114.70           O  
ANISOU    4  O   GLY A 142    17193  15449  10939  -3429   4442   1065       O  
ATOM      5  N   LEU A 143     -14.690 -17.370  19.218  1.00116.74           N  
ANISOU    5  N   LEU A 143    17005  15473  11877  -3241   3556   1118       N  
ATOM      6  CA  LEU A 143     -15.477 -16.549  18.314  1.00102.47           C  
ANISOU    6  CA  LEU A 143    14624  13885  10424  -2916   3782    888       C  
ATOM      7  C   LEU A 143     -16.740 -17.287  17.886  1.00104.82           C  
ANISOU    7  C   LEU A 143    14368  14388  11070  -3087   4031    965       C  
ATOM      8  O   LEU A 143     -16.807 -18.518  17.900  1.00110.11           O  
ANISOU    8  O   LEU A 143    15045  14968  11823  -3421   3882   1162       O  
ATOM      9  CB  LEU A 143     -14.655 -16.171  17.083  1.00111.66           C  
ANISOU    9  CB  LEU A 143    15589  14942  11893  -2601   3292    763       C  
ATOM     10  CG  LEU A 143     -13.345 -15.435  17.353  1.00105.97           C  
ANISOU   10  CG  LEU A 143    15339  14020  10906  -2436   2992    694       C  
ATOM     11  CD1 LEU A 143     -12.236 -15.956  16.451  1.00 98.14           C  
ANISOU   11  CD1 LEU A 143    14312  12818  10156  -2376   2394    744       C  
ATOM     12  CD2 LEU A 143     -13.553 -13.950  17.150  1.00118.08           C  
ANISOU   12  CD2 LEU A 143    16765  15660  12442  -2070   3229    446       C  
ATOM     13  N   THR A 144     -17.750 -16.513  17.501  1.00108.84           N  
ANISOU   13  N   THR A 144    14382  15163  11812  -2859   4405    819       N  
ATOM     14  CA  THR A 144     -18.954 -17.110  16.947  1.00109.04           C  
ANISOU   14  CA  THR A 144    13780  15420  12227  -3003   4583    892       C  
ATOM     15  C   THR A 144     -18.648 -17.724  15.585  1.00120.58           C  
ANISOU   15  C   THR A 144    14912  16821  14079  -2999   4037    892       C  
ATOM     16  O   THR A 144     -17.744 -17.280  14.871  1.00124.10           O  
ANISOU   16  O   THR A 144    15438  17138  14578  -2739   3639    779       O  
ATOM     17  CB  THR A 144     -20.070 -16.070  16.825  1.00117.86           C  
ANISOU   17  CB  THR A 144    14393  16837  13553  -2717   5081    763       C  
ATOM     18  CG2 THR A 144     -19.968 -15.040  17.944  1.00120.63           C  
ANISOU   18  CG2 THR A 144    15177  17157  13501  -2549   5543    632       C  
ATOM     19  OG1 THR A 144     -19.979 -15.408  15.557  1.00114.27           O  
ANISOU   19  OG1 THR A 144    13515  16443  13461  -2354   4775    643       O  
ATOM     20  N   GLU A 145     -19.402 -18.772  15.242  1.00119.27           N  
ANISOU   20  N   GLU A 145    14399  16745  14172  -3324   4035   1015       N  
ATOM     21  CA  GLU A 145     -19.217 -19.451  13.961  1.00124.07           C  
ANISOU   21  CA  GLU A 145    14719  17299  15124  -3390   3559    987       C  
ATOM     22  C   GLU A 145     -19.252 -18.469  12.796  1.00114.60           C  
ANISOU   22  C   GLU A 145    13106  16273  14165  -2996   3379    811       C  
ATOM     23  O   GLU A 145     -18.421 -18.540  11.883  1.00115.86           O  
ANISOU   23  O   GLU A 145    13324  16289  14407  -2885   2927    719       O  
ATOM     24  CB  GLU A 145     -20.277 -20.539  13.786  1.00122.90           C  
ANISOU   24  CB  GLU A 145    14185  17281  15231  -3812   3666   1117       C  
ATOM     25  CG  GLU A 145     -19.783 -21.938  14.132  1.00115.51           C  
ANISOU   25  CG  GLU A 145    13647  16013  14229  -4226   3459   1274       C  
ATOM     26  CD  GLU A 145     -18.405 -22.230  13.565  1.00146.16           C  
ANISOU   26  CD  GLU A 145    17891  19537  18105  -4102   2929   1198       C  
ATOM     27  OE1 GLU A 145     -18.306 -22.505  12.351  1.00138.34           O  
ANISOU   27  OE1 GLU A 145    16631  18532  17398  -4078   2601   1064       O  
ATOM     28  OE2 GLU A 145     -17.422 -22.188  14.335  1.00154.45           O1-
ANISOU   28  OE2 GLU A 145    19488  20332  18865  -4041   2843   1275       O1-
ATOM     29  N   GLU A 146     -20.225 -17.552  12.804  1.00106.11           N  
ANISOU   29  N   GLU A 146    11597  15501  13219  -2780   3745    779       N  
ATOM     30  CA  GLU A 146     -20.325 -16.550  11.747  1.00114.62           C  
ANISOU   30  CA  GLU A 146    12274  16744  14533  -2393   3584    666       C  
ATOM     31  C   GLU A 146     -19.026 -15.764  11.612  1.00121.27           C  
ANISOU   31  C   GLU A 146    13560  17348  15171  -2069   3319    536       C  
ATOM     32  O   GLU A 146     -18.522 -15.554  10.502  1.00 98.76           O  
ANISOU   32  O   GLU A 146    10586  14482  12455  -1911   2918    463       O  
ATOM     33  CB  GLU A 146     -21.499 -15.610  12.029  1.00116.82           C  
ANISOU   33  CB  GLU A 146    12082  17320  14983  -2163   4085    682       C  
ATOM     34  CG  GLU A 146     -22.365 -15.310  10.816  1.00126.56           C  
ANISOU   34  CG  GLU A 146    12562  18869  16656  -2033   3933    720       C  
ATOM     35  CD  GLU A 146     -22.975 -16.562  10.210  1.00138.85           C  
ANISOU   35  CD  GLU A 146    13757  20573  18428  -2484   3707    823       C  
ATOM     36  OE1 GLU A 146     -23.835 -17.184  10.866  1.00130.85           O  
ANISOU   36  OE1 GLU A 146    12557  19681  17478  -2791   4051    941       O  
ATOM     37  OE2 GLU A 146     -22.593 -16.921   9.075  1.00149.12           O1-
ANISOU   37  OE2 GLU A 146    14971  21862  19824  -2556   3201    777       O1-
ATOM     38  N   GLN A 147     -18.475 -15.309  12.740  1.00112.50           N  
ANISOU   38  N   GLN A 147    12972  16060  13711  -1993   3544    508       N  
ATOM     39  CA  GLN A 147     -17.184 -14.629  12.720  1.00110.99           C  
ANISOU   39  CA  GLN A 147    13231  15628  13311  -1750   3275    403       C  
ATOM     40  C   GLN A 147     -16.088 -15.558  12.213  1.00 97.28           C  
ANISOU   40  C   GLN A 147    11745  13655  11563  -1919   2754    431       C  
ATOM     41  O   GLN A 147     -15.269 -15.169  11.372  1.00100.06           O  
ANISOU   41  O   GLN A 147    12113  13920  11987  -1712   2403    341       O  
ATOM     42  CB  GLN A 147     -16.847 -14.107  14.116  1.00102.58           C  
ANISOU   42  CB  GLN A 147    12714  14428  11833  -1737   3598    376       C  
ATOM     43  CG  GLN A 147     -17.763 -13.000  14.599  1.00107.59           C  
ANISOU   43  CG  GLN A 147    13170  15232  12478  -1492   4155    283       C  
ATOM     44  CD  GLN A 147     -17.732 -12.844  16.104  1.00116.38           C  
ANISOU   44  CD  GLN A 147    14820  16261  13138  -1635   4582    260       C  
ATOM     45  NE2 GLN A 147     -18.389 -11.805  16.605  1.00103.20           N  
ANISOU   45  NE2 GLN A 147    13094  14676  11439  -1399   5112    126       N  
ATOM     46  OE1 GLN A 147     -17.130 -13.653  16.811  1.00116.37           O  
ANISOU   46  OE1 GLN A 147    15290  16112  12814  -1957   4442    369       O  
ATOM     47  N   ARG A 148     -16.050 -16.791  12.731  1.00106.19           N  
ANISOU   47  N   ARG A 148    13074  14658  12616  -2293   2722    563       N  
ATOM     48  CA  ARG A 148     -15.102 -17.788  12.239  1.00107.04           C  
ANISOU   48  CA  ARG A 148    13376  14504  12792  -2448   2271    597       C  
ATOM     49  C   ARG A 148     -15.207 -17.975  10.730  1.00111.69           C  
ANISOU   49  C   ARG A 148    13538  15186  13712  -2387   1979    484       C  
ATOM     50  O   ARG A 148     -14.219 -18.330  10.077  1.00105.09           O  
ANISOU   50  O   ARG A 148    12848  14143  12940  -2353   1611    424       O  
ATOM     51  CB  ARG A 148     -15.321 -19.123  12.952  1.00100.64           C  
ANISOU   51  CB  ARG A 148    12756  13550  11931  -2870   2329    783       C  
ATOM     52  N   MET A 149     -16.392 -17.744  10.159  1.00105.15           N  
ANISOU   52  N   MET A 149    12177  14679  13098  -2385   2139    462       N  
ATOM     53  CA  MET A 149     -16.559 -17.900   8.718  1.00 99.13           C  
ANISOU   53  CA  MET A 149    11023  14049  12594  -2374   1840    366       C  
ATOM     54  C   MET A 149     -16.118 -16.641   7.990  1.00 97.25           C  
ANISOU   54  C   MET A 149    10688  13901  12359  -1965   1701    261       C  
ATOM     55  O   MET A 149     -15.574 -16.715   6.881  1.00106.64           O  
ANISOU   55  O   MET A 149    11819  15069  13629  -1915   1362    164       O  
ATOM     56  CB  MET A 149     -18.019 -18.204   8.380  1.00112.96           C  
ANISOU   56  CB  MET A 149    12209  16131  14580  -2582   2003    428       C  
ATOM     57  CG  MET A 149     -18.546 -19.580   8.775  1.00128.25           C  
ANISOU   57  CG  MET A 149    14153  17995  16584  -3060   2078    528       C  
ATOM     58  SD  MET A 149     -17.830 -20.979   7.880  1.00157.14           S  
ANISOU   58  SD  MET A 149    18003  21352  20352  -3376   1632    429       S  
ATOM     59  CE  MET A 149     -16.388 -21.379   8.862  1.00126.55           C  
ANISOU   59  CE  MET A 149    14849  16986  16248  -3329   1565    488       C  
ATOM     60  N   MET A 150     -16.349 -15.481   8.605  1.00 97.71           N  
ANISOU   60  N   MET A 150    10752  14044  12327  -1682   1986    275       N  
ATOM     61  CA  MET A 150     -15.880 -14.224   8.039  1.00 92.17           C  
ANISOU   61  CA  MET A 150    10022  13369  11631  -1291   1877    196       C  
ATOM     62  C   MET A 150     -14.362 -14.207   7.938  1.00 80.51           C  
ANISOU   62  C   MET A 150     9009  11596   9988  -1218   1569    121       C  
ATOM     63  O   MET A 150     -13.801 -13.740   6.941  1.00 85.34           O  
ANISOU   63  O   MET A 150     9548  12216  10663  -1039   1302     53       O  
ATOM     64  CB  MET A 150     -16.379 -13.062   8.891  1.00 89.63           C  
ANISOU   64  CB  MET A 150     9700  13110  11246  -1026   2293    206       C  
ATOM     65  CG  MET A 150     -17.548 -12.311   8.286  1.00109.45           C  
ANISOU   65  CG  MET A 150    11608  15930  14048   -811   2452    254       C  
ATOM     66  SD  MET A 150     -17.879 -10.801   9.203  1.00108.44           S  
ANISOU   66  SD  MET A 150    11561  15763  13880   -410   2948    212       S  
ATOM     67  CE  MET A 150     -16.222 -10.422   9.756  1.00 96.81           C  
ANISOU   67  CE  MET A 150    10857  13905  12023   -347   2766     83       C  
ATOM     68  N   ILE A 151     -13.680 -14.722   8.963  1.00 78.17           N  
ANISOU   68  N   ILE A 151     9178  11042   9481  -1365   1596    159       N  
ATOM     69  CA  ILE A 151     -12.224 -14.772   8.929  1.00 84.26           C  
ANISOU   69  CA  ILE A 151    10342  11533  10139  -1307   1289    123       C  
ATOM     70  C   ILE A 151     -11.751 -15.800   7.910  1.00 92.95           C  
ANISOU   70  C   ILE A 151    11354  12542  11420  -1455    960     82       C  
ATOM     71  O   ILE A 151     -10.797 -15.557   7.162  1.00 77.86           O  
ANISOU   71  O   ILE A 151     9498  10535   9547  -1307    701      0       O  
ATOM     72  CB  ILE A 151     -11.663 -15.059  10.332  1.00 85.36           C  
ANISOU   72  CB  ILE A 151    10983  11443  10007  -1445   1369    221       C  
ATOM     73  CG1 ILE A 151     -12.205 -14.046  11.343  1.00 80.14           C  
ANISOU   73  CG1 ILE A 151    10448  10877   9124  -1332   1754    212       C  
ATOM     74  CG2 ILE A 151     -10.149 -15.027  10.311  1.00 67.09           C  
ANISOU   74  CG2 ILE A 151     9013   8860   7618  -1369   1024    219       C  
ATOM     75  CD1 ILE A 151     -11.620 -14.195  12.736  1.00 81.68           C  
ANISOU   75  CD1 ILE A 151    11196  10880   8960  -1492   1817    299       C  
ATOM     76  N   ARG A 152     -12.418 -16.955   7.845  1.00 92.89           N  
ANISOU   76  N   ARG A 152    11209  12554  11533  -1758    992    123       N  
ATOM     77  CA  ARG A 152     -12.019 -17.976   6.882  1.00 88.90           C  
ANISOU   77  CA  ARG A 152    10655  11922  11200  -1920    720     39       C  
ATOM     78  C   ARG A 152     -12.263 -17.522   5.449  1.00 96.39           C  
ANISOU   78  C   ARG A 152    11244  13112  12266  -1808    570   -101       C  
ATOM     79  O   ARG A 152     -11.504 -17.891   4.546  1.00 81.28           O  
ANISOU   79  O   ARG A 152     9384  11081  10416  -1809    332   -225       O  
ATOM     80  CB  ARG A 152     -12.765 -19.282   7.160  1.00 86.12           C  
ANISOU   80  CB  ARG A 152    10252  11518  10954  -2305    804    109       C  
ATOM     81  N   GLU A 153     -13.307 -16.722   5.220  1.00 95.37           N  
ANISOU   81  N   GLU A 153    10748  13321  12168  -1708    712    -70       N  
ATOM     82  CA  GLU A 153     -13.549 -16.177   3.888  1.00 71.54           C  
ANISOU   82  CA  GLU A 153     7394  10557   9230  -1595    533   -146       C  
ATOM     83  C   GLU A 153     -12.494 -15.142   3.522  1.00 77.21           C  
ANISOU   83  C   GLU A 153     8285  11198   9854  -1264    404   -195       C  
ATOM     84  O   GLU A 153     -11.958 -15.149   2.408  1.00 78.29           O  
ANISOU   84  O   GLU A 153     8389  11360   9998  -1242    169   -297       O  
ATOM     85  CB  GLU A 153     -14.947 -15.567   3.818  1.00 72.26           C  
ANISOU   85  CB  GLU A 153     7012  11016   9428  -1550    705    -42       C  
ATOM     86  CG  GLU A 153     -15.493 -15.432   2.410  1.00 91.00           C  
ANISOU   86  CG  GLU A 153     8971  13698  11907  -1589    464    -65       C  
ATOM     87  CD  GLU A 153     -16.560 -14.361   2.303  1.00105.32           C  
ANISOU   87  CD  GLU A 153    10324  15843  13850  -1367    590     86       C  
ATOM     88  OE1 GLU A 153     -16.769 -13.628   3.293  1.00109.01           O  
ANISOU   88  OE1 GLU A 153    10833  16263  14324  -1136    902    163       O  
ATOM     89  OE2 GLU A 153     -17.187 -14.252   1.230  1.00107.24           O1-
ANISOU   89  OE2 GLU A 153    10170  16388  14190  -1426    377    130       O1-
ATOM     90  N   LEU A 154     -12.187 -14.237   4.454  1.00 82.51           N  
ANISOU   90  N   LEU A 154     9159  11773  10418  -1032    570   -132       N  
ATOM     91  CA  LEU A 154     -11.172 -13.219   4.201  1.00 74.76           C  
ANISOU   91  CA  LEU A 154     8356  10692   9355   -748    453   -167       C  
ATOM     92  C   LEU A 154      -9.794 -13.844   4.021  1.00 79.96           C  
ANISOU   92  C   LEU A 154     9327  11073   9981   -810    227   -242       C  
ATOM     93  O   LEU A 154      -9.031 -13.436   3.137  1.00 81.78           O  
ANISOU   93  O   LEU A 154     9559  11295  10218   -683     47   -309       O  
ATOM     94  CB  LEU A 154     -11.164 -12.207   5.345  1.00 75.53           C  
ANISOU   94  CB  LEU A 154     8654  10710   9333   -546    693   -110       C  
ATOM     95  CG  LEU A 154     -12.403 -11.323   5.490  1.00 90.13           C  
ANISOU   95  CG  LEU A 154    10187  12793  11265   -378    967    -50       C  
ATOM     96  CD1 LEU A 154     -12.100 -10.181   6.434  1.00 78.67           C  
ANISOU   96  CD1 LEU A 154     9021  11190   9679   -142   1183    -60       C  
ATOM     97  CD2 LEU A 154     -12.860 -10.798   4.136  1.00 71.77           C  
ANISOU   97  CD2 LEU A 154     7443  10720   9105   -241    804    -22       C  
ATOM     98  N   MET A 155      -9.453 -14.826   4.860  1.00 86.19           N  
ANISOU   98  N   MET A 155    10372  11626  10751  -1000    245   -210       N  
ATOM     99  CA  MET A 155      -8.178 -15.520   4.711  1.00 80.25           C  
ANISOU   99  CA  MET A 155     9863  10585  10044  -1042     37   -253       C  
ATOM    100  C   MET A 155      -8.097 -16.241   3.371  1.00 80.26           C  
ANISOU  100  C   MET A 155     9687  10622  10188  -1148   -110   -403       C  
ATOM    101  O   MET A 155      -7.058 -16.209   2.702  1.00 61.65           O  
ANISOU  101  O   MET A 155     7403   8147   7873  -1050   -258   -493       O  
ATOM    102  CB  MET A 155      -7.974 -16.506   5.862  1.00 65.04           C  
ANISOU  102  CB  MET A 155     8213   8396   8103  -1237     72   -138       C  
ATOM    103  CG  MET A 155      -7.713 -15.857   7.212  1.00 77.80           C  
ANISOU  103  CG  MET A 155    10124   9932   9505  -1167    168     -4       C  
ATOM    104  SD  MET A 155      -6.189 -14.898   7.242  1.00 75.51           S  
ANISOU  104  SD  MET A 155    10062   9485   9145   -921    -46     -8       S  
ATOM    105  CE  MET A 155      -4.974 -16.211   7.321  1.00 78.13           C  
ANISOU  105  CE  MET A 155    10574   9460   9651  -1040   -306     68       C  
ATOM    106  N   ASP A 156      -9.183 -16.910   2.971  1.00 76.08           N  
ANISOU  106  N   ASP A 156     8927  10254   9725  -1374    -59   -441       N  
ATOM    107  CA  ASP A 156      -9.216 -17.560   1.664  1.00 72.64           C  
ANISOU  107  CA  ASP A 156     8348   9880   9370  -1524   -196   -618       C  
ATOM    108  C   ASP A 156      -8.993 -16.555   0.539  1.00 80.23           C  
ANISOU  108  C   ASP A 156     9155  11079  10251  -1333   -306   -689       C  
ATOM    109  O   ASP A 156      -8.257 -16.835  -0.414  1.00 80.71           O  
ANISOU  109  O   ASP A 156     9274  11076  10316  -1348   -424   -846       O  
ATOM    110  CB  ASP A 156     -10.548 -18.289   1.478  1.00 81.87           C  
ANISOU  110  CB  ASP A 156     9270  11234  10602  -1833   -143   -627       C  
ATOM    111  CG  ASP A 156     -10.722 -18.845   0.079  1.00 96.31           C  
ANISOU  111  CG  ASP A 156    10957  13182  12454  -2034   -299   -829       C  
ATOM    112  OD1 ASP A 156     -10.237 -19.966  -0.181  1.00 95.73           O  
ANISOU  112  OD1 ASP A 156    11070  12831  12471  -2224   -342   -981       O  
ATOM    113  OD2 ASP A 156     -11.350 -18.163  -0.759  1.00 95.84           O1-
ANISOU  113  OD2 ASP A 156    10611  13486  12320  -2008   -382   -832       O1-
ATOM    114  N   ALA A 157      -9.620 -15.380   0.634  1.00 81.71           N  
ANISOU  114  N   ALA A 157     9152  11525  10370  -1151   -249   -568       N  
ATOM    115  CA  ALA A 157      -9.433 -14.352  -0.385  1.00 75.56           C  
ANISOU  115  CA  ALA A 157     8236  10957   9515   -963   -363   -577       C  
ATOM    116  C   ALA A 157      -7.987 -13.873  -0.429  1.00 77.89           C  
ANISOU  116  C   ALA A 157     8797  11031   9769   -764   -425   -614       C  
ATOM    117  O   ALA A 157      -7.398 -13.734  -1.508  1.00 66.82           O  
ANISOU  117  O   ALA A 157     7384   9686   8318   -743   -543   -710       O  
ATOM    118  CB  ALA A 157     -10.380 -13.179  -0.125  1.00 71.51           C  
ANISOU  118  CB  ALA A 157     7477  10691   9004   -769   -266   -407       C  
ATOM    119  N   GLN A 158      -7.399 -13.610   0.742  1.00 67.71           N  
ANISOU  119  N   GLN A 158     7745   9502   8480   -642   -344   -533       N  
ATOM    120  CA  GLN A 158      -6.029 -13.110   0.792  1.00 72.51           C  
ANISOU  120  CA  GLN A 158     8571   9909   9071   -475   -423   -538       C  
ATOM    121  C   GLN A 158      -5.045 -14.119   0.212  1.00 70.09           C  
ANISOU  121  C   GLN A 158     8359   9408   8861   -579   -520   -675       C  
ATOM    122  O   GLN A 158      -4.120 -13.745  -0.518  1.00 74.48           O  
ANISOU  122  O   GLN A 158     8934   9946   9419   -475   -592   -735       O  
ATOM    123  CB  GLN A 158      -5.653 -12.755   2.230  1.00 68.14           C  
ANISOU  123  CB  GLN A 158     8269   9146   8474   -394   -354   -422       C  
ATOM    124  CG  GLN A 158      -4.219 -12.281   2.399  1.00 48.40           C  
ANISOU  124  CG  GLN A 158     5978   6437   5973   -265   -474   -403       C  
ATOM    125  CD  GLN A 158      -4.105 -10.770   2.459  1.00 61.54           C  
ANISOU  125  CD  GLN A 158     7668   8173   7539    -59   -454   -345       C  
ATOM    126  NE2 GLN A 158      -3.418 -10.269   3.481  1.00 64.01           N  
ANISOU  126  NE2 GLN A 158     8243   8294   7782    -10   -475   -277       N  
ATOM    127  OE1 GLN A 158      -4.626 -10.061   1.599  1.00 68.07           O  
ANISOU  127  OE1 GLN A 158     8297   9212   8355     40   -434   -351       O  
ATOM    128  N   MET A 159      -5.220 -15.403   0.536  1.00 66.95           N  
ANISOU  128  N   MET A 159     8024   8846   8570   -779   -496   -724       N  
ATOM    129  CA  MET A 159      -4.317 -16.428   0.020  1.00 78.40           C  
ANISOU  129  CA  MET A 159     9566  10052  10169   -854   -547   -869       C  
ATOM    130  C   MET A 159      -4.349 -16.488  -1.503  1.00 79.32           C  
ANISOU  130  C   MET A 159     9545  10356  10236   -915   -571  -1074       C  
ATOM    131  O   MET A 159      -3.300 -16.601  -2.150  1.00 69.06           O  
ANISOU  131  O   MET A 159     8306   8937   8997   -845   -581  -1193       O  
ATOM    132  CB  MET A 159      -4.679 -17.792   0.611  1.00 67.34           C  
ANISOU  132  CB  MET A 159     8259   8421   8908  -1076   -507   -872       C  
ATOM    133  CG  MET A 159      -3.995 -18.967  -0.075  1.00 72.35           C  
ANISOU  133  CG  MET A 159     8964   8784   9740  -1171   -516  -1064       C  
ATOM    134  SD  MET A 159      -5.064 -19.844  -1.235  1.00 69.76           S  
ANISOU  134  SD  MET A 159     8508   8615   9384  -1492   -477  -1322       S  
ATOM    135  CE  MET A 159      -6.503 -20.144  -0.214  1.00 76.92           C  
ANISOU  135  CE  MET A 159     9342   9623  10262  -1709   -430  -1139       C  
ATOM    136  N   LYS A 160      -5.541 -16.406  -2.093  1.00 70.03           N  
ANISOU  136  N   LYS A 160     8178   9492   8941  -1061   -578  -1109       N  
ATOM    137  CA  LYS A 160      -5.692 -16.568  -3.533  1.00 64.88           C  
ANISOU  137  CA  LYS A 160     7426   9048   8177  -1195   -632  -1301       C  
ATOM    138  C   LYS A 160      -5.280 -15.337  -4.330  1.00 67.82           C  
ANISOU  138  C   LYS A 160     7730   9651   8387  -1011   -690  -1257       C  
ATOM    139  O   LYS A 160      -5.111 -15.444  -5.550  1.00 69.08           O  
ANISOU  139  O   LYS A 160     7874   9960   8414  -1116   -726  -1418       O  
ATOM    140  CB  LYS A 160      -7.141 -16.929  -3.874  1.00 56.28           C  
ANISOU  140  CB  LYS A 160     6130   8236   7017  -1457   -677  -1317       C  
ATOM    141  CG  LYS A 160      -7.567 -18.307  -3.393  1.00 68.13           C  
ANISOU  141  CG  LYS A 160     7703   9516   8669  -1728   -621  -1405       C  
ATOM    142  CD  LYS A 160      -9.055 -18.359  -3.089  1.00 62.77           C  
ANISOU  142  CD  LYS A 160     6776   9097   7978  -1917   -632  -1284       C  
ATOM    143  CE  LYS A 160      -9.719 -19.535  -3.785  1.00 68.16           C  
ANISOU  143  CE  LYS A 160     7416   9810   8673  -2324   -688  -1483       C  
ATOM    144  NZ  LYS A 160     -11.197 -19.375  -3.858  1.00 89.22           N1+
ANISOU  144  NZ  LYS A 160     9736  12856  11306  -2523   -756  -1358       N1+
ATOM    145  N   THR A 161      -5.115 -14.178  -3.690  1.00 71.03           N  
ANISOU  145  N   THR A 161     8126  10081   8781   -764   -691  -1050       N  
ATOM    146  CA  THR A 161      -4.888 -12.938  -4.422  1.00 62.44           C  
ANISOU  146  CA  THR A 161     6965   9208   7552   -604   -752   -966       C  
ATOM    147  C   THR A 161      -3.632 -12.179  -4.017  1.00 67.93           C  
ANISOU  147  C   THR A 161     7811   9699   8299   -379   -731   -890       C  
ATOM    148  O   THR A 161      -3.301 -11.190  -4.680  1.00 63.20           O  
ANISOU  148  O   THR A 161     7177   9240   7597   -267   -771   -822       O  
ATOM    149  CB  THR A 161      -6.093 -11.997  -4.271  1.00 64.21           C  
ANISOU  149  CB  THR A 161     6976   9705   7717   -522   -787   -764       C  
ATOM    150  CG2 THR A 161      -7.340 -12.643  -4.850  1.00 56.49           C  
ANISOU  150  CG2 THR A 161     5776   8999   6690   -768   -855   -807       C  
ATOM    151  OG1 THR A 161      -6.314 -11.716  -2.883  1.00 67.95           O  
ANISOU  151  OG1 THR A 161     7506  10013   8297   -393   -682   -640       O  
ATOM    152  N   PHE A 162      -2.929 -12.590  -2.965  1.00 70.43           N  
ANISOU  152  N   PHE A 162     8288   9702   8770   -329   -692   -876       N  
ATOM    153  CA  PHE A 162      -1.704 -11.925  -2.527  1.00 68.87           C  
ANISOU  153  CA  PHE A 162     8216   9314   8637   -158   -713   -793       C  
ATOM    154  C   PHE A 162      -0.529 -12.820  -2.911  1.00 66.46           C  
ANISOU  154  C   PHE A 162     7967   8795   8489   -196   -693   -935       C  
ATOM    155  O   PHE A 162      -0.259 -13.828  -2.251  1.00 84.71           O  
ANISOU  155  O   PHE A 162    10361  10852  10974   -250   -684   -962       O  
ATOM    156  CB  PHE A 162      -1.725 -11.637  -1.027  1.00 62.53           C  
ANISOU  156  CB  PHE A 162     7554   8332   7875    -86   -718   -642       C  
ATOM    157  CG  PHE A 162      -0.620 -10.715  -0.562  1.00 65.96           C  
ANISOU  157  CG  PHE A 162     8113   8620   8331     57   -781   -537       C  
ATOM    158  CD1 PHE A 162       0.300 -10.189  -1.458  1.00 51.09           C  
ANISOU  158  CD1 PHE A 162     6177   6771   6464    123   -813   -560       C  
ATOM    159  CD2 PHE A 162      -0.500 -10.383   0.779  1.00 49.82           C  
ANISOU  159  CD2 PHE A 162     6249   6412   6266     88   -807   -418       C  
ATOM    160  CE1 PHE A 162       1.313  -9.351  -1.030  1.00 56.55           C  
ANISOU  160  CE1 PHE A 162     6963   7328   7196    215   -885   -455       C  
ATOM    161  CE2 PHE A 162       0.513  -9.543   1.214  1.00 57.95           C  
ANISOU  161  CE2 PHE A 162     7407   7310   7303    168   -899   -330       C  
ATOM    162  CZ  PHE A 162       1.420  -9.027   0.308  1.00 62.20           C  
ANISOU  162  CZ  PHE A 162     7857   7876   7899    230   -945   -343       C  
ATOM    163  N   ASP A 163       0.162 -12.445  -3.985  1.00 73.41           N  
ANISOU  163  N   ASP A 163     8798   9772   9323   -162   -667  -1010       N  
ATOM    164  CA  ASP A 163       1.395 -13.106  -4.409  1.00 68.85           C  
ANISOU  164  CA  ASP A 163     8237   8997   8925   -151   -593  -1145       C  
ATOM    165  C   ASP A 163       2.521 -12.604  -3.513  1.00 69.75           C  
ANISOU  165  C   ASP A 163     8393   8890   9219      3   -663   -972       C  
ATOM    166  O   ASP A 163       3.160 -11.587  -3.787  1.00 75.54           O  
ANISOU  166  O   ASP A 163     9096   9699   9908     90   -684   -884       O  
ATOM    167  CB  ASP A 163       1.672 -12.827  -5.882  1.00 78.47           C  
ANISOU  167  CB  ASP A 163     9395  10438   9984   -196   -503  -1286       C  
ATOM    168  CG  ASP A 163       2.962 -13.460  -6.370  1.00 89.01           C  
ANISOU  168  CG  ASP A 163    10724  11574  11521   -164   -354  -1446       C  
ATOM    169  OD1 ASP A 163       3.473 -14.381  -5.699  1.00 94.93           O  
ANISOU  169  OD1 ASP A 163    11498  12005  12568   -125   -327  -1479       O  
ATOM    170  OD2 ASP A 163       3.463 -13.034  -7.431  1.00 95.10           O1-
ANISOU  170  OD2 ASP A 163    11459  12508  12167   -176   -248  -1524       O1-
ATOM    171  N   THR A 164       2.763 -13.329  -2.418  1.00 71.51           N  
ANISOU  171  N   THR A 164     8693   8838   9639      8   -723   -901       N  
ATOM    172  CA  THR A 164       3.755 -12.895  -1.439  1.00 79.36           C  
ANISOU  172  CA  THR A 164     9736   9640  10778    108   -853   -707       C  
ATOM    173  C   THR A 164       5.180 -12.981  -1.969  1.00 68.09           C  
ANISOU  173  C   THR A 164     8186   8092   9594    193   -822   -732       C  
ATOM    174  O   THR A 164       6.068 -12.316  -1.428  1.00 75.02           O  
ANISOU  174  O   THR A 164     9049   8892  10563    260   -948   -562       O  
ATOM    175  CB  THR A 164       3.634 -13.727  -0.160  1.00 83.79           C  
ANISOU  175  CB  THR A 164    10421   9955  11461     63   -952   -591       C  
ATOM    176  CG2 THR A 164       2.278 -13.506   0.495  1.00 66.43           C  
ANISOU  176  CG2 THR A 164     8335   7888   9019    -23   -947   -543       C  
ATOM    177  OG1 THR A 164       3.784 -15.117  -0.476  1.00 86.81           O  
ANISOU  177  OG1 THR A 164    10766  10138  12080     20   -871   -718       O  
ATOM    178  N   THR A 165       5.418 -13.781  -3.005  1.00 70.53           N  
ANISOU  178  N   THR A 165     8401   8382  10014    178   -643   -948       N  
ATOM    179  CA  THR A 165       6.743 -13.897  -3.597  1.00 80.93           C  
ANISOU  179  CA  THR A 165     9568   9596  11587    272   -537   -998       C  
ATOM    180  C   THR A 165       6.970 -12.932  -4.752  1.00 77.26           C  
ANISOU  180  C   THR A 165     9029   9411  10916    265   -414  -1067       C  
ATOM    181  O   THR A 165       8.106 -12.820  -5.227  1.00 85.52           O  
ANISOU  181  O   THR A 165     9930  10411  12152    334   -304  -1081       O  
ATOM    182  CB  THR A 165       6.982 -15.331  -4.085  1.00 70.79           C  
ANISOU  182  CB  THR A 165     8246   8087  10565    272   -346  -1224       C  
ATOM    183  CG2 THR A 165       6.243 -16.324  -3.206  1.00 78.14           C  
ANISOU  183  CG2 THR A 165     9307   8805  11577    205   -440  -1193       C  
ATOM    184  OG1 THR A 165       6.513 -15.460  -5.433  1.00 88.26           O  
ANISOU  184  OG1 THR A 165    10474  10511  12548    168   -124  -1511       O  
ATOM    185  N   PHE A 166       5.925 -12.234  -5.207  1.00 74.84           N  
ANISOU  185  N   PHE A 166     8799   9394  10244    183   -430  -1082       N  
ATOM    186  CA  PHE A 166       6.004 -11.318  -6.348  1.00 80.08           C  
ANISOU  186  CA  PHE A 166     9422  10338  10668    152   -338  -1106       C  
ATOM    187  C   PHE A 166       6.529 -12.024  -7.596  1.00 80.74           C  
ANISOU  187  C   PHE A 166     9447  10462  10769     96    -74  -1368       C  
ATOM    188  O   PHE A 166       7.148 -11.401  -8.463  1.00 77.80           O  
ANISOU  188  O   PHE A 166     9016  10245  10302     87     52  -1374       O  
ATOM    189  CB  PHE A 166       6.866 -10.093  -6.024  1.00 63.69           C  
ANISOU  189  CB  PHE A 166     7297   8254   8647    233   -430   -878       C  
ATOM    190  CG  PHE A 166       6.229  -9.137  -5.051  1.00 81.56           C  
ANISOU  190  CG  PHE A 166     9674  10527  10788    263   -639   -669       C  
ATOM    191  CD1 PHE A 166       6.100  -9.473  -3.712  1.00 66.59           C  
ANISOU  191  CD1 PHE A 166     7863   8422   9018    287   -787   -580       C  
ATOM    192  CD2 PHE A 166       5.767  -7.902  -5.472  1.00 69.13           C  
ANISOU  192  CD2 PHE A 166     8140   9155   8971    261   -671   -558       C  
ATOM    193  CE1 PHE A 166       5.520  -8.596  -2.813  1.00 70.59           C  
ANISOU  193  CE1 PHE A 166     8509   8928   9386    304   -923   -430       C  
ATOM    194  CE2 PHE A 166       5.185  -7.022  -4.576  1.00 73.32           C  
ANISOU  194  CE2 PHE A 166     8787   9648   9424    311   -813   -398       C  
ATOM    195  CZ  PHE A 166       5.062  -7.369  -3.247  1.00 78.98           C  
ANISOU  195  CZ  PHE A 166     9604  10163  10243    328   -919   -357       C  
ATOM    196  N   SER A 167       6.283 -13.334  -7.691  1.00 81.28           N  
ANISOU  196  N   SER A 167     9554  10376  10953     44     36  -1594       N  
ATOM    197  CA  SER A 167       6.771 -14.115  -8.824  1.00 78.42           C  
ANISOU  197  CA  SER A 167     9180   9997  10618    -14    334  -1902       C  
ATOM    198  C   SER A 167       6.088 -13.723 -10.128  1.00 80.81           C  
ANISOU  198  C   SER A 167     9573  10682  10448   -204    417  -2048       C  
ATOM    199  O   SER A 167       6.678 -13.882 -11.203  1.00 95.90           O  
ANISOU  199  O   SER A 167    11491  12676  12271   -263    682  -2255       O  
ATOM    200  CB  SER A 167       6.575 -15.605  -8.553  1.00 83.38           C  
ANISOU  200  CB  SER A 167     9870  10316  11493    -39    420  -2116       C  
ATOM    201  OG  SER A 167       5.228 -15.989  -8.765  1.00105.88           O  
ANISOU  201  OG  SER A 167    12862  13312  14057   -239    346  -2237       O  
ATOM    202  N   HIS A 168       4.861 -13.214 -10.060  1.00 91.46           N  
ANISOU  202  N   HIS A 168    10984  12274  11490   -305    202  -1932       N  
ATOM    203  CA  HIS A 168       4.107 -12.837 -11.248  1.00 94.41           C  
ANISOU  203  CA  HIS A 168    11428  13035  11409   -500    202  -2006       C  
ATOM    204  C   HIS A 168       4.208 -11.349 -11.558  1.00 84.14           C  
ANISOU  204  C   HIS A 168    10083  11992   9896   -450     99  -1726       C  
ATOM    205  O   HIS A 168       3.433 -10.841 -12.373  1.00 86.95           O  
ANISOU  205  O   HIS A 168    10478  12683   9875   -591      8  -1674       O  
ATOM    206  CB  HIS A 168       2.640 -13.249 -11.103  1.00 96.01           C  
ANISOU  206  CB  HIS A 168    11676  13364  11439   -656     18  -2034       C  
ATOM    207  CG  HIS A 168       2.429 -14.731 -11.041  1.00104.45           C  
ANISOU  207  CG  HIS A 168    12827  14203  12655   -781    129  -2335       C  
ATOM    208  CD2 HIS A 168       1.598 -15.541 -11.737  1.00116.36           C  
ANISOU  208  CD2 HIS A 168    14437  15831  13945  -1050    144  -2590       C  
ATOM    209  ND1 HIS A 168       3.139 -15.551 -10.190  1.00117.52           N  
ANISOU  209  ND1 HIS A 168    14476  15435  14740   -641    227  -2390       N  
ATOM    210  CE1 HIS A 168       2.748 -16.802 -10.359  1.00116.93           C  
ANISOU  210  CE1 HIS A 168    14505  15196  14729   -800    319  -2664       C  
ATOM    211  NE2 HIS A 168       1.814 -16.823 -11.292  1.00129.16           N  
ANISOU  211  NE2 HIS A 168    16127  17067  15879  -1064    275  -2809       N  
ATOM    212  N   PHE A 169       5.151 -10.648 -10.934  1.00 79.87           N  
ANISOU  212  N   PHE A 169     9459  11291   9593   -271     92  -1528       N  
ATOM    213  CA  PHE A 169       5.429  -9.252 -11.251  1.00 78.34           C  
ANISOU  213  CA  PHE A 169     9242  11276   9247   -235     30  -1272       C  
ATOM    214  C   PHE A 169       6.489  -9.233 -12.347  1.00 85.79           C  
ANISOU  214  C   PHE A 169    10169  12310  10118   -307    306  -1393       C  
ATOM    215  O   PHE A 169       7.653  -9.564 -12.099  1.00 88.15           O  
ANISOU  215  O   PHE A 169    10365  12387  10742   -214    480  -1456       O  
ATOM    216  CB  PHE A 169       5.894  -8.491 -10.012  1.00 66.41           C  
ANISOU  216  CB  PHE A 169     7678   9540   8016    -57   -122  -1015       C  
ATOM    217  CG  PHE A 169       6.134  -7.029 -10.256  1.00 67.37           C  
ANISOU  217  CG  PHE A 169     7801   9784   8013    -32   -194   -750       C  
ATOM    218  CD1 PHE A 169       5.277  -6.297 -11.060  1.00 78.46           C  
ANISOU  218  CD1 PHE A 169     9261  11479   9072   -106   -270   -632       C  
ATOM    219  CD2 PHE A 169       7.214  -6.384  -9.676  1.00 57.20           C  
ANISOU  219  CD2 PHE A 169     6455   8309   6968     51   -208   -597       C  
ATOM    220  CE1 PHE A 169       5.495  -4.949 -11.287  1.00 61.55           C  
ANISOU  220  CE1 PHE A 169     7138   9405   6844    -78   -336   -362       C  
ATOM    221  CE2 PHE A 169       7.438  -5.037  -9.898  1.00 72.80           C  
ANISOU  221  CE2 PHE A 169     8456  10358   8847     49   -270   -356       C  
ATOM    222  CZ  PHE A 169       6.576  -4.318 -10.704  1.00 63.68           C  
ANISOU  222  CZ  PHE A 169     7376   9457   7361     -5   -322   -237       C  
ATOM    223  N   LYS A 170       6.088  -8.852 -13.557  1.00 82.59           N  
ANISOU  223  N   LYS A 170     9851  12243   9288   -479    351  -1408       N  
ATOM    224  CA  LYS A 170       6.967  -8.945 -14.711  1.00 97.19           C  
ANISOU  224  CA  LYS A 170    11726  14222  10979   -598    666  -1566       C  
ATOM    225  C   LYS A 170       6.843  -7.693 -15.564  1.00 95.63           C  
ANISOU  225  C   LYS A 170    11588  14351  10398   -705    600  -1307       C  
ATOM    226  O   LYS A 170       5.904  -6.905 -15.420  1.00 94.75           O  
ANISOU  226  O   LYS A 170    11504  14379  10118   -699    305  -1043       O  
ATOM    227  CB  LYS A 170       6.600 -10.143 -15.600  1.00 93.52           C  
ANISOU  227  CB  LYS A 170    11399  13858  10276   -798    863  -1964       C  
ATOM    228  CG  LYS A 170       7.411 -11.409 -15.427  1.00 95.65           C  
ANISOU  228  CG  LYS A 170    11632  13804  10906   -729   1177  -2310       C  
ATOM    229  CD  LYS A 170       6.471 -12.589 -15.206  1.00103.34           C  
ANISOU  229  CD  LYS A 170    12717  14667  11881   -819   1103  -2566       C  
ATOM    230  CE  LYS A 170       7.211 -13.915 -15.238  1.00119.37           C  
ANISOU  230  CE  LYS A 170    14757  16355  14245   -772   1451  -2944       C  
ATOM    231  NZ  LYS A 170       6.304 -15.048 -15.581  1.00111.27           N1+
ANISOU  231  NZ  LYS A 170    13927  15300  13049   -985   1468  -3283       N1+
ATOM    232  N   ASN A 171       7.824  -7.518 -16.452  1.00 86.74           N  
ANISOU  232  N   ASN A 171    10469  13328   9161   -797    899  -1367       N  
ATOM    233  CA  ASN A 171       7.751  -6.544 -17.541  1.00 99.04           C  
ANISOU  233  CA  ASN A 171    12132  15234  10265   -973    904  -1166       C  
ATOM    234  C   ASN A 171       7.557  -5.117 -17.027  1.00 95.23           C  
ANISOU  234  C   ASN A 171    11602  14734   9846   -861    610   -708       C  
ATOM    235  O   ASN A 171       6.708  -4.367 -17.513  1.00101.32           O  
ANISOU  235  O   ASN A 171    12468  15748  10282   -944    386   -462       O  
ATOM    236  CB  ASN A 171       6.657  -6.936 -18.536  1.00101.58           C  
ANISOU  236  CB  ASN A 171    12649  15900  10047  -1224    818  -1294       C  
ATOM    237  CG  ASN A 171       6.917  -8.289 -19.174  1.00107.18           C  
ANISOU  237  CG  ASN A 171    13470  16611  10645  -1382   1157  -1788       C  
ATOM    238  ND2 ASN A 171       5.932  -8.803 -19.902  1.00117.73           N  
ANISOU  238  ND2 ASN A 171    14989  18207  11538  -1633   1054  -1956       N  
ATOM    239  OD1 ASN A 171       7.993  -8.867 -19.011  1.00111.40           O  
ANISOU  239  OD1 ASN A 171    13919  16901  11507  -1283   1505  -2015       O  
ATOM    240  N   PHE A 172       8.359  -4.740 -16.037  1.00 92.09           N  
ANISOU  240  N   PHE A 172    11061  14034   9896   -677    604   -588       N  
ATOM    241  CA  PHE A 172       8.252  -3.429 -15.416  1.00 86.68           C  
ANISOU  241  CA  PHE A 172    10362  13253   9322   -572    352   -207       C  
ATOM    242  C   PHE A 172       9.363  -2.510 -15.907  1.00 83.22           C  
ANISOU  242  C   PHE A 172     9886  12839   8894   -650    515     -9       C  
ATOM    243  O   PHE A 172      10.482  -2.949 -16.188  1.00 78.47           O  
ANISOU  243  O   PHE A 172     9172  12204   8437   -698    821   -167       O  
ATOM    244  CB  PHE A 172       8.311  -3.538 -13.889  1.00 64.84           C  
ANISOU  244  CB  PHE A 172     7506  10131   7001   -364    185   -193       C  
ATOM    245  CG  PHE A 172       9.274  -4.576 -13.390  1.00 70.53           C  
ANISOU  245  CG  PHE A 172     8085  10628   8084   -304    373   -439       C  
ATOM    246  CD1 PHE A 172       8.841  -5.856 -13.085  1.00 80.28           C  
ANISOU  246  CD1 PHE A 172     9320  11780   9403   -267    399   -715       C  
ATOM    247  CD2 PHE A 172      10.616  -4.272 -13.227  1.00 71.23           C  
ANISOU  247  CD2 PHE A 172     8022  10580   8463   -288    512   -369       C  
ATOM    248  CE1 PHE A 172       9.728  -6.812 -12.625  1.00 77.86           C  
ANISOU  248  CE1 PHE A 172     8876  11232   9475   -185    562   -905       C  
ATOM    249  CE2 PHE A 172      11.509  -5.224 -12.768  1.00 71.23           C  
ANISOU  249  CE2 PHE A 172     7843  10370   8851   -207    663   -552       C  
ATOM    250  CZ  PHE A 172      11.062  -6.496 -12.467  1.00 60.78           C  
ANISOU  250  CZ  PHE A 172     6533   8940   7622   -140    688   -814       C  
ATOM    251  N   ARG A 173       9.037  -1.225 -16.015  1.00 73.47           N  
ANISOU  251  N   ARG A 173     8733  11650   7532   -662    323    351       N  
ATOM    252  CA  ARG A 173      10.024  -0.229 -16.406  1.00 80.56           C  
ANISOU  252  CA  ARG A 173     9610  12541   8455   -758    443    591       C  
ATOM    253  C   ARG A 173      11.111  -0.114 -15.343  1.00 62.41           C  
ANISOU  253  C   ARG A 173     7141   9908   6664   -660    471    590       C  
ATOM    254  O   ARG A 173      10.878  -0.339 -14.153  1.00 71.86           O  
ANISOU  254  O   ARG A 173     8303  10853   8149   -498    278    537       O  
ATOM    255  CB  ARG A 173       9.356   1.128 -16.628  1.00 73.99           C  
ANISOU  255  CB  ARG A 173     8921  11753   7436   -769    196    998       C  
ATOM    256  CG  ARG A 173       8.332   1.135 -17.755  1.00 84.13           C  
ANISOU  256  CG  ARG A 173    10349  13405   8211   -892    114   1087       C  
ATOM    257  CD  ARG A 173       7.596   2.465 -17.849  1.00 83.94           C  
ANISOU  257  CD  ARG A 173    10430  13368   8095   -841   -171   1535       C  
ATOM    258  NE  ARG A 173       6.347   2.450 -17.095  1.00104.55           N  
ANISOU  258  NE  ARG A 173    13022  15880  10822   -630   -461   1567       N  
ATOM    259  CZ  ARG A 173       5.719   3.534 -16.659  1.00 96.43           C  
ANISOU  259  CZ  ARG A 173    12032  14676   9932   -467   -693   1893       C  
ATOM    260  NH1 ARG A 173       6.184   4.748 -16.903  1.00111.67           N1+
ANISOU  260  NH1 ARG A 173    14050  16485  11896   -500   -707   2232       N1+
ATOM    261  NH2 ARG A 173       4.593   3.395 -15.965  1.00 93.26           N  
ANISOU  261  NH2 ARG A 173    11578  14201   9657   -267   -891   1878       N  
ATOM    262  N   LEU A 174      12.313   0.239 -15.787  1.00 81.98           N  
ANISOU  262  N   LEU A 174     9509  12405   9234   -785    707    665       N  
ATOM    263  CA  LEU A 174      13.458   0.415 -14.913  1.00 70.00           C  
ANISOU  263  CA  LEU A 174     7785  10616   8196   -746    718    707       C  
ATOM    264  C   LEU A 174      14.199   1.693 -15.273  1.00 80.06           C  
ANISOU  264  C   LEU A 174     9054  11888   9480   -911    757   1031       C  
ATOM    265  O   LEU A 174      14.139   2.146 -16.422  1.00 95.33           O  
ANISOU  265  O   LEU A 174    11092  14072  11057  -1074    915   1162       O  
ATOM    266  CB  LEU A 174      14.416  -0.781 -15.019  1.00 72.88           C  
ANISOU  266  CB  LEU A 174     7898  10979   8814   -727   1037    412       C  
ATOM    267  CG  LEU A 174      14.178  -1.974 -14.086  1.00 84.44           C  
ANISOU  267  CG  LEU A 174     9282  12247  10554   -536    944    153       C  
ATOM    268  CD1 LEU A 174      15.431  -2.831 -13.979  1.00 78.44           C  
ANISOU  268  CD1 LEU A 174     8203  11378  10221   -488   1218    -16       C  
ATOM    269  CD2 LEU A 174      13.710  -1.523 -12.710  1.00 77.83           C  
ANISOU  269  CD2 LEU A 174     8515  11147   9908   -417    535    302       C  
ATOM    270  N   PRO A 175      14.884   2.394 -14.328  1.00 89.57           N  
ANISOU  270  N   PRO A 175    10156  12811  11066   -903    599   1178       N  
ATOM    271  CA  PRO A 175      15.691   3.546 -14.719  1.00 86.30           C  
ANISOU  271  CA  PRO A 175     9710  12362  10717  -1100    653   1476       C  
ATOM    272  C   PRO A 175      16.792   3.099 -15.686  1.00 82.58           C  
ANISOU  272  C   PRO A 175     9018  12127  10233  -1268   1081   1427       C  
ATOM    273  O   PRO A 175      17.451   2.117 -15.405  1.00107.92           O  
ANISOU  273  O   PRO A 175    11951  15340  13712  -1212   1291   1194       O  
ATOM    274  CB  PRO A 175      16.317   4.023 -13.412  1.00 84.85           C  
ANISOU  274  CB  PRO A 175     9419  11834  10988  -1077    402   1542       C  
ATOM    275  CG  PRO A 175      15.313   3.637 -12.387  1.00 71.37           C  
ANISOU  275  CG  PRO A 175     7847   9976   9296   -862    138   1384       C  
ATOM    276  CD  PRO A 175      14.911   2.256 -12.843  1.00 67.25           C  
ANISOU  276  CD  PRO A 175     7287   9682   8583   -751    325   1105       C  
ATOM    277  N   GLY A 176      16.972   3.808 -16.791  1.00 80.16           N  
ANISOU  277  N   GLY A 176     8832  12006   9620  -1472   1228   1664       N  
ATOM    278  CA  GLY A 176      17.955   3.365 -17.793  1.00 91.97           C  
ANISOU  278  CA  GLY A 176    10164  13763  11017  -1662   1688   1627       C  
ATOM    279  C   GLY A 176      19.363   3.785 -17.437  1.00108.41           C  
ANISOU  279  C   GLY A 176    11905  15713  13572  -1786   1825   1747       C  
ATOM    280  O   GLY A 176      19.526   4.500 -16.434  1.00106.83           O  
ANISOU  280  O   GLY A 176    11633  15220  13739  -1773   1519   1897       O  
ATOM    281  N   VAL A 177      20.349   3.345 -18.216  1.00138.71           N  
ANISOU  281  N   VAL A 177    15525  19787  17393  -1927   2311   1669       N  
ATOM    282  CA  VAL A 177      21.752   3.809 -18.003  1.00150.82           C  
ANISOU  282  CA  VAL A 177    16655  21254  19398  -2064   2508   1791       C  
ATOM    283  C   VAL A 177      21.881   5.161 -18.696  1.00160.73           C  
ANISOU  283  C   VAL A 177    17995  22521  20554  -2369   2501   2205       C  
ATOM    284  O   VAL A 177      22.206   5.179 -19.891  1.00145.40           O  
ANISOU  284  O   VAL A 177    15712  20530  19001  -2537   2643   2353       O  
ATOM    285  CB  VAL A 177      22.781   2.803 -18.537  1.00157.47           C  
ANISOU  285  CB  VAL A 177    17181  22326  20324  -2067   3103   1518       C  
ATOM    286  CG1 VAL A 177      24.185   3.157 -18.075  1.00138.48           C  
ANISOU  286  CG1 VAL A 177    14634  19813  18168  -1759   3108   1126       C  
ATOM    287  CG2 VAL A 177      22.432   1.378 -18.137  1.00172.92           C  
ANISOU  287  CG2 VAL A 177    19423  24652  21629  -2250   3493   1482       C  
ATOM    288  N   LEU A 178      21.619   6.243 -17.966  1.00162.26           N  
ANISOU  288  N   LEU A 178    18612  22769  20272  -2451   2331   2422       N  
ATOM    289  CA  LEU A 178      21.594   7.595 -18.567  1.00159.47           C  
ANISOU  289  CA  LEU A 178    18387  22376  19828  -2738   2301   2853       C  
ATOM    290  C   LEU A 178      23.009   8.036 -18.881  1.00148.98           C  
ANISOU  290  C   LEU A 178    17057  20624  18924  -2747   1858   3056       C  
ATOM    291  O   LEU A 178      23.857   7.975 -17.974  1.00140.93           O  
ANISOU  291  O   LEU A 178    15702  19472  18370  -2874   1883   3108       O  
ATOM    292  CB  LEU A 178      20.971   8.556 -17.554  1.00160.95           C  
ANISOU  292  CB  LEU A 178    19027  22735  19390  -2800   2229   3056       C  
ATOM    293  CG  LEU A 178      20.223   9.759 -18.131  1.00157.16           C  
ANISOU  293  CG  LEU A 178    18627  22699  18389  -3020   2699   3068       C  
ATOM    294  CD1 LEU A 178      21.018  11.042 -17.959  1.00144.94           C  
ANISOU  294  CD1 LEU A 178    17511  21257  16304  -3163   2520   3455       C  
ATOM    295  CD2 LEU A 178      19.841   9.538 -19.587  1.00143.24           C  
ANISOU  295  CD2 LEU A 178    16524  21039  16859  -3284   3162   3142       C  
ATOM    296  N   SER A 179      23.239   8.474 -20.116  1.00 35.16           N  
ATOM    297  CA  SER A 179      24.565   9.051 -20.449  1.00 35.16           C  
ATOM    298  C   SER A 179      24.738  10.314 -19.603  1.00 35.16           C  
ATOM    299  O   SER A 179      23.816  11.156 -19.616  1.00 35.16           O  
ATOM    300  CB  SER A 179      24.672   9.364 -21.924  1.00 35.16           C  
ATOM    301  OG  SER A 179      24.379   8.221 -22.714  1.00 35.16           O  
ATOM    302  N   SER A 180      25.866  10.452 -18.907  1.00 35.51           N  
ATOM    303  CA  SER A 180      26.113  11.708 -18.155  1.00 35.51           C  
ATOM    304  C   SER A 180      25.926  12.901 -19.102  1.00 35.51           C  
ATOM    305  O   SER A 180      25.513  13.978 -18.617  1.00 35.51           O  
ATOM    306  CB  SER A 180      27.487  11.693 -17.539  1.00 35.51           C  
ATOM    307  OG  SER A 180      27.738  12.892 -16.823  1.00 35.51           O  
ATOM    308  N   GLY A 181      26.202  12.719 -20.401  1.00 32.20           N  
ATOM    309  CA  GLY A 181      26.118  13.828 -21.373  1.00 32.20           C  
ATOM    310  C   GLY A 181      24.789  13.891 -22.104  1.00 32.20           C  
ATOM    311  O   GLY A 181      24.727  14.655 -23.085  1.00 32.20           O  
ATOM    312  N   CYS A 182      23.780  13.117 -21.668  1.00 31.72           N  
ATOM    313  CA  CYS A 182      22.417  13.172 -22.282  1.00 31.72           C  
ATOM    314  C   CYS A 182      22.161  14.614 -22.700  1.00 31.72           C  
ATOM    315  O   CYS A 182      22.268  15.498 -21.819  1.00 31.72           O  
ATOM    316  CB  CYS A 182      21.343  12.723 -21.297  1.00 31.72           C  
ATOM    317  SG  CYS A 182      19.663  12.857 -21.964  1.00 31.72           S  
ATOM    318  N   GLU A 183      21.779  14.850 -23.966  1.00 29.91           N  
ATOM    319  CA  GLU A 183      21.734  16.254 -24.356  1.00 29.91           C  
ATOM    320  C   GLU A 183      20.816  17.051 -23.417  1.00 29.91           C  
ATOM    321  O   GLU A 183      19.668  16.672 -23.166  1.00 29.91           O  
ATOM    322  CB  GLU A 183      21.253  16.341 -25.819  1.00 29.91           C  
ATOM    323  CG  GLU A 183      22.236  15.657 -26.789  1.00 29.91           C  
ATOM    324  CD  GLU A 183      21.791  15.696 -28.260  1.00 29.91           C  
ATOM    325  OE1 GLU A 183      20.567  15.777 -28.505  1.00 29.91           O  
ATOM    326  OE2 GLU A 183      22.689  15.592 -29.126  1.00 29.91           O1-
ATOM    327  N   LEU A 184      21.346  18.150 -22.868  1.00 33.57           N  
ATOM    328  CA  LEU A 184      20.551  19.201 -22.238  1.00 33.57           C  
ATOM    329  C   LEU A 184      19.441  19.595 -23.222  1.00 33.57           C  
ATOM    330  O   LEU A 184      19.773  20.056 -24.314  1.00 33.57           O  
ATOM    331  CB  LEU A 184      21.456  20.427 -21.973  1.00 33.57           C  
ATOM    332  CG  LEU A 184      22.092  20.454 -20.573  1.00 33.57           C  
ATOM    333  CD1 LEU A 184      23.558  20.885 -20.638  1.00 33.57           C  
ATOM    334  CD2 LEU A 184      21.348  21.439 -19.668  1.00 33.57           C  
ATOM    335  N   PRO A 185      18.150  19.474 -22.864  1.00 36.52           N  
ATOM    336  CA  PRO A 185      17.113  20.115 -23.648  1.00 36.52           C  
ATOM    337  C   PRO A 185      17.399  21.617 -23.682  1.00 36.52           C  
ATOM    338  O   PRO A 185      17.605  22.244 -22.638  1.00 36.52           O  
ATOM    339  CB  PRO A 185      15.781  19.774 -22.978  1.00 36.52           C  
ATOM    340  CG  PRO A 185      16.117  18.562 -22.108  1.00 36.52           C  
ATOM    341  CD  PRO A 185      17.578  18.795 -21.721  1.00 36.52           C  
ATOM    342  N   GLU A 186      17.453  22.146 -24.897  1.00 34.18           N  
ATOM    343  CA  GLU A 186      17.657  23.545 -25.246  1.00 34.18           C  
ATOM    344  C   GLU A 186      16.865  24.502 -24.335  1.00 34.18           C  
ATOM    345  O   GLU A 186      15.670  24.331 -24.102  1.00 34.18           O  
ATOM    346  CB  GLU A 186      17.233  23.735 -26.713  1.00 34.18           C  
ATOM    347  CG  GLU A 186      18.149  22.996 -27.706  1.00 34.18           C  
ATOM    348  CD  GLU A 186      17.605  23.016 -29.143  1.00 34.18           C  
ATOM    349  OE1 GLU A 186      16.389  22.766 -29.305  1.00 34.18           O  
ATOM    350  OE2 GLU A 186      18.412  23.274 -30.064  1.00 34.18           O1-
ATOM    351  N   SER A 187      17.572  25.513 -23.814  1.00 32.36           N  
ATOM    352  CA  SER A 187      17.066  26.774 -23.243  1.00 32.36           C  
ATOM    353  C   SER A 187      15.661  26.745 -22.616  1.00 32.36           C  
ATOM    354  O   SER A 187      14.689  27.222 -23.204  1.00 32.36           O  
ATOM    355  CB  SER A 187      17.159  27.878 -24.305  1.00 32.36           C  
ATOM    356  OG  SER A 187      16.302  27.623 -25.396  1.00 32.36           O  
ATOM    357  N   LEU A 188      15.548  26.288 -21.367  1.00 44.80           N  
ATOM    358  CA  LEU A 188      14.366  26.593 -20.563  1.00 44.80           C  
ATOM    359  C   LEU A 188      14.460  28.047 -20.086  1.00 44.80           C  
ATOM    360  O   LEU A 188      15.387  28.415 -19.360  1.00 44.80           O  
ATOM    361  CB  LEU A 188      14.216  25.580 -19.416  1.00 44.80           C  
ATOM    362  CG  LEU A 188      13.789  24.179 -19.901  1.00 44.80           C  
ATOM    363  CD1 LEU A 188      13.966  23.158 -18.775  1.00 44.80           C  
ATOM    364  CD2 LEU A 188      12.320  24.139 -20.336  1.00 44.80           C  
ATOM    365  N   GLN A 189      13.490  28.872 -20.498  1.00 55.49           N  
ATOM    366  CA  GLN A 189      13.171  30.142 -19.838  1.00 55.49           C  
ATOM    367  C   GLN A 189      13.189  29.933 -18.319  1.00 55.49           C  
ATOM    368  O   GLN A 189      12.790  28.869 -17.838  1.00 55.49           O  
ATOM    369  CB  GLN A 189      11.776  30.617 -20.283  1.00 55.49           C  
ATOM    370  CG  GLN A 189      11.744  31.115 -21.737  1.00 55.49           C  
ATOM    371  CD  GLN A 189      10.338  31.447 -22.234  1.00 55.49           C  
ATOM    372  NE2 GLN A 189      10.208  32.033 -23.405  1.00 55.49           N  
ATOM    373  OE1 GLN A 189       9.330  31.192 -21.603  1.00 55.49           O  
ATOM    374  N   ALA A 190      13.677  30.922 -17.559  1.00 62.16           N  
ATOM    375  CA  ALA A 190      13.718  30.806 -16.105  1.00 62.16           C  
ATOM    376  C   ALA A 190      12.312  30.415 -15.605  1.00 62.16           C  
ATOM    377  O   ALA A 190      11.355  31.113 -15.957  1.00 62.16           O  
ATOM    378  CB  ALA A 190      14.202  32.127 -15.491  1.00 62.16           C  
ATOM    379  N   PRO A 191      12.025  29.457 -14.668  1.00 69.23           N  
ATOM    380  CA  PRO A 191      10.652  29.244 -14.173  1.00 69.23           C  
ATOM    381  C   PRO A 191      10.132  30.522 -13.503  1.00 69.23           C  
ATOM    382  O   PRO A 191      10.943  31.259 -12.971  1.00 69.23           O  
ATOM    383  CB  PRO A 191      10.741  28.104 -13.147  1.00 69.23           C  
ATOM    384  CG  PRO A 191      11.984  27.368 -13.548  1.00 69.23           C  
ATOM    385  CD  PRO A 191      12.909  28.476 -13.995  1.00 69.23           C  
ATOM    386  N   SER A 192       8.813  30.733 -13.510  1.00 84.08           N  
ATOM    387  CA  SER A 192       8.204  31.977 -12.965  1.00 84.08           C  
ATOM    388  C   SER A 192       8.460  32.128 -11.460  1.00 84.08           C  
ATOM    389  O   SER A 192       9.474  32.753 -11.094  1.00 84.08           O  
ATOM    390  CB  SER A 192       6.736  32.002 -13.274  1.00 84.08           C  
ATOM    391  OG  SER A 192       6.523  32.115 -14.672  1.00 84.08           O  
ATOM    392  N   ARG A 193       7.551  31.624 -10.627  1.00 87.53           N  
ATOM    393  CA  ARG A 193       7.699  31.750  -9.154  1.00 87.53           C  
ATOM    394  C   ARG A 193       6.683  30.826  -8.493  1.00 87.53           C  
ATOM    395  O   ARG A 193       7.096  30.037  -7.624  1.00 87.53           O  
ATOM    396  CB  ARG A 193       7.480  33.198  -8.715  1.00 87.53           C  
ATOM    397  CG  ARG A 193       8.482  33.687  -7.681  1.00 87.53           C  
ATOM    398  CD  ARG A 193       8.007  33.404  -6.272  1.00 87.53           C  
ATOM    399  NE  ARG A 193       7.640  34.626  -5.575  1.00 87.53           N  
ATOM    400  CZ  ARG A 193       7.317  34.697  -4.290  1.00 87.53           C  
ATOM    401  NH1 ARG A 193       6.999  35.862  -3.755  1.00 87.53           N1+
ATOM    402  NH2 ARG A 193       7.312  33.608  -3.542  1.00 87.53           N  
ATOM    403  N   GLU A 194       5.416  30.977  -8.903  1.00 89.11           N  
ATOM    404  CA  GLU A 194       4.321  30.086  -8.447  1.00 89.11           C  
ATOM    405  C   GLU A 194       4.193  29.039  -9.555  1.00 89.11           C  
ATOM    406  O   GLU A 194       3.786  27.899  -9.257  1.00 89.11           O  
ATOM    407  CB  GLU A 194       3.056  30.915  -8.212  1.00 89.11           C  
ATOM    408  CG  GLU A 194       1.791  30.100  -8.007  1.00 89.11           C  
ATOM    409  CD  GLU A 194       0.837  30.099  -9.191  1.00 89.11           C  
ATOM    410  OE1 GLU A 194       1.291  30.373 -10.317  1.00 89.11           O  
ATOM    411  OE2 GLU A 194      -0.362  29.836  -8.979  1.00 89.11           O1-
ATOM    412  N   GLU A 195       4.570  29.404 -10.787  1.00 87.89           N  
ATOM    413  CA  GLU A 195       4.628  28.387 -11.867  1.00 87.89           C  
ATOM    414  C   GLU A 195       5.730  27.407 -11.478  1.00 87.89           C  
ATOM    415  O   GLU A 195       5.802  26.336 -12.099  1.00 87.89           O  
ATOM    416  CB  GLU A 195       4.919  29.036 -13.217  1.00 87.89           C  
ATOM    417  CG  GLU A 195       3.668  29.504 -13.941  1.00 87.89           C  
ATOM    418  CD  GLU A 195       2.891  30.627 -13.275  1.00 87.89           C  
ATOM    419  OE1 GLU A 195       1.661  30.677 -13.462  1.00 87.89           O  
ATOM    420  OE2 GLU A 195       3.516  31.455 -12.582  1.00 87.89           O1-
ATOM    421  N   ALA A 196       6.573  27.785 -10.515  1.00 88.32           N  
ATOM    422  CA  ALA A 196       7.597  26.864  -9.983  1.00 88.32           C  
ATOM    423  C   ALA A 196       7.331  26.656  -8.486  1.00 88.32           C  
ATOM    424  O   ALA A 196       8.308  26.458  -7.737  1.00 88.32           O  
ATOM    425  CB  ALA A 196       8.963  27.431 -10.240  1.00 88.32           C  
ATOM    426  N   ALA A 197       6.063  26.716  -8.059  1.00 78.24           N  
ATOM    427  CA  ALA A 197       5.720  26.436  -6.642  1.00 81.42           C  
ATOM    428  C   ALA A 197       5.369  24.956  -6.486  1.00 98.95           C  
ATOM    429  O   ALA A 197       5.131  24.315  -7.533  1.00114.75           O  
ATOM    430  CB  ALA A 197       4.578  27.304  -6.180  1.00 79.34           C  
ATOM    431  N   LYS A 198       5.349  24.436  -5.251  1.00160.54           N  
ANISOU  431  N   LYS A 198    24120  13819  23057   1564   -633   3805       N  
ATOM    432  CA  LYS A 198       5.050  22.996  -4.958  1.00160.48           C  
ANISOU  432  CA  LYS A 198    24182  13986  22807   1320   -614   3274       C  
ATOM    433  C   LYS A 198       6.211  22.118  -5.430  1.00165.12           C  
ANISOU  433  C   LYS A 198    24539  15125  23076    877   -816   3300       C  
ATOM    434  O   LYS A 198       6.458  21.108  -4.779  1.00163.84           O  
ANISOU  434  O   LYS A 198    24222  15359  22672    771   -851   2988       O  
ATOM    435  CB  LYS A 198       3.713  22.541  -5.549  1.00150.50           C  
ANISOU  435  CB  LYS A 198    22709  13011  21465   1678   -488   3003       C  
ATOM    436  N   TRP A 199       6.868  22.477  -6.532  1.00163.60           N  
ANISOU  436  N   TRP A 199    19365  13819  28978   1185   3217  -6857       N  
ATOM    437  CA  TRP A 199       8.074  21.744  -6.979  1.00155.58           C  
ANISOU  437  CA  TRP A 199    18270  12890  27954    841   2905  -6484       C  
ATOM    438  C   TRP A 199       8.927  21.451  -5.747  1.00167.22           C  
ANISOU  438  C   TRP A 199    20136  14498  28902    308   2696  -6995       C  
ATOM    439  O   TRP A 199       9.212  20.275  -5.495  1.00164.48           O  
ANISOU  439  O   TRP A 199    19786  14691  28016     78   2643  -6958       O  
ATOM    440  CB  TRP A 199       8.830  22.582  -8.014  1.00139.32           C  
ANISOU  440  CB  TRP A 199    16020  10208  26705    845   2635  -5901       C  
ATOM    441  N   SER A 200       9.289  22.489  -4.994  1.00186.87           N  
ANISOU  441  N   SER A 200    22968  16528  31506     83   2544  -7433       N  
ATOM    442  CA  SER A 200      10.100  22.319  -3.759  1.00184.90           C  
ANISOU  442  CA  SER A 200    23106  16475  30673   -450   2316  -7931       C  
ATOM    443  C   SER A 200       9.326  21.488  -2.731  1.00185.15           C  
ANISOU  443  C   SER A 200    23304  17217  29827   -425   2606  -8416       C  
ATOM    444  O   SER A 200       9.936  20.587  -2.131  1.00191.29           O  
ANISOU  444  O   SER A 200    24218  18490  29974   -822   2457  -8556       O  
ATOM    445  CB  SER A 200      10.497  23.654  -3.189  1.00176.09           C  
ANISOU  445  CB  SER A 200    22353  14734  29820   -666   2110  -8332       C  
ATOM    446  OG  SER A 200       9.353  24.421  -2.841  1.00179.48           O  
ANISOU  446  OG  SER A 200    23008  15058  30128   -338   2450  -8870       O  
ATOM    447  N   GLN A 201       8.041  21.797  -2.538  1.00173.96           N  
ANISOU  447  N   GLN A 201    21857  15881  28361     28   3012  -8623       N  
ATOM    448  CA  GLN A 201       7.204  21.067  -1.551  1.00172.70           C  
ANISOU  448  CA  GLN A 201    21829  16401  27388     67   3308  -9026       C  
ATOM    449  C   GLN A 201       7.247  19.570  -1.864  1.00177.27           C  
ANISOU  449  C   GLN A 201    22150  17687  27515     13   3370  -8670       C  
ATOM    450  O   GLN A 201       7.629  18.796  -0.962  1.00174.73           O  
ANISOU  450  O   GLN A 201    22011  17927  26452   -316   3333  -8899       O  
ATOM    451  CB  GLN A 201       5.779  21.633  -1.574  1.00172.34           C  
ANISOU  451  CB  GLN A 201    21717  16278  27487    595   3728  -9197       C  
ATOM    452  CG  GLN A 201       4.686  20.652  -1.166  1.00173.85           C  
ANISOU  452  CG  GLN A 201    21868  17240  26947    725   4080  -9364       C  
ATOM    453  CD  GLN A 201       4.577  20.472   0.328  1.00176.89           C  
ANISOU  453  CD  GLN A 201    22686  18000  26525    357   4052  -9956       C  
ATOM    454  NE2 GLN A 201       3.968  21.443   0.987  1.00179.45           N  
ANISOU  454  NE2 GLN A 201    23386  17920  26877    364   4072 -10510       N  
ATOM    455  OE1 GLN A 201       5.021  19.472   0.887  1.00181.75           O  
ANISOU  455  OE1 GLN A 201    23307  19263  26488     65   4003  -9902       O  
ATOM    456  N   VAL A 202       6.899  19.179  -3.096  1.00179.03           N  
ANISOU  456  N   VAL A 202    21960  17910  28153    322   3451  -8087       N  
ATOM    457  CA  VAL A 202       6.814  17.755  -3.404  1.00178.50           C  
ANISOU  457  CA  VAL A 202    21685  18483  27657    266   3503  -7763       C  
ATOM    458  C   VAL A 202       8.200  17.135  -3.365  1.00175.93           C  
ANISOU  458  C   VAL A 202    21476  18331  27037   -226   3073  -7492       C  
ATOM    459  O   VAL A 202       8.379  16.054  -2.795  1.00177.25           O  
ANISOU  459  O   VAL A 202    21723  19142  26482   -478   3026  -7439       O  
ATOM    460  CB  VAL A 202       6.102  17.489  -4.752  1.00167.17           C  
ANISOU  460  CB  VAL A 202    19795  17066  26657    679   3627  -7136       C  
ATOM    461  CG1 VAL A 202       4.657  17.987  -4.706  1.00155.18           C  
ANISOU  461  CG1 VAL A 202    18123  15682  25156   1096   3971  -7181       C  
ATOM    462  CG2 VAL A 202       6.867  18.070  -5.936  1.00170.43           C  
ANISOU  462  CG2 VAL A 202    20039  16870  27846    749   3365  -6651       C  
ATOM    463  N   ARG A 203       9.216  17.866  -3.837  1.00167.51           N  
ANISOU  463  N   ARG A 203    20434  16725  26486   -396   2725  -7275       N  
ATOM    464  CA  ARG A 203      10.573  17.330  -3.884  1.00163.52           C  
ANISOU  464  CA  ARG A 203    19965  16430  25735   -842   2281  -6853       C  
ATOM    465  C   ARG A 203      11.011  16.827  -2.516  1.00172.82           C  
ANISOU  465  C   ARG A 203    21470  18063  26130  -1279   2171  -7302       C  
ATOM    466  O   ARG A 203      11.566  15.731  -2.399  1.00178.21           O  
ANISOU  466  O   ARG A 203    22111  19310  26289  -1512   1992  -6918       O  
ATOM    467  CB  ARG A 203      11.541  18.397  -4.401  1.00156.47           C  
ANISOU  467  CB  ARG A 203    19061  14846  25546   -997   1951  -6662       C  
ATOM    468  N   LYS A 204      10.732  17.600  -1.465  1.00182.98           N  
ANISOU  468  N   LYS A 204    23090  19125  27311  -1373   2291  -8119       N  
ATOM    469  CA  LYS A 204      11.130  17.212  -0.114  1.00182.30           C  
ANISOU  469  CA  LYS A 204    23338  19503  26425  -1813   2177  -8586       C  
ATOM    470  C   LYS A 204      10.544  15.862   0.291  1.00195.32           C  
ANISOU  470  C   LYS A 204    24915  21996  27302  -1772   2394  -8435       C  
ATOM    471  O   LYS A 204      11.219  15.044   0.926  1.00203.83           O  
ANISOU  471  O   LYS A 204    26091  23611  27743  -2160   2154  -8287       O  
ATOM    472  CB  LYS A 204      10.692  18.297   0.873  1.00180.23           C  
ANISOU  472  CB  LYS A 204    23445  18920  26116  -1801   2338  -9422       C  
ATOM    473  CG  LYS A 204      10.978  17.988   2.334  1.00185.60           C  
ANISOU  473  CG  LYS A 204    24491  20151  25877  -2212   2232  -9874       C  
ATOM    474  CD  LYS A 204      12.461  17.837   2.599  1.00192.82           C  
ANISOU  474  CD  LYS A 204    25521  21114  26628  -2851   1668  -9772       C  
ATOM    475  CE  LYS A 204      12.738  17.694   4.086  1.00185.88           C  
ANISOU  475  CE  LYS A 204    25022  20765  24839  -3256   1522 -10211       C  
ATOM    476  NZ  LYS A 204      14.145  17.285   4.337  1.00175.24           N1+
ANISOU  476  NZ  LYS A 204    23693  19660  23227  -3901    952  -9976       N1+
ATOM    477  N   ASP A 205       9.285  15.625  -0.064  1.00181.97           N  
ANISOU  477  N   ASP A 205    23032  20425  25685  -1319   2837  -8434       N  
ATOM    478  CA  ASP A 205       8.483  14.507   0.415  1.00174.57           C  
ANISOU  478  CA  ASP A 205    22035  20219  24074  -1261   3122  -8405       C  
ATOM    479  C   ASP A 205       9.007  13.151  -0.070  1.00176.07           C  
ANISOU  479  C   ASP A 205    22034  20899  23967  -1419   2886  -7627       C  
ATOM    480  O   ASP A 205       9.445  12.324   0.737  1.00171.95           O  
ANISOU  480  O   ASP A 205    21651  20912  22772  -1762   2748  -7577       O  
ATOM    481  CB  ASP A 205       7.059  14.807  -0.053  1.00173.29           C  
ANISOU  481  CB  ASP A 205    21642  19926  24274   -720   3609  -8533       C  
ATOM    482  CG  ASP A 205       6.169  15.312   1.069  1.00176.94           C  
ANISOU  482  CG  ASP A 205    22298  20566  24366   -593   3894  -9020       C  
ATOM    483  OD1 ASP A 205       6.705  15.804   2.084  1.00173.21           O  
ANISOU  483  OD1 ASP A 205    22190  20063  23560   -878   3752  -9478       O  
ATOM    484  OD2 ASP A 205       4.941  15.385   0.866  1.00179.67           O1-
ANISOU  484  OD2 ASP A 205    22427  21001  24840   -184   4233  -8930       O1-
ATOM    485  N   LEU A 206       8.983  12.923  -1.388  1.00180.12           N  
ANISOU  485  N   LEU A 206    22240  21223  24975  -1166   2838  -7014       N  
ATOM    486  CA  LEU A 206       9.664  11.769  -1.978  1.00187.12           C  
ANISOU  486  CA  LEU A 206    22978  22430  25689  -1295   2589  -6297       C  
ATOM    487  C   LEU A 206      11.173  11.765  -1.718  1.00187.08           C  
ANISOU  487  C   LEU A 206    23096  22392  25593  -1701   2132  -6092       C  
ATOM    488  O   LEU A 206      11.784  10.689  -1.688  1.00195.98           O  
ANISOU  488  O   LEU A 206    24184  23922  26357  -1883   1948  -5637       O  
ATOM    489  CB  LEU A 206       9.331  11.640  -3.471  1.00184.10           C  
ANISOU  489  CB  LEU A 206    22270  21842  25836   -937   2640  -5752       C  
ATOM    490  CG  LEU A 206       9.766  12.687  -4.490  1.00181.84           C  
ANISOU  490  CG  LEU A 206    21847  20935  26310   -769   2497  -5548       C  
ATOM    491  CD1 LEU A 206       9.937  12.114  -5.859  1.00164.65           C  
ANISOU  491  CD1 LEU A 206    19377  18784  24400   -535   2462  -4875       C  
ATOM    492  CD2 LEU A 206       8.539  13.573  -4.624  1.00183.31           C  
ANISOU  492  CD2 LEU A 206    21994  20770  26884   -435   2829  -6009       C  
ATOM    493  N   CYS A 207      11.808  12.935  -1.558  1.00174.17           N  
ANISOU  493  N   CYS A 207    21588  20267  24322  -1850   1932  -6380       N  
ATOM    494  CA  CYS A 207      13.211  12.924  -1.135  1.00171.86           C  
ANISOU  494  CA  CYS A 207    21396  20025  23878  -2304   1478  -6217       C  
ATOM    495  C   CYS A 207      13.358  12.203   0.197  1.00177.21           C  
ANISOU  495  C   CYS A 207    22301  21315  23715  -2659   1415  -6459       C  
ATOM    496  O   CYS A 207      14.285  11.405   0.382  1.00183.31           O  
ANISOU  496  O   CYS A 207    23027  22450  24171  -2935   1112  -6007       O  
ATOM    497  CB  CYS A 207      13.771  14.343  -1.031  1.00172.04           C  
ANISOU  497  CB  CYS A 207    21554  19413  24400  -2474   1268  -6579       C  
ATOM    498  SG  CYS A 207      15.455  14.436  -0.368  1.00164.73           S  
ANISOU  498  SG  CYS A 207    20739  18582  23268  -3116    668  -6440       S  
ATOM    499  N   SER A 208      12.456  12.479   1.140  1.00172.81           N  
ANISOU  499  N   SER A 208    21975  20901  22783  -2643   1708  -7146       N  
ATOM    500  CA  SER A 208      12.419  11.711   2.378  1.00159.50           C  
ANISOU  500  CA  SER A 208    20481  19891  20229  -2944   1712  -7333       C  
ATOM    501  C   SER A 208      12.187  10.231   2.097  1.00151.01           C  
ANISOU  501  C   SER A 208    19202  19345  18828  -2852   1796  -6702       C  
ATOM    502  O   SER A 208      12.684   9.371   2.834  1.00140.83           O  
ANISOU  502  O   SER A 208    17980  18588  16942  -3165   1613  -6482       O  
ATOM    503  CB  SER A 208      11.333  12.260   3.306  1.00153.22           C  
ANISOU  503  CB  SER A 208    19929  19179  19107  -2852   2115  -8166       C  
ATOM    504  OG  SER A 208      11.354  13.677   3.342  1.00159.61           O  
ANISOU  504  OG  SER A 208    20920  19339  20386  -2812   2120  -8770       O  
ATOM    505  N   LEU A 209      11.422   9.921   1.049  1.00147.00           N  
ANISOU  505  N   LEU A 209    18450  18694  18711  -2440   2057  -6402       N  
ATOM    506  CA  LEU A 209      11.052   8.560   0.678  1.00129.12           C  
ANISOU  506  CA  LEU A 209    16012  16834  16215  -2331   2167  -5865       C  
ATOM    507  C   LEU A 209      12.050   7.883  -0.250  1.00129.87           C  
ANISOU  507  C   LEU A 209    15929  16855  16560  -2338   1865  -5126       C  
ATOM    508  O   LEU A 209      11.720   6.847  -0.834  1.00126.15           O  
ANISOU  508  O   LEU A 209    15314  16564  16052  -2180   1967  -4690       O  
ATOM    509  CB  LEU A 209       9.691   8.562  -0.013  1.00127.26           C  
ANISOU  509  CB  LEU A 209    15595  16501  16257  -1912   2580  -5928       C  
ATOM    510  CG  LEU A 209       8.448   8.813   0.818  1.00144.19           C  
ANISOU  510  CG  LEU A 209    17816  18882  18090  -1815   2997  -6509       C  
ATOM    511  CD1 LEU A 209       7.323   8.034   0.194  1.00120.80           C  
ANISOU  511  CD1 LEU A 209    14597  16121  15178  -1541   3293  -6220       C  
ATOM    512  CD2 LEU A 209       8.691   8.355   2.228  1.00134.56           C  
ANISOU  512  CD2 LEU A 209    16837  18211  16079  -2196   2954  -6734       C  
ATOM    513  N   LYS A 210      13.196   8.404  -0.439  1.00133.09           N  
ANISOU  513  N   LYS A 210    16337  17004  17226  -2518   1507  -4983       N  
ATOM    514  CA  LYS A 210      14.196   7.897  -1.369  1.00123.82           C  
ANISOU  514  CA  LYS A 210    14953  15743  16350  -2460   1275  -4282       C  
ATOM    515  C   LYS A 210      14.648   6.491  -0.982  1.00104.79           C  
ANISOU  515  C   LYS A 210    12531  13830  13453  -2611   1162  -3817       C  
ATOM    516  O   LYS A 210      14.984   6.231   0.177  1.00103.08           O  
ANISOU  516  O   LYS A 210    12464  13985  12717  -2948   1012  -3930       O  
ATOM    517  CB  LYS A 210      15.379   8.859  -1.421  1.00123.77           C  
ANISOU  517  CB  LYS A 210    14915  15399  16714  -2663    918  -4222       C  
ATOM    518  CG  LYS A 210      15.942   9.069  -2.812  1.00117.61           C  
ANISOU  518  CG  LYS A 210    13868  14260  16559  -2410    855  -3701       C  
ATOM    519  CD  LYS A 210      17.106  10.042  -2.779  1.00124.36           C  
ANISOU  519  CD  LYS A 210    14665  14803  17785  -2665    495  -3614       C  
ATOM    520  CE  LYS A 210      18.216   9.546  -1.870  1.00111.93           C  
ANISOU  520  CE  LYS A 210    13111  13607  15812  -3082    128  -3388       C  
ATOM    521  NZ  LYS A 210      18.901   8.349  -2.417  1.00118.59           N1+
ANISOU  521  NZ  LYS A 210    13731  14748  16578  -2954     73  -2653       N1+
ATOM    522  N   VAL A 211      14.632   5.578  -1.959  1.00 98.79           N  
ANISOU  522  N   VAL A 211    11606  13071  12858  -2358   1237  -3294       N  
ATOM    523  CA  VAL A 211      15.009   4.182  -1.757  1.00 95.33           C  
ANISOU  523  CA  VAL A 211    11153  12996  12072  -2428   1168  -2811       C  
ATOM    524  C   VAL A 211      15.908   3.737  -2.903  1.00104.71           C  
ANISOU  524  C   VAL A 211    12145  13997  13642  -2226   1044  -2203       C  
ATOM    525  O   VAL A 211      15.876   4.292  -4.003  1.00 99.66           O  
ANISOU  525  O   VAL A 211    11376  13016  13475  -1974   1109  -2142       O  
ATOM    526  CB  VAL A 211      13.791   3.232  -1.654  1.00 89.13           C  
ANISOU  526  CB  VAL A 211    10424  12450  10991  -2314   1479  -2856       C  
ATOM    527  CG1 VAL A 211      12.809   3.713  -0.597  1.00101.90           C  
ANISOU  527  CG1 VAL A 211    12194  14284  12241  -2456   1678  -3456       C  
ATOM    528  CG2 VAL A 211      13.110   3.081  -3.009  1.00 92.03           C  
ANISOU  528  CG2 VAL A 211    10659  12541  11767  -1941   1695  -2727       C  
ATOM    529  N   SER A 212      16.722   2.723  -2.626  1.00 92.08           N  
ANISOU  529  N   SER A 212    10513  12648  11827  -2324    876  -1727       N  
ATOM    530  CA  SER A 212      17.513   2.045  -3.641  1.00 82.37           C  
ANISOU  530  CA  SER A 212     9110  11302  10883  -2084    829  -1138       C  
ATOM    531  C   SER A 212      16.852   0.729  -4.030  1.00 84.09           C  
ANISOU  531  C   SER A 212     9394  11594  10963  -1878   1059   -937       C  
ATOM    532  O   SER A 212      16.199   0.074  -3.214  1.00 84.59           O  
ANISOU  532  O   SER A 212     9600  11908  10632  -2027   1140  -1048       O  
ATOM    533  CB  SER A 212      18.938   1.777  -3.157  1.00 84.42           C  
ANISOU  533  CB  SER A 212     9249  11746  11081  -2281    497   -683       C  
ATOM    534  OG  SER A 212      19.025   0.528  -2.492  1.00100.55           O  
ANISOU  534  OG  SER A 212    11357  14104  12744  -2360    473   -386       O  
ATOM    535  N   LEU A 213      17.028   0.351  -5.292  1.00 76.23           N  
ANISOU  535  N   LEU A 213     8298  10378  10286  -1550   1162   -641       N  
ATOM    536  CA  LEU A 213      16.389  -0.825  -5.865  1.00 73.72           C  
ANISOU  536  CA  LEU A 213     8069  10037   9903  -1346   1373   -502       C  
ATOM    537  C   LEU A 213      17.436  -1.918  -6.027  1.00 74.85           C  
ANISOU  537  C   LEU A 213     8172  10207  10062  -1238   1287     53       C  
ATOM    538  O   LEU A 213      18.461  -1.709  -6.686  1.00 91.86           O  
ANISOU  538  O   LEU A 213    10156  12252  12494  -1066   1205    367       O  
ATOM    539  CB  LEU A 213      15.739  -0.488  -7.209  1.00 78.55           C  
ANISOU  539  CB  LEU A 213     8632  10398  10817  -1048   1566   -620       C  
ATOM    540  CG  LEU A 213      14.504  -1.270  -7.676  1.00 91.04           C  
ANISOU  540  CG  LEU A 213    10332  11967  12292   -943   1792   -753       C  
ATOM    541  CD1 LEU A 213      14.082  -0.804  -9.062  1.00 79.77           C  
ANISOU  541  CD1 LEU A 213     8814  10337  11158   -665   1912   -806       C  
ATOM    542  CD2 LEU A 213      14.731  -2.774  -7.674  1.00 90.76           C  
ANISOU  542  CD2 LEU A 213    10424  11962  12100   -911   1815   -428       C  
ATOM    543  N   GLN A 214      17.177  -3.073  -5.424  1.00 77.01           N  
ANISOU  543  N   GLN A 214     8582  10618  10060  -1325   1319    198       N  
ATOM    544  CA  GLN A 214      18.023  -4.249  -5.556  1.00 70.81           C  
ANISOU  544  CA  GLN A 214     7785   9803   9318  -1181   1280    723       C  
ATOM    545  C   GLN A 214      17.282  -5.316  -6.350  1.00 73.01           C  
ANISOU  545  C   GLN A 214     8233   9864   9642   -962   1516    732       C  
ATOM    546  O   GLN A 214      16.087  -5.545  -6.133  1.00 68.58           O  
ANISOU  546  O   GLN A 214     7818   9338   8901  -1097   1638    440       O  
ATOM    547  CB  GLN A 214      18.421  -4.794  -4.181  1.00 84.80           C  
ANISOU  547  CB  GLN A 214     9578  11878  10764  -1475   1088    967       C  
ATOM    548  CG  GLN A 214      19.419  -5.935  -4.223  1.00102.75           C  
ANISOU  548  CG  GLN A 214    11791  14110  13141  -1305   1021   1582       C  
ATOM    549  CD  GLN A 214      20.216  -6.058  -2.940  1.00119.03           C  
ANISOU  549  CD  GLN A 214    13748  16527  14952  -1595    729   1922       C  
ATOM    550  NE2 GLN A 214      20.353  -7.281  -2.443  1.00123.05           N  
ANISOU  550  NE2 GLN A 214    14118  17249  15385  -1838    497   1780       N  
ATOM    551  OE1 GLN A 214      20.702  -5.064  -2.400  1.00104.63           O  
ANISOU  551  OE1 GLN A 214    11968  14779  13009  -1616    692   2322       O  
ATOM    552  N   LEU A 215      17.984  -5.897  -7.327  1.00 73.50           N  
ANISOU  552  N   LEU A 215     8272   9710   9944   -633   1585   1058       N  
ATOM    553  CA  LEU A 215      17.362  -6.927  -8.196  1.00 77.96           C  
ANISOU  553  CA  LEU A 215     9030  10014  10575   -410   1797   1024       C  
ATOM    554  C   LEU A 215      18.212  -8.197  -8.132  1.00 78.44           C  
ANISOU  554  C   LEU A 215     9154   9932  10719   -226   1808   1491       C  
ATOM    555  O   LEU A 215      19.296  -8.217  -8.749  1.00 88.58           O  
ANISOU  555  O   LEU A 215    10311  11114  12231     88   1836   1785       O  
ATOM    556  CB  LEU A 215      17.282  -6.390  -9.627  1.00 87.58           C  
ANISOU  556  CB  LEU A 215    10201  11069  12008   -121   1933    862       C  
ATOM    557  CG  LEU A 215      16.492  -7.260 -10.604  1.00 81.63           C  
ANISOU  557  CG  LEU A 215     9580  10245  11190   -154   2071    445       C  
ATOM    558  CD1 LEU A 215      15.308  -7.917  -9.910  1.00 89.48           C  
ANISOU  558  CD1 LEU A 215    10524  11109  12363    161   2187    403       C  
ATOM    559  CD2 LEU A 215      16.026  -6.445 -11.801  1.00 95.74           C  
ANISOU  559  CD2 LEU A 215    11623  11918  12834   -248   2151    417       C  
ATOM    560  N   ARG A 216      17.741  -9.201  -7.395  1.00 80.57           N  
ANISOU  560  N   ARG A 216     9596  10190  10826   -406   1800   1589       N  
ATOM    561  CA  ARG A 216      18.462 -10.491  -7.288  1.00 87.20           C  
ANISOU  561  CA  ARG A 216    10514  10826  11791   -224   1818   2047       C  
ATOM    562  C   ARG A 216      18.197 -11.319  -8.542  1.00 98.95           C  
ANISOU  562  C   ARG A 216    12237  11890  13469     94   2051   1941       C  
ATOM    563  O   ARG A 216      17.059 -11.278  -9.051  1.00102.19           O  
ANISOU  563  O   ARG A 216    12825  12202  13802     -0   2153   1542       O  
ATOM    564  CB  ARG A 216      18.043 -11.227  -6.015  1.00 86.29           C  
ANISOU  564  CB  ARG A 216    10497  10842  11446   -556   1714   2239       C  
ATOM    565  CG  ARG A 216      18.924 -10.890  -4.825  1.00102.64           C  
ANISOU  565  CG  ARG A 216    12342  13314  13341   -779   1458   2553       C  
ATOM    566  CD  ARG A 216      18.383 -11.483  -3.544  1.00108.60           C  
ANISOU  566  CD  ARG A 216    13191  14281  13791  -1136   1362   2749       C  
ATOM    567  NE  ARG A 216      17.020 -11.065  -3.208  1.00124.70           N  
ANISOU  567  NE  ARG A 216    15366  16474  15542  -1455   1450   2295       N  
ATOM    568  CZ  ARG A 216      16.649  -9.818  -2.912  1.00112.15           C  
ANISOU  568  CZ  ARG A 216    13709  15131  13770  -1618   1455   1814       C  
ATOM    569  NH1 ARG A 216      17.546  -8.847  -2.918  1.00 97.84           N1+
ANISOU  569  NH1 ARG A 216    11720  13428  12026  -1551   1344   1699       N1+
ATOM    570  NH2 ARG A 216      15.400  -9.536  -2.605  1.00118.55           N  
ANISOU  570  NH2 ARG A 216    14619  16072  14352  -1857   1577   1459       N  
ATOM    571  N   GLY A 217      19.213 -12.037  -9.012  1.00107.77           N  
ANISOU  571  N   GLY A 217    13347  12771  14831    472   2134   2298       N  
ATOM    572  CA  GLY A 217      19.099 -12.843 -10.212  1.00 86.54           C  
ANISOU  572  CA  GLY A 217    10908   9666  12307    815   2371   2170       C  
ATOM    573  C   GLY A 217      19.042 -14.334  -9.959  1.00103.18           C  
ANISOU  573  C   GLY A 217    13289  11385  14531    871   2437   2388       C  
ATOM    574  O   GLY A 217      19.393 -14.807  -8.874  1.00 94.81           O  
ANISOU  574  O   GLY A 217    12156  10387  13478    732   2300   2798       O  
ATOM    575  N   GLU A 218      18.593 -15.090 -10.965  1.00103.14           N  
ANISOU  575  N   GLU A 218    13608  10968  14611   1056   2631   2116       N  
ATOM    576  CA  GLU A 218      18.446 -16.562 -10.803  1.00106.06           C  
ANISOU  576  CA  GLU A 218    14296  10856  15147   1104   2702   2265       C  
ATOM    577  C   GLU A 218      19.814 -17.191 -10.517  1.00112.60           C  
ANISOU  577  C   GLU A 218    15014  11501  16270   1496   2754   2832       C  
ATOM    578  O   GLU A 218      19.861 -18.156  -9.730  1.00 94.60           O  
ANISOU  578  O   GLU A 218    12846   8968  14132   1432   2706   3182       O  
ATOM    579  CB  GLU A 218      17.822 -17.171 -12.060  1.00105.30           C  
ANISOU  579  CB  GLU A 218    14587  10335  15086   1250   2897   1806       C  
ATOM    580  CG  GLU A 218      16.451 -16.607 -12.387  1.00112.57           C  
ANISOU  580  CG  GLU A 218    15586  11444  15742    906   2846   1268       C  
ATOM    581  CD  GLU A 218      16.469 -15.347 -13.235  1.00144.02           C  
ANISOU  581  CD  GLU A 218    19295  15839  19587   1016   2855   1073       C  
ATOM    582  OE1 GLU A 218      16.362 -14.247 -12.659  1.00137.46           O  
ANISOU  582  OE1 GLU A 218    18117  15378  18733    974   2744   1303       O  
ATOM    583  OE2 GLU A 218      16.593 -15.470 -14.470  1.00143.65           O1-
ANISOU  583  OE2 GLU A 218    19383  15742  19454   1126   2957    700       O1-
ATOM    584  N   ASP A 219      20.880 -16.664 -11.127  1.00115.67           N  
ANISOU  584  N   ASP A 219    15151  12023  16776   1906   2855   2980       N  
ATOM    585  CA  ASP A 219      22.206 -17.243 -10.953  1.00109.11           C  
ANISOU  585  CA  ASP A 219    14142  11057  16257   2335   2930   3551       C  
ATOM    586  C   ASP A 219      22.885 -16.811  -9.660  1.00104.68           C  
ANISOU  586  C   ASP A 219    13171  10933  15669   2123   2645   4104       C  
ATOM    587  O   ASP A 219      23.909 -17.398  -9.293  1.00111.72           O  
ANISOU  587  O   ASP A 219    13881  11743  16825   2411   2647   4678       O  
ATOM    588  CB  ASP A 219      23.098 -16.882 -12.144  1.00121.11           C  
ANISOU  588  CB  ASP A 219    15524  12581  17911   2874   3184   3516       C  
ATOM    589  CG  ASP A 219      23.081 -15.399 -12.462  1.00113.13           C  
ANISOU  589  CG  ASP A 219    14219  12076  16689   2727   3094   3315       C  
ATOM    590  OD1 ASP A 219      22.600 -14.609 -11.623  1.00108.52           O  
ANISOU  590  OD1 ASP A 219    13487  11843  15901   2251   2823   3266       O  
ATOM    591  OD2 ASP A 219      23.556 -15.022 -13.555  1.00121.11           O1-
ANISOU  591  OD2 ASP A 219    15151  13123  17742   3094   3311   3211       O1-
ATOM    592  N   GLY A 220      22.346 -15.811  -8.965  1.00 99.24           N  
ANISOU  592  N   GLY A 220    12333  10709  14665   1637   2400   3944       N  
ATOM    593  CA  GLY A 220      22.983 -15.253  -7.789  1.00 92.67           C  
ANISOU  593  CA  GLY A 220    11131  10351  13730   1390   2106   4376       C  
ATOM    594  C   GLY A 220      23.569 -13.874  -7.988  1.00108.61           C  
ANISOU  594  C   GLY A 220    12790  12790  15686   1372   2003   4320       C  
ATOM    595  O   GLY A 220      24.083 -13.294  -7.024  1.00102.90           O  
ANISOU  595  O   GLY A 220    11771  12481  14845   1107   1720   4613       O  
ATOM    596  N   SER A 221      23.516 -13.329  -9.202  1.00100.53           N  
ANISOU  596  N   SER A 221    11789  11679  14729   1620   2204   3968       N  
ATOM    597  CA  SER A 221      23.967 -11.967  -9.431  1.00 99.85           C  
ANISOU  597  CA  SER A 221    11375  11949  14613   1561   2104   3909       C  
ATOM    598  C   SER A 221      23.002 -10.977  -8.783  1.00 96.53           C  
ANISOU  598  C   SER A 221    10991  11805  13882   1029   1894   3494       C  
ATOM    599  O   SER A 221      21.857 -11.303  -8.460  1.00 96.84           O  
ANISOU  599  O   SER A 221    11316  11760  13718    769   1904   3169       O  
ATOM    600  CB  SER A 221      24.079 -11.683 -10.928  1.00 97.19           C  
ANISOU  600  CB  SER A 221    11063  11459  14406   1960   2392   3672       C  
ATOM    601  OG  SER A 221      22.941 -12.162 -11.625  1.00107.68           O  
ANISOU  601  OG  SER A 221    12811  12484  15620   1975   2581   3170       O  
ATOM    602  N   VAL A 222      23.480  -9.747  -8.597  1.00 84.25           N  
ANISOU  602  N   VAL A 222     9131  10570  12311    870   1714   3511       N  
ATOM    603  CA  VAL A 222      22.702  -8.704  -7.937  1.00 93.72           C  
ANISOU  603  CA  VAL A 222    10344  12014  13250    403   1525   3112       C  
ATOM    604  C   VAL A 222      22.919  -7.397  -8.689  1.00 90.85           C  
ANISOU  604  C   VAL A 222     9781  11723  13015    450   1526   2922       C  
ATOM    605  O   VAL A 222      24.038  -6.872  -8.717  1.00 83.00           O  
ANISOU  605  O   VAL A 222     8455  10881  12200    514   1404   3272       O  
ATOM    606  CB  VAL A 222      23.081  -8.533  -6.456  1.00 79.93           C  
ANISOU  606  CB  VAL A 222     8453  10618  11298      7   1196   3361       C  
ATOM    607  CG1 VAL A 222      22.308  -7.379  -5.844  1.00 77.78           C  
ANISOU  607  CG1 VAL A 222     8220  10576  10757   -429   1048   2872       C  
ATOM    608  CG2 VAL A 222      22.818  -9.814  -5.676  1.00 83.77           C  
ANISOU  608  CG2 VAL A 222     9123  11056  11650    -65   1187   3614       C  
ATOM    609  N   TRP A 223      21.855  -6.872  -9.291  1.00 84.54           N  
ANISOU  609  N   TRP A 223     9151  10823  12146    405   1652   2415       N  
ATOM    610  CA  TRP A 223      21.845  -5.515  -9.812  1.00 73.72           C  
ANISOU  610  CA  TRP A 223     7610   9518  10882    363   1617   2208       C  
ATOM    611  C   TRP A 223      21.280  -4.596  -8.737  1.00 77.64           C  
ANISOU  611  C   TRP A 223     8112  10197  11190    -95   1397   1888       C  
ATOM    612  O   TRP A 223      20.255  -4.911  -8.124  1.00 88.00           O  
ANISOU  612  O   TRP A 223     9651  11535  12251   -307   1418   1585       O  
ATOM    613  CB  TRP A 223      21.004  -5.420 -11.087  1.00 67.66           C  
ANISOU  613  CB  TRP A 223     6998   8559  10151    587   1867   1875       C  
ATOM    614  CG  TRP A 223      21.730  -5.779 -12.357  1.00 89.92           C  
ANISOU  614  CG  TRP A 223     9741  11267  13158   1045   2082   2130       C  
ATOM    615  CD1 TRP A 223      21.591  -6.929 -13.078  1.00 91.00           C  
ANISOU  615  CD1 TRP A 223    10110  11198  13267   1357   2321   2131       C  
ATOM    616  CD2 TRP A 223      22.677  -4.971 -13.071  1.00 85.37           C  
ANISOU  616  CD2 TRP A 223     8844  10784  12808   1237   2100   2402       C  
ATOM    617  CE2 TRP A 223      23.080  -5.705 -14.206  1.00 97.34           C  
ANISOU  617  CE2 TRP A 223    10406  12195  14382   1694   2384   2561       C  
ATOM    618  CE3 TRP A 223      23.227  -3.703 -12.859  1.00 76.28           C  
ANISOU  618  CE3 TRP A 223     7377   9785  11821   1052   1904   2528       C  
ATOM    619  NE1 TRP A 223      22.404  -6.896 -14.186  1.00 85.15           N  
ANISOU  619  NE1 TRP A 223     9225  10446  12681   1760   2511   2358       N  
ATOM    620  CZ2 TRP A 223      24.008  -5.215 -15.124  1.00 86.23           C  
ANISOU  620  CZ2 TRP A 223     8708  10894  13164   1986   2504   2876       C  
ATOM    621  CZ3 TRP A 223      24.151  -3.218 -13.773  1.00 81.07           C  
ANISOU  621  CZ3 TRP A 223     7685  10456  12662   1309   1991   2871       C  
ATOM    622  CH2 TRP A 223      24.530  -3.973 -14.891  1.00 75.67           C  
ANISOU  622  CH2 TRP A 223     7022   9727  12000   1780   2302   3058       C  
ATOM    623  N   ASN A 224      21.947  -3.470  -8.506  1.00 82.59           N  
ANISOU  623  N   ASN A 224     8492  10947  11940   -253   1196   1948       N  
ATOM    624  CA  ASN A 224      21.530  -2.516  -7.487  1.00 82.16           C  
ANISOU  624  CA  ASN A 224     8462  11036  11718   -676    988   1601       C  
ATOM    625  C   ASN A 224      21.500  -1.133  -8.116  1.00 82.73           C  
ANISOU  625  C   ASN A 224     8399  10986  12050   -683    969   1386       C  
ATOM    626  O   ASN A 224      22.479  -0.712  -8.740  1.00 78.36           O  
ANISOU  626  O   ASN A 224     7584  10403  11788   -548    916   1724       O  
ATOM    627  CB  ASN A 224      22.470  -2.556  -6.269  1.00 83.62           C  
ANISOU  627  CB  ASN A 224     8508  11500  11764   -977    670   1902       C  
ATOM    628  CG  ASN A 224      22.273  -1.375  -5.324  1.00 80.94           C  
ANISOU  628  CG  ASN A 224     8182  11301  11269  -1418    430   1519       C  
ATOM    629  ND2 ASN A 224      21.767  -1.662  -4.130  1.00 93.61           N  
ANISOU  629  ND2 ASN A 224     9970  13137  12461  -1725    340   1322       N  
ATOM    630  OD1 ASN A 224      22.567  -0.226  -5.659  1.00108.76           O  
ANISOU  630  OD1 ASN A 224    11566  14719  15037  -1485    336   1398       O  
ATOM    631  N   TYR A 225      20.384  -0.432  -7.949  1.00 80.25           N  
ANISOU  631  N   TYR A 225     8237  10601  11655   -830   1025    862       N  
ATOM    632  CA  TYR A 225      20.205   0.901  -8.507  1.00 84.37           C  
ANISOU  632  CA  TYR A 225     8653  10945  12460   -830   1018    640       C  
ATOM    633  C   TYR A 225      20.310   1.928  -7.389  1.00 79.66           C  
ANISOU  633  C   TYR A 225     8059  10400  11809  -1232    770    351       C  
ATOM    634  O   TYR A 225      19.497   1.925  -6.458  1.00 87.40           O  
ANISOU  634  O   TYR A 225     9243  11483  12482  -1447    780    -57       O  
ATOM    635  CB  TYR A 225      18.863   1.039  -9.224  1.00 77.13           C  
ANISOU  635  CB  TYR A 225     7874   9874  11557   -658   1270    271       C  
ATOM    636  CG  TYR A 225      18.563   2.470  -9.607  1.00 88.06           C  
ANISOU  636  CG  TYR A 225     9157  11061  13242   -679   1249     31       C  
ATOM    637  CD1 TYR A 225      19.235   3.078 -10.657  1.00 82.52           C  
ANISOU  637  CD1 TYR A 225     8228  10222  12903   -495   1241    341       C  
ATOM    638  CD2 TYR A 225      17.625   3.219  -8.907  1.00 92.32           C  
ANISOU  638  CD2 TYR A 225     9814  11545  13720   -870   1256   -479       C  
ATOM    639  CE1 TYR A 225      18.978   4.386 -11.008  1.00 85.65           C  
ANISOU  639  CE1 TYR A 225     8525  10395  13626   -520   1211    182       C  
ATOM    640  CE2 TYR A 225      17.360   4.531  -9.251  1.00 89.77           C  
ANISOU  640  CE2 TYR A 225     9402  10970  13736   -860   1247   -684       C  
ATOM    641  CZ  TYR A 225      18.039   5.109 -10.303  1.00 89.66           C  
ANISOU  641  CZ  TYR A 225     9168  10786  14113   -694   1208   -336       C  
ATOM    642  OH  TYR A 225      17.781   6.414 -10.652  1.00 90.92           O  
ANISOU  642  OH  TYR A 225     9232  10654  14658   -687   1190   -484       O  
ATOM    643  N   LYS A 226      21.308   2.800  -7.487  1.00 77.54           N  
ANISOU  643  N   LYS A 226     7567  10068  11828  -1345    553    556       N  
ATOM    644  CA  LYS A 226      21.444   3.917  -6.566  1.00 77.61           C  
ANISOU  644  CA  LYS A 226     7599  10044  11844  -1742    298    231       C  
ATOM    645  C   LYS A 226      20.789   5.149  -7.174  1.00 94.17           C  
ANISOU  645  C   LYS A 226     9705  11786  14288  -1676    397   -121       C  
ATOM    646  O   LYS A 226      21.218   5.597  -8.246  1.00101.61           O  
ANISOU  646  O   LYS A 226    10433  12543  15633  -1480    428    184       O  
ATOM    647  CB  LYS A 226      22.911   4.199  -6.295  1.00 94.02           C  
ANISOU  647  CB  LYS A 226     9413  12232  14077  -1964    -40    672       C  
ATOM    648  CG  LYS A 226      23.186   5.146  -5.143  1.00100.45           C  
ANISOU  648  CG  LYS A 226    10292  13076  14798  -2467   -379    342       C  
ATOM    649  CD  LYS A 226      23.140   4.416  -3.816  1.00109.42           C  
ANISOU  649  CD  LYS A 226    11601  14601  15372  -2745   -519    238       C  
ATOM    650  CE  LYS A 226      24.318   4.815  -2.942  1.00104.47           C  
ANISOU  650  CE  LYS A 226    10824  14193  14678  -3202   -980    437       C  
ATOM    651  NZ  LYS A 226      24.643   3.764  -1.940  1.00132.30           N1+
ANISOU  651  NZ  LYS A 226    14375  18189  17705  -3371  -1136    692       N1+
ATOM    652  N   PRO A 227      19.763   5.720  -6.549  1.00104.03           N  
ANISOU  652  N   PRO A 227    11176  12941  15409  -1807    466   -723       N  
ATOM    653  CA  PRO A 227      19.099   6.890  -7.135  1.00 91.52           C  
ANISOU  653  CA  PRO A 227     9584  10977  14212  -1697    578  -1030       C  
ATOM    654  C   PRO A 227      19.965   8.127  -6.983  1.00 91.10           C  
ANISOU  654  C   PRO A 227     9416  10664  14535  -1960    293  -1021       C  
ATOM    655  O   PRO A 227      20.853   8.170  -6.117  1.00 93.52           O  
ANISOU  655  O   PRO A 227     9716  11125  14693  -2317     -7   -963       O  
ATOM    656  CB  PRO A 227      17.800   7.004  -6.321  1.00 93.91           C  
ANISOU  656  CB  PRO A 227    10151  11308  14224  -1756    753  -1672       C  
ATOM    657  CG  PRO A 227      18.098   6.323  -5.037  1.00 94.46           C  
ANISOU  657  CG  PRO A 227    10369  11752  13769  -2067    609  -1753       C  
ATOM    658  CD  PRO A 227      19.084   5.235  -5.337  1.00 95.32           C  
ANISOU  658  CD  PRO A 227    10327  12096  13794  -2012    497  -1115       C  
ATOM    659  N   PRO A 228      19.745   9.154  -7.799  1.00106.08           N  
ANISOU  659  N   PRO A 228    11209  12166  16929  -1822    351  -1046       N  
ATOM    660  CA  PRO A 228      20.540  10.378  -7.674  1.00104.35           C  
ANISOU  660  CA  PRO A 228    10888  11625  17134  -2106     69  -1030       C  
ATOM    661  C   PRO A 228      20.076  11.261  -6.525  1.00117.66           C  
ANISOU  661  C   PRO A 228    12857  13094  18756  -2420    -31  -1746       C  
ATOM    662  O   PRO A 228      18.984  11.105  -5.976  1.00123.24           O  
ANISOU  662  O   PRO A 228    13807  13859  19161  -2342    188  -2270       O  
ATOM    663  CB  PRO A 228      20.312  11.071  -9.020  1.00 90.14           C  
ANISOU  663  CB  PRO A 228     8888   9475  15886  -1798    215   -769       C  
ATOM    664  CG  PRO A 228      18.927  10.659  -9.393  1.00104.00           C  
ANISOU  664  CG  PRO A 228    10773  11267  17477  -1442    566  -1038       C  
ATOM    665  CD  PRO A 228      18.772   9.238  -8.903  1.00102.79           C  
ANISOU  665  CD  PRO A 228    10745  11581  16729  -1418    655  -1038       C  
ATOM    666  N   ALA A 229      20.938  12.221  -6.163  1.00121.97           N  
ANISOU  666  N   ALA A 229    13362  13390  19592  -2791   -363  -1767       N  
ATOM    667  CA  ALA A 229      20.592  13.189  -5.093  1.00132.22           C  
ANISOU  667  CA  ALA A 229    14948  14386  20905  -3115   -488  -2477       C  
ATOM    668  C   ALA A 229      19.648  14.259  -5.654  1.00142.49           C  
ANISOU  668  C   ALA A 229    16181  15015  22943  -3065   -501  -2537       C  
ATOM    669  O   ALA A 229      19.661  14.443  -6.889  1.00157.37           O  
ANISOU  669  O   ALA A 229    17771  16737  25286  -3118   -684  -1964       O  
ATOM    670  CB  ALA A 229      21.844  13.797  -4.518  1.00123.59           C  
ANISOU  670  CB  ALA A 229    13915  13523  19519  -3673   -921  -2523       C  
ATOM    671  N   ASP A 230      18.888  14.949  -4.791  1.00153.85           N  
ANISOU  671  N   ASP A 230    17879  16070  24506  -2968   -305  -3208       N  
ATOM    672  CA  ASP A 230      17.851  15.926  -5.241  1.00158.03           C  
ANISOU  672  CA  ASP A 230    18384  15883  25776  -2882   -283  -3328       C  
ATOM    673  C   ASP A 230      18.274  16.663  -6.513  1.00156.23           C  
ANISOU  673  C   ASP A 230    18446  15369  25545  -2651     43  -4095       C  
ATOM    674  O   ASP A 230      17.559  16.503  -7.519  1.00152.44           O  
ANISOU  674  O   ASP A 230    18071  15288  24561  -2429    333  -4342       O  
ATOM    675  CB  ASP A 230      17.478  16.918  -4.138  1.00160.52           C  
ANISOU  675  CB  ASP A 230    18325  16084  26583  -2511   -164  -2589       C  
ATOM    676  CG  ASP A 230      16.033  17.378  -4.227  1.00166.39           C  
ANISOU  676  CG  ASP A 230    18959  16118  28145  -2577   -299  -2463       C  
ATOM    677  OD1 ASP A 230      15.194  16.813  -3.499  1.00167.56           O  
ANISOU  677  OD1 ASP A 230    19359  15780  28525  -2871   -451  -3028       O  
ATOM    678  OD2 ASP A 230      15.757  18.293  -5.029  1.00168.15           O1-
ANISOU  678  OD2 ASP A 230    18852  16263  28773  -2348   -256  -1792       O1-
ATOM    679  N   SER A 231      19.358  17.445  -6.454  1.00 96.69           N  
ATOM    680  CA  SER A 231      19.857  18.209  -7.630  1.00 90.29           C  
ATOM    681  C   SER A 231      18.695  18.934  -8.315  1.00100.25           C  
ATOM    682  O   SER A 231      18.318  20.013  -7.827  1.00103.18           O  
ATOM    683  CB  SER A 231      20.603  17.318  -8.593  1.00 30.00           C  
ATOM    684  OG  SER A 231      21.600  16.561  -7.922  1.00 30.00           O  
ATOM    685  N   GLY A 232      18.159  18.363  -9.398  1.00 84.45           N  
ATOM    686  CA  GLY A 232      17.000  18.959 -10.090  1.00 94.06           C  
ATOM    687  C   GLY A 232      16.563  18.139 -11.292  1.00109.03           C  
ATOM    688  O   GLY A 232      17.228  17.126 -11.597  1.00121.15           O  
ATOM    689  N   GLY A 233      15.479  18.558 -11.954  1.00100.60           N  
ATOM    690  CA  GLY A 233      14.998  17.862 -13.165  1.00 88.26           C  
ATOM    691  C   GLY A 233      14.193  16.619 -12.840  1.00 81.78           C  
ATOM    692  O   GLY A 233      13.617  16.554 -11.738  1.00 79.62           O  
ATOM    693  N   LYS A 234      14.164  15.659 -13.767  1.00127.91           N  
ANISOU  693  N   LYS A 234    13348  11793  23458   -152   1272  -1459       N  
ATOM    694  CA  LYS A 234      13.404  14.396 -13.560  1.00141.45           C  
ANISOU  694  CA  LYS A 234    15026  14027  24691    118   1500  -1417       C  
ATOM    695  C   LYS A 234      14.254  13.396 -12.767  1.00153.33           C  
ANISOU  695  C   LYS A 234    16669  16070  25519    -76   1453  -1439       C  
ATOM    696  O   LYS A 234      13.816  12.239 -12.632  1.00152.47           O  
ANISOU  696  O   LYS A 234    16613  16367  24952     53   1622  -1535       O  
ATOM    697  CB  LYS A 234      12.991  13.808 -14.912  1.00138.22           C  
ANISOU  697  CB  LYS A 234    14311  13736  24471    420   1555   -761       C  
ATOM    698  N   GLU A 235      15.420  13.823 -12.274  1.00154.27           N  
ANISOU  698  N   GLU A 235    16822  16176  25616   -397   1205  -1306       N  
ATOM    699  CA  GLU A 235      16.307  12.945 -11.472  1.00139.40           C  
ANISOU  699  CA  GLU A 235    15039  14772  23158   -575   1133  -1249       C  
ATOM    700  C   GLU A 235      15.520  12.376 -10.293  1.00141.86           C  
ANISOU  700  C   GLU A 235    15632  15285  22985   -687   1237  -1865       C  
ATOM    701  O   GLU A 235      15.566  11.151 -10.097  1.00143.99           O  
ANISOU  701  O   GLU A 235    15976  15997  22738   -708   1284  -1815       O  
ATOM    702  CB  GLU A 235      17.505  13.748 -10.970  1.00129.56           C  
ANISOU  702  CB  GLU A 235    13729  13458  22041   -919    821   -989       C  
ATOM    703  N   ILE A 236      14.814  13.232  -9.549  1.00136.29           N  
ANISOU  703  N   ILE A 236    15085  14255  22446   -750   1289  -2440       N  
ATOM    704  CA  ILE A 236      14.075  12.771  -8.335  1.00133.35           C  
ANISOU  704  CA  ILE A 236    14976  14094  21597   -871   1410  -3050       C  
ATOM    705  C   ILE A 236      12.946  11.811  -8.735  1.00131.97           C  
ANISOU  705  C   ILE A 236    14779  14285  21079   -602   1706  -3096       C  
ATOM    706  O   ILE A 236      12.571  10.978  -7.890  1.00127.60           O  
ANISOU  706  O   ILE A 236    14403  14042  20037   -709   1818  -3463       O  
ATOM    707  CB  ILE A 236      13.555  13.976  -7.525  1.00141.49           C  
ANISOU  707  CB  ILE A 236    16175  14645  22940   -935   1451  -3676       C  
ATOM    708  CG1 ILE A 236      13.241  15.184  -8.413  1.00144.33           C  
ANISOU  708  CG1 ILE A 236    16345  14527  23969   -578   1600  -3565       C  
ATOM    709  CG2 ILE A 236      14.532  14.332  -6.415  1.00131.97           C  
ANISOU  709  CG2 ILE A 236    15097  13181  21866  -1358   1108  -3786       C  
ATOM    710  CD1 ILE A 236      11.771  15.525  -8.483  1.00135.58           C  
ANISOU  710  CD1 ILE A 236    15199  13512  22802   -218   1964  -3848       C  
ATOM    711  N   PHE A 237      12.445  11.909  -9.969  1.00121.34           N  
ANISOU  711  N   PHE A 237    13209  12936  19960   -282   1822  -2711       N  
ATOM    712  CA  PHE A 237      11.321  11.056 -10.426  1.00120.96           C  
ANISOU  712  CA  PHE A 237    13110  13238  19611    -67   2054  -2697       C  
ATOM    713  C   PHE A 237      11.837   9.847 -11.211  1.00104.79           C  
ANISOU  713  C   PHE A 237    10999  11540  17276    -36   1994  -2190       C  
ATOM    714  O   PHE A 237      11.114   9.378 -12.105  1.00110.88           O  
ANISOU  714  O   PHE A 237    11660  12488  17983    181   2121  -2004       O  
ATOM    715  CB  PHE A 237      10.375  11.900 -11.285  1.00119.52           C  
ANISOU  715  CB  PHE A 237    12725  12829  19857    270   2232  -2693       C  
ATOM    716  N   SER A 238      13.031   9.344 -10.890  1.00111.26           N  
ANISOU  716  N   SER A 238    11886  12462  17925   -247   1798  -1970       N  
ATOM    717  CA  SER A 238      13.605   8.253 -11.674  1.00111.25           C  
ANISOU  717  CA  SER A 238    11827  12731  17711   -167   1769  -1489       C  
ATOM    718  C   SER A 238      12.887   6.934 -11.414  1.00 92.44           C  
ANISOU  718  C   SER A 238     9581  10702  14838   -158   1911  -1598       C  
ATOM    719  O   SER A 238      12.711   6.127 -12.334  1.00 98.84           O  
ANISOU  719  O   SER A 238    10351  11670  15533     13   1983  -1327       O  
ATOM    720  CB  SER A 238      15.097   8.119 -11.371  1.00 90.60           C  
ANISOU  720  CB  SER A 238     9208  10141  15076   -373   1539  -1207       C  
ATOM    721  OG  SER A 238      15.312   7.329 -10.215  1.00107.37           O  
ANISOU  721  OG  SER A 238    11519  12516  16761   -613   1481  -1390       O  
ATOM    722  N   LEU A 239      12.470   6.693 -10.173  1.00 91.36           N  
ANISOU  722  N   LEU A 239     9615  10698  14399   -359   1951  -1994       N  
ATOM    723  CA  LEU A 239      11.861   5.429  -9.777  1.00 99.08           C  
ANISOU  723  CA  LEU A 239    10720  12006  14919   -415   2065  -2057       C  
ATOM    724  C   LEU A 239      10.338   5.473  -9.792  1.00 88.85           C  
ANISOU  724  C   LEU A 239     9384  10787  13587   -305   2294  -2354       C  
ATOM    725  O   LEU A 239       9.698   4.503  -9.373  1.00 95.03           O  
ANISOU  725  O   LEU A 239    10254  11842  14012   -393   2397  -2431       O  
ATOM    726  CB  LEU A 239      12.366   5.021  -8.390  1.00 88.03           C  
ANISOU  726  CB  LEU A 239     9503  10797  13149   -724   1967  -2215       C  
ATOM    727  CG  LEU A 239      13.566   4.079  -8.307  1.00 83.92           C  
ANISOU  727  CG  LEU A 239     9027  10420  12438   -830   1793  -1808       C  
ATOM    728  CD1 LEU A 239      13.564   3.326  -6.991  1.00 99.78           C  
ANISOU  728  CD1 LEU A 239    11210  12728  13976  -1104   1759  -1933       C  
ATOM    729  CD2 LEU A 239      13.492   3.087  -9.442  1.00 76.63           C  
ANISOU  729  CD2 LEU A 239     8065   9539  11512   -598   1880  -1452       C  
ATOM    730  N   LEU A 240       9.742   6.570 -10.272  1.00 98.87           N  
ANISOU  730  N   LEU A 240    12518  12775  12272   -636   1062    907       N  
ATOM    731  CA  LEU A 240       8.282   6.636 -10.339  1.00 87.54           C  
ANISOU  731  CA  LEU A 240    11262  11309  10688   -465    978    868       C  
ATOM    732  C   LEU A 240       7.701   5.702 -11.396  1.00 87.80           C  
ANISOU  732  C   LEU A 240    11295  11598  10467   -263    993    841       C  
ATOM    733  O   LEU A 240       6.725   4.994 -11.087  1.00 80.02           O  
ANISOU  733  O   LEU A 240    10341  10670   9391   -162    859    685       O  
ATOM    734  CB  LEU A 240       7.834   8.086 -10.547  1.00100.83           C  
ANISOU  734  CB  LEU A 240    13124  12778  12408   -470   1061   1054       C  
ATOM    735  CG  LEU A 240       7.866   8.967  -9.299  1.00 92.32           C  
ANISOU  735  CG  LEU A 240    12136  11396  11544   -644   1010    993       C  
ATOM    736  CD1 LEU A 240       7.032  10.215  -9.511  1.00 93.78           C  
ANISOU  736  CD1 LEU A 240    12543  11349  11740   -559   1100   1151       C  
ATOM    737  CD2 LEU A 240       7.354   8.186  -8.103  1.00 97.08           C  
ANISOU  737  CD2 LEU A 240    12721  12006  12159   -639    815    747       C  
ATOM    738  N   PRO A 241       8.198   5.666 -12.644  1.00 67.95           N  
ANISOU  738  N   PRO A 241     8758   9245   7815   -212   1157    976       N  
ATOM    739  CA  PRO A 241       7.688   4.662 -13.598  1.00 81.85           C  
ANISOU  739  CA  PRO A 241    10533  11264   9302    -51   1161    894       C  
ATOM    740  C   PRO A 241       7.651   3.248 -13.042  1.00 84.96           C  
ANISOU  740  C   PRO A 241    10842  11728   9711    -37   1066    631       C  
ATOM    741  O   PRO A 241       6.618   2.573 -13.130  1.00 84.94           O  
ANISOU  741  O   PRO A 241    10900  11817   9558     54    955    485       O  
ATOM    742  CB  PRO A 241       8.658   4.792 -14.777  1.00 65.66           C  
ANISOU  742  CB  PRO A 241     8447   9348   7152    -48   1391   1058       C  
ATOM    743  CG  PRO A 241       9.093   6.201 -14.740  1.00 67.37           C  
ANISOU  743  CG  PRO A 241     8700   9379   7520   -152   1493   1303       C  
ATOM    744  CD  PRO A 241       9.162   6.580 -13.287  1.00 68.21           C  
ANISOU  744  CD  PRO A 241     8773   9234   7911   -303   1358   1210       C  
ATOM    745  N   HIS A 242       8.766   2.775 -12.478  1.00 83.26           N  
ANISOU  745  N   HIS A 242    10478  11475   9682   -125   1113    580       N  
ATOM    746  CA  HIS A 242       8.790   1.444 -11.882  1.00 78.91           C  
ANISOU  746  CA  HIS A 242     9855  10954   9172    -90   1045    367       C  
ATOM    747  C   HIS A 242       7.774   1.324 -10.753  1.00 79.36           C  
ANISOU  747  C   HIS A 242     9976  10891   9287   -101    839    234       C  
ATOM    748  O   HIS A 242       7.043   0.330 -10.663  1.00 65.21           O  
ANISOU  748  O   HIS A 242     8222   9145   7410    -28    774     63       O  
ATOM    749  CB  HIS A 242      10.195   1.120 -11.376  1.00 71.74           C  
ANISOU  749  CB  HIS A 242     8746  10033   8481   -164   1119    397       C  
ATOM    750  CG  HIS A 242      10.286  -0.183 -10.645  1.00 78.06           C  
ANISOU  750  CG  HIS A 242     9472  10833   9355   -105   1058    226       C  
ATOM    751  CD2 HIS A 242      10.301  -0.462  -9.320  1.00 63.98           C  
ANISOU  751  CD2 HIS A 242     7630   8951   7730   -156    902    160       C  
ATOM    752  ND1 HIS A 242      10.368  -1.397 -11.293  1.00 84.31           N  
ANISOU  752  ND1 HIS A 242    10265  11722  10045     26   1183    111       N  
ATOM    753  CE1 HIS A 242      10.431  -2.367 -10.398  1.00 70.57           C  
ANISOU  753  CE1 HIS A 242     8469   9919   8424     64   1117     -2       C  
ATOM    754  NE2 HIS A 242      10.393  -1.827  -9.194  1.00 72.10           N  
ANISOU  754  NE2 HIS A 242     8620  10012   8765    -39    939     36       N  
ATOM    755  N   MET A 243       7.715   2.329  -9.875  1.00 69.03           N  
ANISOU  755  N   MET A 243     8692   9411   8124   -203    754    304       N  
ATOM    756  CA  MET A 243       6.750   2.284  -8.781  1.00 76.52           C  
ANISOU  756  CA  MET A 243     9715  10242   9116   -206    590    185       C  
ATOM    757  C   MET A 243       5.317   2.371  -9.290  1.00 82.61           C  
ANISOU  757  C   MET A 243    10607  11066   9715    -84    541    163       C  
ATOM    758  O   MET A 243       4.399   1.859  -8.641  1.00 78.26           O  
ANISOU  758  O   MET A 243    10085  10493   9159    -49    432     28       O  
ATOM    759  CB  MET A 243       7.034   3.398  -7.773  1.00 69.40           C  
ANISOU  759  CB  MET A 243     8846   9139   8385   -350    537    244       C  
ATOM    760  CG  MET A 243       8.199   3.108  -6.819  1.00 83.81           C  
ANISOU  760  CG  MET A 243    10527  10941  10376   -493    489    208       C  
ATOM    761  SD  MET A 243       8.171   1.638  -5.745  1.00 93.45           S  
ANISOU  761  SD  MET A 243    11670  12214  11624   -445    364     35       S  
ATOM    762  CE  MET A 243       6.430   1.233  -5.581  1.00 92.68           C  
ANISOU  762  CE  MET A 243    11742  12075  11396   -314    295    -99       C  
ATOM    763  N   ALA A 244       5.104   3.012 -10.442  1.00 82.46           N  
ANISOU  763  N   ALA A 244    10641  11136   9553    -17    620    312       N  
ATOM    764  CA  ALA A 244       3.773   3.012 -11.038  1.00 74.20           C  
ANISOU  764  CA  ALA A 244     9664  10211   8317    111    551    311       C  
ATOM    765  C   ALA A 244       3.414   1.624 -11.551  1.00 80.17           C  
ANISOU  765  C   ALA A 244    10384  11170   8908    152    519    120       C  
ATOM    766  O   ALA A 244       2.257   1.198 -11.452  1.00 73.15           O  
ANISOU  766  O   ALA A 244     9503  10353   7936    196    404     11       O  
ATOM    767  CB  ALA A 244       3.697   4.043 -12.164  1.00 90.98           C  
ANISOU  767  CB  ALA A 244    11856  12407  10307    187    641    554       C  
ATOM    768  N   ASP A 245       4.395   0.907 -12.104  1.00 78.05           N  
ANISOU  768  N   ASP A 245    10073  10985   8597    130    638     71       N  
ATOM    769  CA  ASP A 245       4.166  -0.475 -12.509  1.00 79.19           C  
ANISOU  769  CA  ASP A 245    10216  11262   8611    151    644   -147       C  
ATOM    770  C   ASP A 245       3.939  -1.377 -11.302  1.00 78.46           C  
ANISOU  770  C   ASP A 245    10090  11033   8690    111    563   -330       C  
ATOM    771  O   ASP A 245       3.161  -2.334 -11.382  1.00 69.71           O  
ANISOU  771  O   ASP A 245     9008   9984   7496    113    514   -516       O  
ATOM    772  CB  ASP A 245       5.348  -0.981 -13.337  1.00 73.55           C  
ANISOU  772  CB  ASP A 245     9478  10632   7835    162    838   -147       C  
ATOM    773  CG  ASP A 245       5.553  -0.183 -14.608  1.00 73.01           C  
ANISOU  773  CG  ASP A 245     9462  10721   7556    206    944     39       C  
ATOM    774  OD1 ASP A 245       4.631   0.565 -14.995  1.00 91.07           O  
ANISOU  774  OD1 ASP A 245    11814  13089   9699    247    846    146       O  
ATOM    775  OD2 ASP A 245       6.636  -0.300 -15.219  1.00 82.70           O1-
ANISOU  775  OD2 ASP A 245    10659  11999   8765    213   1137     98       O1-
ATOM    776  N   MET A 246       4.605  -1.088 -10.181  1.00 63.28           N  
ANISOU  776  N   MET A 246     8112   8936   6999     59    549   -276       N  
ATOM    777  CA  MET A 246       4.435  -1.900  -8.980  1.00 76.90           C  
ANISOU  777  CA  MET A 246     9815  10539   8866     34    477   -412       C  
ATOM    778  C   MET A 246       3.059  -1.685  -8.361  1.00 87.36           C  
ANISOU  778  C   MET A 246    11195  11818  10180     33    341   -469       C  
ATOM    779  O   MET A 246       2.362  -2.648  -8.021  1.00 74.41           O  
ANISOU  779  O   MET A 246     9565  10172   8533     32    302   -626       O  
ATOM    780  CB  MET A 246       5.537  -1.576  -7.969  1.00 68.18           C  
ANISOU  780  CB  MET A 246     8628   9310   7967    -28    474   -324       C  
ATOM    781  CG  MET A 246       5.345  -2.193  -6.582  1.00 81.08           C  
ANISOU  781  CG  MET A 246    10255  10825   9726    -50    378   -416       C  
ATOM    782  SD  MET A 246       5.891  -3.909  -6.413  1.00 76.84           S  
ANISOU  782  SD  MET A 246     9661  10286   9248     21    462   -528       S  
ATOM    783  CE  MET A 246       4.503  -4.815  -7.091  1.00 76.96           C  
ANISOU  783  CE  MET A 246     9795  10338   9110     54    481   -727       C  
ATOM    784  N   SER A 247       2.655  -0.422  -8.202  1.00 72.21           N  
ANISOU  784  N   SER A 247     9312   9851   8275     35    292   -335       N  
ATOM    785  CA ASER A 247       1.344  -0.133  -7.630  0.34 72.65           C  
ANISOU  785  CA ASER A 247     9404   9866   8332     65    195   -367       C  
ATOM    786  CA BSER A 247       1.344  -0.133  -7.630  0.66 78.28           C  
ANISOU  786  CA BSER A 247    10118  10580   9046     65    195   -367       C  
ATOM    787  C   SER A 247       0.228  -0.702  -8.495  1.00 76.50           C  
ANISOU  787  C   SER A 247     9872  10548   8647    117    149   -449       C  
ATOM    788  O   SER A 247      -0.787  -1.182  -7.975  1.00 74.82           O  
ANISOU  788  O   SER A 247     9638  10338   8451    113     79   -557       O  
ATOM    789  CB ASER A 247       1.173   1.375  -7.456  0.34 77.11           C  
ANISOU  789  CB ASER A 247    10027  10324   8947     89    196   -193       C  
ATOM    790  CB BSER A 247       1.170   1.376  -7.455  0.66 83.50           C  
ANISOU  790  CB BSER A 247    10837  11131   9756     90    196   -193       C  
ATOM    791  OG ASER A 247       1.135   2.024  -8.714  0.34 75.10           O  
ANISOU  791  OG ASER A 247     9785  10192   8557    158    242    -41       O  
ATOM    792  OG BSER A 247       2.192   1.915  -6.636  0.66 77.83           O  
ANISOU  792  OG BSER A 247    10142  10239   9192     -8    224   -150       O  
ATOM    793  N   THR A 248       0.396  -0.657  -9.819  1.00 75.28           N  
ANISOU  793  N   THR A 248     9718  10578   8308    150    187   -400       N  
ATOM    794  CA  THR A 248      -0.607  -1.230 -10.709  1.00 68.93           C  
ANISOU  794  CA  THR A 248     8891  10004   7295    167    117   -498       C  
ATOM    795  C   THR A 248      -0.733  -2.731 -10.480  1.00 66.18           C  
ANISOU  795  C   THR A 248     8535   9651   6961     81    124   -757       C  
ATOM    796  O   THR A 248      -1.836  -3.244 -10.267  1.00 84.52           O  
ANISOU  796  O   THR A 248    10816  12031   9266     43     35   -881       O  
ATOM    797  CB  THR A 248      -0.256  -0.931 -12.167  1.00 81.13           C  
ANISOU  797  CB  THR A 248    10466  11760   8600    211    168   -401       C  
ATOM    798  CG2 THR A 248      -1.292  -1.542 -13.102  1.00 57.50           C  
ANISOU  798  CG2 THR A 248     7449   9050   5347    201     65   -523       C  
ATOM    799  OG1 THR A 248      -0.216   0.487 -12.368  1.00 65.53           O  
ANISOU  799  OG1 THR A 248     8511   9760   6628    298    180   -132       O  
ATOM    800  N   TYR A 249       0.396  -3.445 -10.494  1.00 65.54           N  
ANISOU  800  N   TYR A 249     8486   9485   6931     54    248   -830       N  
ATOM    801  CA  TYR A 249       0.395  -4.871 -10.171  1.00 83.08           C  
ANISOU  801  CA  TYR A 249    10727  11629   9210     -7    296  -1053       C  
ATOM    802  C   TYR A 249      -0.265  -5.137  -8.826  1.00 72.64           C  
ANISOU  802  C   TYR A 249     9381  10149   8071    -41    227  -1099       C  
ATOM    803  O   TYR A 249      -1.035  -6.093  -8.678  1.00 68.06           O  
ANISOU  803  O   TYR A 249     8807   9561   7492   -110    213  -1275       O  
ATOM    804  CB  TYR A 249       1.829  -5.407 -10.175  1.00 67.05           C  
ANISOU  804  CB  TYR A 249     8713   9494   7268     22    460  -1054       C  
ATOM    805  CG  TYR A 249       1.958  -6.854  -9.747  1.00 65.65           C  
ANISOU  805  CG  TYR A 249     8573   9179   7191     -2    549  -1243       C  
ATOM    806  CD1 TYR A 249       1.676  -7.888 -10.628  1.00 66.24           C  
ANISOU  806  CD1 TYR A 249     8731   9313   7125    -45    634  -1461       C  
ATOM    807  CD2 TYR A 249       2.366  -7.184  -8.460  1.00 62.92           C  
ANISOU  807  CD2 TYR A 249     8197   8638   7071     17    558  -1202       C  
ATOM    808  CE1 TYR A 249       1.796  -9.211 -10.239  1.00 67.89           C  
ANISOU  808  CE1 TYR A 249     9000   9343   7450    -64    750  -1630       C  
ATOM    809  CE2 TYR A 249       2.488  -8.502  -8.062  1.00 66.18           C  
ANISOU  809  CE2 TYR A 249     8657   8901   7587     21    660  -1336       C  
ATOM    810  CZ  TYR A 249       2.202  -9.512  -8.956  1.00 76.91           C  
ANISOU  810  CZ  TYR A 249    10108  10276   8837    -17    770  -1549       C  
ATOM    811  OH  TYR A 249       2.323 -10.826  -8.565  1.00 89.55           O  
ANISOU  811  OH  TYR A 249    11782  11679  10564    -10    906  -1679       O  
ATOM    812  N   MET A 250       0.037  -4.304  -7.828  1.00 62.91           N  
ANISOU  812  N   MET A 250     8132   8783   6986    -10    198   -952       N  
ATOM    813  CA  MET A 250      -0.540  -4.478  -6.500  1.00 55.91           C  
ANISOU  813  CA  MET A 250     7246   7753   6244    -34    150   -983       C  
ATOM    814  C   MET A 250      -2.061  -4.357  -6.534  1.00 67.30           C  
ANISOU  814  C   MET A 250     8648   9289   7633    -47     63  -1031       C  
ATOM    815  O   MET A 250      -2.775  -5.212  -5.998  1.00 68.17           O  
ANISOU  815  O   MET A 250     8746   9356   7800   -106     62  -1158       O  
ATOM    816  CB  MET A 250       0.061  -3.446  -5.545  1.00 58.23           C  
ANISOU  816  CB  MET A 250     7554   7916   6655    -14    130   -831       C  
ATOM    817  CG  MET A 250       1.392  -3.841  -4.927  1.00 78.79           C  
ANISOU  817  CG  MET A 250    10152  10414   9371    -28    179   -802       C  
ATOM    818  SD  MET A 250       1.499  -5.574  -4.448  1.00 78.46           S  
ANISOU  818  SD  MET A 250    10119  10291   9402    -27    248   -943       S  
ATOM    819  CE  MET A 250       1.090  -5.458  -2.707  1.00 63.72           C  
ANISOU  819  CE  MET A 250     8292   8281   7638    -49    177   -913       C  
ATOM    820  N   PHE A 251      -2.572  -3.289  -7.156  1.00 81.54           N  
ANISOU  820  N   PHE A 251    10419  11226   9338     13      1   -909       N  
ATOM    821  CA  PHE A 251      -4.016  -3.064  -7.228  1.00 74.88           C  
ANISOU  821  CA  PHE A 251     9489  10512   8451     31    -88   -911       C  
ATOM    822  C   PHE A 251      -4.752  -4.226  -7.891  1.00 68.42           C  
ANISOU  822  C   PHE A 251     8607   9865   7526    -73   -131  -1107       C  
ATOM    823  O   PHE A 251      -5.825  -4.629  -7.430  1.00 69.19           O  
ANISOU  823  O   PHE A 251     8619   9989   7679   -126   -174  -1187       O  
ATOM    824  CB  PHE A 251      -4.307  -1.741  -7.939  1.00 75.53           C  
ANISOU  824  CB  PHE A 251     9543  10719   8435    150   -135   -707       C  
ATOM    825  CG  PHE A 251      -5.740  -1.296  -7.827  1.00 95.08           C  
ANISOU  825  CG  PHE A 251    11902  13312  10912    222   -218   -646       C  
ATOM    826  CD1 PHE A 251      -6.589  -1.338  -8.921  1.00 82.52           C  
ANISOU  826  CD1 PHE A 251    10190  12028   9139    243   -326   -627       C  
ATOM    827  CD2 PHE A 251      -6.264  -0.926  -6.599  1.00 87.09           C  
ANISOU  827  CD2 PHE A 251    10887  12128  10074    263   -183   -618       C  
ATOM    828  CE1 PHE A 251      -7.911  -0.936  -8.807  1.00 93.42           C  
ANISOU  828  CE1 PHE A 251    11413  13548  10537    325   -406   -546       C  
ATOM    829  CE2 PHE A 251      -7.590  -0.550  -6.479  1.00 82.69           C  
ANISOU  829  CE2 PHE A 251    10195  11685   9539    349   -230   -552       C  
ATOM    830  CZ  PHE A 251      -8.411  -0.551  -7.582  1.00 90.56           C  
ANISOU  830  CZ  PHE A 251    11034  12993  10380    386   -345   -506       C  
ATOM    831  N   LYS A 252      -4.217  -4.752  -8.997  1.00 70.38           N  
ANISOU  831  N   LYS A 252     8897  10233   7613   -117   -108  -1195       N  
ATOM    832  CA  LYS A 252      -4.898  -5.858  -9.670  1.00 74.06           C  
ANISOU  832  CA  LYS A 252     9333  10852   7956   -252   -146  -1422       C  
ATOM    833  C   LYS A 252      -5.109  -7.038  -8.729  1.00 89.52           C  
ANISOU  833  C   LYS A 252    11315  12606  10093   -367    -73  -1603       C  
ATOM    834  O   LYS A 252      -6.126  -7.733  -8.824  1.00 89.31           O  
ANISOU  834  O   LYS A 252    11217  12668  10050   -501   -125  -1762       O  
ATOM    835  CB  LYS A 252      -4.123  -6.285 -10.917  1.00 73.39           C  
ANISOU  835  CB  LYS A 252     9342  10881   7662   -280    -86  -1516       C  
ATOM    836  CG  LYS A 252      -3.622  -5.117 -11.747  1.00 74.22           C  
ANISOU  836  CG  LYS A 252     9457  11134   7608   -153   -103  -1295       C  
ATOM    837  CD  LYS A 252      -3.270  -5.504 -13.173  1.00 77.59           C  
ANISOU  837  CD  LYS A 252     9960  11777   7744   -190    -72  -1396       C  
ATOM    838  CE  LYS A 252      -4.491  -5.475 -14.077  1.00 83.66           C  
ANISOU  838  CE  LYS A 252    10644  12894   8248   -252   -255  -1450       C  
ATOM    839  NZ  LYS A 252      -4.293  -6.299 -15.301  1.00 98.05           N1+
ANISOU  839  NZ  LYS A 252    12573  14907   9775   -363   -223  -1672       N1+
ATOM    840  N   GLY A 253      -4.164  -7.281  -7.817  1.00 71.31           N  
ANISOU  840  N   GLY A 253     9098  10037   7960   -323     44  -1567       N  
ATOM    841  CA  GLY A 253      -4.407  -8.234  -6.750  1.00 69.46           C  
ANISOU  841  CA  GLY A 253     8891   9594   7906   -394    117  -1666       C  
ATOM    842  C   GLY A 253      -5.440  -7.753  -5.750  1.00 75.69           C  
ANISOU  842  C   GLY A 253     9591  10367   8802   -387     56  -1588       C  
ATOM    843  O   GLY A 253      -6.195  -8.557  -5.195  1.00 63.06           O  
ANISOU  843  O   GLY A 253     7966   8698   7297   -491     92  -1696       O  
ATOM    844  N   ILE A 254      -5.454  -6.441  -5.499  1.00 76.87           N  
ANISOU  844  N   ILE A 254     9702  10560   8946   -267     -6  -1399       N  
ATOM    845  CA  ILE A 254      -6.446  -5.853  -4.551  1.00 72.55           C  
ANISOU  845  CA  ILE A 254     9081   9993   8493   -232    -32  -1322       C  
ATOM    846  C   ILE A 254      -7.848  -6.106  -5.112  1.00 73.41           C  
ANISOU  846  C   ILE A 254     9016  10333   8544   -295   -118  -1384       C  
ATOM    847  O   ILE A 254      -8.696  -6.637  -4.369  1.00 67.65           O  
ANISOU  847  O   ILE A 254     8200   9581   7921   -346    -94  -1418       O  
ATOM    848  CB  ILE A 254      -6.177  -4.350  -4.341  1.00 75.25           C  
ANISOU  848  CB  ILE A 254     9457  10289   8845    -84    -48  -1121       C  
ATOM    849  CG1 ILE A 254      -4.814  -4.104  -3.689  1.00 59.75           C  
ANISOU  849  CG1 ILE A 254     7632   8130   6940    -67     11  -1074       C  
ATOM    850  CG2 ILE A 254      -7.306  -3.704  -3.553  1.00 60.16           C  
ANISOU  850  CG2 ILE A 254     7494   8333   7030    -25    -34  -1053       C  
ATOM    851  CD1 ILE A 254      -4.589  -4.898  -2.425  1.00 72.75           C  
ANISOU  851  CD1 ILE A 254     9348   9586   8708    -97     73  -1106       C  
ATOM    852  N   ILE A 255      -8.074  -5.736  -6.375  1.00 67.07           N  
ANISOU  852  N   ILE A 255     8144   9781   7560   -298   -221  -1388       N  
ATOM    853  CA  ILE A 255      -9.396  -5.983  -7.022  1.00 72.47           C  
ANISOU  853  CA  ILE A 255     8631  10745   8160   -381   -340  -1452       C  
ATOM    854  C   ILE A 255      -9.770  -7.450  -6.809  1.00 76.38           C  
ANISOU  854  C   ILE A 255     9108  11194   8720   -610   -299  -1701       C  
ATOM    855  O   ILE A 255     -10.836  -7.707  -6.214  1.00 79.23           O  
ANISOU  855  O   ILE A 255     9308  11618   9178   -696   -317  -1740       O  
ATOM    856  CB  ILE A 255      -9.351  -5.634  -8.522  1.00 67.78           C  
ANISOU  856  CB  ILE A 255     7994  10454   7307   -364   -469  -1429       C  
ATOM    857  CG1 ILE A 255      -8.634  -4.307  -8.779  1.00 82.84           C  
ANISOU  857  CG1 ILE A 255     9901  12415   9157   -137   -502  -1149       C  
ATOM    858  CG2 ILE A 255     -10.749  -5.645  -9.120  1.00 70.25           C  
ANISOU  858  CG2 ILE A 255     8087  11098   7506   -499   -624  -1532       C  
ATOM    859  CD1 ILE A 255      -8.038  -4.198 -10.161  1.00 78.54           C  
ANISOU  859  CD1 ILE A 255     9410  12081   8352   -112   -562  -1112       C  
ATOM    860  N   SER A 256      -8.922  -8.371  -7.275  1.00 72.82           N  
ANISOU  860  N   SER A 256     8823  10616   8231   -709   -216  -1868       N  
ATOM    861  CA  SER A 256      -9.245  -9.786  -7.166  1.00 74.42           C  
ANISOU  861  CA  SER A 256     9057  10713   8505   -931   -139  -2117       C  
ATOM    862  C   SER A 256      -9.561 -10.177  -5.730  1.00 77.06           C  
ANISOU  862  C   SER A 256     9398  10796   9084   -947    -16  -2085       C  
ATOM    863  O   SER A 256     -10.388 -11.066  -5.497  1.00 70.71           O  
ANISOU  863  O   SER A 256     8527   9965   8372  -1139     23  -2233       O  
ATOM    864  CB  SER A 256      -8.085 -10.619  -7.710  1.00 77.00           C  
ANISOU  864  CB  SER A 256     9598  10888   8772   -971    -21  -2266       C  
ATOM    865  OG  SER A 256      -7.975 -10.479  -9.117  1.00 83.80           O  
ANISOU  865  OG  SER A 256    10462  12007   9371  -1007   -115  -2349       O  
ATOM    866  N   PHE A 257      -8.913  -9.532  -4.756  1.00 69.83           N  
ANISOU  866  N   PHE A 257     8567   9700   8268   -767     48  -1897       N  
ATOM    867  CA  PHE A 257      -9.225  -9.795  -3.356  1.00 67.80           C  
ANISOU  867  CA  PHE A 257     8331   9235   8196   -763    162  -1843       C  
ATOM    868  C   PHE A 257     -10.667  -9.417  -3.034  1.00 75.19           C  
ANISOU  868  C   PHE A 257     9053  10329   9187   -799    116  -1806       C  
ATOM    869  O   PHE A 257     -11.416 -10.213  -2.457  1.00 86.76           O  
ANISOU  869  O   PHE A 257    10463  11723  10779   -940    204  -1885       O  
ATOM    870  CB  PHE A 257      -8.256  -9.036  -2.448  1.00 67.37           C  
ANISOU  870  CB  PHE A 257     8405   9014   8179   -575    204  -1659       C  
ATOM    871  CG  PHE A 257      -8.674  -9.011  -1.006  1.00 69.51           C  
ANISOU  871  CG  PHE A 257     8699   9130   8579   -545    297  -1577       C  
ATOM    872  CD1 PHE A 257      -8.507 -10.130  -0.208  1.00 72.06           C  
ANISOU  872  CD1 PHE A 257     9128   9241   9011   -618    435  -1625       C  
ATOM    873  CD2 PHE A 257      -9.233  -7.873  -0.449  1.00 77.00           C  
ANISOU  873  CD2 PHE A 257     9585  10137   9534   -430    272  -1444       C  
ATOM    874  CE1 PHE A 257      -8.891 -10.117   1.120  1.00 76.69           C  
ANISOU  874  CE1 PHE A 257     9753   9704   9680   -587    532  -1537       C  
ATOM    875  CE2 PHE A 257      -9.620  -7.853   0.880  1.00 67.38           C  
ANISOU  875  CE2 PHE A 257     8412   8785   8404   -401    381  -1383       C  
ATOM    876  CZ  PHE A 257      -9.448  -8.977   1.664  1.00 71.52           C  
ANISOU  876  CZ  PHE A 257     9039   9127   9008   -484    505  -1426       C  
ATOM    877  N   ALA A 258     -11.072  -8.199  -3.401  1.00 69.20           N  
ANISOU  877  N   ALA A 258     8163   9780   8349   -662     -1  -1664       N  
ATOM    878  CA  ALA A 258     -12.428  -7.744  -3.107  1.00 73.66           C  
ANISOU  878  CA  ALA A 258     8494  10512   8981   -644    -31  -1592       C  
ATOM    879  C   ALA A 258     -13.468  -8.588  -3.834  1.00 80.37           C  
ANISOU  879  C   ALA A 258     9128  11594   9815   -877   -112  -1759       C  
ATOM    880  O   ALA A 258     -14.556  -8.839  -3.302  1.00 88.72           O  
ANISOU  880  O   ALA A 258     9999  12708  11003   -961    -70  -1765       O  
ATOM    881  CB  ALA A 258     -12.580  -6.269  -3.479  1.00 72.61           C  
ANISOU  881  CB  ALA A 258     8276  10543   8768   -419   -128  -1387       C  
ATOM    882  N   LYS A 259     -13.154  -9.031  -5.053  1.00 79.00           N  
ANISOU  882  N   LYS A 259     8975  11567   9476   -998   -225  -1905       N  
ATOM    883  CA  LYS A 259     -14.116  -9.803  -5.834  1.00 88.91           C  
ANISOU  883  CA  LYS A 259    10033  13073  10676  -1258   -332  -2097       C  
ATOM    884  C   LYS A 259     -14.443 -11.139  -5.179  1.00 92.79           C  
ANISOU  884  C   LYS A 259    10563  13343  11348  -1514   -178  -2293       C  
ATOM    885  O   LYS A 259     -15.528 -11.687  -5.402  1.00100.90           O  
ANISOU  885  O   LYS A 259    11370  14549  12420  -1749   -232  -2420       O  
ATOM    886  CB  LYS A 259     -13.581 -10.025  -7.249  1.00 74.81           C  
ANISOU  886  CB  LYS A 259     8326  11464   8633  -1340   -461  -2240       C  
ATOM    887  CG  LYS A 259     -14.172  -9.091  -8.289  1.00 87.94           C  
ANISOU  887  CG  LYS A 259     9768  13563  10082  -1254   -696  -2119       C  
ATOM    888  CD  LYS A 259     -13.261  -8.974  -9.499  1.00 90.10           C  
ANISOU  888  CD  LYS A 259    10211  13944  10077  -1224   -770  -2170       C  
ATOM    889  CE  LYS A 259     -13.736  -9.869 -10.631  1.00 88.75           C  
ANISOU  889  CE  LYS A 259     9980  14049   9692  -1519   -908  -2452       C  
ATOM    890  NZ  LYS A 259     -12.646 -10.185 -11.593  1.00 98.62           N1+
ANISOU  890  NZ  LYS A 259    11496  15268  10707  -1540   -874  -2591       N1+
ATOM    891  N   VAL A 260     -13.528 -11.679  -4.372  1.00 88.70           N  
ANISOU  891  N   VAL A 260    10313  12444  10944  -1478     17  -2303       N  
ATOM    892  CA  VAL A 260     -13.773 -12.974  -3.749  1.00 92.30           C  
ANISOU  892  CA  VAL A 260    10843  12649  11580  -1700    196  -2457       C  
ATOM    893  C   VAL A 260     -14.659 -12.842  -2.513  1.00 85.76           C  
ANISOU  893  C   VAL A 260     9876  11760  10946  -1683    307  -2323       C  
ATOM    894  O   VAL A 260     -15.375 -13.791  -2.163  1.00 93.45           O  
ANISOU  894  O   VAL A 260    10787  12649  12070  -1922    420  -2440       O  
ATOM    895  CB  VAL A 260     -12.427 -13.648  -3.424  1.00 86.28           C  
ANISOU  895  CB  VAL A 260    10413  11518  10853  -1637    364  -2490       C  
ATOM    896  CG1 VAL A 260     -12.592 -14.810  -2.449  1.00101.87           C  
ANISOU  896  CG1 VAL A 260    12497  13164  13044  -1776    593  -2545       C  
ATOM    897  CG2 VAL A 260     -11.750 -14.117  -4.704  1.00 80.69           C  
ANISOU  897  CG2 VAL A 260     9828  10853   9978  -1723    314  -2689       C  
ATOM    898  N   ILE A 261     -14.688 -11.671  -1.880  1.00 84.99           N  
ANISOU  898  N   ILE A 261     9730  11711  10850  -1422    294  -2088       N  
ATOM    899  CA  ILE A 261     -15.513 -11.475  -0.694  1.00 85.89           C  
ANISOU  899  CA  ILE A 261     9735  11771  11127  -1379    430  -1960       C  
ATOM    900  C   ILE A 261     -16.971 -11.382  -1.124  1.00 96.01           C  
ANISOU  900  C   ILE A 261    10636  13385  12459  -1517    338  -1986       C  
ATOM    901  O   ILE A 261     -17.334 -10.547  -1.962  1.00107.47           O  
ANISOU  901  O   ILE A 261    11887  15154  13792  -1424    144  -1926       O  
ATOM    902  CB  ILE A 261     -15.076 -10.223   0.078  1.00 85.53           C  
ANISOU  902  CB  ILE A 261     9785  11663  11051  -1064    459  -1733       C  
ATOM    903  CG1 ILE A 261     -13.550 -10.177   0.194  1.00 72.47           C  
ANISOU  903  CG1 ILE A 261     8445   9781   9310   -946    471  -1711       C  
ATOM    904  CG2 ILE A 261     -15.717 -10.197   1.457  1.00 86.44           C  
ANISOU  904  CG2 ILE A 261     9881  11650  11312  -1020    660  -1626       C  
ATOM    905  CD1 ILE A 261     -13.032  -8.985   0.967  1.00 78.53           C  
ANISOU  905  CD1 ILE A 261     9332  10469  10038   -692    493  -1524       C  
ATOM    906  N   SER A 262     -17.815 -12.246  -0.552  1.00 83.25           N  
ANISOU  906  N   SER A 262     8903  11706  11021  -1736    481  -2057       N  
ATOM    907  CA  SER A 262     -19.223 -12.283  -0.940  1.00 98.30           C  
ANISOU  907  CA  SER A 262    10401  13947  13001  -1912    395  -2091       C  
ATOM    908  C   SER A 262     -19.928 -10.971  -0.621  1.00103.78           C  
ANISOU  908  C   SER A 262    10845  14874  13714  -1631    363  -1845       C  
ATOM    909  O   SER A 262     -20.733 -10.481  -1.423  1.00 99.59           O  
ANISOU  909  O   SER A 262     9976  14730  13133  -1630    170  -1809       O  
ATOM    910  CB  SER A 262     -19.930 -13.453  -0.253  1.00100.02           C  
ANISOU  910  CB  SER A 262    10557  14008  13440  -2208    602  -2196       C  
ATOM    911  OG  SER A 262     -19.632 -13.489   1.131  1.00121.08           O  
ANISOU  911  OG  SER A 262    13435  16349  16222  -2062    867  -2049       O  
ATOM    912  N   TYR A 263     -19.643 -10.386   0.546  1.00104.82           N  
ANISOU  912  N   TYR A 263    11144  14777  13905  -1382    553  -1670       N  
ATOM    913  CA  TYR A 263     -20.288  -9.136   0.933  1.00101.00           C  
ANISOU  913  CA  TYR A 263    10472  14449  13453  -1095    580  -1448       C  
ATOM    914  C   TYR A 263     -19.965  -8.000  -0.030  1.00102.84           C  
ANISOU  914  C   TYR A 263    10666  14890  13517   -866    358  -1346       C  
ATOM    915  O   TYR A 263     -20.689  -6.999  -0.059  1.00110.68           O  
ANISOU  915  O   TYR A 263    11425  16085  14542   -644    340  -1163       O  
ATOM    916  CB  TYR A 263     -19.879  -8.747   2.356  1.00104.88           C  
ANISOU  916  CB  TYR A 263    11234  14621  13993   -892    833  -1325       C  
ATOM    917  CG  TYR A 263     -20.157  -9.814   3.390  1.00115.08           C  
ANISOU  917  CG  TYR A 263    12598  15697  15430  -1081   1078  -1378       C  
ATOM    918  CD1 TYR A 263     -19.118 -10.445   4.063  1.00110.85           C  
ANISOU  918  CD1 TYR A 263    12444  14820  14855  -1113   1193  -1420       C  
ATOM    919  CD2 TYR A 263     -21.459 -10.192   3.695  1.00112.98           C  
ANISOU  919  CD2 TYR A 263    12004  15578  15344  -1222   1203  -1361       C  
ATOM    920  CE1 TYR A 263     -19.367 -11.421   5.010  1.00110.07           C  
ANISOU  920  CE1 TYR A 263    12429  14515  14879  -1267   1432  -1432       C  
ATOM    921  CE2 TYR A 263     -21.717 -11.168   4.640  1.00114.51           C  
ANISOU  921  CE2 TYR A 263    12275  15560  15676  -1401   1455  -1389       C  
ATOM    922  CZ  TYR A 263     -20.668 -11.778   5.294  1.00120.83           C  
ANISOU  922  CZ  TYR A 263    13487  16003  16418  -1417   1572  -1418       C  
ATOM    923  OH  TYR A 263     -20.921 -12.750   6.236  1.00137.84           O  
ANISOU  923  OH  TYR A 263    15735  17938  18699  -1576   1837  -1411       O  
ATOM    924  N   PHE A 264     -18.896  -8.134  -0.814  1.00103.81           N  
ANISOU  924  N   PHE A 264    11015  14958  13471   -899    216  -1441       N  
ATOM    925  CA  PHE A 264     -18.490  -7.114  -1.771  1.00 95.18           C  
ANISOU  925  CA  PHE A 264     9920  14041  12205   -698     25  -1335       C  
ATOM    926  C   PHE A 264     -19.166  -7.300  -3.124  1.00 97.01           C  
ANISOU  926  C   PHE A 264     9844  14693  12321   -841   -228  -1397       C  
ATOM    927  O   PHE A 264     -19.550  -6.316  -3.765  1.00 84.91           O  
ANISOU  927  O   PHE A 264     8121  13436  10703   -639   -371  -1221       O  
ATOM    928  CB  PHE A 264     -16.968  -7.129  -1.939  1.00 71.50           C  
ANISOU  928  CB  PHE A 264     7304  10791   9073   -658     16  -1390       C  
ATOM    929  CG  PHE A 264     -16.440  -6.024  -2.810  1.00 80.60           C  
ANISOU  929  CG  PHE A 264     8496  12069  10058   -445   -132  -1257       C  
ATOM    930  CD1 PHE A 264     -16.146  -4.782  -2.273  1.00 85.99           C  
ANISOU  930  CD1 PHE A 264     9290  12619  10763   -159    -53  -1056       C  
ATOM    931  CD2 PHE A 264     -16.230  -6.230  -4.165  1.00 74.73           C  
ANISOU  931  CD2 PHE A 264     7702  11564   9128   -542   -333  -1337       C  
ATOM    932  CE1 PHE A 264     -15.657  -3.764  -3.069  1.00 60.39           C  
ANISOU  932  CE1 PHE A 264     6098   9461   7388     26   -161   -918       C  
ATOM    933  CE2 PHE A 264     -15.742  -5.216  -4.966  1.00 76.57           C  
ANISOU  933  CE2 PHE A 264     7982  11911   9199   -342   -446  -1187       C  
ATOM    934  CZ  PHE A 264     -15.454  -3.983  -4.417  1.00 76.82           C  
ANISOU  934  CZ  PHE A 264     8117  11789   9285    -58   -355   -967       C  
ATOM    935  N   ARG A 265     -19.312  -8.551  -3.572  1.00 98.18           N  
ANISOU  935  N   ARG A 265     9953  14895  12457  -1190   -283  -1646       N  
ATOM    936  CA  ARG A 265     -19.879  -8.812  -4.891  1.00 98.72           C  
ANISOU  936  CA  ARG A 265     9763  15377  12368  -1378   -545  -1753       C  
ATOM    937  C   ARG A 265     -21.353  -8.442  -4.966  1.00100.45           C  
ANISOU  937  C   ARG A 265     9492  15996  12679  -1372   -643  -1623       C  
ATOM    938  O   ARG A 265     -21.839  -8.057  -6.035  1.00110.27           O  
ANISOU  938  O   ARG A 265    10476  17668  13755  -1361   -901  -1571       O  
ATOM    939  CB  ARG A 265     -19.722 -10.289  -5.241  1.00106.92           C  
ANISOU  939  CB  ARG A 265    10905  16326  13392  -1787   -542  -2088       C  
ATOM    940  CG  ARG A 265     -18.536 -10.644  -6.102  1.00114.81           C  
ANISOU  940  CG  ARG A 265    12229  17222  14171  -1841   -607  -2253       C  
ATOM    941  CD  ARG A 265     -18.669 -12.069  -6.638  1.00132.12           C  
ANISOU  941  CD  ARG A 265    14463  19396  16340  -2267   -619  -2605       C  
ATOM    942  NE  ARG A 265     -18.304 -13.084  -5.653  1.00120.95           N  
ANISOU  942  NE  ARG A 265    13286  17522  15150  -2403   -342  -2723       N  
ATOM    943  CZ  ARG A 265     -19.144 -13.679  -4.815  1.00116.21           C  
ANISOU  943  CZ  ARG A 265    12538  16823  14792  -2583   -196  -2749       C  
ATOM    944  NH1 ARG A 265     -20.404 -13.291  -4.699  1.00125.02           N1+
ANISOU  944  NH1 ARG A 265    13244  18262  15994  -2624   -283  -2648       N1+
ATOM    945  NH2 ARG A 265     -18.694 -14.658  -4.034  1.00116.12           N  
ANISOU  945  NH2 ARG A 265    12790  16379  14951  -2701     60  -2849       N  
ATOM    946  N   ASP A 266     -22.080  -8.549  -3.855  1.00106.01           N  
ANISOU  946  N   ASP A 266    10052  16590  13638  -1367   -438  -1554       N  
ATOM    947  CA  ASP A 266     -23.497  -8.209  -3.845  1.00108.87           C  
ANISOU  947  CA  ASP A 266     9909  17331  14124  -1343   -496  -1410       C  
ATOM    948  C   ASP A 266     -23.741  -6.708  -3.858  1.00101.88           C  
ANISOU  948  C   ASP A 266     8889  16599  13223   -890   -520  -1074       C  
ATOM    949  O   ASP A 266     -24.900  -6.285  -3.935  1.00113.27           O  
ANISOU  949  O   ASP A 266     9885  18388  14764   -796   -575   -905       O  
ATOM    950  CB  ASP A 266     -24.185  -8.842  -2.633  1.00121.61           C  
ANISOU  950  CB  ASP A 266    11418  18763  16025  -1486   -223  -1438       C  
ATOM    951  CG  ASP A 266     -24.000 -10.346  -2.578  1.00131.47           C  
ANISOU  951  CG  ASP A 266    12809  19818  17327  -1934   -160  -1748       C  
ATOM    952  OD1 ASP A 266     -23.665 -10.944  -3.623  1.00129.74           O  
ANISOU  952  OD1 ASP A 266    12650  19713  16934  -2181   -365  -1968       O  
ATOM    953  OD2 ASP A 266     -24.192 -10.932  -1.493  1.00135.45           O1-
ANISOU  953  OD2 ASP A 266    13383  20043  18040  -2035    114  -1770       O1-
ATOM    954  N   LEU A 267     -22.690  -5.905  -3.792  1.00 98.75           N  
ANISOU  954  N   LEU A 267     8856  15946  12718   -610   -471   -969       N  
ATOM    955  CA  LEU A 267     -22.817  -4.461  -3.840  1.00 93.04           C  
ANISOU  955  CA  LEU A 267     8071  15298  11982   -184   -466   -660       C  
ATOM    956  C   LEU A 267     -22.930  -4.000  -5.293  1.00 91.69           C  
ANISOU  956  C   LEU A 267     7712  15549  11576   -117   -783   -560       C  
ATOM    957  O   LEU A 267     -22.429  -4.668  -6.201  1.00 97.14           O  
ANISOU  957  O   LEU A 267     8501  16352  12057   -365   -975   -757       O  
ATOM    958  CB  LEU A 267     -21.612  -3.804  -3.175  1.00 91.04           C  
ANISOU  958  CB  LEU A 267     8295  14585  11710     40   -281   -609       C  
ATOM    959  CG  LEU A 267     -21.646  -3.744  -1.646  1.00102.10           C  
ANISOU  959  CG  LEU A 267     9858  15622  13315    123     41   -594       C  
ATOM    960  CD1 LEU A 267     -20.461  -2.956  -1.104  1.00 92.00           C  
ANISOU  960  CD1 LEU A 267     9025  13951  11979    335    172   -541       C  
ATOM    961  CD2 LEU A 267     -22.959  -3.153  -1.154  1.00 97.56           C  
ANISOU  961  CD2 LEU A 267     8916  15222  12929    327    169   -393       C  
ATOM    962  N   PRO A 268     -23.591  -2.869  -5.540  1.00100.38           N  
ANISOU  962  N   PRO A 268     8551  16890  12698    228   -829   -246       N  
ATOM    963  CA  PRO A 268     -23.703  -2.373  -6.918  1.00 96.51           C  
ANISOU  963  CA  PRO A 268     7887  16822  11959    327  -1133    -99       C  
ATOM    964  C   PRO A 268     -22.336  -2.042  -7.499  1.00 85.53           C  
ANISOU  964  C   PRO A 268     6943  15218  10337    391  -1173   -125       C  
ATOM    965  O   PRO A 268     -21.410  -1.654  -6.782  1.00 96.52           O  
ANISOU  965  O   PRO A 268     8723  16150  11802    519   -953   -121       O  
ATOM    966  CB  PRO A 268     -24.571  -1.117  -6.778  1.00 97.42           C  
ANISOU  966  CB  PRO A 268     7703  17108  12205    769  -1078    293       C  
ATOM    967  CG  PRO A 268     -25.299  -1.291  -5.485  1.00 87.59           C  
ANISOU  967  CG  PRO A 268     6311  15689  11279    784   -802    286       C  
ATOM    968  CD  PRO A 268     -24.378  -2.064  -4.591  1.00102.36           C  
ANISOU  968  CD  PRO A 268     8622  17070  13201    541   -598     -5       C  
ATOM    969  N   ILE A 269     -22.216  -2.216  -8.819  1.00 88.78           N  
ANISOU  969  N   ILE A 269     7286  15992  10453    282  -1460   -155       N  
ATOM    970  CA  ILE A 269     -20.922  -2.055  -9.479  1.00 99.79           C  
ANISOU  970  CA  ILE A 269     9083  17224  11609    295  -1493   -203       C  
ATOM    971  C   ILE A 269     -20.378  -0.645  -9.284  1.00 94.09           C  
ANISOU  971  C   ILE A 269     8568  16257  10927    716  -1348    116       C  
ATOM    972  O   ILE A 269     -19.159  -0.449  -9.202  1.00 95.91           O  
ANISOU  972  O   ILE A 269     9199  16140  11105    740  -1233     67       O  
ATOM    973  CB  ILE A 269     -21.027  -2.432 -10.974  1.00 99.69           C  
ANISOU  973  CB  ILE A 269     8939  17701  11239    122  -1822   -273       C  
ATOM    974  CG1 ILE A 269     -19.661  -2.862 -11.514  1.00104.73           C  
ANISOU  974  CG1 ILE A 269    10012  18125  11654    -28  -1806   -484       C  
ATOM    975  CG2 ILE A 269     -21.594  -1.287 -11.807  1.00 96.74           C  
ANISOU  975  CG2 ILE A 269     8312  17734  10712    462  -2002    117       C  
ATOM    976  CD1 ILE A 269     -19.426  -4.356 -11.450  1.00109.92           C  
ANISOU  976  CD1 ILE A 269    10781  18686  12299   -468  -1798   -914       C  
ATOM    977  N   GLU A 270     -21.260   0.356  -9.206  1.00 99.34           N  
ANISOU  977  N   GLU A 270     8961  17085  11698   1052  -1334    448       N  
ATOM    978  CA  GLU A 270     -20.809   1.715  -8.925  1.00101.16           C  
ANISOU  978  CA  GLU A 270     9410  17016  12010   1450  -1148    743       C  
ATOM    979  C   GLU A 270     -20.185   1.808  -7.539  1.00 91.58           C  
ANISOU  979  C   GLU A 270     8530  15229  11036   1458   -828    623       C  
ATOM    980  O   GLU A 270     -19.163   2.479  -7.353  1.00 79.93           O  
ANISOU  980  O   GLU A 270     7424  13393   9553   1578   -691    674       O  
ATOM    981  CB  GLU A 270     -21.967   2.700  -9.071  1.00107.80           C  
ANISOU  981  CB  GLU A 270     9880  18131  12950   1826  -1165   1126       C  
ATOM    982  CG  GLU A 270     -21.758   3.690 -10.202  1.00108.71           C  
ANISOU  982  CG  GLU A 270    10014  18443  12848   2114  -1296   1458       C  
ATOM    983  CD  GLU A 270     -22.844   4.742 -10.276  1.00133.84           C  
ANISOU  983  CD  GLU A 270    12855  21840  16159   2552  -1274   1885       C  
ATOM    984  OE1 GLU A 270     -23.653   4.830  -9.330  1.00120.15           O  
ANISOU  984  OE1 GLU A 270    10915  20024  14714   2665  -1099   1921       O  
ATOM    985  OE2 GLU A 270     -22.882   5.486 -11.279  1.00135.35           O1-
ANISOU  985  OE2 GLU A 270    12984  22282  16162   2803  -1413   2204       O1-
ATOM    986  N   ASP A 271     -20.785   1.136  -6.554  1.00 98.50           N  
ANISOU  986  N   ASP A 271     9279  16033  12115   1316   -710    464       N  
ATOM    987  CA  ASP A 271     -20.242   1.183  -5.203  1.00 84.88           C  
ANISOU  987  CA  ASP A 271     7869  13805  10577   1319   -418    352       C  
ATOM    988  C   ASP A 271     -18.963   0.366  -5.097  1.00 78.93           C  
ANISOU  988  C   ASP A 271     7481  12791   9718   1030   -420     71       C  
ATOM    989  O   ASP A 271     -18.045   0.751  -4.366  1.00 76.10           O  
ANISOU  989  O   ASP A 271     7475  12029   9411   1086   -245     43       O  
ATOM    990  CB  ASP A 271     -21.279   0.683  -4.197  1.00 96.68           C  
ANISOU  990  CB  ASP A 271     9120  15317  12297   1259   -273    288       C  
ATOM    991  CG  ASP A 271     -22.269   1.759  -3.797  1.00114.19           C  
ANISOU  991  CG  ASP A 271    11110  17580  14697   1641   -116    583       C  
ATOM    992  OD1 ASP A 271     -22.248   2.846  -4.415  1.00104.40           O  
ANISOU  992  OD1 ASP A 271     9866  16396  13406   1951   -152    850       O  
ATOM    993  OD2 ASP A 271     -23.068   1.520  -2.867  1.00105.40           O1-
ANISOU  993  OD2 ASP A 271     9827  16434  13785   1645     67    561       O1-
ATOM    994  N   GLN A 272     -18.877  -0.747  -5.830  1.00 75.64           N  
ANISOU  994  N   GLN A 272     6983  12604   9154    724   -614   -137       N  
ATOM    995  CA  GLN A 272     -17.630  -1.503  -5.884  1.00 77.40           C  
ANISOU  995  CA  GLN A 272     7541  12595   9274    494   -608   -375       C  
ATOM    996  C   GLN A 272     -16.494  -0.638  -6.413  1.00 78.12           C  
ANISOU  996  C   GLN A 272     7912  12543   9225    656   -611   -251       C  
ATOM    997  O   GLN A 272     -15.349  -0.753  -5.959  1.00 74.04           O  
ANISOU  997  O   GLN A 272     7715  11696   8723    596   -501   -352       O  
ATOM    998  CB  GLN A 272     -17.802  -2.747  -6.754  1.00 80.11           C  
ANISOU  998  CB  GLN A 272     7752  13221   9464    165   -802   -613       C  
ATOM    999  CG  GLN A 272     -18.824  -3.741  -6.234  1.00 81.90           C  
ANISOU  999  CG  GLN A 272     7723  13551   9844    -69   -784   -772       C  
ATOM   1000  CD  GLN A 272     -18.908  -4.984  -7.095  1.00 87.56           C  
ANISOU 1000  CD  GLN A 272     8366  14492  10411   -436   -958  -1049       C  
ATOM   1001  NE2 GLN A 272     -19.953  -5.779  -6.887  1.00 87.83           N  
ANISOU 1001  NE2 GLN A 272     8112  14699  10562   -669   -984  -1173       N  
ATOM   1002  OE1 GLN A 272     -18.047  -5.228  -7.939  1.00 94.49           O  
ANISOU 1002  OE1 GLN A 272     9450  15380  11073   -517  -1049  -1159       O  
ATOM   1003  N   ILE A 273     -16.793   0.238  -7.374  1.00 76.02           N  
ANISOU 1003  N   ILE A 273     7516  12535   8832    863   -735    -11       N  
ATOM   1004  CA  ILE A 273     -15.779   1.145  -7.898  1.00 80.23           C  
ANISOU 1004  CA  ILE A 273     8306  12927   9249   1024   -711    145       C  
ATOM   1005  C   ILE A 273     -15.404   2.182  -6.847  1.00 78.04           C  
ANISOU 1005  C   ILE A 273     8249  12228   9175   1237   -470    277       C  
ATOM   1006  O   ILE A 273     -14.221   2.401  -6.566  1.00 75.67           O  
ANISOU 1006  O   ILE A 273     8262  11613   8875   1197   -369    223       O  
ATOM   1007  CB  ILE A 273     -16.271   1.810  -9.196  1.00 81.51           C  
ANISOU 1007  CB  ILE A 273     8273  13486   9212   1206   -896    403       C  
ATOM   1008  CG1 ILE A 273     -16.402   0.772 -10.312  1.00 80.83           C  
ANISOU 1008  CG1 ILE A 273     8047  13808   8856    946  -1145    223       C  
ATOM   1009  CG2 ILE A 273     -15.333   2.933  -9.611  1.00 77.64           C  
ANISOU 1009  CG2 ILE A 273     8047  12801   8652   1414   -814    628       C  
ATOM   1010  CD1 ILE A 273     -17.161   1.273 -11.522  1.00 76.82           C  
ANISOU 1010  CD1 ILE A 273     7269  13796   8121   1099  -1374    469       C  
ATOM   1011  N   SER A 274     -16.409   2.834  -6.254  1.00 70.62           N  
ANISOU 1011  N   SER A 274     7143  11281   8408   1458   -367    442       N  
ATOM   1012  CA  SER A 274     -16.156   3.841  -5.225  1.00 77.23           C  
ANISOU 1012  CA  SER A 274     8210  11705   9429   1658   -114    539       C  
ATOM   1013  C   SER A 274     -15.317   3.277  -4.083  1.00 80.57           C  
ANISOU 1013  C   SER A 274     8914  11772   9927   1447     20    281       C  
ATOM   1014  O   SER A 274     -14.325   3.888  -3.667  1.00 76.94           O  
ANISOU 1014  O   SER A 274     8766  10979   9486   1468    137    278       O  
ATOM   1015  CB  SER A 274     -17.483   4.391  -4.697  1.00 92.96           C  
ANISOU 1015  CB  SER A 274     9953  13764  11603   1911      5    712       C  
ATOM   1016  OG  SER A 274     -18.245   4.979  -5.736  1.00 96.52           O  
ANISOU 1016  OG  SER A 274    10124  14562  11989   2146   -126    998       O  
ATOM   1017  N   LEU A 275     -15.712   2.116  -3.554  1.00 74.72           N  
ANISOU 1017  N   LEU A 275     8058  11103   9227   1237      6     74       N  
ATOM   1018  CA  LEU A 275     -14.954   1.492  -2.472  1.00 75.02           C  
ANISOU 1018  CA  LEU A 275     8348  10840   9318   1051    122   -141       C  
ATOM   1019  C   LEU A 275     -13.514   1.218  -2.895  1.00 73.68           C  
ANISOU 1019  C   LEU A 275     8425  10551   9020    900     47   -241       C  
ATOM   1020  O   LEU A 275     -12.566   1.636  -2.221  1.00 76.77           O  
ANISOU 1020  O   LEU A 275     9091  10640   9438    898    150   -267       O  
ATOM   1021  CB  LEU A 275     -15.639   0.198  -2.015  1.00 71.51           C  
ANISOU 1021  CB  LEU A 275     7727  10512   8932    844    117   -319       C  
ATOM   1022  CG  LEU A 275     -17.072   0.225  -1.466  1.00 80.16           C  
ANISOU 1022  CG  LEU A 275     8539  11739  10180    938    215   -250       C  
ATOM   1023  CD1 LEU A 275     -17.260  -0.837  -0.395  1.00 81.77           C  
ANISOU 1023  CD1 LEU A 275     8770  11820  10478    735    340   -433       C  
ATOM   1024  CD2 LEU A 275     -17.423   1.586  -0.899  1.00 76.29           C  
ANISOU 1024  CD2 LEU A 275     8108  11082   9797   1258    401    -50       C  
ATOM   1025  N   LEU A 276     -13.333   0.509  -4.013  1.00 72.04           N  
ANISOU 1025  N   LEU A 276     8115  10594   8665    765   -128   -305       N  
ATOM   1026  CA  LEU A 276     -11.986   0.208  -4.490  1.00 67.99           C  
ANISOU 1026  CA  LEU A 276     7810   9990   8033    641   -175   -391       C  
ATOM   1027  C   LEU A 276     -11.215   1.472  -4.847  1.00 83.01           C  
ANISOU 1027  C   LEU A 276     9880  11760   9898    803   -136   -204       C  
ATOM   1028  O   LEU A 276      -9.990   1.519  -4.681  1.00 89.36           O  
ANISOU 1028  O   LEU A 276    10901  12362  10691    726    -93   -254       O  
ATOM   1029  CB  LEU A 276     -12.055  -0.729  -5.695  1.00 65.76           C  
ANISOU 1029  CB  LEU A 276     7394  10012   7579    484   -343   -500       C  
ATOM   1030  CG  LEU A 276     -12.162  -2.223  -5.389  1.00 66.32           C  
ANISOU 1030  CG  LEU A 276     7433  10088   7679    231   -349   -761       C  
ATOM   1031  CD1 LEU A 276     -12.435  -2.998  -6.661  1.00 72.84           C  
ANISOU 1031  CD1 LEU A 276     8123  11233   8320     77   -513   -879       C  
ATOM   1032  CD2 LEU A 276     -10.896  -2.727  -4.716  1.00 70.08           C  
ANISOU 1032  CD2 LEU A 276     8170  10254   8202    135   -241   -880       C  
ATOM   1033  N   LYS A 277     -11.907   2.501  -5.347  1.00 80.12           N  
ANISOU 1033  N   LYS A 277     9408  11508   9529   1028   -144     27       N  
ATOM   1034  CA  LYS A 277     -11.244   3.766  -5.649  1.00 67.31           C  
ANISOU 1034  CA  LYS A 277     7963   9713   7900   1186    -70    228       C  
ATOM   1035  C   LYS A 277     -10.670   4.410  -4.393  1.00 76.55           C  
ANISOU 1035  C   LYS A 277     9387  10469   9229   1198    116    192       C  
ATOM   1036  O   LYS A 277      -9.591   5.013  -4.434  1.00 78.70           O  
ANISOU 1036  O   LYS A 277     9875  10530   9498   1168    172    228       O  
ATOM   1037  CB  LYS A 277     -12.221   4.721  -6.334  1.00 79.18           C  
ANISOU 1037  CB  LYS A 277     9299  11398   9390   1462    -89    512       C  
ATOM   1038  CG  LYS A 277     -11.568   5.728  -7.261  1.00 78.61           C  
ANISOU 1038  CG  LYS A 277     9356  11289   9224   1595    -77    747       C  
ATOM   1039  CD  LYS A 277     -12.563   6.792  -7.693  1.00 96.66           C  
ANISOU 1039  CD  LYS A 277    11504  13681  11541   1923    -50   1072       C  
ATOM   1040  CE  LYS A 277     -11.915   7.821  -8.602  1.00 93.15           C  
ANISOU 1040  CE  LYS A 277    11215  13169  11010   2066     -7   1338       C  
ATOM   1041  NZ  LYS A 277     -11.749   9.138  -7.933  1.00112.90           N1+
ANISOU 1041  NZ  LYS A 277    13942  15233  13721   2255    242   1499       N1+
ATOM   1042  N   GLY A 278     -11.370   4.286  -3.267  1.00 76.56           N  
ANISOU 1042  N   GLY A 278     9368  10361   9361   1223    217    114       N  
ATOM   1043  CA  GLY A 278     -10.971   4.971  -2.052  1.00 74.94           C  
ANISOU 1043  CA  GLY A 278     9414   9787   9274   1243    398     73       C  
ATOM   1044  C   GLY A 278     -10.039   4.176  -1.162  1.00 80.49           C  
ANISOU 1044  C   GLY A 278    10281  10340   9962   1004    396   -152       C  
ATOM   1045  O   GLY A 278      -9.358   4.744  -0.304  1.00 88.01           O  
ANISOU 1045  O   GLY A 278    11473  11011  10954    964    496   -202       O  
ATOM   1046  N   ALA A 279      -9.989   2.861  -1.362  1.00 75.03           N  
ANISOU 1046  N   ALA A 279     9466   9834   9209    841    281   -287       N  
ATOM   1047  CA  ALA A 279      -9.186   1.971  -0.536  1.00 73.08           C  
ANISOU 1047  CA  ALA A 279     9343   9470   8954    648    280   -466       C  
ATOM   1048  C   ALA A 279      -7.966   1.432  -1.267  1.00 75.97           C  
ANISOU 1048  C   ALA A 279     9748   9885   9232    509    174   -513       C  
ATOM   1049  O   ALA A 279      -7.228   0.618  -0.698  1.00 70.52           O  
ANISOU 1049  O   ALA A 279     9135   9121   8538    371    165   -634       O  
ATOM   1050  CB  ALA A 279     -10.043   0.809  -0.025  1.00 68.40           C  
ANISOU 1050  CB  ALA A 279     8610   8984   8395    573    290   -582       C  
ATOM   1051  N   ALA A 280      -7.743   1.858  -2.512  1.00 78.46           N  
ANISOU 1051  N   ALA A 280    10008  10330   9471    563    107   -402       N  
ATOM   1052  CA  ALA A 280      -6.651   1.331  -3.325  1.00 80.40           C  
ANISOU 1052  CA  ALA A 280    10274  10650   9624    451     37   -440       C  
ATOM   1053  C   ALA A 280      -5.302   1.518  -2.644  1.00 81.80           C  
ANISOU 1053  C   ALA A 280    10627  10606   9845    353     78   -474       C  
ATOM   1054  O   ALA A 280      -4.557   0.555  -2.426  1.00 65.22           O  
ANISOU 1054  O   ALA A 280     8539   8505   7738    233     54   -585       O  
ATOM   1055  CB  ALA A 280      -6.652   2.025  -4.687  1.00 80.22           C  
ANISOU 1055  CB  ALA A 280    10199  10785   9495    551     -7   -276       C  
ATOM   1056  N   PHE A 281      -4.971   2.766  -2.310  1.00 82.37           N  
ANISOU 1056  N   PHE A 281    10832  10493   9972    401    144   -374       N  
ATOM   1057  CA  PHE A 281      -3.683   3.066  -1.696  1.00 81.86           C  
ANISOU 1057  CA  PHE A 281    10912  10245   9944    275    162   -406       C  
ATOM   1058  C   PHE A 281      -3.539   2.386  -0.340  1.00 91.44           C  
ANISOU 1058  C   PHE A 281    12187  11370  11185    180    157   -550       C  
ATOM   1059  O   PHE A 281      -2.476   1.839  -0.018  1.00 66.19           O  
ANISOU 1059  O   PHE A 281     9007   8163   7981     59    110   -605       O  
ATOM   1060  CB  PHE A 281      -3.525   4.581  -1.568  1.00 75.50           C  
ANISOU 1060  CB  PHE A 281    10255   9232   9200    321    251   -294       C  
ATOM   1061  CG  PHE A 281      -2.343   5.005  -0.749  1.00 91.19           C  
ANISOU 1061  CG  PHE A 281    12391  11024  11232    152    261   -354       C  
ATOM   1062  CD1 PHE A 281      -1.083   5.085  -1.317  1.00 64.75           C  
ANISOU 1062  CD1 PHE A 281     9022   7697   7882     32    229   -308       C  
ATOM   1063  CD2 PHE A 281      -2.493   5.335   0.588  1.00 85.85           C  
ANISOU 1063  CD2 PHE A 281    11868  10164  10588    103    304   -459       C  
ATOM   1064  CE1 PHE A 281       0.006   5.481  -0.566  1.00 68.03           C  
ANISOU 1064  CE1 PHE A 281     9533   7971   8344   -149    216   -362       C  
ATOM   1065  CE2 PHE A 281      -1.410   5.732   1.344  1.00 73.15           C  
ANISOU 1065  CE2 PHE A 281    10389   8413   8991    -83    283   -531       C  
ATOM   1066  CZ  PHE A 281      -0.158   5.806   0.768  1.00 84.41           C  
ANISOU 1066  CZ  PHE A 281    11759   9879  10433   -217    227   -480       C  
ATOM   1067  N   GLU A 282      -4.596   2.416   0.473  1.00 77.96           N  
ANISOU 1067  N   GLU A 282    10504   9609   9506    247    217   -592       N  
ATOM   1068  CA  GLU A 282      -4.505   1.901   1.834  1.00 66.57           C  
ANISOU 1068  CA  GLU A 282     9155   8074   8062    169    233   -705       C  
ATOM   1069  C   GLU A 282      -4.295   0.393   1.862  1.00 77.22           C  
ANISOU 1069  C   GLU A 282    10406   9546   9388     97    174   -779       C  
ATOM   1070  O   GLU A 282      -3.471  -0.107   2.637  1.00 74.13           O  
ANISOU 1070  O   GLU A 282    10083   9107   8978      6    142   -824       O  
ATOM   1071  CB  GLU A 282      -5.765   2.286   2.602  1.00 80.21           C  
ANISOU 1071  CB  GLU A 282    10927   9728   9822    278    349   -720       C  
ATOM   1072  CG  GLU A 282      -6.034   3.766   2.517  1.00 89.39           C  
ANISOU 1072  CG  GLU A 282    12200  10734  11030    385    446   -639       C  
ATOM   1073  CD  GLU A 282      -7.193   4.211   3.365  1.00 90.93           C  
ANISOU 1073  CD  GLU A 282    12457  10826  11265    514    602   -654       C  
ATOM   1074  OE1 GLU A 282      -7.783   3.368   4.075  1.00 92.08           O  
ANISOU 1074  OE1 GLU A 282    12554  11035  11396    503    633   -729       O  
ATOM   1075  OE2 GLU A 282      -7.524   5.410   3.298  1.00 82.49           O1-
ANISOU 1075  OE2 GLU A 282    11485   9603  10254    640    718   -581       O1-
ATOM   1076  N   LEU A 283      -5.025  -0.352   1.029  1.00 75.55           N  
ANISOU 1076  N   LEU A 283    10036   9492   9176    133    161   -789       N  
ATOM   1077  CA  LEU A 283      -4.833  -1.797   0.996  1.00 74.66           C  
ANISOU 1077  CA  LEU A 283     9860   9448   9060     55    138   -873       C  
ATOM   1078  C   LEU A 283      -3.471  -2.173   0.430  1.00 77.34           C  
ANISOU 1078  C   LEU A 283    10202   9809   9377     -3     85   -866       C  
ATOM   1079  O   LEU A 283      -2.941  -3.242   0.756  1.00 91.34           O  
ANISOU 1079  O   LEU A 283    11978  11564  11165    -51     89   -914       O  
ATOM   1080  CB  LEU A 283      -5.951  -2.470   0.200  1.00 81.24           C  
ANISOU 1080  CB  LEU A 283    10534  10442   9894     65    135   -918       C  
ATOM   1081  CG  LEU A 283      -7.167  -2.900   1.028  1.00 80.89           C  
ANISOU 1081  CG  LEU A 283    10442  10384   9907     66    210   -963       C  
ATOM   1082  CD1 LEU A 283      -7.791  -1.723   1.756  1.00 85.97           C  
ANISOU 1082  CD1 LEU A 283    11103  10984  10579    188    273   -884       C  
ATOM   1083  CD2 LEU A 283      -8.198  -3.608   0.164  1.00 94.06           C  
ANISOU 1083  CD2 LEU A 283    11934  12220  11585      2    188  -1042       C  
ATOM   1084  N   CYS A 284      -2.888  -1.315  -0.409  1.00 59.73           N  
ANISOU 1084  N   CYS A 284     7965   7609   7119     16     57   -788       N  
ATOM   1085  CA  CYS A 284      -1.539  -1.567  -0.902  1.00 76.85           C  
ANISOU 1085  CA  CYS A 284    10117   9802   9278    -34     33   -763       C  
ATOM   1086  C   CYS A 284      -0.516  -1.406   0.214  1.00 61.11           C  
ANISOU 1086  C   CYS A 284     8198   7697   7323   -103      7   -747       C  
ATOM   1087  O   CYS A 284       0.381  -2.242   0.376  1.00 59.03           O  
ANISOU 1087  O   CYS A 284     7894   7454   7078   -133     -8   -752       O  
ATOM   1088  CB  CYS A 284      -1.224  -0.623  -2.062  1.00 90.97           C  
ANISOU 1088  CB  CYS A 284    11884  11654  11027     -4     33   -662       C  
ATOM   1089  SG  CYS A 284      -1.819  -1.191  -3.666  1.00102.01           S  
ANISOU 1089  SG  CYS A 284    13173  13272  12312     47     28   -683       S  
ATOM   1090  N   GLN A 285      -0.633  -0.325   0.991  1.00 56.64           N  
ANISOU 1090  N   GLN A 285     7742   7018   6763   -125      4   -726       N  
ATOM   1091  CA  GLN A 285       0.249  -0.128   2.136  1.00 60.75           C  
ANISOU 1091  CA  GLN A 285     8342   7459   7281   -222    -47   -736       C  
ATOM   1092  C   GLN A 285       0.121  -1.270   3.134  1.00 73.85           C  
ANISOU 1092  C   GLN A 285    10014   9129   8916   -219    -60   -784       C  
ATOM   1093  O   GLN A 285       1.121  -1.722   3.703  1.00 59.27           O  
ANISOU 1093  O   GLN A 285     8149   7312   7060   -271   -128   -757       O  
ATOM   1094  CB  GLN A 285      -0.063   1.208   2.812  1.00 74.49           C  
ANISOU 1094  CB  GLN A 285    10241   9051   9011   -258    -22   -750       C  
ATOM   1095  CG  GLN A 285       0.220   2.416   1.947  1.00 78.09           C  
ANISOU 1095  CG  GLN A 285    10713   9447   9510   -272     11   -674       C  
ATOM   1096  CD  GLN A 285       1.534   2.297   1.209  1.00 82.48           C  
ANISOU 1096  CD  GLN A 285    11155  10092  10094   -355    -40   -606       C  
ATOM   1097  NE2 GLN A 285       1.485   2.448  -0.103  1.00 88.64           N  
ANISOU 1097  NE2 GLN A 285    11855  10942  10883   -286      8   -520       N  
ATOM   1098  OE1 GLN A 285       2.579   2.053   1.811  1.00 76.30           O  
ANISOU 1098  OE1 GLN A 285    10339   9335   9316   -473   -118   -618       O  
ATOM   1099  N   LEU A 286      -1.107  -1.734   3.372  1.00 62.95           N  
ANISOU 1099  N   LEU A 286     8653   7732   7530   -154      8   -833       N  
ATOM   1100  CA  LEU A 286      -1.318  -2.828   4.314  1.00 70.63           C  
ANISOU 1100  CA  LEU A 286     9657   8693   8487   -150     29   -859       C  
ATOM   1101  C   LEU A 286      -0.609  -4.095   3.854  1.00 71.37           C  
ANISOU 1101  C   LEU A 286     9651   8843   8624   -138     21   -836       C  
ATOM   1102  O   LEU A 286       0.043  -4.780   4.651  1.00 72.31           O  
ANISOU 1102  O   LEU A 286     9793   8952   8731   -139     -3   -791       O  
ATOM   1103  CB  LEU A 286      -2.815  -3.077   4.493  1.00 62.21           C  
ANISOU 1103  CB  LEU A 286     8597   7605   7435    -99    130   -910       C  
ATOM   1104  CG  LEU A 286      -3.524  -1.950   5.242  1.00 82.91           C  
ANISOU 1104  CG  LEU A 286    11340  10144  10020    -76    183   -926       C  
ATOM   1105  CD1 LEU A 286      -5.030  -2.176   5.308  1.00 65.91           C  
ANISOU 1105  CD1 LEU A 286     9136   8001   7908     -7    300   -954       C  
ATOM   1106  CD2 LEU A 286      -2.921  -1.784   6.622  1.00 64.41           C  
ANISOU 1106  CD2 LEU A 286     9162   7733   7580   -136    157   -936       C  
ATOM   1107  N   ARG A 287      -0.725  -4.424   2.565  1.00 58.34           N  
ANISOU 1107  N   ARG A 287     7899   7254   7012   -114     51   -861       N  
ATOM   1108  CA  ARG A 287      -0.038  -5.602   2.044  1.00 65.79           C  
ANISOU 1108  CA  ARG A 287     8775   8220   8001    -92     84   -860       C  
ATOM   1109  C   ARG A 287       1.470  -5.395   2.026  1.00 63.65           C  
ANISOU 1109  C   ARG A 287     8451   7988   7744    -93     24   -766       C  
ATOM   1110  O   ARG A 287       2.235  -6.333   2.283  1.00 64.31           O  
ANISOU 1110  O   ARG A 287     8497   8065   7873    -47     44   -716       O  
ATOM   1111  CB  ARG A 287      -0.559  -5.940   0.648  1.00 66.92           C  
ANISOU 1111  CB  ARG A 287     8850   8433   8144    -86    134   -940       C  
ATOM   1112  CG  ARG A 287      -1.962  -6.522   0.642  1.00 56.25           C  
ANISOU 1112  CG  ARG A 287     7500   7073   6802   -111    188  -1041       C  
ATOM   1113  CD  ARG A 287      -2.320  -7.104  -0.715  1.00 54.57           C  
ANISOU 1113  CD  ARG A 287     7221   6951   6563   -139    219  -1147       C  
ATOM   1114  NE  ARG A 287      -3.403  -8.075  -0.616  1.00 57.84           N  
ANISOU 1114  NE  ARG A 287     7626   7335   7017   -207    281  -1264       N  
ATOM   1115  CZ  ARG A 287      -3.907  -8.746  -1.644  1.00 72.71           C  
ANISOU 1115  CZ  ARG A 287     9463   9292   8870   -281    304  -1401       C  
ATOM   1116  NH1 ARG A 287      -3.459  -8.561  -2.875  1.00 65.19           N1+
ANISOU 1116  NH1 ARG A 287     8487   8463   7822   -273    275  -1436       N1+
ATOM   1117  NH2 ARG A 287      -4.887  -9.620  -1.431  1.00 54.27           N  
ANISOU 1117  NH2 ARG A 287     7113   6914   6592   -381    364  -1512       N  
ATOM   1118  N   PHE A 288       1.915  -4.173   1.718  1.00 59.72           N  
ANISOU 1118  N   PHE A 288     7939   7529   7225   -140    -36   -726       N  
ATOM   1119  CA  PHE A 288       3.345  -3.875   1.719  1.00 59.65           C  
ANISOU 1119  CA  PHE A 288     7846   7575   7244   -176    -96   -634       C  
ATOM   1120  C   PHE A 288       3.949  -4.071   3.104  1.00 66.49           C  
ANISOU 1120  C   PHE A 288     8729   8440   8093   -208   -189   -579       C  
ATOM   1121  O   PHE A 288       5.087  -4.537   3.231  1.00 61.27           O  
ANISOU 1121  O   PHE A 288     7948   7857   7475   -189   -229   -486       O  
ATOM   1122  CB  PHE A 288       3.581  -2.444   1.236  1.00 61.94           C  
ANISOU 1122  CB  PHE A 288     8140   7869   7524   -256   -126   -605       C  
ATOM   1123  CG  PHE A 288       3.594  -2.296  -0.259  1.00 80.62           C  
ANISOU 1123  CG  PHE A 288    10441  10297   9894   -216    -49   -590       C  
ATOM   1124  CD1 PHE A 288       3.989  -3.344  -1.074  1.00 73.33           C  
ANISOU 1124  CD1 PHE A 288     9429   9447   8987   -144     25   -596       C  
ATOM   1125  CD2 PHE A 288       3.210  -1.104  -0.850  1.00 81.27           C  
ANISOU 1125  CD2 PHE A 288    10571  10357   9951   -240    -34   -561       C  
ATOM   1126  CE1 PHE A 288       4.003  -3.204  -2.450  1.00 89.50           C  
ANISOU 1126  CE1 PHE A 288    11442  11573  10993   -114    102   -592       C  
ATOM   1127  CE2 PHE A 288       3.220  -0.957  -2.224  1.00 86.29           C  
ANISOU 1127  CE2 PHE A 288    11159  11075  10552   -196     33   -522       C  
ATOM   1128  CZ  PHE A 288       3.618  -2.008  -3.024  1.00 70.38           C  
ANISOU 1128  CZ  PHE A 288     9060   9161   8521   -140     95   -545       C  
ATOM   1129  N   ASN A 289       3.209  -3.696   4.150  1.00 62.26           N  
ANISOU 1129  N   ASN A 289     8334   7840   7482   -248   -222   -625       N  
ATOM   1130  CA  ASN A 289       3.724  -3.798   5.512  1.00 61.02           C  
ANISOU 1130  CA  ASN A 289     8224   7710   7252   -290   -325   -578       C  
ATOM   1131  C   ASN A 289       4.115  -5.227   5.873  1.00 61.70           C  
ANISOU 1131  C   ASN A 289     8245   7831   7366   -179   -305   -487       C  
ATOM   1132  O   ASN A 289       5.065  -5.434   6.636  1.00 59.20           O  
ANISOU 1132  O   ASN A 289     7870   7611   7012   -184   -417   -380       O  
ATOM   1133  CB  ASN A 289       2.686  -3.270   6.502  1.00 65.16           C  
ANISOU 1133  CB  ASN A 289     8942   8147   7670   -328   -311   -662       C  
ATOM   1134  CG  ASN A 289       3.257  -3.073   7.892  1.00 69.61           C  
ANISOU 1134  CG  ASN A 289     9589   8761   8096   -409   -437   -636       C  
ATOM   1135  ND2 ASN A 289       4.015  -1.998   8.075  1.00 56.95           N  
ANISOU 1135  ND2 ASN A 289     7994   7192   6453   -559   -553   -660       N  
ATOM   1136  OD1 ASN A 289       3.017  -3.877   8.793  1.00 69.11           O  
ANISOU 1136  OD1 ASN A 289     9591   8714   7956   -351   -430   -595       O  
ATOM   1137  N   THR A 290       3.402  -6.221   5.338  1.00 55.69           N  
ANISOU 1137  N   THR A 290     7493   6995   6671    -80   -165   -520       N  
ATOM   1138  CA  THR A 290       3.690  -7.613   5.663  1.00 66.87           C  
ANISOU 1138  CA  THR A 290     8885   8383   8139     36   -100   -432       C  
ATOM   1139  C   THR A 290       5.014  -8.099   5.088  1.00 60.35           C  
ANISOU 1139  C   THR A 290     7886   7634   7409    119   -104   -321       C  
ATOM   1140  O   THR A 290       5.492  -9.161   5.500  1.00 69.00           O  
ANISOU 1140  O   THR A 290     8951   8711   8554    243    -61   -201       O  
ATOM   1141  CB  THR A 290       2.555  -8.518   5.179  1.00 71.12           C  
ANISOU 1141  CB  THR A 290     9491   8790   8740     78     70   -529       C  
ATOM   1142  CG2 THR A 290       1.213  -8.019   5.698  1.00 61.32           C  
ANISOU 1142  CG2 THR A 290     8372   7499   7428      8     91   -622       C  
ATOM   1143  OG1 THR A 290       2.534  -8.538   3.745  1.00 76.89           O  
ANISOU 1143  OG1 THR A 290    10145   9530   9538     78    137   -617       O  
ATOM   1144  N   VAL A 291       5.614  -7.365   4.153  1.00 64.95           N  
ANISOU 1144  N   VAL A 291     8356   8295   8027     69   -131   -338       N  
ATOM   1145  CA  VAL A 291       6.935  -7.696   3.633  1.00 70.42           C  
ANISOU 1145  CA  VAL A 291     8857   9084   8815    144   -120   -220       C  
ATOM   1146  C   VAL A 291       7.979  -6.666   4.044  1.00 62.65           C  
ANISOU 1146  C   VAL A 291     7740   8260   7804     29   -298   -130       C  
ATOM   1147  O   VAL A 291       9.111  -6.705   3.551  1.00 69.98           O  
ANISOU 1147  O   VAL A 291     8464   9301   8823     62   -297    -26       O  
ATOM   1148  CB  VAL A 291       6.910  -7.875   2.105  1.00 67.22           C  
ANISOU 1148  CB  VAL A 291     8408   8654   8479    185     36   -300       C  
ATOM   1149  CG1 VAL A 291       5.807  -8.842   1.698  1.00 56.04           C  
ANISOU 1149  CG1 VAL A 291     7131   7089   7072    241    190   -431       C  
ATOM   1150  CG2 VAL A 291       6.733  -6.533   1.406  1.00 63.58           C  
ANISOU 1150  CG2 VAL A 291     7948   8244   7965     50    -12   -366       C  
ATOM   1151  N   PHE A 292       7.630  -5.743   4.939  1.00 66.34           N  
ANISOU 1151  N   PHE A 292     8315   8737   8154   -117   -439   -177       N  
ATOM   1152  CA  PHE A 292       8.575  -4.737   5.404  1.00 72.77           C  
ANISOU 1152  CA  PHE A 292     9029   9690   8932   -281   -616   -129       C  
ATOM   1153  C   PHE A 292       9.434  -5.286   6.537  1.00 73.52           C  
ANISOU 1153  C   PHE A 292     9013   9944   8978   -247   -771     24       C  
ATOM   1154  O   PHE A 292       8.925  -5.919   7.465  1.00 75.12           O  
ANISOU 1154  O   PHE A 292     9344  10116   9083   -171   -788     50       O  
ATOM   1155  CB  PHE A 292       7.833  -3.483   5.866  1.00 73.97           C  
ANISOU 1155  CB  PHE A 292     9378   9757   8969   -460   -679   -270       C  
ATOM   1156  CG  PHE A 292       8.738  -2.399   6.379  1.00 72.60           C  
ANISOU 1156  CG  PHE A 292     9144   9687   8753   -678   -853   -266       C  
ATOM   1157  CD1 PHE A 292       9.721  -1.856   5.566  1.00 76.19           C  
ANISOU 1157  CD1 PHE A 292     9402  10220   9326   -771   -862   -209       C  
ATOM   1158  CD2 PHE A 292       8.610  -1.924   7.673  1.00 66.03           C  
ANISOU 1158  CD2 PHE A 292     8458   8877   7756   -811   -997   -327       C  
ATOM   1159  CE1 PHE A 292      10.556  -0.859   6.035  1.00 73.99           C  
ANISOU 1159  CE1 PHE A 292     9057  10030   9026  -1016  -1021   -217       C  
ATOM   1160  CE2 PHE A 292       9.442  -0.927   8.147  1.00 78.99           C  
ANISOU 1160  CE2 PHE A 292    10055  10610   9347  -1057  -1166   -357       C  
ATOM   1161  CZ  PHE A 292      10.417  -0.394   7.327  1.00 79.43           C  
ANISOU 1161  CZ  PHE A 292     9898  10737   9546  -1170  -1182   -304       C  
ATOM   1162  N   ASN A 293      10.742  -5.043   6.452  1.00 79.70           N  
ANISOU 1162  N   ASN A 293     9542  10916   9825   -302   -883    145       N  
ATOM   1163  CA  ASN A 293      11.712  -5.449   7.466  1.00 67.56           C  
ANISOU 1163  CA  ASN A 293     7833   9600   8238   -280  -1072    322       C  
ATOM   1164  C   ASN A 293      12.154  -4.185   8.198  1.00 82.89           C  
ANISOU 1164  C   ASN A 293     9767  11678  10051   -578  -1310    255       C  
ATOM   1165  O   ASN A 293      12.899  -3.372   7.641  1.00 87.09           O  
ANISOU 1165  O   ASN A 293    10130  12284  10674   -744  -1352    244       O  
ATOM   1166  CB  ASN A 293      12.894  -6.176   6.825  1.00 70.42           C  
ANISOU 1166  CB  ASN A 293     7867  10104   8786   -113  -1019    522       C  
ATOM   1167  CG  ASN A 293      13.889  -6.719   7.845  1.00 89.10           C  
ANISOU 1167  CG  ASN A 293    10012  12727  11113    -35  -1214    756       C  
ATOM   1168  ND2 ASN A 293      14.461  -7.878   7.540  1.00 80.01           N  
ANISOU 1168  ND2 ASN A 293     8677  11611  10111    250  -1093    958       N  
ATOM   1169  OD1 ASN A 293      14.140  -6.113   8.887  1.00 91.40           O  
ANISOU 1169  OD1 ASN A 293    10304  13191  11234   -220  -1468    757       O  
ATOM   1170  N   ALA A 294      11.696  -4.015   9.443  1.00 87.51           N  
ANISOU 1170  N   ALA A 294    10549  12284  10419   -660  -1449    199       N  
ATOM   1171  CA  ALA A 294      12.008  -2.784  10.163  1.00 83.19           C  
ANISOU 1171  CA  ALA A 294    10058  11829   9723   -973  -1658     79       C  
ATOM   1172  C   ALA A 294      13.458  -2.740  10.631  1.00 88.51           C  
ANISOU 1172  C   ALA A 294    10406  12841  10384  -1088  -1916    234       C  
ATOM   1173  O   ALA A 294      14.003  -1.650  10.841  1.00 96.51           O  
ANISOU 1173  O   ALA A 294    11373  13942  11352  -1398  -2074    132       O  
ATOM   1174  CB  ALA A 294      11.065  -2.623  11.356  1.00 65.69           C  
ANISOU 1174  CB  ALA A 294     8172   9541   7246  -1024  -1706    -45       C  
ATOM   1175  N   GLU A 295      14.099  -3.899  10.799  1.00 87.70           N  
ANISOU 1175  N   GLU A 295    10067  12927  10330   -850  -1956    485       N  
ATOM   1176  CA  GLU A 295      15.501  -3.912  11.210  1.00 90.63           C  
ANISOU 1176  CA  GLU A 295    10066  13664  10705   -928  -2210    673       C  
ATOM   1177  C   GLU A 295      16.389  -3.302  10.135  1.00 98.27           C  
ANISOU 1177  C   GLU A 295    10735  14688  11914  -1061  -2168    684       C  
ATOM   1178  O   GLU A 295      17.308  -2.533  10.441  1.00 93.57           O  
ANISOU 1178  O   GLU A 295     9923  14328  11300  -1343  -2393    684       O  
ATOM   1179  CB  GLU A 295      15.945  -5.332  11.557  1.00 99.64           C  
ANISOU 1179  CB  GLU A 295    11016  14969  11874   -581  -2220    978       C  
ATOM   1180  CG  GLU A 295      15.723  -5.680  13.019  1.00103.91           C  
ANISOU 1180  CG  GLU A 295    11706  15664  12112   -560  -2426   1053       C  
ATOM   1181  CD  GLU A 295      14.320  -6.176  13.291  1.00132.47           C  
ANISOU 1181  CD  GLU A 295    15734  18975  15622   -410  -2221    955       C  
ATOM   1182  OE1 GLU A 295      13.860  -7.082  12.564  1.00125.73           O  
ANISOU 1182  OE1 GLU A 295    14918  17896  14959   -141  -1947   1019       O  
ATOM   1183  OE2 GLU A 295      13.674  -5.654  14.223  1.00169.86           O1-
ANISOU 1183  OE2 GLU A 295    20758  23697  20084   -577  -2321    802       O1-
ATOM   1184  N   THR A 296      16.130  -3.635   8.874  1.00100.23           N  
ANISOU 1184  N   THR A 296    10971  14731  12379   -880  -1878    689       N  
ATOM   1185  CA  THR A 296      16.975  -3.228   7.763  1.00 88.17           C  
ANISOU 1185  CA  THR A 296     9158  13260  11084   -947  -1782    740       C  
ATOM   1186  C   THR A 296      16.308  -2.182   6.883  1.00 89.26           C  
ANISOU 1186  C   THR A 296     9522  13128  11266  -1127  -1615    521       C  
ATOM   1187  O   THR A 296      16.887  -1.788   5.864  1.00 95.40           O  
ANISOU 1187  O   THR A 296    10113  13914  12222  -1183  -1493    558       O  
ATOM   1188  CB  THR A 296      17.355  -4.448   6.911  1.00 87.57           C  
ANISOU 1188  CB  THR A 296     8872  13191  11211   -580  -1558    941       C  
ATOM   1189  CG2 THR A 296      17.605  -5.660   7.796  1.00 82.21           C  
ANISOU 1189  CG2 THR A 296     8095  12661  10478   -309  -1649   1159       C  
ATOM   1190  OG1 THR A 296      16.289  -4.745   6.001  1.00 95.91           O  
ANISOU 1190  OG1 THR A 296    10209  13926  12306   -429  -1269    806       O  
ATOM   1191  N   GLY A 297      15.113  -1.720   7.253  1.00 87.83           N  
ANISOU 1191  N   GLY A 297     9730  12714  10928  -1201  -1593    317       N  
ATOM   1192  CA  GLY A 297      14.371  -0.743   6.478  1.00 85.14           C  
ANISOU 1192  CA  GLY A 297     9620  12110  10622  -1325  -1431    138       C  
ATOM   1193  C   GLY A 297      14.177  -1.129   5.027  1.00 82.38           C  
ANISOU 1193  C   GLY A 297     9223  11641  10436  -1124  -1159    185       C  
ATOM   1194  O   GLY A 297      14.443  -0.326   4.129  1.00 94.01           O  
ANISOU 1194  O   GLY A 297    10647  13059  12016  -1250  -1057    169       O  
ATOM   1195  N   THR A 298      13.713  -2.352   4.781  1.00 79.48           N  
ANISOU 1195  N   THR A 298     8888  11231  10082   -825  -1029    240       N  
ATOM   1196  CA  THR A 298      13.619  -2.880   3.429  1.00 71.61           C  
ANISOU 1196  CA  THR A 298     7842  10154   9213   -632   -778    273       C  
ATOM   1197  C   THR A 298      12.278  -3.563   3.212  1.00 74.98           C  
ANISOU 1197  C   THR A 298     8542  10378   9569   -451   -634    162       C  
ATOM   1198  O   THR A 298      11.789  -4.288   4.083  1.00 80.42           O  
ANISOU 1198  O   THR A 298     9339  11038  10178   -352   -686    160       O  
ATOM   1199  CB  THR A 298      14.754  -3.875   3.149  1.00 78.16           C  
ANISOU 1199  CB  THR A 298     8344  11170  10184   -441   -726    476       C  
ATOM   1200  CG2 THR A 298      14.877  -4.141   1.656  1.00 76.81           C  
ANISOU 1200  CG2 THR A 298     8114  10938  10133   -306   -454    488       C  
ATOM   1201  OG1 THR A 298      15.992  -3.340   3.635  1.00 68.40           O  
ANISOU 1201  OG1 THR A 298     6807  10178   9003   -619   -915    599       O  
ATOM   1202  N   TRP A 299      11.690  -3.324   2.041  1.00 72.89           N  
ANISOU 1202  N   TRP A 299     8380   9988   9328   -420   -455     79       N  
ATOM   1203  CA  TRP A 299      10.513  -4.056   1.586  1.00 66.32           C  
ANISOU 1203  CA  TRP A 299     7744   9005   8451   -260   -309    -24       C  
ATOM   1204  C   TRP A 299      10.991  -5.218   0.724  1.00 71.29           C  
ANISOU 1204  C   TRP A 299     8246   9664   9177    -52   -129     41       C  
ATOM   1205  O   TRP A 299      11.526  -5.010  -0.370  1.00 75.38           O  
ANISOU 1205  O   TRP A 299     8655  10233   9754    -40     -4     71       O  
ATOM   1206  CB  TRP A 299       9.571  -3.141   0.807  1.00 78.19           C  
ANISOU 1206  CB  TRP A 299     9422  10391   9896   -340   -238   -144       C  
ATOM   1207  CG  TRP A 299       8.819  -2.179   1.672  1.00 71.48           C  
ANISOU 1207  CG  TRP A 299     8759   9446   8955   -484   -355   -232       C  
ATOM   1208  CD1 TRP A 299       7.634  -2.403   2.311  1.00 71.70           C  
ANISOU 1208  CD1 TRP A 299     8982   9366   8895   -442   -363   -330       C  
ATOM   1209  CD2 TRP A 299       9.202  -0.837   1.999  1.00 74.88           C  
ANISOU 1209  CD2 TRP A 299     9208   9860   9381   -698   -448   -237       C  
ATOM   1210  CE2 TRP A 299       8.201  -0.310   2.837  1.00 66.60           C  
ANISOU 1210  CE2 TRP A 299     8392   8681   8233   -755   -498   -352       C  
ATOM   1211  CE3 TRP A 299      10.295  -0.031   1.662  1.00 71.35           C  
ANISOU 1211  CE3 TRP A 299     8607   9485   9019   -858   -473   -161       C  
ATOM   1212  NE1 TRP A 299       7.254  -1.285   3.012  1.00 64.69           N  
ANISOU 1212  NE1 TRP A 299     8239   8400   7941   -589   -445   -396       N  
ATOM   1213  CZ2 TRP A 299       8.259   0.987   3.344  1.00 68.90           C  
ANISOU 1213  CZ2 TRP A 299     8798   8886   8497   -959   -565   -411       C  
ATOM   1214  CZ3 TRP A 299      10.350   1.256   2.167  1.00 77.80           C  
ANISOU 1214  CZ3 TRP A 299     9526  10216   9818  -1090   -553   -218       C  
ATOM   1215  CH2 TRP A 299       9.339   1.752   2.998  1.00 85.83           C  
ANISOU 1215  CH2 TRP A 299    10806  11077  10727  -1134   -595   -351       C  
ATOM   1216  N   GLU A 300      10.807  -6.439   1.216  1.00 69.45           N  
ANISOU 1216  N   GLU A 300     8044   9384   8959    116    -90     65       N  
ATOM   1217  CA  GLU A 300      11.337  -7.638   0.571  1.00 70.80           C  
ANISOU 1217  CA  GLU A 300     8114   9545   9242    333    102    130       C  
ATOM   1218  C   GLU A 300      10.251  -8.241  -0.314  1.00 66.62           C  
ANISOU 1218  C   GLU A 300     7796   8847   8671    398    288    -49       C  
ATOM   1219  O   GLU A 300       9.400  -9.002   0.154  1.00 76.96           O  
ANISOU 1219  O   GLU A 300     9265  10020   9955    451    316   -120       O  
ATOM   1220  CB  GLU A 300      11.835  -8.629   1.617  1.00 70.80           C  
ANISOU 1220  CB  GLU A 300     8028   9571   9302    488     55    286       C  
ATOM   1221  CG  GLU A 300      13.068  -8.141   2.365  1.00 81.10           C  
ANISOU 1221  CG  GLU A 300     9060  11109  10644    432   -142    480       C  
ATOM   1222  CD  GLU A 300      13.241  -8.807   3.715  1.00109.25           C  
ANISOU 1222  CD  GLU A 300    12602  14732  14178    531   -282    630       C  
ATOM   1223  OE1 GLU A 300      12.649  -9.887   3.929  1.00115.02           O  
ANISOU 1223  OE1 GLU A 300    13487  15297  14916    707   -157    631       O  
ATOM   1224  OE2 GLU A 300      13.972  -8.252   4.562  1.00107.83           O1-
ANISOU 1224  OE2 GLU A 300    12251  14765  13953    420   -518    749       O1-
ATOM   1225  N   CYS A 301      10.283  -7.892  -1.597  1.00 68.85           N  
ANISOU 1225  N   CYS A 301     8074   9152   8933    377    413   -119       N  
ATOM   1226  CA  CYS A 301       9.303  -8.378  -2.568  1.00 76.77           C  
ANISOU 1226  CA  CYS A 301     9260  10051   9858    406    564   -302       C  
ATOM   1227  C   CYS A 301       9.918  -9.458  -3.456  1.00 75.04           C  
ANISOU 1227  C   CYS A 301     9001   9800   9710    578    810   -315       C  
ATOM   1228  O   CYS A 301      10.046  -9.309  -4.672  1.00 73.03           O  
ANISOU 1228  O   CYS A 301     8758   9597   9395    581    948   -381       O  
ATOM   1229  CB  CYS A 301       8.767  -7.217  -3.401  1.00 73.55           C  
ANISOU 1229  CB  CYS A 301     8915   9702   9328    269    529   -374       C  
ATOM   1230  SG  CYS A 301       8.175  -5.806  -2.439  1.00 70.69           S  
ANISOU 1230  SG  CYS A 301     8609   9340   8910     89    295   -352       S  
ATOM   1231  N   GLY A 302      10.389 -10.523  -2.823  1.00 78.65           N  
ANISOU 1231  N   GLY A 302     9430  10164  10286    735    883   -244       N  
ATOM   1232  CA  GLY A 302      10.987 -11.638  -3.576  1.00 64.23           C  
ANISOU 1232  CA  GLY A 302     7587   8261   8556    930   1152   -251       C  
ATOM   1233  C   GLY A 302      12.318 -11.281  -4.192  1.00 71.26           C  
ANISOU 1233  C   GLY A 302     8238   9317   9521   1008   1248   -107       C  
ATOM   1234  O   GLY A 302      13.264 -11.084  -3.444  1.00 84.47           O  
ANISOU 1234  O   GLY A 302     9666  11119  11310   1055   1147    115       O  
ATOM   1235  N   ARG A 303      12.378 -11.229  -5.516  1.00 74.09           N  
ANISOU 1235  N   ARG A 303     8654   9694   9803   1016   1443   -226       N  
ATOM   1236  CA  ARG A 303      13.625 -10.873  -6.231  1.00 90.81           C  
ANISOU 1236  CA  ARG A 303    10545  11970  11987   1089   1579    -86       C  
ATOM   1237  C   ARG A 303      13.895  -9.384  -6.054  1.00 78.22           C  
ANISOU 1237  C   ARG A 303     8786  10570  10365    894   1373     40       C  
ATOM   1238  O   ARG A 303      15.053  -8.987  -6.136  1.00 70.30           O  
ANISOU 1238  O   ARG A 303     7509   9719   9479    921   1410    225       O  
ATOM   1239  CB  ARG A 303      13.464 -11.205  -7.712  1.00 68.54           C  
ANISOU 1239  CB  ARG A 303     7872   9122   9049   1141   1862   -259       C  
ATOM   1240  N   LEU A 304      12.844  -8.606  -5.820  1.00 65.40           N  
ANISOU 1240  N   LEU A 304     7315   8931   8604    696   1172    -55       N  
ATOM   1241  CA  LEU A 304      13.043  -7.168  -5.709  1.00 76.04           C  
ANISOU 1241  CA  LEU A 304     8566  10400   9924    499   1006     38       C  
ATOM   1242  C   LEU A 304      13.120  -6.751  -4.246  1.00 82.44           C  
ANISOU 1242  C   LEU A 304     9296  11225  10803    395    740    128       C  
ATOM   1243  O   LEU A 304      12.418  -7.302  -3.393  1.00 83.21           O  
ANISOU 1243  O   LEU A 304     9520  11217  10878    426    642     65       O  
ATOM   1244  CB  LEU A 304      11.911  -6.414  -6.409  1.00 66.91           C  
ANISOU 1244  CB  LEU A 304     7636   9213   8574    370    973   -102       C  
ATOM   1245  CG  LEU A 304      11.839  -6.613  -7.923  1.00 68.06           C  
ANISOU 1245  CG  LEU A 304     7872   9401   8587    435   1202   -185       C  
ATOM   1246  CD1 LEU A 304      10.397  -6.704  -8.375  1.00 73.51           C  
ANISOU 1246  CD1 LEU A 304     8820  10033   9077    391   1160   -382       C  
ATOM   1247  CD2 LEU A 304      12.551  -5.486  -8.649  1.00 81.42           C  
ANISOU 1247  CD2 LEU A 304     9447  11227  10262    350   1261    -42       C  
ATOM   1248  N   SER A 305      13.979  -5.772  -3.965  1.00 78.33           N  
ANISOU 1248  N   SER A 305     8570  10838  10354    255    631    269       N  
ATOM   1249  CA  SER A 305      14.116  -5.206  -2.631  1.00 86.23           C  
ANISOU 1249  CA  SER A 305     9502  11879  11380    106    364    331       C  
ATOM   1250  C   SER A 305      14.196  -3.690  -2.731  1.00 93.50           C  
ANISOU 1250  C   SER A 305    10420  12829  12275   -153    265    339       C  
ATOM   1251  O   SER A 305      14.784  -3.154  -3.675  1.00 79.15           O  
ANISOU 1251  O   SER A 305     8496  11078  10501   -202    399    405       O  
ATOM   1252  CB  SER A 305      15.356  -5.754  -1.913  1.00 73.88           C  
ANISOU 1252  CB  SER A 305     7628  10476   9969    193    305    522       C  
ATOM   1253  OG  SER A 305      15.210  -7.134  -1.629  1.00 93.69           O  
ANISOU 1253  OG  SER A 305    10177  12911  12512    445    392    536       O  
ATOM   1254  N   TYR A 306      13.601  -3.006  -1.756  1.00 83.92           N  
ANISOU 1254  N   TYR A 306     9344  11550  10993   -317     59    271       N  
ATOM   1255  CA  TYR A 306      13.559  -1.545  -1.721  1.00 80.55           C  
ANISOU 1255  CA  TYR A 306     8972  11086  10549   -569    -23    255       C  
ATOM   1256  C   TYR A 306      14.026  -1.082  -0.344  1.00 76.40           C  
ANISOU 1256  C   TYR A 306     8366  10623  10039   -759   -271    273       C  
ATOM   1257  O   TYR A 306      13.234  -1.025   0.602  1.00 81.58           O  
ANISOU 1257  O   TYR A 306     9218  11188  10589   -794   -404    169       O  
ATOM   1258  CB  TYR A 306      12.159  -1.027  -2.039  1.00 68.73           C  
ANISOU 1258  CB  TYR A 306     7788   9406   8920   -578      9    118       C  
ATOM   1259  CG  TYR A 306      11.556  -1.627  -3.291  1.00 80.00           C  
ANISOU 1259  CG  TYR A 306     9308  10811  10278   -395    204     75       C  
ATOM   1260  CD1 TYR A 306      11.756  -1.036  -4.533  1.00 85.93           C  
ANISOU 1260  CD1 TYR A 306    10050  11588  11010   -412    358    132       C  
ATOM   1261  CD2 TYR A 306      10.788  -2.782  -3.230  1.00 67.91           C  
ANISOU 1261  CD2 TYR A 306     7883   9235   8685   -226    237    -25       C  
ATOM   1262  CE1 TYR A 306      11.207  -1.581  -5.680  1.00 63.96           C  
ANISOU 1262  CE1 TYR A 306     7365   8820   8117   -261    518     79       C  
ATOM   1263  CE2 TYR A 306      10.235  -3.334  -4.371  1.00 74.56           C  
ANISOU 1263  CE2 TYR A 306     8816  10069   9443   -100    400    -98       C  
ATOM   1264  CZ  TYR A 306      10.448  -2.729  -5.593  1.00 81.55           C  
ANISOU 1264  CZ  TYR A 306     9695  11013  10278   -118    528    -51       C  
ATOM   1265  OH  TYR A 306       9.899  -3.275  -6.731  1.00 68.15           O  
ANISOU 1265  OH  TYR A 306     8102   9342   8451     -7    672   -137       O  
ATOM   1266  N   CYS A 307      15.310  -0.752  -0.235  1.00 82.48           N  
ANISOU 1266  N   CYS A 307     8842  11566  10930   -893   -328    401       N  
ATOM   1267  CA  CYS A 307      15.902  -0.314   1.022  1.00 86.71           C  
ANISOU 1267  CA  CYS A 307     9262  12219  11465  -1111   -588    417       C  
ATOM   1268  C   CYS A 307      15.899   1.208   1.085  1.00 85.84           C  
ANISOU 1268  C   CYS A 307     9256  12003  11355  -1445   -643    335       C  
ATOM   1269  O   CYS A 307      16.321   1.875   0.135  1.00 99.81           O  
ANISOU 1269  O   CYS A 307    10949  13749  13229  -1541   -494    393       O  
ATOM   1270  CB  CYS A 307      17.328  -0.850   1.165  1.00 71.33           C  
ANISOU 1270  CB  CYS A 307     6889  10556   9659  -1081   -645    611       C  
ATOM   1271  SG  CYS A 307      18.168  -0.321   2.675  1.00 99.50           S  
ANISOU 1271  SG  CYS A 307    10255  14353  13197  -1381  -1011    641       S  
ATOM   1272  N   LEU A 308      15.421   1.750   2.205  1.00 92.59           N  
ANISOU 1272  N   LEU A 308    10308  12780  12090  -1618   -831    201       N  
ATOM   1273  CA  LEU A 308      15.371   3.197   2.374  1.00104.54           C  
ANISOU 1273  CA  LEU A 308    11972  14142  13607  -1942   -866     95       C  
ATOM   1274  C   LEU A 308      16.776   3.793   2.367  1.00112.81           C  
ANISOU 1274  C   LEU A 308    12696  15365  14801  -2231   -947    187       C  
ATOM   1275  O   LEU A 308      17.761   3.129   2.699  1.00103.51           O  
ANISOU 1275  O   LEU A 308    11174  14476  13678  -2214  -1074    313       O  
ATOM   1276  CB  LEU A 308      14.657   3.548   3.679  1.00 85.50           C  
ANISOU 1276  CB  LEU A 308     9837  11627  11023  -2061  -1042    -84       C  
ATOM   1277  CG  LEU A 308      13.153   3.267   3.705  1.00 88.83           C  
ANISOU 1277  CG  LEU A 308    10598  11835  11319  -1835   -938   -192       C  
ATOM   1278  CD1 LEU A 308      12.709   2.861   5.102  1.00101.14           C  
ANISOU 1278  CD1 LEU A 308    12299  13433  12698  -1829  -1117   -291       C  
ATOM   1279  CD2 LEU A 308      12.371   4.476   3.217  1.00 95.11           C  
ANISOU 1279  CD2 LEU A 308    11673  12336  12129  -1926   -788   -288       C  
ATOM   1280  N   GLU A 309      16.906   5.010   1.857  1.00133.78           N  
ANISOU 1280  N   GLU A 309    15454  17844  17534  -2499   -863    139       N  
ATOM   1281  CA  GLU A 309      18.233   5.669   1.906  1.00141.56           C  
ANISOU 1281  CA  GLU A 309    16138  18958  18692  -2810   -885    227       C  
ATOM   1282  C   GLU A 309      18.244   6.529   3.161  1.00153.35           C  
ANISOU 1282  C   GLU A 309    17734  20371  20160  -3251  -1074     61       C  
ATOM   1283  O   GLU A 309      18.099   7.754   3.033  1.00160.27           O  
ANISOU 1283  O   GLU A 309    18417  21286  21193  -3581  -1071     98       O  
ATOM   1284  CB  GLU A 309      18.499   6.458   0.627  1.00159.33           C  
ANISOU 1284  CB  GLU A 309    18383  21072  21085  -2782   -582    345       C  
ATOM   1285  CG  GLU A 309      18.589   5.579  -0.602  1.00155.62           C  
ANISOU 1285  CG  GLU A 309    17736  20751  20642  -2412   -404    506       C  
ATOM   1286  CD  GLU A 309      19.844   4.731  -0.659  1.00164.23           C  
ANISOU 1286  CD  GLU A 309    18348  22192  21858  -2402   -481    666       C  
ATOM   1287  OE1 GLU A 309      20.902   5.278  -1.021  1.00165.82           O  
ANISOU 1287  OE1 GLU A 309    18285  22521  22199  -2725   -567    719       O  
ATOM   1288  OE2 GLU A 309      19.761   3.530  -0.331  1.00162.29           O1-
ANISOU 1288  OE2 GLU A 309    17988  22092  21584  -2077   -463    736       O1-
ATOM   1289  N   ASP A 310      18.397   5.890   4.321  1.00153.53           N  
ANISOU 1289  N   ASP A 310    18063  20285  19987  -3278  -1225   -133       N  
ATOM   1290  CA  ASP A 310      18.315   6.629   5.608  1.00169.33           C  
ANISOU 1290  CA  ASP A 310    20244  22174  21920  -3694  -1386   -344       C  
ATOM   1291  C   ASP A 310      19.122   7.915   5.478  1.00176.28           C  
ANISOU 1291  C   ASP A 310    21252  22754  22972  -3982  -1188   -381       C  
ATOM   1292  O   ASP A 310      20.322   7.851   5.135  1.00172.71           O  
ANISOU 1292  O   ASP A 310    21126  22022  22474  -4246  -1186   -587       O  
ATOM   1293  CB  ASP A 310      18.739   5.767   6.807  1.00175.47           C  
ANISOU 1293  CB  ASP A 310    20669  23339  22662  -3954  -1715   -332       C  
ATOM   1294  CG  ASP A 310      20.206   5.375   6.834  1.00182.09           C  
ANISOU 1294  CG  ASP A 310    21758  24115  23312  -4328  -1941   -603       C  
ATOM   1295  OD1 ASP A 310      20.711   4.907   5.795  1.00185.78           O  
ANISOU 1295  OD1 ASP A 310    22526  24244  23820  -4610  -1827   -783       O  
ATOM   1296  OD2 ASP A 310      20.832   5.548   7.897  1.00191.29           O1-
ANISOU 1296  OD2 ASP A 310    22837  25565  24278  -4332  -2223   -632       O1-
ATOM   1297  N   THR A 311      18.465   9.046   5.729  1.00 93.37           N  
ATOM   1298  CA  THR A 311      19.176  10.343   5.625  1.00 94.94           C  
ATOM   1299  C   THR A 311      20.286  10.360   6.683  1.00108.09           C  
ATOM   1300  O   THR A 311      20.190   9.577   7.654  1.00115.16           O  
ATOM   1301  CB  THR A 311      18.192  11.516   5.719  1.00 30.00           C  
ATOM   1302  CG2 THR A 311      17.197  11.539   4.580  1.00 30.00           C  
ATOM   1303  OG1 THR A 311      17.503  11.416   6.964  1.00 30.00           O  
ATOM   1304  N   ALA A 312      21.298  11.218   6.508  1.00102.84           N  
ATOM   1305  CA  ALA A 312      22.372  11.341   7.522  1.00104.37           C  
ATOM   1306  C   ALA A 312      21.723  11.563   8.891  1.00109.14           C  
ATOM   1307  O   ALA A 312      22.317  11.119   9.888  1.00 84.43           O  
ATOM   1308  CB  ALA A 312      23.311  12.464   7.160  1.00 88.89           C  
ATOM   1309  N   GLY A 313      20.540  12.191   8.926  1.00 96.11           N  
ATOM   1310  CA  GLY A 313      19.819  12.447  10.188  1.00 85.17           C  
ATOM   1311  C   GLY A 313      19.551  11.179  10.972  1.00100.78           C  
ATOM   1312  O   GLY A 313      19.487  11.264  12.212  1.00101.23           O  
ATOM   1313  N   GLY A 314      19.389  10.045  10.287  1.00 95.49           N  
ATOM   1314  CA  GLY A 314      19.197   8.753  10.979  1.00 87.32           C  
ATOM   1315  C   GLY A 314      17.729   8.406  11.157  1.00 87.28           C  
ATOM   1316  O   GLY A 314      16.886   9.092  10.550  1.00 81.29           O  
ATOM   1317  N   PHE A 315      17.438   7.380  11.961  1.00 91.41           N  
ATOM   1318  CA  PHE A 315      16.037   6.947  12.191  1.00 85.61           C  
ATOM   1319  C   PHE A 315      15.154   8.162  12.453  1.00 97.69           C  
ATOM   1320  O   PHE A 315      14.298   8.429  11.613  1.00 93.35           O  
ATOM   1321  CB  PHE A 315      15.941   6.024  13.407  1.00 30.00           C  
ATOM   1322  CG  PHE A 315      15.839   4.551  13.106  1.00 30.00           C  
ATOM   1323  CD1 PHE A 315      14.641   3.877  13.276  1.00 30.00           C  
ATOM   1324  CD2 PHE A 315      16.940   3.835  12.668  1.00 30.00           C  
ATOM   1325  CE1 PHE A 315      14.548   2.520  13.011  1.00 30.00           C  
ATOM   1326  CE2 PHE A 315      16.845   2.479  12.400  1.00 30.00           C  
ATOM   1327  CZ  PHE A 315      15.649   1.823  12.571  1.00 30.00           C  
ATOM   1328  N   GLN A 316      15.398   8.908  13.530  1.00149.96           N  
ANISOU 1328  N   GLN A 316    19153  20054  17771  -4414  -2658  -1514       N  
ATOM   1329  CA  GLN A 316      14.486  10.022  13.916  1.00157.85           C  
ANISOU 1329  CA  GLN A 316    20668  20690  18616  -4620  -2545  -1844       C  
ATOM   1330  C   GLN A 316      14.195  10.961  12.743  1.00160.44           C  
ANISOU 1330  C   GLN A 316    21178  20554  19227  -4679  -2219  -1910       C  
ATOM   1331  O   GLN A 316      13.072  11.489  12.698  1.00157.34           O  
ANISOU 1331  O   GLN A 316    21200  19773  18808  -4555  -1967  -2053       O  
ATOM   1332  CB  GLN A 316      15.070  10.779  15.108  1.00161.90           C  
ANISOU 1332  CB  GLN A 316    21239  21396  18880  -5119  -2854  -2086       C  
ATOM   1333  CG  GLN A 316      15.206   9.902  16.345  1.00171.87           C  
ANISOU 1333  CG  GLN A 316    22651  22933  19718  -5057  -3085  -2156       C  
ATOM   1334  CD  GLN A 316      13.951   9.118  16.641  1.00175.12           C  
ANISOU 1334  CD  GLN A 316    23447  23092  20000  -4649  -2831  -2183       C  
ATOM   1335  NE2 GLN A 316      14.109   7.819  16.830  1.00178.02           N  
ANISOU 1335  NE2 GLN A 316    23757  23757  20125  -4392  -2971  -2040       N  
ATOM   1336  OE1 GLN A 316      12.852   9.664  16.713  1.00176.39           O  
ANISOU 1336  OE1 GLN A 316    23933  22800  20287  -4561  -2505  -2309       O  
ATOM   1337  N   GLN A 317      15.157  11.173  11.846  1.00161.79           N  
ANISOU 1337  N   GLN A 317    21026  20775  19674  -4850  -2210  -1778       N  
ATOM   1338  CA  GLN A 317      14.881  12.001  10.643  1.00156.29           C  
ANISOU 1338  CA  GLN A 317    20463  19663  19255  -4858  -1884  -1766       C  
ATOM   1339  C   GLN A 317      13.740  11.360   9.849  1.00157.97           C  
ANISOU 1339  C   GLN A 317    20769  19696  19558  -4343  -1607  -1595       C  
ATOM   1340  O   GLN A 317      12.819  12.098   9.437  1.00152.74           O  
ANISOU 1340  O   GLN A 317    20341  18647  19046  -4277  -1321  -1610       O  
ATOM   1341  CB  GLN A 317      16.130  12.106   9.771  1.00135.17           C  
ANISOU 1341  CB  GLN A 317    17371  17135  16852  -5100  -1919  -1603       C  
ATOM   1342  N   LEU A 318      13.791  10.039   9.666  1.00161.20           N  
ANISOU 1342  N   LEU A 318    20991  20379  19879  -3983  -1685  -1428       N  
ATOM   1343  CA  LEU A 318      12.766   9.315   8.872  1.00152.85           C  
ANISOU 1343  CA  LEU A 318    20001  19187  18887  -3529  -1450  -1289       C  
ATOM   1344  C   LEU A 318      11.402   9.395   9.549  1.00150.56           C  
ANISOU 1344  C   LEU A 318    20133  18643  18430  -3350  -1319  -1451       C  
ATOM   1345  O   LEU A 318      10.466   9.823   8.872  1.00145.18           O  
ANISOU 1345  O   LEU A 318    19617  17691  17852  -3118  -1064  -1415       O  
ATOM   1346  CB  LEU A 318      13.205   7.857   8.710  1.00 30.00           C  
ATOM   1347  N   LEU A 319      11.283   8.984  10.815  1.00158.34           N  
ANISOU 1347  N   LEU A 319    21284  19728  19149  -3440  -1484  -1613       N  
ATOM   1348  CA  LEU A 319       9.935   8.970  11.387  1.00149.41           C  
ANISOU 1348  CA  LEU A 319    20521  18389  17860  -3230  -1332  -1740       C  
ATOM   1349  C   LEU A 319       9.141  10.258  11.178  1.00151.49           C  
ANISOU 1349  C   LEU A 319    21159  18193  18207  -3282  -1059  -1905       C  
ATOM   1350  O   LEU A 319       7.909  10.193  11.184  1.00142.57           O  
ANISOU 1350  O   LEU A 319    20247  16875  17049  -3000   -856  -1922       O  
ATOM   1351  CB  LEU A 319       9.950   8.605  12.881  1.00145.97           C  
ANISOU 1351  CB  LEU A 319    20222  18150  17089  -3332  -1540  -1884       C  
ATOM   1352  CG  LEU A 319      10.620   7.309  13.377  1.00151.93           C  
ANISOU 1352  CG  LEU A 319    20665  19357  17703  -3247  -1815  -1712       C  
ATOM   1353  CD1 LEU A 319      12.128   7.256  13.211  1.00149.16           C  
ANISOU 1353  CD1 LEU A 319    19961  19324  17391  -3543  -2099  -1641       C  
ATOM   1354  CD2 LEU A 319      10.231   7.018  14.834  1.00155.06           C  
ANISOU 1354  CD2 LEU A 319    21313  19854  17747  -3203  -1901  -1825       C  
ATOM   1355  N   LEU A 320       9.769  11.416  10.940  1.00163.07           N  
ANISOU 1355  N   LEU A 320    22697  19460  19801  -3613  -1022  -2005       N  
ATOM   1356  CA  LEU A 320       8.918  12.572  10.656  1.00160.64           C  
ANISOU 1356  CA  LEU A 320    22758  18675  19605  -3585   -712  -2116       C  
ATOM   1357  C   LEU A 320       8.070  12.346   9.415  1.00153.49           C  
ANISOU 1357  C   LEU A 320    21780  17644  18893  -3178   -473  -1881       C  
ATOM   1358  O   LEU A 320       6.972  12.902   9.313  1.00161.27           O  
ANISOU 1358  O   LEU A 320    23048  18311  19915  -2981   -221  -1921       O  
ATOM   1359  CB  LEU A 320       9.693  13.879  10.507  1.00157.45           C  
ANISOU 1359  CB  LEU A 320    22468  18013  19343  -4003   -662  -2244       C  
ATOM   1360  CG  LEU A 320      10.817  14.319  11.423  1.00149.75           C  
ANISOU 1360  CG  LEU A 320    21492  17163  18243  -4522   -914  -2469       C  
ATOM   1361  CD1 LEU A 320      11.136  15.739  10.998  1.00149.19           C  
ANISOU 1361  CD1 LEU A 320    21624  16668  18392  -4844   -716  -2579       C  
ATOM   1362  CD2 LEU A 320      10.391  14.254  12.882  1.00139.93           C  
ANISOU 1362  CD2 LEU A 320    20556  15959  16653  -4605  -1021  -2747       C  
ATOM   1363  N   GLU A 321       8.532  11.524   8.489  1.00130.03           N  
ANISOU 1363  N   GLU A 321    18437  14934  16034  -3037   -546  -1638       N  
ATOM   1364  CA  GLU A 321       7.719  11.211   7.322  1.00120.06           C  
ANISOU 1364  CA  GLU A 321    17103  13610  14905  -2663   -352  -1431       C  
ATOM   1365  C   GLU A 321       6.552  10.317   7.727  1.00118.10           C  
ANISOU 1365  C   GLU A 321    16917  13441  14515  -2332   -328  -1435       C  
ATOM   1366  O   GLU A 321       6.784   9.175   8.148  1.00122.20           O  
ANISOU 1366  O   GLU A 321    17253  14261  14915  -2270   -505  -1401       O  
ATOM   1367  CB  GLU A 321       8.563  10.524   6.257  1.00125.29           C  
ANISOU 1367  CB  GLU A 321    17374  14538  15693  -2617   -426  -1201       C  
ATOM   1368  CG  GLU A 321       7.783  10.118   5.016  1.00121.10           C  
ANISOU 1368  CG  GLU A 321    16764  13996  15253  -2256   -255  -1003       C  
ATOM   1369  CD  GLU A 321       6.845  11.199   4.503  1.00132.90           C  
ANISOU 1369  CD  GLU A 321    18528  15130  16838  -2139      1   -984       C  
ATOM   1370  OE1 GLU A 321       5.727  10.853   4.066  1.00132.94           O  
ANISOU 1370  OE1 GLU A 321    18566  15120  16824  -1815    110   -905       O  
ATOM   1371  OE2 GLU A 321       7.236  12.386   4.492  1.00132.85           O1-
ANISOU 1371  OE2 GLU A 321    18684  14857  16935  -2371    100  -1034       O1-
ATOM   1372  N   PRO A 322       5.301  10.777   7.612  1.00111.83           N  
ANISOU 1372  N   PRO A 322    16360  12387  13743  -2108   -102  -1456       N  
ATOM   1373  CA  PRO A 322       4.172   9.988   8.135  1.00115.14           C  
ANISOU 1373  CA  PRO A 322    16837  12879  14033  -1836    -67  -1479       C  
ATOM   1374  C   PRO A 322       4.047   8.593   7.545  1.00 99.89           C  
ANISOU 1374  C   PRO A 322    14599  11251  12104  -1608   -154  -1306       C  
ATOM   1375  O   PRO A 322       3.626   7.672   8.257  1.00 97.13           O  
ANISOU 1375  O   PRO A 322    14238  11051  11617  -1505   -218  -1339       O  
ATOM   1376  CB  PRO A 322       2.953  10.850   7.776  1.00 99.61           C  
ANISOU 1376  CB  PRO A 322    15097  10587  12162  -1621    216  -1471       C  
ATOM   1377  CG  PRO A 322       3.489  12.237   7.654  1.00103.93           C  
ANISOU 1377  CG  PRO A 322    15846  10822  12822  -1856    321  -1541       C  
ATOM   1378  CD  PRO A 322       4.871  12.087   7.094  1.00110.53           C  
ANISOU 1378  CD  PRO A 322    16428  11839  13731  -2101    146  -1455       C  
ATOM   1379  N   MET A 323       4.438   8.419   6.283  1.00 94.16           N  
ANISOU 1379  N   MET A 323    13647  10608  11522  -1532   -140  -1126       N  
ATOM   1380  CA  MET A 323       4.291   7.108   5.593  1.00 91.69           C  
ANISOU 1380  CA  MET A 323    13082  10549  11206  -1323   -195   -995       C  
ATOM   1381  C   MET A 323       5.290   6.111   6.168  1.00 97.08           C  
ANISOU 1381  C   MET A 323    13565  11502  11820  -1434   -404   -983       C  
ATOM   1382  O   MET A 323       4.973   4.925   6.201  1.00 94.61           O  
ANISOU 1382  O   MET A 323    13128  11360  11461  -1269   -446   -930       O  
ATOM   1383  CB  MET A 323       4.566   7.245   4.099  1.00 88.52           C  
ANISOU 1383  CB  MET A 323    12530  10163  10942  -1201   -100   -823       C  
ATOM   1384  CG  MET A 323       3.768   6.302   3.230  1.00105.21           C  
ANISOU 1384  CG  MET A 323    14450  12485  13038   -968   -108   -729       C  
ATOM   1385  SD  MET A 323       3.485   7.038   1.604  1.00123.17           S  
ANISOU 1385  SD  MET A 323    16634  14767  15397   -787     28   -558       S  
ATOM   1386  CE  MET A 323       3.568   5.592   0.552  1.00 98.11           C  
ANISOU 1386  CE  MET A 323    13574  11369  12332   -982    112   -504       C  
ATOM   1387  N   LEU A 324       6.460   6.584   6.575  1.00 98.31           N  
ANISOU 1387  N   LEU A 324    13681  11696  11975  -1713   -533  -1025       N  
ATOM   1388  CA  LEU A 324       7.449   5.712   7.203  1.00 88.09           C  
ANISOU 1388  CA  LEU A 324    12185  10685  10601  -1807   -751   -996       C  
ATOM   1389  C   LEU A 324       7.082   5.420   8.651  1.00 88.69           C  
ANISOU 1389  C   LEU A 324    12438  10802  10460  -1838   -852  -1126       C  
ATOM   1390  O   LEU A 324       7.174   4.271   9.098  1.00 97.27           O  
ANISOU 1390  O   LEU A 324    13405  12096  11456  -1720   -954  -1055       O  
ATOM   1391  CB  LEU A 324       8.847   6.328   7.114  1.00103.10           C  
ANISOU 1391  CB  LEU A 324    13929  12665  12579  -2110   -873   -980       C  
ATOM   1392  CG  LEU A 324       9.703   5.976   5.894  1.00104.11           C  
ANISOU 1392  CG  LEU A 324    13736  12936  12885  -2069   -849   -789       C  
ATOM   1393  CD1 LEU A 324       8.881   5.888   4.620  1.00 99.46           C  
ANISOU 1393  CD1 LEU A 324    13172  12228  12391  -1812   -631   -693       C  
ATOM   1394  CD2 LEU A 324      10.838   6.978   5.737  1.00114.15           C  
ANISOU 1394  CD2 LEU A 324    14913  14192  14268  -2404   -896   -793       C  
ATOM   1395  N   LYS A 325       6.682   6.451   9.405  1.00 86.20           N  
ANISOU 1395  N   LYS A 325    12425  10279  10051  -1991   -806  -1313       N  
ATOM   1396  CA  LYS A 325       6.151   6.223  10.747  1.00 91.63           C  
ANISOU 1396  CA  LYS A 325    13331  10985  10499  -1991   -850  -1446       C  
ATOM   1397  C   LYS A 325       5.052   5.172  10.737  1.00 79.54           C  
ANISOU 1397  C   LYS A 325    11796   9488   8938  -1669   -741  -1366       C  
ATOM   1398  O   LYS A 325       4.998   4.313  11.623  1.00 79.47           O  
ANISOU 1398  O   LYS A 325    11792   9645   8758  -1618   -833  -1353       O  
ATOM   1399  CB  LYS A 325       5.620   7.526  11.352  1.00 92.53           C  
ANISOU 1399  CB  LYS A 325    13817  10799  10541  -2140   -721  -1672       C  
ATOM   1400  CG  LYS A 325       5.990   7.730  12.819  1.00103.96           C  
ANISOU 1400  CG  LYS A 325    15464  12328  11709  -2384   -879  -1866       C  
ATOM   1401  CD  LYS A 325       5.925   9.194  13.228  1.00117.26           C  
ANISOU 1401  CD  LYS A 325    17490  13701  13361  -2638   -771  -2116       C  
ATOM   1402  CE  LYS A 325       4.575   9.819  12.914  1.00108.26           C  
ANISOU 1402  CE  LYS A 325    16613  12198  12324  -2405   -434  -2163       C  
ATOM   1403  NZ  LYS A 325       4.630  11.304  13.023  1.00124.15           N1+
ANISOU 1403  NZ  LYS A 325    18937  13842  14390  -2632   -284  -2367       N1+
ATOM   1404  N   PHE A 326       4.177   5.210   9.731  1.00 78.22           N  
ANISOU 1404  N   PHE A 326    11609   9180   8932  -1458   -545  -1299       N  
ATOM   1405  CA  PHE A 326       3.105   4.224   9.654  1.00 75.08           C  
ANISOU 1405  CA  PHE A 326    11182   8820   8527  -1190   -442  -1234       C  
ATOM   1406  C   PHE A 326       3.661   2.809   9.573  1.00 74.10           C  
ANISOU 1406  C   PHE A 326    10813   8947   8396  -1111   -570  -1097       C  
ATOM   1407  O   PHE A 326       3.247   1.924  10.330  1.00 79.34           O  
ANISOU 1407  O   PHE A 326    11513   9688   8943  -1015   -577  -1082       O  
ATOM   1408  CB  PHE A 326       2.204   4.511   8.454  1.00 59.26           C  
ANISOU 1408  CB  PHE A 326     9139   6680   6696  -1005   -257  -1171       C  
ATOM   1409  CG  PHE A 326       1.176   3.443   8.204  1.00 66.98           C  
ANISOU 1409  CG  PHE A 326    10028   7732   7691   -771   -174  -1106       C  
ATOM   1410  CD1 PHE A 326      -0.011   3.426   8.917  1.00 76.83           C  
ANISOU 1410  CD1 PHE A 326    11432   8891   8869   -662    -41  -1175       C  
ATOM   1411  CD2 PHE A 326       1.403   2.447   7.267  1.00 71.59           C  
ANISOU 1411  CD2 PHE A 326    10373   8466   8362   -677   -211   -988       C  
ATOM   1412  CE1 PHE A 326      -0.956   2.441   8.696  1.00 82.65           C  
ANISOU 1412  CE1 PHE A 326    12063   9700   9639   -486     37  -1118       C  
ATOM   1413  CE2 PHE A 326       0.463   1.459   7.042  1.00 70.50           C  
ANISOU 1413  CE2 PHE A 326    10162   8380   8245   -508   -134   -957       C  
ATOM   1414  CZ  PHE A 326      -0.718   1.457   7.757  1.00 74.63           C  
ANISOU 1414  CZ  PHE A 326    10817   8824   8713   -426    -17  -1018       C  
ATOM   1415  N   HIS A 327       4.608   2.576   8.661  1.00 78.84           N  
ANISOU 1415  N   HIS A 327    11172   9658   9127  -1138   -645   -984       N  
ATOM   1416  CA  HIS A 327       5.112   1.222   8.454  1.00 74.03           C  
ANISOU 1416  CA  HIS A 327    10335   9248   8545  -1021   -718   -845       C  
ATOM   1417  C   HIS A 327       5.883   0.717   9.667  1.00 66.56           C  
ANISOU 1417  C   HIS A 327     9366   8482   7442  -1105   -905   -816       C  
ATOM   1418  O   HIS A 327       5.808  -0.470  10.003  1.00 74.10           O  
ANISOU 1418  O   HIS A 327    10256   9541   8357   -955   -918   -716       O  
ATOM   1419  CB  HIS A 327       5.982   1.172   7.199  1.00 71.96           C  
ANISOU 1419  CB  HIS A 327     9830   9060   8453  -1024   -721   -736       C  
ATOM   1420  CG  HIS A 327       5.202   1.000   5.934  1.00 64.14           C  
ANISOU 1420  CG  HIS A 327     8806   7987   7576   -857   -553   -707       C  
ATOM   1421  CD2 HIS A 327       4.859   1.886   4.969  1.00 62.23           C  
ANISOU 1421  CD2 HIS A 327     8600   7630   7416   -858   -446   -713       C  
ATOM   1422  ND1 HIS A 327       4.672  -0.211   5.546  1.00 61.37           N  
ANISOU 1422  ND1 HIS A 327     8384   7684   7251   -669   -482   -664       N  
ATOM   1423  CE1 HIS A 327       4.035  -0.064   4.398  1.00 58.33           C  
ANISOU 1423  CE1 HIS A 327     7982   7245   6938   -580   -361   -664       C  
ATOM   1424  NE2 HIS A 327       4.135   1.199   4.025  1.00 63.00           N  
ANISOU 1424  NE2 HIS A 327     8633   7748   7558   -675   -340   -674       N  
ATOM   1425  N   TYR A 328       6.630   1.597  10.337  1.00 73.26           N  
ANISOU 1425  N   TYR A 328    10270   9377   8192  -1348  -1054   -894       N  
ATOM   1426  CA  TYR A 328       7.359   1.179  11.530  1.00 79.12           C  
ANISOU 1426  CA  TYR A 328    10984  10339   8740  -1441  -1269   -862       C  
ATOM   1427  C   TYR A 328       6.410   0.931  12.696  1.00 78.68           C  
ANISOU 1427  C   TYR A 328    11200  10238   8455  -1377  -1224   -942       C  
ATOM   1428  O   TYR A 328       6.491  -0.105  13.366  1.00 83.30           O  
ANISOU 1428  O   TYR A 328    11746  10982   8923  -1260  -1293   -821       O  
ATOM   1429  CB  TYR A 328       8.407   2.228  11.902  1.00 80.02           C  
ANISOU 1429  CB  TYR A 328    11075  10534   8796  -1767  -1457   -952       C  
ATOM   1430  CG  TYR A 328       9.720   2.077  11.168  1.00 87.45           C  
ANISOU 1430  CG  TYR A 328    11654  11664   9908  -1838  -1578   -802       C  
ATOM   1431  CD1 TYR A 328      10.711   1.229  11.647  1.00 82.74           C  
ANISOU 1431  CD1 TYR A 328    10800  11383   9255  -1817  -1787   -636       C  
ATOM   1432  CD2 TYR A 328       9.971   2.783   9.999  1.00 79.40           C  
ANISOU 1432  CD2 TYR A 328    10542  10517   9108  -1909  -1467   -803       C  
ATOM   1433  CE1 TYR A 328      11.913   1.087  10.981  1.00 80.27           C  
ANISOU 1433  CE1 TYR A 328    10124  11255   9117  -1862  -1875   -484       C  
ATOM   1434  CE2 TYR A 328      11.171   2.648   9.326  1.00 82.18           C  
ANISOU 1434  CE2 TYR A 328    10554  11049   9620  -1972  -1545   -659       C  
ATOM   1435  CZ  TYR A 328      12.138   1.798   9.823  1.00 83.65           C  
ANISOU 1435  CZ  TYR A 328    10468  11551   9765  -1947  -1745   -505       C  
ATOM   1436  OH  TYR A 328      13.335   1.660   9.157  1.00 86.26           O  
ANISOU 1436  OH  TYR A 328    10430  12073  10273  -1990  -1801   -347       O  
ATOM   1437  N   MET A 329       5.481   1.841  12.888  1.00 83.25           N  
ANISOU 1437  N   MET A 329    12064  10594   8973  -1438  -1086  -1128       N  
ATOM   1438  CA  MET A 329       4.551   1.701  14.022  1.00 67.97           C  
ANISOU 1438  CA  MET A 329    10398   8605   6821  -1371   -998  -1212       C  
ATOM   1439  C   MET A 329       3.690   0.466  13.794  1.00 80.73           C  
ANISOU 1439  C   MET A 329    11955  10211   8509  -1093   -844  -1079       C  
ATOM   1440  O   MET A 329       3.497  -0.298  14.735  1.00 86.26           O  
ANISOU 1440  O   MET A 329    12740  11001   9031  -1016   -850  -1024       O  
ATOM   1441  CB  MET A 329       3.664   2.935  14.112  1.00 72.85           C  
ANISOU 1441  CB  MET A 329    11315   8953   7411  -1452   -825  -1430       C  
ATOM   1442  CG  MET A 329       4.355   4.111  14.762  1.00 83.92           C  
ANISOU 1442  CG  MET A 329    12839  10334   8715  -1775   -964  -1600       C  
ATOM   1443  SD  MET A 329       3.320   5.587  14.753  1.00161.76           S  
ANISOU 1443  SD  MET A 329    23157  19885  18419  -1909   -778  -1900       S  
ATOM   1444  CE  MET A 329       2.455   5.384  16.308  1.00103.13           C  
ANISOU 1444  CE  MET A 329    15867  12338  10980  -1567   -485  -1864       C  
ATOM   1445  N   LEU A 330       3.180   0.300  12.587  1.00 64.28           N  
ANISOU 1445  N   LEU A 330     9734   8020   6672   -954   -704  -1028       N  
ATOM   1446  CA  LEU A 330       2.310  -0.843  12.317  1.00 71.59           C  
ANISOU 1446  CA  LEU A 330    10600   8925   7676   -736   -557   -934       C  
ATOM   1447  C   LEU A 330       3.062  -2.163  12.454  1.00 74.61           C  
ANISOU 1447  C   LEU A 330    10808   9483   8058   -654   -663   -753       C  
ATOM   1448  O   LEU A 330       2.534  -3.124  13.027  1.00 71.76           O  
ANISOU 1448  O   LEU A 330    10501   9130   7636   -533   -586   -677       O  
ATOM   1449  CB  LEU A 330       1.694  -0.730  10.922  1.00 70.70           C  
ANISOU 1449  CB  LEU A 330    10371   8696   7797   -637   -416   -935       C  
ATOM   1450  CG  LEU A 330       0.792  -1.898  10.514  1.00 72.52           C  
ANISOU 1450  CG  LEU A 330    10521   8910   8124   -460   -275   -868       C  
ATOM   1451  CD1 LEU A 330      -0.305  -2.122  11.547  1.00 73.34           C  
ANISOU 1451  CD1 LEU A 330    10805   8953   8108   -405   -143   -910       C  
ATOM   1452  CD2 LEU A 330       0.197  -1.676   9.133  1.00 68.72           C  
ANISOU 1452  CD2 LEU A 330     9925   8359   7825   -393   -173   -886       C  
ATOM   1453  N   LYS A 331       4.291  -2.231  11.933  1.00 73.72           N  
ANISOU 1453  N   LYS A 331    10480   9499   8029   -705   -815   -664       N  
ATOM   1454  CA  LYS A 331       5.092  -3.442  12.087  1.00 80.63           C  
ANISOU 1454  CA  LYS A 331    11178  10539   8919   -595   -904   -469       C  
ATOM   1455  C   LYS A 331       5.352  -3.756  13.554  1.00 83.42           C  
ANISOU 1455  C   LYS A 331    11643  11041   9013   -617  -1036   -401       C  
ATOM   1456  O   LYS A 331       5.466  -4.929  13.930  1.00 71.92           O  
ANISOU 1456  O   LYS A 331    10137   9653   7537   -458  -1025   -223       O  
ATOM   1457  CB  LYS A 331       6.416  -3.303  11.335  1.00 60.78           C  
ANISOU 1457  CB  LYS A 331     8396   8159   6537   -651  -1036   -384       C  
ATOM   1458  CG  LYS A 331       7.120  -4.625  11.072  1.00 62.17           C  
ANISOU 1458  CG  LYS A 331     8352   8447   6822   -465  -1043   -170       C  
ATOM   1459  CD  LYS A 331       6.501  -5.358   9.892  1.00 69.93           C  
ANISOU 1459  CD  LYS A 331     9291   9269   8011   -301   -818   -173       C  
ATOM   1460  CE  LYS A 331       6.980  -6.799   9.824  1.00 55.27           C  
ANISOU 1460  CE  LYS A 331     7302   7450   6249    -91   -764     18       C  
ATOM   1461  NZ  LYS A 331       6.685  -7.415   8.501  1.00 71.71           N1+
ANISOU 1461  NZ  LYS A 331     9317   9395   8534     24   -563    -15       N1+
ATOM   1462  N   LYS A 332       5.445  -2.722  14.393  1.00 88.24           N  
ANISOU 1462  N   LYS A 332    12424  11694   9410   -814  -1150   -537       N  
ATOM   1463  CA  LYS A 332       5.721  -2.925  15.810  1.00 71.87           C  
ANISOU 1463  CA  LYS A 332    10478   9801   7030   -860  -1300   -489       C  
ATOM   1464  C   LYS A 332       4.598  -3.690  16.498  1.00 80.97           C  
ANISOU 1464  C   LYS A 332    11835  10861   8069   -695  -1111   -447       C  
ATOM   1465  O   LYS A 332       4.850  -4.445  17.444  1.00 74.36           O  
ANISOU 1465  O   LYS A 332    11036  10183   7036   -621  -1191   -287       O  
ATOM   1466  CB  LYS A 332       5.940  -1.574  16.491  1.00 72.38           C  
ANISOU 1466  CB  LYS A 332    10729   9895   6878  -1137  -1430   -707       C  
ATOM   1467  CG  LYS A 332       6.915  -1.598  17.651  1.00 95.95           C  
ANISOU 1467  CG  LYS A 332    13709  13188   9558  -1278  -1723   -650       C  
ATOM   1468  CD  LYS A 332       7.169  -0.189  18.163  1.00101.83           C  
ANISOU 1468  CD  LYS A 332    14644  13930  10116  -1606  -1844   -917       C  
ATOM   1469  CE  LYS A 332       7.584  -0.193  19.624  1.00107.80           C  
ANISOU 1469  CE  LYS A 332    15551  14960  10449  -1744  -2073   -933       C  
ATOM   1470  NZ  LYS A 332       9.049   0.021  19.783  1.00120.81           N1+
ANISOU 1470  NZ  LYS A 332    16936  16936  12029  -1966  -2433   -874       N1+
ATOM   1471  N   LEU A 333       3.355  -3.509  16.042  1.00 82.76           N  
ANISOU 1471  N   LEU A 333    12182  10848   8417   -633   -859   -567       N  
ATOM   1472  CA  LEU A 333       2.225  -4.192  16.658  1.00 69.58           C  
ANISOU 1472  CA  LEU A 333    10683   9086   6669   -499   -650   -531       C  
ATOM   1473  C   LEU A 333       2.282  -5.704  16.468  1.00 68.88           C  
ANISOU 1473  C   LEU A 333    10454   9012   6705   -307   -584   -299       C  
ATOM   1474  O   LEU A 333       1.603  -6.429  17.203  1.00 74.00           O  
ANISOU 1474  O   LEU A 333    11239   9624   7253   -210   -445   -211       O  
ATOM   1475  CB  LEU A 333       0.913  -3.647  16.091  1.00 69.94           C  
ANISOU 1475  CB  LEU A 333    10816   8899   6858   -475   -404   -696       C  
ATOM   1476  CG  LEU A 333       0.616  -2.174  16.380  1.00 71.67           C  
ANISOU 1476  CG  LEU A 333    11236   9031   6965   -620   -384   -921       C  
ATOM   1477  CD1 LEU A 333      -0.655  -1.728  15.675  1.00 71.14           C  
ANISOU 1477  CD1 LEU A 333    11191   8751   7088   -538   -135  -1024       C  
ATOM   1478  CD2 LEU A 333       0.513  -1.934  17.879  1.00 75.28           C  
ANISOU 1478  CD2 LEU A 333    11975   9562   7066   -690   -400   -981       C  
ATOM   1479  N   GLN A 334       3.082  -6.187  15.518  1.00 74.28           N  
ANISOU 1479  N   GLN A 334    10886   9730   7605   -248   -656   -195       N  
ATOM   1480  CA  GLN A 334       3.251  -7.615  15.250  1.00 73.05           C  
ANISOU 1480  CA  GLN A 334    10607   9550   7598    -59   -572     15       C  
ATOM   1481  C   GLN A 334       1.898  -8.308  15.085  1.00 63.40           C  
ANISOU 1481  C   GLN A 334     9491   8109   6490     28   -288    -14       C  
ATOM   1482  O   GLN A 334       1.522  -9.202  15.845  1.00 79.77           O  
ANISOU 1482  O   GLN A 334    11671  10148   8489    125   -178    126       O  
ATOM   1483  CB  GLN A 334       4.080  -8.280  16.350  1.00 75.77           C  
ANISOU 1483  CB  GLN A 334    10956  10094   7741     20   -722    254       C  
ATOM   1484  CG  GLN A 334       5.487  -7.726  16.482  1.00 91.41           C  
ANISOU 1484  CG  GLN A 334    12764  12339   9630    -73  -1027    309       C  
ATOM   1485  CD  GLN A 334       6.486  -8.781  16.907  1.00 84.48           C  
ANISOU 1485  CD  GLN A 334    11726  11646   8727    103  -1146    626       C  
ATOM   1486  NE2 GLN A 334       7.353  -9.181  15.983  1.00 91.61           N  
ANISOU 1486  NE2 GLN A 334    12351  12578   9878    198  -1173    735       N  
ATOM   1487  OE1 GLN A 334       6.476  -9.238  18.050  1.00 90.98           O  
ANISOU 1487  OE1 GLN A 334    12675  12588   9305    171  -1197    786       O  
ATOM   1488  N   LEU A 335       1.166  -7.873  14.067  1.00 74.49           N  
ANISOU 1488  N   LEU A 335    10851   9377   8074    -17   -172   -186       N  
ATOM   1489  CA  LEU A 335      -0.171  -8.390  13.837  1.00 73.39           C  
ANISOU 1489  CA  LEU A 335    10768   9065   8051     23     74   -241       C  
ATOM   1490  C   LEU A 335      -0.117  -9.790  13.234  1.00 67.68           C  
ANISOU 1490  C   LEU A 335     9941   8240   7534    132    194   -127       C  
ATOM   1491  O   LEU A 335       0.866 -10.195  12.609  1.00 73.14           O  
ANISOU 1491  O   LEU A 335    10490   8967   8334    191    114    -49       O  
ATOM   1492  CB  LEU A 335      -0.954  -7.460  12.914  1.00 65.73           C  
ANISOU 1492  CB  LEU A 335     9754   8022   7195    -49    134   -440       C  
ATOM   1493  CG  LEU A 335      -1.174  -6.038  13.432  1.00 82.14           C  
ANISOU 1493  CG  LEU A 335    11970  10127   9113   -142     82   -572       C  
ATOM   1494  CD1 LEU A 335      -2.136  -5.303  12.527  1.00 66.95           C  
ANISOU 1494  CD1 LEU A 335     9998   8109   7332   -155    191   -714       C  
ATOM   1495  CD2 LEU A 335      -1.692  -6.065  14.862  1.00 70.60           C  
ANISOU 1495  CD2 LEU A 335    10731   8673   7421   -139    162   -552       C  
ATOM   1496  N   HIS A 336      -1.201 -10.532  13.435  1.00 75.35           N  
ANISOU 1496  N   HIS A 336    10990   9070   8570    154    413   -123       N  
ATOM   1497  CA  HIS A 336      -1.366 -11.806  12.763  1.00 71.97           C  
ANISOU 1497  CA  HIS A 336    10494   8488   8364    212    570    -75       C  
ATOM   1498  C   HIS A 336      -1.892 -11.577  11.350  1.00 77.70           C  
ANISOU 1498  C   HIS A 336    11085   9158   9278    136    612   -271       C  
ATOM   1499  O   HIS A 336      -2.355 -10.486  11.002  1.00 76.77           O  
ANISOU 1499  O   HIS A 336    10937   9107   9127     60    554   -414       O  
ATOM   1500  CB  HIS A 336      -2.321 -12.715  13.539  1.00 78.62           C  
ANISOU 1500  CB  HIS A 336    11471   9189   9213    228    799      8       C  
ATOM   1501  CG  HIS A 336      -1.914 -12.950  14.960  1.00 80.32           C  
ANISOU 1501  CG  HIS A 336    11843   9474   9202    312    773    221       C  
ATOM   1502  CD2 HIS A 336      -0.746 -12.719  15.606  1.00 85.24           C  
ANISOU 1502  CD2 HIS A 336    12482  10273   9634    385    563    371       C  
ATOM   1503  ND1 HIS A 336      -2.768 -13.493  15.896  1.00 83.97           N  
ANISOU 1503  ND1 HIS A 336    12461   9848   9593    321    974    314       N  
ATOM   1504  CE1 HIS A 336      -2.145 -13.584  17.058  1.00 84.99           C  
ANISOU 1504  CE1 HIS A 336    12721  10096   9476    408    891    517       C  
ATOM   1505  NE2 HIS A 336      -0.916 -13.122  16.909  1.00 76.54           N  
ANISOU 1505  NE2 HIS A 336    11557   9198   8325    444    627    552       N  
ATOM   1506  N   GLU A 337      -1.798 -12.622  10.526  1.00 76.66           N  
ANISOU 1506  N   GLU A 337    10888   8903   9336    165    718   -274       N  
ATOM   1507  CA  GLU A 337      -2.377 -12.552   9.188  1.00 77.49           C  
ANISOU 1507  CA  GLU A 337    10882   8975   9586     78    763   -468       C  
ATOM   1508  C   GLU A 337      -3.868 -12.259   9.255  1.00 74.11           C  
ANISOU 1508  C   GLU A 337    10459   8530   9171    -32    865   -591       C  
ATOM   1509  O   GLU A 337      -4.402 -11.513   8.425  1.00 74.39           O  
ANISOU 1509  O   GLU A 337    10390   8645   9227    -99    814   -734       O  
ATOM   1510  CB  GLU A 337      -2.118 -13.857   8.439  1.00 72.47           C  
ANISOU 1510  CB  GLU A 337    10228   8179   9130    109    899   -474       C  
ATOM   1511  CG  GLU A 337      -0.685 -14.317   8.549  1.00 76.59           C  
ANISOU 1511  CG  GLU A 337    10737   8701   9663    267    850   -303       C  
ATOM   1512  CD  GLU A 337       0.172 -13.829   7.406  1.00 95.98           C  
ANISOU 1512  CD  GLU A 337    13056  11261  12149    284    739   -377       C  
ATOM   1513  OE1 GLU A 337      -0.206 -12.837   6.746  1.00 81.40           O  
ANISOU 1513  OE1 GLU A 337    11142   9529  10256    182    647   -524       O  
ATOM   1514  OE2 GLU A 337       1.238 -14.434   7.183  1.00 96.91           O1-
ANISOU 1514  OE2 GLU A 337    13130  11349  12340    416    762   -265       O1-
ATOM   1515  N   GLU A 338      -4.555 -12.831  10.246  1.00 76.74           N  
ANISOU 1515  N   GLU A 338    10895   8770   9491    -40   1018   -514       N  
ATOM   1516  CA  GLU A 338      -5.986 -12.597  10.396  1.00 58.78           C  
ANISOU 1516  CA  GLU A 338     8594   6492   7247   -137   1142   -607       C  
ATOM   1517  C   GLU A 338      -6.270 -11.140  10.736  1.00 76.84           C  
ANISOU 1517  C   GLU A 338    10884   8922   9388   -124   1043   -652       C  
ATOM   1518  O   GLU A 338      -7.259 -10.567  10.265  1.00 63.03           O  
ANISOU 1518  O   GLU A 338     9028   7228   7695   -177   1076   -764       O  
ATOM   1519  CB  GLU A 338      -6.554 -13.526  11.466  1.00 70.14           C  
ANISOU 1519  CB  GLU A 338    10155   7796   8697   -143   1354   -485       C  
ATOM   1520  CG  GLU A 338      -6.670 -14.973  11.019  1.00 77.22           C  
ANISOU 1520  CG  GLU A 338    11053   8491   9797   -197   1522   -481       C  
ATOM   1521  CD  GLU A 338      -5.386 -15.755  11.215  1.00 76.56           C  
ANISOU 1521  CD  GLU A 338    11071   8305   9714    -59   1505   -315       C  
ATOM   1522  OE1 GLU A 338      -4.358 -15.141  11.574  1.00 68.23           O  
ANISOU 1522  OE1 GLU A 338    10038   7383   8502     63   1323   -212       O  
ATOM   1523  OE2 GLU A 338      -5.403 -16.986  11.005  1.00 89.82           O1-
ANISOU 1523  OE2 GLU A 338    12801   9766  11561    -72   1683   -283       O1-
ATOM   1524  N   GLU A 339      -5.419 -10.526  11.560  1.00 68.40           N  
ANISOU 1524  N   GLU A 339     9936   7919   8135    -55    927   -565       N  
ATOM   1525  CA  GLU A 339      -5.616  -9.120  11.889  1.00 62.89           C  
ANISOU 1525  CA  GLU A 339     9283   7313   7300    -56    855   -634       C  
ATOM   1526  C   GLU A 339      -5.316  -8.232  10.688  1.00 79.40           C  
ANISOU 1526  C   GLU A 339    11243   9469   9455    -74    713   -739       C  
ATOM   1527  O   GLU A 339      -6.007  -7.234  10.463  1.00 74.48           O  
ANISOU 1527  O   GLU A 339    10591   8876   8833    -78    728   -822       O  
ATOM   1528  CB  GLU A 339      -4.751  -8.732  13.089  1.00 65.07           C  
ANISOU 1528  CB  GLU A 339     9739   7645   7340    -20    756   -541       C  
ATOM   1529  CG  GLU A 339      -5.276  -9.269  14.414  1.00 72.19           C  
ANISOU 1529  CG  GLU A 339    10810   8511   8110      6    915   -438       C  
ATOM   1530  CD  GLU A 339      -4.175  -9.532  15.425  1.00 85.53           C  
ANISOU 1530  CD  GLU A 339    12641  10276   9580     53    793   -281       C  
ATOM   1531  OE1 GLU A 339      -2.987  -9.404  15.064  1.00 86.09           O  
ANISOU 1531  OE1 GLU A 339    12643  10429   9639     64    584   -247       O  
ATOM   1532  OE2 GLU A 339      -4.500  -9.869  16.583  1.00 87.10           O1-
ANISOU 1532  OE2 GLU A 339    13008  10476   9610     83    905   -179       O1-
ATOM   1533  N   TYR A 340      -4.302  -8.593   9.896  1.00 81.31           N  
ANISOU 1533  N   TYR A 340    11406   9731   9758    -67    597   -719       N  
ATOM   1534  CA  TYR A 340      -3.984  -7.827   8.693  1.00 70.96           C  
ANISOU 1534  CA  TYR A 340     9975   8487   8499    -84    485   -798       C  
ATOM   1535  C   TYR A 340      -5.150  -7.831   7.713  1.00 70.59           C  
ANISOU 1535  C   TYR A 340     9798   8453   8572   -117    562   -902       C  
ATOM   1536  O   TYR A 340      -5.538  -6.782   7.186  1.00 65.14           O  
ANISOU 1536  O   TYR A 340     9051   7824   7874   -109    519   -952       O  
ATOM   1537  CB  TYR A 340      -2.727  -8.390   8.028  1.00 56.95           C  
ANISOU 1537  CB  TYR A 340     8132   6731   6776    -61    395   -749       C  
ATOM   1538  CG  TYR A 340      -1.444  -7.725   8.465  1.00 70.81           C  
ANISOU 1538  CG  TYR A 340     9917   8563   8425    -50    233   -671       C  
ATOM   1539  CD1 TYR A 340      -1.234  -6.367   8.251  1.00 51.63           C  
ANISOU 1539  CD1 TYR A 340     7490   6190   5939    -99    132   -726       C  
ATOM   1540  CD2 TYR A 340      -0.441  -8.453   9.092  1.00 55.38           C  
ANISOU 1540  CD2 TYR A 340     7979   6628   6435      4    184   -535       C  
ATOM   1541  CE1 TYR A 340      -0.061  -5.755   8.650  1.00 58.48           C  
ANISOU 1541  CE1 TYR A 340     8369   7131   6719   -138    -19   -675       C  
ATOM   1542  CE2 TYR A 340       0.736  -7.850   9.494  1.00 60.84           C  
ANISOU 1542  CE2 TYR A 340     8654   7435   7029    -11     11   -463       C  
ATOM   1543  CZ  TYR A 340       0.921  -6.501   9.270  1.00 82.15           C  
ANISOU 1543  CZ  TYR A 340    11351  10189   9675   -103    -95   -547       C  
ATOM   1544  OH  TYR A 340       2.091  -5.898   9.669  1.00 80.22           O  
ANISOU 1544  OH  TYR A 340    11077  10060   9342   -164   -271   -494       O  
ATOM   1545  N   VAL A 341      -5.723  -9.008   7.452  1.00 58.35           N  
ANISOU 1545  N   VAL A 341     8193   6848   7130   -159    676   -929       N  
ATOM   1546  CA  VAL A 341      -6.779  -9.090   6.450  1.00 67.03           C  
ANISOU 1546  CA  VAL A 341     9137   8004   8328   -225    713  -1039       C  
ATOM   1547  C   VAL A 341      -8.056  -8.442   6.973  1.00 76.68           C  
ANISOU 1547  C   VAL A 341    10320   9267   9549   -220    797  -1048       C  
ATOM   1548  O   VAL A 341      -8.882  -7.955   6.190  1.00 76.41           O  
ANISOU 1548  O   VAL A 341    10129   9343   9562   -232    775  -1105       O  
ATOM   1549  CB  VAL A 341      -7.007 -10.555   6.025  1.00 74.45           C  
ANISOU 1549  CB  VAL A 341    10043   8857   9390   -314    816  -1096       C  
ATOM   1550  CG1 VAL A 341      -7.322 -11.433   7.227  1.00 65.46           C  
ANISOU 1550  CG1 VAL A 341     9015   7573   8283   -327    981  -1016       C  
ATOM   1551  CG2 VAL A 341      -8.074 -10.660   4.946  1.00 87.77           C  
ANISOU 1551  CG2 VAL A 341    11553  10645  11153   -424    819  -1234       C  
ATOM   1552  N   LEU A 342      -8.237  -8.403   8.296  1.00 78.80           N  
ANISOU 1552  N   LEU A 342    10724   9463   9754   -187    898   -978       N  
ATOM   1553  CA  LEU A 342      -9.393  -7.708   8.853  1.00 72.98           C  
ANISOU 1553  CA  LEU A 342     9962   8758   9011   -154   1014   -981       C  
ATOM   1554  C   LEU A 342      -9.236  -6.197   8.736  1.00 79.79           C  
ANISOU 1554  C   LEU A 342    10856   9667   9794    -63    930   -990       C  
ATOM   1555  O   LEU A 342     -10.222  -5.484   8.514  1.00 64.33           O  
ANISOU 1555  O   LEU A 342     8789   7766   7886     -9    993  -1005       O  
ATOM   1556  CB  LEU A 342      -9.613  -8.122  10.307  1.00 69.99           C  
ANISOU 1556  CB  LEU A 342     9747   8289   8557   -143   1175   -906       C  
ATOM   1557  CG  LEU A 342     -10.375  -9.435  10.506  1.00 71.56           C  
ANISOU 1557  CG  LEU A 342     9886   8425   8881   -234   1350   -887       C  
ATOM   1558  CD1 LEU A 342     -10.141  -9.995  11.900  1.00 64.27           C  
ANISOU 1558  CD1 LEU A 342     9177   7399   7845   -208   1483   -767       C  
ATOM   1559  CD2 LEU A 342     -11.862  -9.238  10.243  1.00 65.03           C  
ANISOU 1559  CD2 LEU A 342     8850   7678   8181   -274   1477   -936       C  
ATOM   1560  N   MET A 343      -8.009  -5.685   8.888  1.00 70.38           N  
ANISOU 1560  N   MET A 343     9802   8446   8491    -45    800   -972       N  
ATOM   1561  CA  MET A 343      -7.761  -4.283   8.566  1.00 73.16           C  
ANISOU 1561  CA  MET A 343    10186   8810   8802      9    724   -991       C  
ATOM   1562  C   MET A 343      -8.111  -3.994   7.114  1.00 70.44           C  
ANISOU 1562  C   MET A 343     9641   8561   8562     28    658  -1007       C  
ATOM   1563  O   MET A 343      -8.673  -2.939   6.799  1.00 86.74           O  
ANISOU 1563  O   MET A 343    11667  10642  10649    111    683   -996       O  
ATOM   1564  CB  MET A 343      -6.301  -3.912   8.832  1.00 67.02           C  
ANISOU 1564  CB  MET A 343     9549   8004   7911    -25    579   -975       C  
ATOM   1565  CG  MET A 343      -5.889  -3.908  10.287  1.00 79.45           C  
ANISOU 1565  CG  MET A 343    11313   9539   9337    -52    590   -944       C  
ATOM   1566  SD  MET A 343      -4.185  -3.374  10.539  1.00 83.25           S  
ANISOU 1566  SD  MET A 343    11937  10028   9664   -117    402   -948       S  
ATOM   1567  CE  MET A 343      -4.307  -1.626  10.198  1.00 58.71           C  
ANISOU 1567  CE  MET A 343     8805   6870   6632   -104    395  -1016       C  
ATOM   1568  N   GLN A 344      -7.778  -4.922   6.214  1.00 65.22           N  
ANISOU 1568  N   GLN A 344     8864   7960   7957    -36    585  -1025       N  
ATOM   1569  CA  GLN A 344      -8.090  -4.737   4.802  1.00 76.80           C  
ANISOU 1569  CA  GLN A 344    10152   9554   9476    -33    511  -1047       C  
ATOM   1570  C   GLN A 344      -9.596  -4.658   4.578  1.00 73.49           C  
ANISOU 1570  C   GLN A 344     9558   9234   9131     -8    587  -1056       C  
ATOM   1571  O   GLN A 344     -10.072  -3.816   3.808  1.00 70.73           O  
ANISOU 1571  O   GLN A 344     9091   8992   8791     71    541  -1020       O  
ATOM   1572  CB  GLN A 344      -7.478  -5.874   3.981  1.00 63.85           C  
ANISOU 1572  CB  GLN A 344     8457   7945   7859   -119    452  -1098       C  
ATOM   1573  CG  GLN A 344      -5.958  -5.910   4.021  1.00 64.82           C  
ANISOU 1573  CG  GLN A 344     8691   8008   7929   -116    376  -1063       C  
ATOM   1574  CD  GLN A 344      -5.372  -6.988   3.129  1.00 69.91           C  
ANISOU 1574  CD  GLN A 344     9284   8670   8607   -167    359  -1112       C  
ATOM   1575  NE2 GLN A 344      -6.198  -7.543   2.250  1.00 74.97           N  
ANISOU 1575  NE2 GLN A 344     9809   9390   9286   -229    379  -1206       N  
ATOM   1576  OE1 GLN A 344      -4.191  -7.321   3.232  1.00 66.42           O  
ANISOU 1576  OE1 GLN A 344     8903   8178   8156   -152    333  -1072       O  
ATOM   1577  N   ALA A 345     -10.360  -5.528   5.243  1.00 62.99           N  
ANISOU 1577  N   ALA A 345     8191   7881   7862    -69    709  -1083       N  
ATOM   1578  CA  ALA A 345     -11.813  -5.492   5.109  1.00 66.07           C  
ANISOU 1578  CA  ALA A 345     8370   8389   8344    -61    791  -1082       C  
ATOM   1579  C   ALA A 345     -12.388  -4.202   5.682  1.00 66.50           C  
ANISOU 1579  C   ALA A 345     8446   8428   8392    106    882  -1004       C  
ATOM   1580  O   ALA A 345     -13.220  -3.546   5.045  1.00 66.30           O  
ANISOU 1580  O   ALA A 345     8229   8539   8422    198    869   -957       O  
ATOM   1581  CB  ALA A 345     -12.434  -6.707   5.794  1.00 72.38           C  
ANISOU 1581  CB  ALA A 345     9138   9138   9225   -184    935  -1117       C  
ATOM   1582  N   ILE A 346     -11.967  -3.834   6.895  1.00 63.26           N  
ANISOU 1582  N   ILE A 346     8276   7853   7907    154    982   -990       N  
ATOM   1583  CA  ILE A 346     -12.464  -2.610   7.519  1.00 74.18           C  
ANISOU 1583  CA  ILE A 346     9737   9173   9274    311   1109   -946       C  
ATOM   1584  C   ILE A 346     -12.120  -1.400   6.660  1.00 72.81           C  
ANISOU 1584  C   ILE A 346     9563   9008   9095    419   1006   -905       C  
ATOM   1585  O   ILE A 346     -12.923  -0.469   6.519  1.00 63.74           O  
ANISOU 1585  O   ILE A 346     8335   7875   8008    579   1096   -840       O  
ATOM   1586  CB  ILE A 346     -11.893  -2.468   8.943  1.00 72.14           C  
ANISOU 1586  CB  ILE A 346     9785   8742   8882    305   1209   -972       C  
ATOM   1587  CG1 ILE A 346     -12.391  -3.601   9.839  1.00 65.35           C  
ANISOU 1587  CG1 ILE A 346     8931   7874   8026    229   1354   -971       C  
ATOM   1588  CG2 ILE A 346     -12.292  -1.131   9.547  1.00 63.08           C  
ANISOU 1588  CG2 ILE A 346     8775   7491   7702    457   1355   -967       C  
ATOM   1589  CD1 ILE A 346     -11.810  -3.558  11.232  1.00 82.13           C  
ANISOU 1589  CD1 ILE A 346    11362   9871   9972    222   1434   -980       C  
ATOM   1590  N   SER A 347     -10.928  -1.403   6.059  1.00 74.78           N  
ANISOU 1590  N   SER A 347     9892   9240   9281    348    836   -921       N  
ATOM   1591  CA  SER A 347     -10.531  -0.293   5.199  1.00 77.62           C  
ANISOU 1591  CA  SER A 347    10260   9596   9636    434    754   -863       C  
ATOM   1592  C   SER A 347     -11.287  -0.319   3.876  1.00 71.49           C  
ANISOU 1592  C   SER A 347     9205   9033   8926    493    678   -796       C  
ATOM   1593  O   SER A 347     -11.636   0.736   3.334  1.00 66.12           O  
ANISOU 1593  O   SER A 347     8476   8372   8272    645    688   -693       O  
ATOM   1594  CB  SER A 347      -9.023  -0.329   4.958  1.00 62.75           C  
ANISOU 1594  CB  SER A 347     8516   7652   7673    327    613   -889       C  
ATOM   1595  OG  SER A 347      -8.664   0.479   3.851  1.00 78.56           O  
ANISOU 1595  OG  SER A 347    10477   9690   9682    381    530   -819       O  
ATOM   1596  N   LEU A 348     -11.553  -1.515   3.342  1.00 66.06           N  
ANISOU 1596  N   LEU A 348     8341   8506   8253    371    602   -850       N  
ATOM   1597  CA  LEU A 348     -12.259  -1.610   2.069  1.00 67.62           C  
ANISOU 1597  CA  LEU A 348     8273   8950   8471    389    497   -811       C  
ATOM   1598  C   LEU A 348     -13.707  -1.159   2.208  1.00 78.60           C  
ANISOU 1598  C   LEU A 348     9447  10459   9959    525    591   -724       C  
ATOM   1599  O   LEU A 348     -14.225  -0.440   1.345  1.00 73.87           O  
ANISOU 1599  O   LEU A 348     8680  10021   9364    663    528   -604       O  
ATOM   1600  CB  LEU A 348     -12.191  -3.039   1.530  1.00 65.65           C  
ANISOU 1600  CB  LEU A 348     7917   8819   8208    188    410   -933       C  
ATOM   1601  CG  LEU A 348     -12.986  -3.297   0.248  1.00 81.39           C  
ANISOU 1601  CG  LEU A 348     9633  11106  10186    150    281   -937       C  
ATOM   1602  CD1 LEU A 348     -12.402  -2.503  -0.913  1.00 64.27           C  
ANISOU 1602  CD1 LEU A 348     7479   9039   7903    242    147   -852       C  
ATOM   1603  CD2 LEU A 348     -13.024  -4.782  -0.078  1.00 77.80           C  
ANISOU 1603  CD2 LEU A 348     9114  10713   9734    -86    242  -1106       C  
ATOM   1604  N   PHE A 349     -14.376  -1.566   3.286  1.00 67.87           N  
ANISOU 1604  N   PHE A 349     8078   9035   8676    505    754   -759       N  
ATOM   1605  CA  PHE A 349     -15.776  -1.207   3.506  1.00 75.85           C  
ANISOU 1605  CA  PHE A 349     8851  10165   9801    639    879   -670       C  
ATOM   1606  C   PHE A 349     -15.877   0.094   4.307  1.00 86.11           C  
ANISOU 1606  C   PHE A 349    10326  11266  11123    872   1065   -582       C  
ATOM   1607  O   PHE A 349     -16.495   0.164   5.367  1.00 85.40           O  
ANISOU 1607  O   PHE A 349    10272  11084  11091    936   1280   -584       O  
ATOM   1608  CB  PHE A 349     -16.512  -2.344   4.204  1.00 71.42           C  
ANISOU 1608  CB  PHE A 349     8171   9642   9324    487    993   -748       C  
ATOM   1609  CG  PHE A 349     -16.700  -3.563   3.350  1.00 76.15           C  
ANISOU 1609  CG  PHE A 349     8561  10436   9936    254    842   -844       C  
ATOM   1610  CD1 PHE A 349     -17.800  -3.679   2.517  1.00 82.20           C  
ANISOU 1610  CD1 PHE A 349     8953  11508  10773    233    755   -807       C  
ATOM   1611  CD2 PHE A 349     -15.780  -4.598   3.382  1.00 81.42           C  
ANISOU 1611  CD2 PHE A 349     9407  10982  10546     54    790   -974       C  
ATOM   1612  CE1 PHE A 349     -17.979  -4.800   1.730  1.00 82.30           C  
ANISOU 1612  CE1 PHE A 349     8796  11694  10779    -21    614   -934       C  
ATOM   1613  CE2 PHE A 349     -15.954  -5.723   2.599  1.00 75.01           C  
ANISOU 1613  CE2 PHE A 349     8444  10305   9751   -169    685  -1091       C  
ATOM   1614  CZ  PHE A 349     -17.054  -5.825   1.772  1.00 78.04           C  
ANISOU 1614  CZ  PHE A 349     8478  10986  10187   -226    594  -1090       C  
ATOM   1615  N   SER A 350     -15.258   1.137   3.769  1.00 76.15           N  
ANISOU 1615  N   SER A 350     9192   9925   9815    997   1003   -506       N  
ATOM   1616  CA  SER A 350     -15.365   2.458   4.374  1.00 75.71           C  
ANISOU 1616  CA  SER A 350     9321   9652   9796   1218   1190   -430       C  
ATOM   1617  C   SER A 350     -16.640   3.132   3.885  1.00 90.79           C  
ANISOU 1617  C   SER A 350    10942  11722  11834   1474   1269   -247       C  
ATOM   1618  O   SER A 350     -16.779   3.369   2.680  1.00 91.22           O  
ANISOU 1618  O   SER A 350    10798  11977  11884   1546   1106   -120       O  
ATOM   1619  CB  SER A 350     -14.150   3.310   4.034  1.00 73.56           C  
ANISOU 1619  CB  SER A 350     9316   9192   9443   1222   1116   -421       C  
ATOM   1620  OG  SER A 350     -13.003   2.865   4.735  1.00 89.05           O  
ANISOU 1620  OG  SER A 350    11544  10992  11298   1020   1079   -573       O  
ATOM   1621  N   PRO A 351     -17.589   3.447   4.770  1.00 91.83           N  
ANISOU 1621  N   PRO A 351    11030  11792  12070   1631   1519   -212       N  
ATOM   1622  CA  PRO A 351     -18.860   4.024   4.306  1.00 96.98           C  
ANISOU 1622  CA  PRO A 351    11347  12632  12868   1902   1600     -9       C  
ATOM   1623  C   PRO A 351     -18.744   5.435   3.769  1.00 92.17           C  
ANISOU 1623  C   PRO A 351    10832  11893  12294   2186   1648    172       C  
ATOM   1624  O   PRO A 351     -19.628   5.863   3.016  1.00108.23           O  
ANISOU 1624  O   PRO A 351    12548  14148  14426   2415   1627    389       O  
ATOM   1625  CB  PRO A 351     -19.747   3.983   5.559  1.00 90.38           C  
ANISOU 1625  CB  PRO A 351    10496  11711  12134   1994   1910    -35       C  
ATOM   1626  CG  PRO A 351     -18.794   3.934   6.704  1.00 88.81           C  
ANISOU 1626  CG  PRO A 351    10753  11184  11806   1854   2023   -228       C  
ATOM   1627  CD  PRO A 351     -17.580   3.200   6.223  1.00 91.85           C  
ANISOU 1627  CD  PRO A 351    11262  11588  12049   1571   1742   -345       C  
ATOM   1628  N   ASP A 352     -17.691   6.171   4.118  1.00 92.48           N  
ANISOU 1628  N   ASP A 352    11287  11588  12263   2173   1711    101       N  
ATOM   1629  CA  ASP A 352     -17.571   7.576   3.753  1.00 94.20           C  
ANISOU 1629  CA  ASP A 352    11655  11597  12539   2435   1820    264       C  
ATOM   1630  C   ASP A 352     -16.640   7.801   2.565  1.00 98.35           C  
ANISOU 1630  C   ASP A 352    12227  12167  12975   2361   1580    340       C  
ATOM   1631  O   ASP A 352     -15.962   8.831   2.497  1.00100.73           O  
ANISOU 1631  O   ASP A 352    12816  12174  13280   2435   1664    385       O  
ATOM   1632  CB  ASP A 352     -17.113   8.390   4.961  1.00113.03           C  
ANISOU 1632  CB  ASP A 352    14486  13537  14922   2467   2096    128       C  
ATOM   1633  CG  ASP A 352     -15.754   7.966   5.465  1.00122.30           C  
ANISOU 1633  CG  ASP A 352    15989  14550  15929   2133   1977   -109       C  
ATOM   1634  OD1 ASP A 352     -14.851   8.826   5.513  1.00125.75           O  
ANISOU 1634  OD1 ASP A 352    16748  14700  16331   2100   2009   -149       O  
ATOM   1635  OD2 ASP A 352     -15.584   6.774   5.800  1.00133.57           O1-
ANISOU 1635  OD2 ASP A 352    17342  16138  17270   1903   1854   -243       O1-
ATOM   1636  N   ARG A 353     -16.592   6.859   1.624  1.00105.48           N  
ANISOU 1636  N   ARG A 353    12866  13418  13792   2205   1302    348       N  
ATOM   1637  CA  ARG A 353     -15.850   7.155   0.412  1.00 89.92           C  
ANISOU 1637  CA  ARG A 353    10917  11521  11726   2184   1109    456       C  
ATOM   1638  C   ARG A 353     -16.717   7.993  -0.526  1.00 86.95           C  
ANISOU 1638  C   ARG A 353    10302  11319  11417   2515   1113    772       C  
ATOM   1639  O   ARG A 353     -17.948   7.900  -0.492  1.00 93.12           O  
ANISOU 1639  O   ARG A 353    10765  12322  12296   2691   1157    887       O  
ATOM   1640  CB  ARG A 353     -15.420   5.871  -0.293  1.00 77.67           C  
ANISOU 1640  CB  ARG A 353     9213  10267  10032   1901    832    334       C  
ATOM   1641  CG  ARG A 353     -14.712   4.861   0.594  1.00 88.96           C  
ANISOU 1641  CG  ARG A 353    10813  11578  11412   1607    822     62       C  
ATOM   1642  CD  ARG A 353     -13.281   5.281   0.884  1.00 79.03           C  
ANISOU 1642  CD  ARG A 353     9921  10019  10089   1486    835    -26       C  
ATOM   1643  NE  ARG A 353     -12.487   4.170   1.395  1.00 71.52           N  
ANISOU 1643  NE  ARG A 353     9065   9051   9059   1211    753   -238       N  
ATOM   1644  CZ  ARG A 353     -11.315   4.301   2.000  1.00 72.11           C  
ANISOU 1644  CZ  ARG A 353     9423   8893   9083   1073    767   -348       C  
ATOM   1645  NH1 ARG A 353     -10.777   5.490   2.215  1.00 62.60           N1+
ANISOU 1645  NH1 ARG A 353     8456   7432   7899   1138    863   -304       N1+
ATOM   1646  NH2 ARG A 353     -10.670   3.212   2.408  1.00 66.33           N  
ANISOU 1646  NH2 ARG A 353     8731   8186   8285    860    684   -499       N  
ATOM   1647  N   PRO A 354     -16.102   8.830  -1.360  1.00 93.51           N  
ANISOU 1647  N   PRO A 354    11268  12061  12203   2614   1075    940       N  
ATOM   1648  CA  PRO A 354     -16.886   9.587  -2.342  1.00 85.72           C  
ANISOU 1648  CA  PRO A 354    10048  11270  11250   2946   1056   1284       C  
ATOM   1649  C   PRO A 354     -17.608   8.658  -3.307  1.00 96.48           C  
ANISOU 1649  C   PRO A 354    10967  13191  12499   2896    769   1348       C  
ATOM   1650  O   PRO A 354     -17.052   7.663  -3.778  1.00121.92           O  
ANISOU 1650  O   PRO A 354    14157  16611  15557   2597    544   1173       O  
ATOM   1651  CB  PRO A 354     -15.831  10.437  -3.059  1.00 86.21           C  
ANISOU 1651  CB  PRO A 354    10388  11124  11246   2968   1051   1411       C  
ATOM   1652  CG  PRO A 354     -14.706  10.545  -2.085  1.00 82.21           C  
ANISOU 1652  CG  PRO A 354    10291  10188  10758   2731   1182   1148       C  
ATOM   1653  CD  PRO A 354     -14.689   9.244  -1.337  1.00 90.16           C  
ANISOU 1653  CD  PRO A 354    11222  11323  11713   2451   1088    849       C  
ATOM   1654  N   GLY A 355     -18.863   8.996  -3.600  1.00 86.83           N  
ANISOU 1654  N   GLY A 355     9398  12226  11368   3191    784   1599       N  
ATOM   1655  CA  GLY A 355     -19.650   8.268  -4.569  1.00 91.87           C  
ANISOU 1655  CA  GLY A 355     9583  13432  11892   3157    496   1689       C  
ATOM   1656  C   GLY A 355     -20.375   7.050  -4.038  1.00103.65           C  
ANISOU 1656  C   GLY A 355    10790  15168  13426   2928    428   1465       C  
ATOM   1657  O   GLY A 355     -21.144   6.434  -4.789  1.00110.34           O  
ANISOU 1657  O   GLY A 355    11229  16501  14196   2870    191   1520       O  
ATOM   1658  N   VAL A 356     -20.157   6.673  -2.779  1.00 99.16           N  
ANISOU 1658  N   VAL A 356    10422  14288  12967   2777    625   1218       N  
ATOM   1659  CA  VAL A 356     -20.860   5.525  -2.221  1.00 88.74           C  
ANISOU 1659  CA  VAL A 356     8848  13163  11706   2560    603   1029       C  
ATOM   1660  C   VAL A 356     -22.311   5.905  -1.966  1.00 98.92           C  
ANISOU 1660  C   VAL A 356     9742  14655  13190   2848    733   1244       C  
ATOM   1661  O   VAL A 356     -22.601   6.940  -1.352  1.00110.28           O  
ANISOU 1661  O   VAL A 356    11289  15825  14785   3176   1017   1400       O  
ATOM   1662  CB  VAL A 356     -20.176   5.048  -0.932  1.00 91.23           C  
ANISOU 1662  CB  VAL A 356     9514  13090  12058   2342    789    741       C  
ATOM   1663  CG1 VAL A 356     -20.821   3.765  -0.426  1.00 91.29           C  
ANISOU 1663  CG1 VAL A 356     9285  13287  12116   2089    769    556       C  
ATOM   1664  CG2 VAL A 356     -18.695   4.856  -1.171  1.00 99.97           C  
ANISOU 1664  CG2 VAL A 356    10994  13992  12999   2119    680    580       C  
ATOM   1665  N   LEU A 357     -23.233   5.064  -2.433  1.00 95.83           N  
ANISOU 1665  N   LEU A 357     8882  14733  12795   2720    537   1246       N  
ATOM   1666  CA  LEU A 357     -24.659   5.294  -2.241  1.00102.58           C  
ANISOU 1666  CA  LEU A 357     9272  15858  13845   2962    633   1457       C  
ATOM   1667  C   LEU A 357     -25.237   4.471  -1.097  1.00112.20           C  
ANISOU 1667  C   LEU A 357    10380  17027  15224   2777    825   1260       C  
ATOM   1668  O   LEU A 357     -25.933   5.013  -0.234  1.00133.04           O  
ANISOU 1668  O   LEU A 357    12951  19532  18069   3039   1134   1373       O  
ATOM   1669  CB  LEU A 357     -25.423   5.003  -3.539  1.00112.55           C  
ANISOU 1669  CB  LEU A 357    10020  17739  15006   2951    280   1628       C  
ATOM   1670  CG  LEU A 357     -25.682   6.206  -4.451  1.00107.56           C  
ANISOU 1670  CG  LEU A 357     9259  17269  14339   3381    211   2034       C  
ATOM   1671  CD1 LEU A 357     -26.607   7.204  -3.769  1.00109.46           C  
ANISOU 1671  CD1 LEU A 357     9333  17395  14861   3849    537   2320       C  
ATOM   1672  CD2 LEU A 357     -24.384   6.879  -4.879  1.00100.48           C  
ANISOU 1672  CD2 LEU A 357     8868  16032  13277   3435    208   2053       C  
ATOM   1673  N   GLN A 358     -24.965   3.166  -1.071  1.00104.13           N  
ANISOU 1673  N   GLN A 358     9354  16095  14114   2339    673    974       N  
ATOM   1674  CA  GLN A 358     -25.491   2.290  -0.025  1.00108.24           C  
ANISOU 1674  CA  GLN A 358     9777  16568  14780   2133    857    800       C  
ATOM   1675  C   GLN A 358     -24.616   2.372   1.229  1.00112.05           C  
ANISOU 1675  C   GLN A 358    10796  16513  15264   2101   1142    623       C  
ATOM   1676  O   GLN A 358     -24.022   1.394   1.680  1.00106.87           O  
ANISOU 1676  O   GLN A 358    10352  15712  14541   1773   1132    373       O  
ATOM   1677  CB  GLN A 358     -25.593   0.861  -0.542  1.00 97.54           C  
ANISOU 1677  CB  GLN A 358     8208  15509  13345   1678    596    579       C  
ATOM   1678  CG  GLN A 358     -26.293   0.732  -1.886  1.00102.83           C  
ANISOU 1678  CG  GLN A 358     8395  16739  13936   1643    251    705       C  
ATOM   1679  CD  GLN A 358     -27.338  -0.367  -1.902  1.00113.29           C  
ANISOU 1679  CD  GLN A 358     9244  18431  15369   1330    164    599       C  
ATOM   1680  NE2 GLN A 358     -26.885  -1.612  -2.001  1.00117.38           N  
ANISOU 1680  NE2 GLN A 358     9888  18914  15798    878     49    288       N  
ATOM   1681  OE1 GLN A 358     -28.538  -0.101  -1.827  1.00101.04           O  
ANISOU 1681  OE1 GLN A 358     7211  17188  13995   1490    212    798       O  
ATOM   1682  N   HIS A 359     -24.540   3.587   1.783  1.00113.03           N  
ANISOU 1682  N   HIS A 359    14148  15563  13233   2071   -951  -1840       N  
ATOM   1683  CA  HIS A 359     -23.721   3.821   2.971  1.00115.38           C  
ANISOU 1683  CA  HIS A 359    14638  15599  13603   1961   -829  -1794       C  
ATOM   1684  C   HIS A 359     -24.149   2.920   4.123  1.00117.58           C  
ANISOU 1684  C   HIS A 359    14468  16255  13951   1820   -588  -1913       C  
ATOM   1685  O   HIS A 359     -23.306   2.326   4.806  1.00108.61           O  
ANISOU 1685  O   HIS A 359    13353  14986  12928   1470   -398  -1816       O  
ATOM   1686  CB  HIS A 359     -23.767   5.295   3.384  1.00119.76           C  
ANISOU 1686  CB  HIS A 359    15607  15868  14028   2412  -1035  -1845       C  
ATOM   1687  CG  HIS A 359     -25.032   6.001   3.008  1.00129.91           C  
ANISOU 1687  CG  HIS A 359    16820  17390  15151   2980  -1272  -2020       C  
ATOM   1688  CD2 HIS A 359     -26.194   6.168   3.683  1.00147.43           C  
ANISOU 1688  CD2 HIS A 359    18692  20024  17300   3380  -1299  -2265       C  
ATOM   1689  ND1 HIS A 359     -25.188   6.661   1.809  1.00139.43           N  
ANISOU 1689  ND1 HIS A 359    18335  18413  16228   3216  -1532  -1965       N  
ATOM   1690  CE1 HIS A 359     -26.393   7.198   1.758  1.00146.12           C  
ANISOU 1690  CE1 HIS A 359    19029  19553  16938   3774  -1729  -2164       C  
ATOM   1691  NE2 HIS A 359     -27.025   6.912   2.882  1.00151.56           N  
ANISOU 1691  NE2 HIS A 359    19296  20626  17666   3883  -1586  -2361       N  
ATOM   1692  N   ARG A 360     -25.459   2.832   4.374  1.00124.70           N  
ANISOU 1692  N   ARG A 360    14972  17641  14767   2095   -599  -2136       N  
ATOM   1693  CA  ARG A 360     -25.955   2.056   5.508  1.00118.43           C  
ANISOU 1693  CA  ARG A 360    13781  17222  13994   1951   -361  -2276       C  
ATOM   1694  C   ARG A 360     -25.477   0.610   5.448  1.00104.10           C  
ANISOU 1694  C   ARG A 360    11786  15471  12296   1387   -106  -2161       C  
ATOM   1695  O   ARG A 360     -25.056   0.048   6.465  1.00103.47           O  
ANISOU 1695  O   ARG A 360    11681  15362  12272   1134     92  -2131       O  
ATOM   1696  CB  ARG A 360     -27.483   2.113   5.547  1.00122.15           C  
ANISOU 1696  CB  ARG A 360    13801  18276  14337   2288   -406  -2564       C  
ATOM   1697  CG  ARG A 360     -28.105   1.609   6.842  1.00134.85           C  
ANISOU 1697  CG  ARG A 360    15044  20279  15913   2206   -175  -2761       C  
ATOM   1698  CD  ARG A 360     -29.566   1.215   6.644  1.00147.83           C  
ANISOU 1698  CD  ARG A 360    16122  22607  17441   2335   -145  -3052       C  
ATOM   1699  NE  ARG A 360     -29.773  -0.226   6.726  1.00150.14           N  
ANISOU 1699  NE  ARG A 360    16071  23222  17753   1796    143  -3072       N  
ATOM   1700  CZ  ARG A 360     -30.079  -1.003   5.695  1.00146.90           C  
ANISOU 1700  CZ  ARG A 360    15447  23029  17340   1561    166  -3061       C  
ATOM   1701  NH1 ARG A 360     -30.216  -0.510   4.475  1.00134.80           N1+
ANISOU 1701  NH1 ARG A 360    13983  21450  15785   1813    -87  -3026       N1+
ATOM   1702  NH2 ARG A 360     -30.251  -2.307   5.893  1.00145.73           N  
ANISOU 1702  NH2 ARG A 360    15044  23138  17190   1050    451  -3087       N  
ATOM   1703  N   VAL A 361     -25.529  -0.008   4.266  1.00 92.19           N  
ANISOU 1703  N   VAL A 361    10182  14035  10812   1192   -116  -2097       N  
ATOM   1704  CA  VAL A 361     -25.123  -1.406   4.140  1.00 97.85           C  
ANISOU 1704  CA  VAL A 361    10753  14799  11627    676    126  -2001       C  
ATOM   1705  C   VAL A 361     -23.641  -1.562   4.462  1.00 91.66           C  
ANISOU 1705  C   VAL A 361    10317  13531  10978    411    198  -1781       C  
ATOM   1706  O   VAL A 361     -23.244  -2.417   5.262  1.00 91.29           O  
ANISOU 1706  O   VAL A 361    10215  13478  10992    124    404  -1739       O  
ATOM   1707  CB  VAL A 361     -25.450  -1.939   2.735  1.00 88.11           C  
ANISOU 1707  CB  VAL A 361     9382  13714  10381    539     86  -1984       C  
ATOM   1708  CG1 VAL A 361     -25.083  -3.412   2.631  1.00 78.66           C  
ANISOU 1708  CG1 VAL A 361     8057  12559   9272     16    347  -1904       C  
ATOM   1709  CG2 VAL A 361     -26.921  -1.729   2.422  1.00 90.72           C  
ANISOU 1709  CG2 VAL A 361     9336  14572  10561    832    -15  -2227       C  
ATOM   1710  N   VAL A 362     -22.801  -0.732   3.842  1.00 83.90           N  
ANISOU 1710  N   VAL A 362     9707  12147  10025    500     27  -1649       N  
ATOM   1711  CA  VAL A 362     -21.361  -0.838   4.054  1.00 98.40           C  
ANISOU 1711  CA  VAL A 362    11836  13572  11979    240     86  -1470       C  
ATOM   1712  C   VAL A 362     -20.962  -0.395   5.460  1.00 95.69           C  
ANISOU 1712  C   VAL A 362    11616  13105  11635    325    121  -1485       C  
ATOM   1713  O   VAL A 362     -19.996  -0.923   6.027  1.00 88.76           O  
ANISOU 1713  O   VAL A 362    10816  12056  10851     68    239  -1384       O  
ATOM   1714  CB  VAL A 362     -20.614  -0.069   2.948  1.00 86.17           C  
ANISOU 1714  CB  VAL A 362    10645  11667  10427    256    -86  -1353       C  
ATOM   1715  CG1 VAL A 362     -21.221  -0.387   1.594  1.00 79.25           C  
ANISOU 1715  CG1 VAL A 362     9644  10959   9510    232   -147  -1365       C  
ATOM   1716  CG2 VAL A 362     -20.717   1.410   3.174  1.00 93.29           C  
ANISOU 1716  CG2 VAL A 362    11860  12370  11213    635   -297  -1393       C  
ATOM   1717  N   ASP A 363     -21.670   0.577   6.048  1.00101.29           N  
ANISOU 1717  N   ASP A 363    12351  13900  12233    700      9  -1619       N  
ATOM   1718  CA  ASP A 363     -21.429   0.905   7.451  1.00 84.80           C  
ANISOU 1718  CA  ASP A 363    10341  11751  10128    764     66  -1657       C  
ATOM   1719  C   ASP A 363     -21.712  -0.295   8.346  1.00 83.08           C  
ANISOU 1719  C   ASP A 363     9819  11812   9934    518    304  -1698       C  
ATOM   1720  O   ASP A 363     -20.944  -0.589   9.270  1.00 81.25           O  
ANISOU 1720  O   ASP A 363     9695  11430   9745    343    400  -1624       O  
ATOM   1721  CB  ASP A 363     -22.290   2.100   7.867  1.00 93.45           C  
ANISOU 1721  CB  ASP A 363    11488  12929  11088   1234    -82  -1826       C  
ATOM   1722  CG  ASP A 363     -21.783   2.783   9.130  1.00105.12           C  
ANISOU 1722  CG  ASP A 363    13197  14205  12538   1318    -73  -1840       C  
ATOM   1723  OD1 ASP A 363     -21.085   2.132   9.935  1.00117.93           O  
ANISOU 1723  OD1 ASP A 363    14807  15773  14228   1024     80  -1765       O  
ATOM   1724  OD2 ASP A 363     -22.093   3.978   9.323  1.00120.34           O1-
ANISOU 1724  OD2 ASP A 363    15338  16022  14363   1690   -227  -1933       O1-
ATOM   1725  N   GLN A 364     -22.813  -1.004   8.082  1.00 96.12           N  
ANISOU 1725  N   GLN A 364    11111  13873  11536    486    397  -1822       N  
ATOM   1726  CA  GLN A 364     -23.131  -2.203   8.850  1.00 91.16           C  
ANISOU 1726  CA  GLN A 364    10242  13500  10894    195    641  -1864       C  
ATOM   1727  C   GLN A 364     -22.129  -3.317   8.575  1.00 87.64           C  
ANISOU 1727  C   GLN A 364     9898  12836  10568   -209    764  -1672       C  
ATOM   1728  O   GLN A 364     -21.764  -4.070   9.485  1.00 93.26           O  
ANISOU 1728  O   GLN A 364    10636  13516  11284   -430    921  -1624       O  
ATOM   1729  CB  GLN A 364     -24.557  -2.657   8.546  1.00 91.14           C  
ANISOU 1729  CB  GLN A 364     9830  14013  10785    217    719  -2069       C  
ATOM   1730  CG  GLN A 364     -25.613  -1.659   8.998  1.00111.72           C  
ANISOU 1730  CG  GLN A 364    12276  16910  13263    643    618  -2306       C  
ATOM   1731  CD  GLN A 364     -26.829  -2.323   9.608  1.00123.86           C  
ANISOU 1731  CD  GLN A 364    13390  18997  14671    543    816  -2546       C  
ATOM   1732  NE2 GLN A 364     -27.031  -2.111  10.903  1.00125.25           N  
ANISOU 1732  NE2 GLN A 364    13551  19268  14772    596    916  -2656       N  
ATOM   1733  OE1 GLN A 364     -27.581  -3.016   8.923  1.00123.46           O  
ANISOU 1733  OE1 GLN A 364    13032  19302  14575    394    887  -2644       O  
ATOM   1734  N   LEU A 365     -21.677  -3.442   7.324  1.00 86.33           N  
ANISOU 1734  N   LEU A 365     9801  12515  10486   -296    691  -1567       N  
ATOM   1735  CA  LEU A 365     -20.657  -4.435   7.005  1.00 90.81           C  
ANISOU 1735  CA  LEU A 365    10471  12861  11172   -637    796  -1403       C  
ATOM   1736  C   LEU A 365     -19.353  -4.118   7.724  1.00 89.97           C  
ANISOU 1736  C   LEU A 365    10643  12402  11140   -656    758  -1280       C  
ATOM   1737  O   LEU A 365     -18.718  -5.006   8.304  1.00 77.04           O  
ANISOU 1737  O   LEU A 365     9045  10675   9549   -870    880  -1199       O  
ATOM   1738  CB  LEU A 365     -20.441  -4.499   5.492  1.00 85.29           C  
ANISOU 1738  CB  LEU A 365     9796  12078  10534   -710    721  -1339       C  
ATOM   1739  CG  LEU A 365     -21.509  -5.225   4.669  1.00 91.75           C  
ANISOU 1739  CG  LEU A 365    10330  13239  11294   -819    797  -1433       C  
ATOM   1740  CD1 LEU A 365     -21.202  -5.122   3.183  1.00100.60           C  
ANISOU 1740  CD1 LEU A 365    11525  14235  12461   -871    695  -1362       C  
ATOM   1741  CD2 LEU A 365     -21.618  -6.680   5.095  1.00 83.57           C  
ANISOU 1741  CD2 LEU A 365     9167  12326  10259  -1167   1047  -1429       C  
ATOM   1742  N   GLN A 366     -18.942  -2.846   7.700  1.00 72.99           N  
ANISOU 1742  N   GLN A 366     8701  10049   8982   -431    580  -1273       N  
ATOM   1743  CA  GLN A 366     -17.715  -2.447   8.384  1.00 73.99           C  
ANISOU 1743  CA  GLN A 366     9076   9880   9158   -465    538  -1184       C  
ATOM   1744  C   GLN A 366     -17.798  -2.749   9.873  1.00 92.22           C  
ANISOU 1744  C   GLN A 366    11353  12274  11413   -471    635  -1217       C  
ATOM   1745  O   GLN A 366     -16.836  -3.245  10.470  1.00 93.29           O  
ANISOU 1745  O   GLN A 366    11584  12262  11602   -627    681  -1124       O  
ATOM   1746  CB  GLN A 366     -17.443  -0.962   8.153  1.00 67.60           C  
ANISOU 1746  CB  GLN A 366     8526   8858   8302   -240    346  -1201       C  
ATOM   1747  CG  GLN A 366     -16.035  -0.526   8.519  1.00 67.47           C  
ANISOU 1747  CG  GLN A 366     8771   8533   8334   -352    297  -1115       C  
ATOM   1748  CD  GLN A 366     -15.866   0.980   8.495  1.00 76.42           C  
ANISOU 1748  CD  GLN A 366    10212   9450   9375   -152    132  -1152       C  
ATOM   1749  NE2 GLN A 366     -14.966   1.461   7.644  1.00 76.10           N  
ANISOU 1749  NE2 GLN A 366    10402   9157   9354   -283     55  -1088       N  
ATOM   1750  OE1 GLN A 366     -16.537   1.704   9.232  1.00 82.26           O  
ANISOU 1750  OE1 GLN A 366    11001  10244  10012    104     83  -1248       O  
ATOM   1751  N   GLU A 367     -18.940  -2.433  10.493  1.00 88.94           N  
ANISOU 1751  N   GLU A 367    10802  12111  10878   -288    662  -1359       N  
ATOM   1752  CA  GLU A 367     -19.123  -2.696  11.917  1.00 78.67           C  
ANISOU 1752  CA  GLU A 367     9478  10915   9497   -312    770  -1407       C  
ATOM   1753  C   GLU A 367     -18.911  -4.170  12.240  1.00 86.99           C  
ANISOU 1753  C   GLU A 367    10465  12017  10569   -627    950  -1327       C  
ATOM   1754  O   GLU A 367     -18.255  -4.507  13.234  1.00 76.88           O  
ANISOU 1754  O   GLU A 367     9318  10620   9272   -721    990  -1258       O  
ATOM   1755  CB  GLU A 367     -20.517  -2.246  12.352  1.00 89.43           C  
ANISOU 1755  CB  GLU A 367    10645  12614  10722    -93    798  -1611       C  
ATOM   1756  CG  GLU A 367     -20.650  -1.959  13.836  1.00109.04           C  
ANISOU 1756  CG  GLU A 367    13179  15152  13099    -28    858  -1690       C  
ATOM   1757  CD  GLU A 367     -22.039  -2.263  14.360  1.00127.54           C  
ANISOU 1757  CD  GLU A 367    15229  17931  15300      0   1005  -1896       C  
ATOM   1758  OE1 GLU A 367     -22.894  -2.698  13.561  1.00131.84           O  
ANISOU 1758  OE1 GLU A 367    15514  18748  15830    -30   1055  -1982       O  
ATOM   1759  OE2 GLU A 367     -22.276  -2.069  15.571  1.00126.62           O1-
ANISOU 1759  OE2 GLU A 367    15132  17905  15073     35   1079  -1987       O1-
ATOM   1760  N   GLN A 368     -19.466  -5.063  11.416  1.00 82.51           N  
ANISOU 1760  N   GLN A 368     9720  11613  10017   -790   1053  -1337       N  
ATOM   1761  CA  GLN A 368     -19.300  -6.495  11.651  1.00 81.15           C  
ANISOU 1761  CA  GLN A 368     9547  11448   9841  -1095   1230  -1262       C  
ATOM   1762  C   GLN A 368     -17.831  -6.895  11.595  1.00 90.10           C  
ANISOU 1762  C   GLN A 368    10897  12236  11099  -1195   1180  -1084       C  
ATOM   1763  O   GLN A 368     -17.375  -7.730  12.386  1.00 87.51           O  
ANISOU 1763  O   GLN A 368    10688  11820  10741  -1333   1263  -1009       O  
ATOM   1764  CB  GLN A 368     -20.106  -7.294  10.626  1.00 75.34           C  
ANISOU 1764  CB  GLN A 368     8604  10925   9095  -1265   1341  -1313       C  
ATOM   1765  CG  GLN A 368     -21.616  -7.187  10.782  1.00102.06           C  
ANISOU 1765  CG  GLN A 368    11710  14740  12327  -1225   1429  -1521       C  
ATOM   1766  CD  GLN A 368     -22.071  -7.334  12.222  1.00116.24           C  
ANISOU 1766  CD  GLN A 368    13504  16690  13972  -1271   1559  -1608       C  
ATOM   1767  NE2 GLN A 368     -22.621  -6.261  12.780  1.00113.99           N  
ANISOU 1767  NE2 GLN A 368    13133  16562  13616   -992   1481  -1752       N  
ATOM   1768  OE1 GLN A 368     -21.936  -8.400  12.822  1.00113.56           O  
ANISOU 1768  OE1 GLN A 368    13267  16316  13564  -1553   1728  -1551       O  
ATOM   1769  N   PHE A 369     -17.074  -6.308  10.664  1.00 82.26           N  
ANISOU 1769  N   PHE A 369     9968  11057  10232  -1124   1040  -1029       N  
ATOM   1770  CA  PHE A 369     -15.651  -6.608  10.557  1.00 84.72           C  
ANISOU 1770  CA  PHE A 369    10436  11095  10662  -1209    990   -902       C  
ATOM   1771  C   PHE A 369     -14.894  -6.125  11.789  1.00 83.47           C  
ANISOU 1771  C   PHE A 369    10432  10814  10470  -1120    912   -875       C  
ATOM   1772  O   PHE A 369     -14.072  -6.859  12.353  1.00 69.94           O  
ANISOU 1772  O   PHE A 369     8810   8986   8777  -1204    932   -792       O  
ATOM   1773  CB  PHE A 369     -15.078  -5.977   9.285  1.00 91.44           C  
ANISOU 1773  CB  PHE A 369    11312  11811  11620  -1188    874   -881       C  
ATOM   1774  CG  PHE A 369     -15.450  -6.709   8.023  1.00 88.29           C  
ANISOU 1774  CG  PHE A 369    10794  11479  11273  -1333    952   -875       C  
ATOM   1775  CD1 PHE A 369     -15.038  -8.012   7.814  1.00 87.01           C  
ANISOU 1775  CD1 PHE A 369    10625  11263  11172  -1532   1074   -810       C  
ATOM   1776  CD2 PHE A 369     -16.216  -6.093   7.049  1.00 79.39           C  
ANISOU 1776  CD2 PHE A 369     9586  10460  10118  -1255    892   -938       C  
ATOM   1777  CE1 PHE A 369     -15.384  -8.690   6.658  1.00 82.14           C  
ANISOU 1777  CE1 PHE A 369     9914  10704  10592  -1685   1157   -814       C  
ATOM   1778  CE2 PHE A 369     -16.566  -6.763   5.892  1.00 71.51           C  
ANISOU 1778  CE2 PHE A 369     8479   9542   9152  -1402    959   -937       C  
ATOM   1779  CZ  PHE A 369     -16.149  -8.064   5.696  1.00 71.35           C  
ANISOU 1779  CZ  PHE A 369     8443   9469   9196  -1634   1101   -878       C  
ATOM   1780  N   ALA A 370     -15.155  -4.888  12.218  1.00 69.77           N  
ANISOU 1780  N   ALA A 370     8743   9098   8671   -934    814   -950       N  
ATOM   1781  CA  ALA A 370     -14.495  -4.356  13.407  1.00 86.23           C  
ANISOU 1781  CA  ALA A 370    10978  11083  10702   -863    743   -941       C  
ATOM   1782  C   ALA A 370     -14.851  -5.163  14.651  1.00 88.38           C  
ANISOU 1782  C   ALA A 370    11258  11460  10863   -926    857   -935       C  
ATOM   1783  O   ALA A 370     -13.986  -5.439  15.489  1.00 77.36           O  
ANISOU 1783  O   ALA A 370     9992   9953   9450   -962    822   -865       O  
ATOM   1784  CB  ALA A 370     -14.859  -2.885  13.597  1.00 64.15           C  
ANISOU 1784  CB  ALA A 370     8258   8278   7836   -652    635  -1040       C  
ATOM   1785  N   ILE A 371     -16.124  -5.539  14.792  1.00 78.35           N  
ANISOU 1785  N   ILE A 371     9855  10424   9492   -952    994  -1018       N  
ATOM   1786  CA  ILE A 371     -16.532  -6.378  15.915  1.00 81.70           C  
ANISOU 1786  CA  ILE A 371    10316  10952   9775  -1075   1135  -1019       C  
ATOM   1787  C   ILE A 371     -15.811  -7.720  15.866  1.00 89.89           C  
ANISOU 1787  C   ILE A 371    11466  11840  10849  -1267   1192   -877       C  
ATOM   1788  O   ILE A 371     -15.357  -8.237  16.894  1.00 87.47           O  
ANISOU 1788  O   ILE A 371    11334  11446  10454  -1319   1204   -807       O  
ATOM   1789  CB  ILE A 371     -18.063  -6.549  15.926  1.00 89.58           C  
ANISOU 1789  CB  ILE A 371    11114  12275  10648  -1115   1293  -1170       C  
ATOM   1790  CG1 ILE A 371     -18.729  -5.345  16.596  1.00 68.22           C  
ANISOU 1790  CG1 ILE A 371     8354   9724   7845   -892   1250  -1327       C  
ATOM   1791  CG2 ILE A 371     -18.466  -7.837  16.630  1.00 68.48           C  
ANISOU 1791  CG2 ILE A 371     8494   9693   7833  -1377   1492  -1150       C  
ATOM   1792  CD1 ILE A 371     -20.024  -4.920  15.943  1.00 80.55           C  
ANISOU 1792  CD1 ILE A 371     9647  11588   9369   -771   1285  -1507       C  
ATOM   1793  N   THR A 372     -15.684  -8.297  14.669  1.00 83.55           N  
ANISOU 1793  N   THR A 372    10589  10990  10165  -1358   1219   -834       N  
ATOM   1794  CA  THR A 372     -14.957  -9.554  14.529  1.00 82.21           C  
ANISOU 1794  CA  THR A 372    10546  10651  10039  -1501   1265   -711       C  
ATOM   1795  C   THR A 372     -13.486  -9.382  14.883  1.00 85.35           C  
ANISOU 1795  C   THR A 372    11082  10825  10522  -1394   1100   -619       C  
ATOM   1796  O   THR A 372     -12.895 -10.243  15.548  1.00 83.64           O  
ANISOU 1796  O   THR A 372    11038  10486  10257  -1425   1101   -531       O  
ATOM   1797  CB  THR A 372     -15.114 -10.089  13.106  1.00 84.85           C  
ANISOU 1797  CB  THR A 372    10764  10988  10486  -1611   1326   -707       C  
ATOM   1798  CG2 THR A 372     -14.257 -11.330  12.893  1.00 81.31           C  
ANISOU 1798  CG2 THR A 372    10467  10331  10097  -1717   1361   -593       C  
ATOM   1799  OG1 THR A 372     -16.489 -10.416  12.872  1.00 89.49           O  
ANISOU 1799  OG1 THR A 372    11212  11824  10967  -1744   1489   -805       O  
ATOM   1800  N   LEU A 373     -12.878  -8.274  14.455  1.00 82.67           N  
ANISOU 1800  N   LEU A 373    10685  10438  10287  -1270    953   -650       N  
ATOM   1801  CA  LEU A 373     -11.488  -8.016  14.816  1.00 87.68           C  
ANISOU 1801  CA  LEU A 373    11409  10924  10983  -1196    800   -602       C  
ATOM   1802  C   LEU A 373     -11.343  -7.819  16.320  1.00 82.90           C  
ANISOU 1802  C   LEU A 373    10942  10323  10233  -1129    750   -592       C  
ATOM   1803  O   LEU A 373     -10.420  -8.363  16.939  1.00 76.25           O  
ANISOU 1803  O   LEU A 373    10210   9386   9375  -1104    674   -521       O  
ATOM   1804  CB  LEU A 373     -10.963  -6.795  14.061  1.00 65.83           C  
ANISOU 1804  CB  LEU A 373     8580   8115   8315  -1140    680   -658       C  
ATOM   1805  CG  LEU A 373      -9.551  -6.337  14.437  1.00 64.64           C  
ANISOU 1805  CG  LEU A 373     8487   7868   8205  -1103    528   -653       C  
ATOM   1806  CD1 LEU A 373      -8.543  -7.450  14.193  1.00 76.61           C  
ANISOU 1806  CD1 LEU A 373     9981   9315   9814  -1138    513   -593       C  
ATOM   1807  CD2 LEU A 373      -9.165  -5.081  13.671  1.00 73.11           C  
ANISOU 1807  CD2 LEU A 373     9548   8897   9333  -1111    442   -723       C  
ATOM   1808  N   LYS A 374     -12.246  -7.044  16.924  1.00 88.45           N  
ANISOU 1808  N   LYS A 374    11641  11148  10819  -1082    783   -672       N  
ATOM   1809  CA  LYS A 374     -12.213  -6.838  18.368  1.00 75.29           C  
ANISOU 1809  CA  LYS A 374    10110   9502   8992  -1040    756   -675       C  
ATOM   1810  C   LYS A 374     -12.382  -8.155  19.117  1.00 75.96           C  
ANISOU 1810  C   LYS A 374    10339   9573   8951  -1147    856   -591       C  
ATOM   1811  O   LYS A 374     -11.645  -8.443  20.068  1.00 74.75           O  
ANISOU 1811  O   LYS A 374    10353   9332   8714  -1115    768   -521       O  
ATOM   1812  CB  LYS A 374     -13.300  -5.843  18.775  1.00 73.21           C  
ANISOU 1812  CB  LYS A 374     9799   9393   8624   -968    806   -804       C  
ATOM   1813  CG  LYS A 374     -13.111  -5.236  20.152  1.00 92.83           C  
ANISOU 1813  CG  LYS A 374    12425  11883  10962   -904    748   -836       C  
ATOM   1814  CD  LYS A 374     -14.446  -4.818  20.746  1.00 96.76           C  
ANISOU 1814  CD  LYS A 374    12875  12581  11309   -874    875   -969       C  
ATOM   1815  CE  LYS A 374     -14.806  -3.395  20.354  1.00105.41           C  
ANISOU 1815  CE  LYS A 374    13905  13705  12442   -690    805  -1098       C  
ATOM   1816  NZ  LYS A 374     -14.665  -2.452  21.498  1.00114.38           N1+
ANISOU 1816  NZ  LYS A 374    15182  14826  13452   -593    746  -1172       N1+
ATOM   1817  N   SER A 375     -13.357  -8.968  18.701  1.00 74.51           N  
ANISOU 1817  N   SER A 375    10111   9471   8727  -1285   1034   -599       N  
ATOM   1818  CA  SER A 375     -13.577 -10.260  19.344  1.00 78.79           C  
ANISOU 1818  CA  SER A 375    10854   9968   9117  -1434   1152   -520       C  
ATOM   1819  C   SER A 375     -12.372 -11.176  19.173  1.00 74.15           C  
ANISOU 1819  C   SER A 375    10423   9146   8603  -1397   1051   -383       C  
ATOM   1820  O   SER A 375     -11.977 -11.876  20.114  1.00 87.26           O  
ANISOU 1820  O   SER A 375    12341  10691  10123  -1398   1020   -292       O  
ATOM   1821  CB  SER A 375     -14.840 -10.916  18.790  1.00 90.32           C  
ANISOU 1821  CB  SER A 375    12224  11578  10514  -1636   1378   -581       C  
ATOM   1822  OG  SER A 375     -15.837  -9.947  18.514  1.00108.78           O  
ANISOU 1822  OG  SER A 375    14317  14162  12854  -1596   1427   -737       O  
ATOM   1823  N   TYR A 376     -11.790 -11.201  17.971  1.00 85.08           N  
ANISOU 1823  N   TYR A 376    11669  10463  10195  -1355    996   -375       N  
ATOM   1824  CA  TYR A 376     -10.620 -12.039  17.720  1.00 81.41           C  
ANISOU 1824  CA  TYR A 376    11309   9806   9817  -1283    898   -281       C  
ATOM   1825  C   TYR A 376      -9.494 -11.712  18.693  1.00 85.65           C  
ANISOU 1825  C   TYR A 376    11944  10282  10318  -1110    691   -245       C  
ATOM   1826  O   TYR A 376      -8.866 -12.612  19.262  1.00 77.11           O  
ANISOU 1826  O   TYR A 376    11075   9064   9160  -1036    620   -153       O  
ATOM   1827  CB  TYR A 376     -10.158 -11.866  16.270  1.00 77.56           C  
ANISOU 1827  CB  TYR A 376    10610   9303   9557  -1271    873   -317       C  
ATOM   1828  CG  TYR A 376      -8.870 -12.585  15.931  1.00 80.34           C  
ANISOU 1828  CG  TYR A 376    11006   9500  10021  -1165    765   -264       C  
ATOM   1829  CD1 TYR A 376      -7.634 -11.987  16.149  1.00 72.81           C  
ANISOU 1829  CD1 TYR A 376     9974   8546   9143  -1010    568   -292       C  
ATOM   1830  CD2 TYR A 376      -8.890 -13.865  15.390  1.00 71.71           C  
ANISOU 1830  CD2 TYR A 376    10026   8274   8945  -1221    863   -209       C  
ATOM   1831  CE1 TYR A 376      -6.458 -12.642  15.843  1.00 82.30           C  
ANISOU 1831  CE1 TYR A 376    11167   9660  10442   -887    464   -280       C  
ATOM   1832  CE2 TYR A 376      -7.717 -14.527  15.079  1.00 72.69           C  
ANISOU 1832  CE2 TYR A 376    10184   8265   9170  -1080    760   -185       C  
ATOM   1833  CZ  TYR A 376      -6.506 -13.911  15.308  1.00 73.77           C  
ANISOU 1833  CZ  TYR A 376    10198   8442   9388   -899    556   -227       C  
ATOM   1834  OH  TYR A 376      -5.335 -14.567  15.001  1.00 78.11           O  
ANISOU 1834  OH  TYR A 376    10733   8911  10034   -734    448   -237       O  
ATOM   1835  N   ILE A 377      -9.217 -10.420  18.882  1.00 78.07           N  
ANISOU 1835  N   ILE A 377    10848   9418   9397  -1037    582   -322       N  
ATOM   1836  CA  ILE A 377      -8.131 -10.004  19.766  1.00 75.94           C  
ANISOU 1836  CA  ILE A 377    10637   9132   9086   -900    381   -314       C  
ATOM   1837  C   ILE A 377      -8.385 -10.475  21.194  1.00 89.44           C  
ANISOU 1837  C   ILE A 377    12610  10815  10557   -893    377   -244       C  
ATOM   1838  O   ILE A 377      -7.466 -10.934  21.883  1.00 88.09           O  
ANISOU 1838  O   ILE A 377    12582  10571  10319   -771    221   -179       O  
ATOM   1839  CB  ILE A 377      -7.947  -8.477  19.687  1.00 71.10           C  
ANISOU 1839  CB  ILE A 377     9872   8618   8525   -881    302   -423       C  
ATOM   1840  CG1 ILE A 377      -7.544  -8.072  18.269  1.00 68.98           C  
ANISOU 1840  CG1 ILE A 377     9401   8343   8464   -909    293   -481       C  
ATOM   1841  CG2 ILE A 377      -6.913  -8.005  20.695  1.00 65.06           C  
ANISOU 1841  CG2 ILE A 377     9167   7870   7684   -784    110   -435       C  
ATOM   1842  CD1 ILE A 377      -7.382  -6.586  18.076  1.00 71.34           C  
ANISOU 1842  CD1 ILE A 377     9623   8691   8790   -918    226   -585       C  
ATOM   1843  N   GLU A 378      -9.633 -10.375  21.663  1.00 86.11           N  
ANISOU 1843  N   GLU A 378    12257  10471   9989  -1020    544   -268       N  
ATOM   1844  CA  GLU A 378      -9.944 -10.802  23.025  1.00 91.02           C  
ANISOU 1844  CA  GLU A 378    13154  11076  10354  -1061    567   -212       C  
ATOM   1845  C   GLU A 378      -9.788 -12.306  23.209  1.00 89.22           C  
ANISOU 1845  C   GLU A 378    13212  10667  10018  -1095    598    -79       C  
ATOM   1846  O   GLU A 378      -9.400 -12.759  24.291  1.00 97.53           O  
ANISOU 1846  O   GLU A 378    14549  11628  10879  -1043    504      8       O  
ATOM   1847  CB  GLU A 378     -11.369 -10.392  23.399  1.00 87.80           C  
ANISOU 1847  CB  GLU A 378    12722  10831   9807  -1218    772   -305       C  
ATOM   1848  CG  GLU A 378     -11.635  -8.898  23.394  1.00104.14           C  
ANISOU 1848  CG  GLU A 378    14584  13052  11934  -1146    740   -444       C  
ATOM   1849  CD  GLU A 378     -13.112  -8.580  23.529  1.00116.37           C  
ANISOU 1849  CD  GLU A 378    16046  14795  13374  -1258    949   -567       C  
ATOM   1850  OE1 GLU A 378     -13.924  -9.530  23.544  1.00108.24           O  
ANISOU 1850  OE1 GLU A 378    15084  13811  12231  -1436   1135   -555       O  
ATOM   1851  OE2 GLU A 378     -13.462  -7.385  23.625  1.00124.81           O1-
ANISOU 1851  OE2 GLU A 378    16986  15981  14457  -1170    932   -694       O1-
ATOM   1852  N   CYS A 379     -10.077 -13.092  22.173  1.00 90.96           N  
ANISOU 1852  N   CYS A 379    13401  10818  10340  -1177    720    -57       N  
ATOM   1853  CA  CYS A 379     -10.072 -14.545  22.282  1.00 80.28           C  
ANISOU 1853  CA  CYS A 379    12376   9262   8865  -1236    782     61       C  
ATOM   1854  C   CYS A 379      -8.706 -15.174  22.047  1.00 96.43           C  
ANISOU 1854  C   CYS A 379    14509  11118  11012   -991    572    144       C  
ATOM   1855  O   CYS A 379      -8.507 -16.336  22.419  1.00123.56           O  
ANISOU 1855  O   CYS A 379    18306  14339  14304   -960    560    257       O  
ATOM   1856  CB  CYS A 379     -11.080 -15.152  21.299  1.00 93.20           C  
ANISOU 1856  CB  CYS A 379    13961  10914  10536  -1467   1032     30       C  
ATOM   1857  SG  CYS A 379     -12.807 -14.773  21.677  1.00130.94           S  
ANISOU 1857  SG  CYS A 379    18671  15951  15130  -1770   1305    -88       S  
ATOM   1858  N   ASN A 380      -7.764 -14.446  21.449  1.00 92.05           N  
ANISOU 1858  N   ASN A 380    13649  10641  10685   -818    408     78       N  
ATOM   1859  CA  ASN A 380      -6.514 -15.037  20.984  1.00 88.74           C  
ANISOU 1859  CA  ASN A 380    13215  10106  10396   -592    237    104       C  
ATOM   1860  C   ASN A 380      -5.279 -14.357  21.557  1.00 91.36           C  
ANISOU 1860  C   ASN A 380    13421  10536  10758   -363    -35     63       C  
ATOM   1861  O   ASN A 380      -4.159 -14.686  21.149  1.00112.23           O  
ANISOU 1861  O   ASN A 380    15962  13156  13523   -159   -194     38       O  
ATOM   1862  CB  ASN A 380      -6.461 -15.008  19.454  1.00 83.28           C  
ANISOU 1862  CB  ASN A 380    12242   9441   9958   -644    327     29       C  
ATOM   1863  CG  ASN A 380      -7.392 -16.022  18.823  1.00 89.93           C  
ANISOU 1863  CG  ASN A 380    13245  10157  10766   -831    559     76       C  
ATOM   1864  ND2 ASN A 380      -7.291 -17.270  19.262  1.00 97.23           N  
ANISOU 1864  ND2 ASN A 380    14550  10853  11538   -784    563    184       N  
ATOM   1865  OD1 ASN A 380      -8.193 -15.688  17.952  1.00102.54           O  
ANISOU 1865  OD1 ASN A 380    14648  11856  12456  -1020    726     11       O  
ATOM   1866  N   ARG A 381      -5.445 -13.422  22.485  1.00 88.58           N  
ANISOU 1866  N   ARG A 381    13057  10310  10289   -399    -89     34       N  
ATOM   1867  CA  ARG A 381      -4.333 -12.654  23.018  1.00105.34           C  
ANISOU 1867  CA  ARG A 381    15038  12561  12425   -237   -331    -29       C  
ATOM   1868  C   ARG A 381      -4.475 -12.566  24.530  1.00114.43           C  
ANISOU 1868  C   ARG A 381    16460  13712  13307   -216   -416     34       C  
ATOM   1869  O   ARG A 381      -5.588 -12.688  25.057  1.00122.07           O  
ANISOU 1869  O   ARG A 381    17638  14636  14106   -385   -246     83       O  
ATOM   1870  CB  ARG A 381      -4.285 -11.239  22.418  1.00 99.91           C  
ANISOU 1870  CB  ARG A 381    14010  12054  11898   -341   -312   -172       C  
ATOM   1871  CG  ARG A 381      -4.078 -11.215  20.912  1.00100.88           C  
ANISOU 1871  CG  ARG A 381    13874  12186  12268   -384   -238   -242       C  
ATOM   1872  CD  ARG A 381      -2.698 -10.697  20.548  1.00103.11           C  
ANISOU 1872  CD  ARG A 381    13896  12597  12683   -284   -422   -358       C  
ATOM   1873  NE  ARG A 381      -2.626 -10.270  19.155  1.00 83.20           N  
ANISOU 1873  NE  ARG A 381    11126  10117  10368   -403   -326   -451       N  
ATOM   1874  CZ  ARG A 381      -1.499 -10.165  18.465  1.00 83.94           C  
ANISOU 1874  CZ  ARG A 381    10983  10309  10602   -360   -420   -562       C  
ATOM   1875  NH1 ARG A 381      -0.327 -10.453  19.006  1.00 90.30           N1+
ANISOU 1875  NH1 ARG A 381    11720  11211  11378   -174   -625   -610       N1+
ATOM   1876  NH2 ARG A 381      -1.550  -9.767  17.196  1.00 97.73           N  
ANISOU 1876  NH2 ARG A 381    12550  12076  12508   -510   -310   -639       N  
ATOM   1877  N   PRO A 382      -3.370 -12.371  25.250  1.00118.25           N  
ANISOU 1877  N   PRO A 382    16933  14268  13727    -23   -676     20       N  
ATOM   1878  CA  PRO A 382      -3.463 -12.220  26.708  1.00124.26           C  
ANISOU 1878  CA  PRO A 382    17956  15042  14216    -11   -772     75       C  
ATOM   1879  C   PRO A 382      -4.306 -11.004  27.055  1.00124.61           C  
ANISOU 1879  C   PRO A 382    17918  15214  14214   -228   -631     -8       C  
ATOM   1880  O   PRO A 382      -4.041  -9.892  26.594  1.00126.08           O  
ANISOU 1880  O   PRO A 382    17812  15543  14549   -272   -646   -137       O  
ATOM   1881  CB  PRO A 382      -2.003 -12.044  27.135  1.00121.50           C  
ANISOU 1881  CB  PRO A 382    17486  14815  13862    237  -1092     26       C  
ATOM   1882  CG  PRO A 382      -1.235 -12.794  26.102  1.00118.73           C  
ANISOU 1882  CG  PRO A 382    16979  14422  13711    421  -1162      7       C  
ATOM   1883  CD  PRO A 382      -1.979 -12.573  24.808  1.00113.74           C  
ANISOU 1883  CD  PRO A 382    16155  13763  13299    214   -900    -41       C  
ATOM   1884  N   GLN A 383      -5.340 -11.234  27.865  1.00111.84           N  
ANISOU 1884  N   GLN A 383    16583  13539  12373   -370   -483     57       N  
ATOM   1885  CA  GLN A 383      -6.364 -10.243  28.177  1.00130.90           C  
ANISOU 1885  CA  GLN A 383    18940  16067  14728   -564   -306    -35       C  
ATOM   1886  C   GLN A 383      -5.779  -8.889  28.577  1.00144.17           C  
ANISOU 1886  C   GLN A 383    20445  17905  16428   -529   -446   -155       C  
ATOM   1887  O   GLN A 383      -6.117  -7.878  27.947  1.00145.30           O  
ANISOU 1887  O   GLN A 383    20359  18131  16715   -602   -355   -275       O  
ATOM   1888  CB  GLN A 383      -7.297 -10.769  29.277  1.00131.95           C  
ANISOU 1888  CB  GLN A 383    19431  16148  14555   -707   -172     38       C  
ATOM   1889  CG  GLN A 383      -7.569 -12.267  29.217  1.00152.99           C  
ANISOU 1889  CG  GLN A 383    22412  18610  17107   -741    -96    183       C  
ATOM   1890  CD  GLN A 383      -8.665 -12.701  30.174  1.00142.20           C  
ANISOU 1890  CD  GLN A 383    21391  17213  15424   -977    102    223       C  
ATOM   1891  NE2 GLN A 383      -9.441 -13.701  29.773  1.00133.36           N  
ANISOU 1891  NE2 GLN A 383    20451  15978  14243  -1150    313    279       N  
ATOM   1892  OE1 GLN A 383      -8.806 -12.148  31.265  1.00132.59           O  
ANISOU 1892  OE1 GLN A 383    20288  16083  14009  -1028     77    194       O  
ATOM   1893  N   PRO A 384      -4.912  -8.800  29.597  1.00121.44           N  
ANISOU 1893  N   PRO A 384    17685  15065  13393   -424   -669   -135       N  
ATOM   1894  CA  PRO A 384      -4.431  -7.472  30.009  1.00124.38           C  
ANISOU 1894  CA  PRO A 384    17911  15591  13755   -444   -776   -266       C  
ATOM   1895  C   PRO A 384      -3.343  -6.862  29.135  1.00121.77           C  
ANISOU 1895  C   PRO A 384    17260  15358  13650   -384   -915   -373       C  
ATOM   1896  O   PRO A 384      -3.211  -5.631  29.135  1.00100.20           O  
ANISOU 1896  O   PRO A 384    14405  12722  10945   -475   -919   -505       O  
ATOM   1897  CB  PRO A 384      -3.900  -7.727  31.424  1.00 82.86           C  
ANISOU 1897  CB  PRO A 384    12905  10356   8220   -371   -970   -204       C  
ATOM   1898  CG  PRO A 384      -3.365  -9.107  31.339  1.00113.87           C  
ANISOU 1898  CG  PRO A 384    16979  14162  12125   -194  -1097    -61       C  
ATOM   1899  CD  PRO A 384      -4.308  -9.861  30.430  1.00103.89           C  
ANISOU 1899  CD  PRO A 384    15752  12749  10974   -278   -851      1       C  
ATOM   1900  N   ALA A 385      -2.567  -7.653  28.386  1.00127.30           N  
ANISOU 1900  N   ALA A 385    17837  16035  14497   -249  -1016   -338       N  
ATOM   1901  CA  ALA A 385      -1.450  -7.059  27.652  1.00118.72           C  
ANISOU 1901  CA  ALA A 385    16431  15086  13589   -224  -1146   -469       C  
ATOM   1902  C   ALA A 385      -1.876  -6.384  26.354  1.00114.92           C  
ANISOU 1902  C   ALA A 385    15747  14587  13330   -372   -965   -556       C  
ATOM   1903  O   ALA A 385      -1.281  -5.373  25.964  1.00109.03           O  
ANISOU 1903  O   ALA A 385    14815  13951  12662   -466  -1011   -694       O  
ATOM   1904  CB  ALA A 385      -0.396  -8.126  27.353  1.00122.35           C  
ANISOU 1904  CB  ALA A 385    16806  15564  14116     -1  -1330   -435       C  
ATOM   1905  N   HIS A 386      -2.895  -6.944  25.689  1.00116.25           N  
ANISOU 1905  N   HIS A 386    15968  14623  13579   -411   -764   -482       N  
ATOM   1906  CA  HIS A 386      -3.398  -6.369  24.410  1.00 88.04           C  
ANISOU 1906  CA  HIS A 386    12231  11026  10196   -530   -601   -547       C  
ATOM   1907  C   HIS A 386      -4.755  -5.700  24.651  1.00 85.11           C  
ANISOU 1907  C   HIS A 386    11962  10624   9752   -638   -420   -568       C  
ATOM   1908  O   HIS A 386      -5.618  -5.783  23.756  1.00 81.26           O  
ANISOU 1908  O   HIS A 386    11413  10092   9372   -695   -256   -573       O  
ATOM   1909  CB  HIS A 386      -3.479  -7.453  23.329  1.00 89.46           C  
ANISOU 1909  CB  HIS A 386    12343  11115  10533   -489   -520   -479       C  
ATOM   1910  CG  HIS A 386      -2.192  -8.174  23.110  1.00 98.22           C  
ANISOU 1910  CG  HIS A 386    13341  12261  11715   -338   -696   -482       C  
ATOM   1911  CD2 HIS A 386      -1.256  -8.056  22.143  1.00 94.45           C  
ANISOU 1911  CD2 HIS A 386    12602  11901  11385   -329   -797   -602       C  
ATOM   1912  ND1 HIS A 386      -1.741  -9.158  23.970  1.00104.36           N  
ANISOU 1912  ND1 HIS A 386    14294  12962  12396   -159   -791   -372       N  
ATOM   1913  CE1 HIS A 386      -0.585  -9.617  23.538  1.00 95.95           C  
ANISOU 1913  CE1 HIS A 386    13057  11973  11427     -2   -959   -427       C  
ATOM   1914  NE2 HIS A 386      -0.265  -8.958  22.419  1.00101.14           N  
ANISOU 1914  NE2 HIS A 386    13422  12771  12235   -117   -955   -578       N  
ATOM   1915  N   ARG A 387      -4.927  -5.061  25.809  1.00100.65           N  
ANISOU 1915  N   ARG A 387    14076  12637  11530   -653   -455   -595       N  
ATOM   1916  CA  ARG A 387      -6.190  -4.420  26.157  1.00 87.22           C  
ANISOU 1916  CA  ARG A 387    12471  10936   9733   -719   -287   -641       C  
ATOM   1917  C   ARG A 387      -6.573  -3.302  25.194  1.00 89.61           C  
ANISOU 1917  C   ARG A 387    12650  11227  10170   -764   -210   -753       C  
ATOM   1918  O   ARG A 387      -7.766  -3.015  25.045  1.00 91.18           O  
ANISOU 1918  O   ARG A 387    12865  11429  10351   -770    -52   -790       O  
ATOM   1919  CB  ARG A 387      -6.096  -3.889  27.595  1.00 82.26           C  
ANISOU 1919  CB  ARG A 387    12016  10363   8875   -726   -361   -674       C  
ATOM   1920  CG  ARG A 387      -7.186  -2.915  28.031  1.00 82.77           C  
ANISOU 1920  CG  ARG A 387    12158  10454   8837   -772   -218   -777       C  
ATOM   1921  CD  ARG A 387      -7.553  -3.142  29.492  1.00 86.98           C  
ANISOU 1921  CD  ARG A 387    12909  11032   9107   -797   -200   -754       C  
ATOM   1922  NE  ARG A 387      -6.836  -2.247  30.393  1.00 89.96           N  
ANISOU 1922  NE  ARG A 387    13374  11453   9353   -809   -345   -829       N  
ATOM   1923  CZ  ARG A 387      -7.318  -1.108  30.875  1.00 85.76           C  
ANISOU 1923  CZ  ARG A 387    12913  10944   8727   -839   -281   -962       C  
ATOM   1924  NH1 ARG A 387      -8.511  -0.658  30.526  1.00 93.66           N1+
ANISOU 1924  NH1 ARG A 387    13885  11945   9757   -822    -92  -1046       N1+
ATOM   1925  NH2 ARG A 387      -6.578  -0.396  31.720  1.00 91.95           N  
ANISOU 1925  NH2 ARG A 387    13797  11765   9374   -876   -419  -1024       N  
ATOM   1926  N   PHE A 388      -5.606  -2.689  24.507  1.00 72.68           N  
ANISOU 1926  N   PHE A 388    10391   9080   8146   -796   -317   -818       N  
ATOM   1927  CA  PHE A 388      -5.910  -1.614  23.569  1.00 72.23           C  
ANISOU 1927  CA  PHE A 388    10289   8970   8183   -848   -257   -913       C  
ATOM   1928  C   PHE A 388      -5.402  -1.899  22.158  1.00 79.65           C  
ANISOU 1928  C   PHE A 388    11060   9877   9324   -894   -257   -905       C  
ATOM   1929  O   PHE A 388      -5.241  -0.965  21.369  1.00 78.61           O  
ANISOU 1929  O   PHE A 388    10921   9694   9254   -970   -256   -986       O  
ATOM   1930  CB  PHE A 388      -5.331  -0.291  24.075  1.00 67.72           C  
ANISOU 1930  CB  PHE A 388     9819   8399   7514   -915   -351  -1032       C  
ATOM   1931  CG  PHE A 388      -6.049   0.269  25.268  1.00 76.58           C  
ANISOU 1931  CG  PHE A 388    11123   9530   8442   -874   -313  -1076       C  
ATOM   1932  CD1 PHE A 388      -7.411   0.075  25.428  1.00 78.65           C  
ANISOU 1932  CD1 PHE A 388    11426   9793   8663   -791   -158  -1064       C  
ATOM   1933  CD2 PHE A 388      -5.362   0.990  26.231  1.00 74.01           C  
ANISOU 1933  CD2 PHE A 388    10913   9238   7967   -933   -423  -1149       C  
ATOM   1934  CE1 PHE A 388      -8.073   0.589  26.525  1.00 69.99           C  
ANISOU 1934  CE1 PHE A 388    10479   8731   7385   -756   -108  -1129       C  
ATOM   1935  CE2 PHE A 388      -6.019   1.507  27.330  1.00 71.62           C  
ANISOU 1935  CE2 PHE A 388    10787   8944   7481   -902   -378  -1200       C  
ATOM   1936  CZ  PHE A 388      -7.378   1.306  27.478  1.00 71.41           C  
ANISOU 1936  CZ  PHE A 388    10797   8916   7419   -807   -216  -1193       C  
ATOM   1937  N   LEU A 389      -5.162  -3.168  21.815  1.00 74.83           N  
ANISOU 1937  N   LEU A 389     9567  10710   8152   -905   -368  -2068       N  
ATOM   1938  CA  LEU A 389      -4.641  -3.486  20.488  1.00 70.06           C  
ANISOU 1938  CA  LEU A 389     8742  10118   7760   -822   -361  -1900       C  
ATOM   1939  C   LEU A 389      -5.622  -3.076  19.394  1.00 82.49           C  
ANISOU 1939  C   LEU A 389    10200  11830   9312   -518   -174  -1934       C  
ATOM   1940  O   LEU A 389      -5.220  -2.509  18.371  1.00 80.45           O  
ANISOU 1940  O   LEU A 389     9893  11472   9204   -394   -148  -1821       O  
ATOM   1941  CB  LEU A 389      -4.318  -4.976  20.384  1.00 74.27           C  
ANISOU 1941  CB  LEU A 389     9087  10795   8339   -961   -409  -1803       C  
ATOM   1942  CG  LEU A 389      -3.775  -5.448  19.030  1.00 74.55           C  
ANISOU 1942  CG  LEU A 389     8876  10854   8596   -913   -378  -1650       C  
ATOM   1943  CD1 LEU A 389      -2.646  -4.545  18.543  1.00 66.48           C  
ANISOU 1943  CD1 LEU A 389     7896   9576   7786   -934   -474  -1538       C  
ATOM   1944  CD2 LEU A 389      -3.314  -6.896  19.097  1.00 77.32           C  
ANISOU 1944  CD2 LEU A 389     9076  11281   9023  -1077   -417  -1555       C  
ATOM   1945  N   PHE A 390      -6.910  -3.369  19.587  1.00 86.72           N  
ANISOU 1945  N   PHE A 390    10683  12614   9652   -397    -39  -2091       N  
ATOM   1946  CA  PHE A 390      -7.918  -3.025  18.589  1.00 73.78           C  
ANISOU 1946  CA  PHE A 390     8894  11175   7961    -89    122  -2134       C  
ATOM   1947  C   PHE A 390      -7.936  -1.527  18.311  1.00 83.12           C  
ANISOU 1947  C   PHE A 390    10245  12143   9195    138    160  -2106       C  
ATOM   1948  O   PHE A 390      -7.888  -1.097  17.153  1.00 78.14           O  
ANISOU 1948  O   PHE A 390     9527  11515   8647    345    210  -1983       O  
ATOM   1949  CB  PHE A 390      -9.295  -3.503  19.050  1.00 79.32           C  
ANISOU 1949  CB  PHE A 390     9520  12184   8436    -23    256  -2353       C  
ATOM   1950  CG  PHE A 390     -10.431  -2.953  18.236  1.00 82.23           C  
ANISOU 1950  CG  PHE A 390     9742  12784   8718    325    402  -2431       C  
ATOM   1951  CD1 PHE A 390     -10.623  -3.363  16.926  1.00 77.96           C  
ANISOU 1951  CD1 PHE A 390     8927  12487   8206    464    456  -2351       C  
ATOM   1952  CD2 PHE A 390     -11.303  -2.025  18.778  1.00 86.53           C  
ANISOU 1952  CD2 PHE A 390    10414  13315   9147    521    489  -2585       C  
ATOM   1953  CE1 PHE A 390     -11.668  -2.858  16.174  1.00 70.75           C  
ANISOU 1953  CE1 PHE A 390     7860  11835   7187    804    566  -2409       C  
ATOM   1954  CE2 PHE A 390     -12.349  -1.515  18.031  1.00 68.18           C  
ANISOU 1954  CE2 PHE A 390     7935  11224   6747    881    610  -2641       C  
ATOM   1955  CZ  PHE A 390     -12.532  -1.933  16.728  1.00 73.31           C  
ANISOU 1955  CZ  PHE A 390     8302  12149   7405   1031    634  -2545       C  
ATOM   1956  N   LEU A 391      -8.016  -0.712  19.367  1.00 85.44           N  
ANISOU 1956  N   LEU A 391    10799  12236   9427     98    160  -2221       N  
ATOM   1957  CA  LEU A 391      -8.031   0.735  19.184  1.00 85.29           C  
ANISOU 1957  CA  LEU A 391    10979  11962   9467    304    239  -2208       C  
ATOM   1958  C   LEU A 391      -6.737   1.244  18.564  1.00 85.29           C  
ANISOU 1958  C   LEU A 391    11059  11666   9683    223    169  -2019       C  
ATOM   1959  O   LEU A 391      -6.757   2.221  17.805  1.00 75.53           O  
ANISOU 1959  O   LEU A 391     9906  10270   8522    457    271  -1931       O  
ATOM   1960  CB  LEU A 391      -8.299   1.429  20.519  1.00 68.30           C  
ANISOU 1960  CB  LEU A 391     9096   9640   7214    213    275  -2400       C  
ATOM   1961  CG  LEU A 391      -9.748   1.323  20.999  1.00 80.28           C  
ANISOU 1961  CG  LEU A 391    10565  11406   8531    376    411  -2613       C  
ATOM   1962  CD1 LEU A 391      -9.854   1.607  22.490  1.00 77.01           C  
ANISOU 1962  CD1 LEU A 391    10399  10865   7997    156    420  -2818       C  
ATOM   1963  CD2 LEU A 391     -10.648   2.253  20.199  1.00 80.66           C  
ANISOU 1963  CD2 LEU A 391    10578  11483   8585    813    579  -2609       C  
ATOM   1964  N   LYS A 392      -5.604   0.604  18.870  1.00 73.47           N  
ANISOU 1964  N   LYS A 392     9537  10091   8286    -96      5  -1952       N  
ATOM   1965  CA  LYS A 392      -4.358   0.958  18.196  1.00 75.31           C  
ANISOU 1965  CA  LYS A 392     9791  10086   8736   -192    -54  -1792       C  
ATOM   1966  C   LYS A 392      -4.456   0.690  16.700  1.00 79.43           C  
ANISOU 1966  C   LYS A 392    10102  10737   9339      5     15  -1635       C  
ATOM   1967  O   LYS A 392      -4.024   1.511  15.885  1.00 73.26           O  
ANISOU 1967  O   LYS A 392     9403   9756   8677    112     82  -1522       O  
ATOM   1968  CB  LYS A 392      -3.185   0.188  18.803  1.00 79.74           C  
ANISOU 1968  CB  LYS A 392    10306  10605   9389   -549   -254  -1756       C  
ATOM   1969  CG  LYS A 392      -2.842   0.580  20.228  1.00 71.17           C  
ANISOU 1969  CG  LYS A 392     9442   9380   8219   -783   -350  -1891       C  
ATOM   1970  CD  LYS A 392      -1.385   0.289  20.542  1.00 95.01           C  
ANISOU 1970  CD  LYS A 392    12431  12287  11382  -1091   -552  -1818       C  
ATOM   1971  CE  LYS A 392      -1.243  -0.423  21.878  1.00 69.59           C  
ANISOU 1971  CE  LYS A 392     9243   9186   8011  -1327   -724  -1886       C  
ATOM   1972  NZ  LYS A 392       0.154  -0.879  22.116  1.00 92.71           N1+
ANISOU 1972  NZ  LYS A 392    12076  12074  11076  -1585   -949  -1787       N1+
ATOM   1973  N   ILE A 393      -5.029  -0.455  16.326  1.00 76.09           N  
ANISOU 1973  N   ILE A 393     9417  10650   8841     39     18  -1634       N  
ATOM   1974  CA  ILE A 393      -5.221  -0.778  14.914  1.00 76.45           C  
ANISOU 1974  CA  ILE A 393     9242  10882   8925    206     93  -1514       C  
ATOM   1975  C   ILE A 393      -6.126   0.253  14.251  1.00 72.84           C  
ANISOU 1975  C   ILE A 393     8848  10459   8369    585    234  -1496       C  
ATOM   1976  O   ILE A 393      -5.841   0.741  13.150  1.00 70.60           O  
ANISOU 1976  O   ILE A 393     8559  10106   8159    728    287  -1341       O  
ATOM   1977  CB  ILE A 393      -5.784  -2.203  14.768  1.00 77.38           C  
ANISOU 1977  CB  ILE A 393     9076  11374   8953    143    105  -1572       C  
ATOM   1978  CG1 ILE A 393      -4.746  -3.240  15.207  1.00 64.66           C  
ANISOU 1978  CG1 ILE A 393     7399   9688   7481   -191    -20  -1526       C  
ATOM   1979  CG2 ILE A 393      -6.264  -2.450  13.347  1.00 67.30           C  
ANISOU 1979  CG2 ILE A 393     7561  10362   7647    337    210  -1501       C  
ATOM   1980  CD1 ILE A 393      -5.188  -4.673  14.998  1.00 69.40           C  
ANISOU 1980  CD1 ILE A 393     7747  10594   8027   -274     36  -1571       C  
ATOM   1981  N   MET A 394      -7.238   0.589  14.911  1.00 68.49           N  
ANISOU 1981  N   MET A 394     8359  10020   7646    760    302  -1648       N  
ATOM   1982  CA  MET A 394      -8.164   1.581  14.372  1.00 77.22           C  
ANISOU 1982  CA  MET A 394     9517  11165   8658   1166    435  -1628       C  
ATOM   1983  C   MET A 394      -7.463   2.909  14.109  1.00 76.90           C  
ANISOU 1983  C   MET A 394     9772  10692   8757   1256    488  -1493       C  
ATOM   1984  O   MET A 394      -7.657   3.529  13.057  1.00 68.96           O  
ANISOU 1984  O   MET A 394     8777   9673   7752   1547    575  -1337       O  
ATOM   1985  CB  MET A 394      -9.338   1.770  15.332  1.00 65.71           C  
ANISOU 1985  CB  MET A 394     8098   9838   7029   1297    503  -1844       C  
ATOM   1986  CG  MET A 394     -10.338   0.625  15.322  1.00 74.64           C  
ANISOU 1986  CG  MET A 394     8921  11449   7989   1306    518  -1990       C  
ATOM   1987  SD  MET A 394     -10.521  -0.134  13.697  1.00 81.93           S  
ANISOU 1987  SD  MET A 394     9483  12764   8883   1434    532  -1857       S  
ATOM   1988  CE  MET A 394     -12.032   0.648  13.135  1.00 91.01           C  
ANISOU 1988  CE  MET A 394    10515  14224   9839   1959    653  -1906       C  
ATOM   1989  N   ALA A 395      -6.647   3.365  15.064  1.00 68.01           N  
ANISOU 1989  N   ALA A 395     8895   9211   7733    999    449  -1555       N  
ATOM   1990  CA  ALA A 395      -5.915   4.614  14.879  1.00 68.55           C  
ANISOU 1990  CA  ALA A 395     9261   8843   7943   1023    535  -1464       C  
ATOM   1991  C   ALA A 395      -4.992   4.544  13.668  1.00 80.87           C  
ANISOU 1991  C   ALA A 395    10760  10318   9648    976    523  -1256       C  
ATOM   1992  O   ALA A 395      -4.829   5.537  12.948  1.00 90.72           O  
ANISOU 1992  O   ALA A 395    12193  11321  10955   1167    656  -1122       O  
ATOM   1993  CB  ALA A 395      -5.121   4.951  16.139  1.00 63.36           C  
ANISOU 1993  CB  ALA A 395     8831   7887   7356    677    482  -1606       C  
ATOM   1994  N   MET A 396      -4.373   3.383  13.431  1.00 73.39           N  
ANISOU 1994  N   MET A 396     9569   9552   8765    720    385  -1226       N  
ATOM   1995  CA  MET A 396      -3.539   3.228  12.241  1.00 87.00           C  
ANISOU 1995  CA  MET A 396    11203  11225  10627    662    389  -1049       C  
ATOM   1996  C   MET A 396      -4.362   3.378  10.970  1.00 77.34           C  
ANISOU 1996  C   MET A 396     9874  10223   9287   1028    498   -910       C  
ATOM   1997  O   MET A 396      -3.928   4.034  10.015  1.00 72.24           O  
ANISOU 1997  O   MET A 396     9342   9396   8710   1127    588   -744       O  
ATOM   1998  CB  MET A 396      -2.821   1.879  12.262  1.00 79.70           C  
ANISOU 1998  CB  MET A 396    10013  10469   9801    342    242  -1058       C  
ATOM   1999  CG  MET A 396      -2.032   1.599  13.531  1.00 79.92           C  
ANISOU 1999  CG  MET A 396    10105  10348   9913      2     97  -1173       C  
ATOM   2000  SD  MET A 396      -0.326   2.184  13.453  1.00 86.95           S  
ANISOU 2000  SD  MET A 396    11131  10839  11066   -300     54  -1121       S  
ATOM   2001  CE  MET A 396      -0.546   3.937  13.742  1.00 83.82           C  
ANISOU 2001  CE  MET A 396    11143  10070  10633   -147    228  -1170       C  
ATOM   2002  N   LEU A 397      -5.544   2.757  10.931  1.00 81.05           N  
ANISOU 2002  N   LEU A 397    10122  11108   9568   1220    493   -979       N  
ATOM   2003  CA  LEU A 397      -6.424   2.913   9.778  1.00 79.90           C  
ANISOU 2003  CA  LEU A 397     9844  11246   9269   1589    577   -864       C  
ATOM   2004  C   LEU A 397      -6.792   4.375   9.563  1.00 77.91           C  
ANISOU 2004  C   LEU A 397     9886  10735   8982   1953    708   -753       C  
ATOM   2005  O   LEU A 397      -6.794   4.864   8.427  1.00 79.14           O  
ANISOU 2005  O   LEU A 397    10078  10886   9106   2184    783   -551       O  
ATOM   2006  CB  LEU A 397      -7.680   2.061   9.963  1.00 59.27           C  
ANISOU 2006  CB  LEU A 397     6937   9133   6450   1710    558  -1015       C  
ATOM   2007  CG  LEU A 397      -7.514   0.559   9.731  1.00 59.90           C  
ANISOU 2007  CG  LEU A 397     6690   9537   6530   1431    493  -1085       C  
ATOM   2008  CD1 LEU A 397      -8.828  -0.160   9.958  1.00 68.86           C  
ANISOU 2008  CD1 LEU A 397     7568  11147   7448   1546    519  -1269       C  
ATOM   2009  CD2 LEU A 397      -7.001   0.297   8.327  1.00 69.34           C  
ANISOU 2009  CD2 LEU A 397     7747  10829   7772   1415    517   -913       C  
ATOM   2010  N   THR A 398      -7.106   5.089  10.648  1.00 81.70           N  
ANISOU 2010  N   THR A 398    10591  10988   9463   2010    755   -877       N  
ATOM   2011  CA  THR A 398      -7.403   6.514  10.541  1.00 78.11           C  
ANISOU 2011  CA  THR A 398    10453  10216   9009   2347    917   -782       C  
ATOM   2012  C   THR A 398      -6.190   7.292  10.048  1.00 91.71           C  
ANISOU 2012  C   THR A 398    12464  11467  10913   2215   1002   -620       C  
ATOM   2013  O   THR A 398      -6.316   8.187   9.203  1.00 90.63           O  
ANISOU 2013  O   THR A 398    12510  11166  10759   2526   1143   -421       O  
ATOM   2014  CB  THR A 398      -7.874   7.052  11.893  1.00 78.95           C  
ANISOU 2014  CB  THR A 398    10745  10145   9105   2356    973   -989       C  
ATOM   2015  CG2 THR A 398      -8.104   8.554  11.822  1.00 71.12           C  
ANISOU 2015  CG2 THR A 398    10113   8758   8153   2688   1182   -897       C  
ATOM   2016  OG1 THR A 398      -9.096   6.405  12.266  1.00 86.91           O  
ANISOU 2016  OG1 THR A 398    11492  11597   9934   2512    928  -1144       O  
ATOM   2017  N   GLU A 399      -5.002   6.961  10.562  1.00 82.74           N  
ANISOU 2017  N   GLU A 399    11373  10118   9947   1756    924   -704       N  
ATOM   2018  CA  GLU A 399      -3.788   7.626  10.102  1.00 79.98           C  
ANISOU 2018  CA  GLU A 399    11263   9348   9780   1575   1011   -593       C  
ATOM   2019  C   GLU A 399      -3.509   7.304   8.638  1.00 88.66           C  
ANISOU 2019  C   GLU A 399    12223  10589  10875   1649   1021   -374       C  
ATOM   2020  O   GLU A 399      -3.054   8.169   7.882  1.00 88.14           O  
ANISOU 2020  O   GLU A 399    12404  10218  10868   1739   1175   -209       O  
ATOM   2021  CB  GLU A 399      -2.603   7.220  10.980  1.00 85.02           C  
ANISOU 2021  CB  GLU A 399    11900   9815  10588   1066    893   -752       C  
ATOM   2022  CG  GLU A 399      -1.262   7.769  10.518  1.00 96.52           C  
ANISOU 2022  CG  GLU A 399    13541  10886  12247    813    974   -683       C  
ATOM   2023  CD  GLU A 399      -1.048   9.214  10.928  1.00116.12           C  
ANISOU 2023  CD  GLU A 399    16452  12877  14792    845   1190   -724       C  
ATOM   2024  OE1 GLU A 399      -0.053   9.819  10.476  1.00111.81           O  
ANISOU 2024  OE1 GLU A 399    16099  11986  14396    668   1315   -674       O  
ATOM   2025  OE2 GLU A 399      -1.871   9.742  11.705  1.00135.10           O1-
ANISOU 2025  OE2 GLU A 399    19002  15229  17103   1029   1260   -824       O1-
ATOM   2026  N   LEU A 400      -3.788   6.065   8.225  1.00 80.51           N  
ANISOU 2026  N   LEU A 400    10813  10014   9762   1598    883   -381       N  
ATOM   2027  CA  LEU A 400      -3.594   5.673   6.832  1.00 80.43           C  
ANISOU 2027  CA  LEU A 400    10644  10194   9723   1646    899   -202       C  
ATOM   2028  C   LEU A 400      -4.451   6.512   5.889  1.00 89.09           C  
ANISOU 2028  C   LEU A 400    11860  11354  10637   2133   1028      5       C  
ATOM   2029  O   LEU A 400      -4.026   6.832   4.772  1.00 80.70           O  
ANISOU 2029  O   LEU A 400    10881  10206   9573   2188   1114    204       O  
ATOM   2030  CB  LEU A 400      -3.902   4.185   6.668  1.00 67.85           C  
ANISOU 2030  CB  LEU A 400     8621   9097   8060   1510    760   -287       C  
ATOM   2031  CG  LEU A 400      -3.366   3.469   5.429  1.00 80.66           C  
ANISOU 2031  CG  LEU A 400    10031  10901   9714   1370    761   -175       C  
ATOM   2032  CD1 LEU A 400      -1.864   3.645   5.311  1.00 71.65           C  
ANISOU 2032  CD1 LEU A 400     9030   9357   8837   1016    784   -141       C  
ATOM   2033  CD2 LEU A 400      -3.722   1.992   5.499  1.00 74.77           C  
ANISOU 2033  CD2 LEU A 400     8887  10605   8917   1209    660   -309       C  
ATOM   2034  N   ARG A 401      -5.663   6.874   6.320  1.00 85.08           N  
ANISOU 2034  N   ARG A 401    11357  11004   9966   2498   1046    -35       N  
ATOM   2035  CA  ARG A 401      -6.529   7.698   5.483  1.00 81.10           C  
ANISOU 2035  CA  ARG A 401    10954  10577   9283   3018   1156    176       C  
ATOM   2036  C   ARG A 401      -5.921   9.076   5.245  1.00 89.74           C  
ANISOU 2036  C   ARG A 401    12520  11088  10490   3128   1354    354       C  
ATOM   2037  O   ARG A 401      -6.012   9.620   4.139  1.00111.14           O  
ANISOU 2037  O   ARG A 401    15351  13772  13103   3411   1453    614       O  
ATOM   2038  CB  ARG A 401      -7.909   7.831   6.124  1.00 89.35           C  
ANISOU 2038  CB  ARG A 401    11899  11886  10166   3379   1142     64       C  
ATOM   2039  CG  ARG A 401      -8.910   6.815   5.622  1.00 85.45           C  
ANISOU 2039  CG  ARG A 401    10952  12073   9444   3526   1021     14       C  
ATOM   2040  CD  ARG A 401     -10.264   6.967   6.272  1.00 96.47           C  
ANISOU 2040  CD  ARG A 401    12229  13735  10689   3869   1021   -126       C  
ATOM   2041  NE  ARG A 401     -11.049   7.988   5.592  1.00122.45           N  
ANISOU 2041  NE  ARG A 401    15634  17054  13839   4446   1116     92       N  
ATOM   2042  CZ  ARG A 401     -12.208   7.762   4.992  1.00130.05           C  
ANISOU 2042  CZ  ARG A 401    16285  18574  14553   4832   1064    124       C  
ATOM   2043  NH1 ARG A 401     -12.890   6.648   5.206  1.00102.73           N1+
ANISOU 2043  NH1 ARG A 401    12404  15665  10965   4711    953   -112       N1+
ATOM   2044  NH2 ARG A 401     -12.742   8.714   4.233  1.00125.71           N  
ANISOU 2044  NH2 ARG A 401    15858  18026  13879   5366   1136    386       N  
ATOM   2045  N   SER A 402      -5.308   9.658   6.278  1.00 96.85           N  
ANISOU 2045  N   SER A 402    13701  11519  11578   2898   1430    214       N  
ATOM   2046  CA  SER A 402      -4.604  10.925   6.110  1.00 90.00           C  
ANISOU 2046  CA  SER A 402    13297  10055  10842   2914   1658    337       C  
ATOM   2047  C   SER A 402      -3.482  10.793   5.088  1.00 90.07           C  
ANISOU 2047  C   SER A 402    13349   9930  10944   2657   1695    483       C  
ATOM   2048  O   SER A 402      -3.369  11.603   4.161  1.00103.01           O  
ANISOU 2048  O   SER A 402    15255  11340  12546   2881   1873    726       O  
ATOM   2049  CB  SER A 402      -4.059  11.405   7.457  1.00 95.59           C  
ANISOU 2049  CB  SER A 402    14240  10348  11733   2608   1721     97       C  
ATOM   2050  OG  SER A 402      -3.336  12.615   7.314  1.00111.59           O  
ANISOU 2050  OG  SER A 402    16717  11787  13897   2570   1976    177       O  
ATOM   2051  N   ILE A 403      -2.628   9.781   5.261  1.00 87.26           N  
ANISOU 2051  N   ILE A 403    12743   9701  10712   2186   1541    337       N  
ATOM   2052  CA  ILE A 403      -1.528   9.543   4.329  1.00 97.29           C  
ANISOU 2052  CA  ILE A 403    14004  10870  12093   1902   1574    434       C  
ATOM   2053  C   ILE A 403      -2.049   9.345   2.909  1.00103.69           C  
ANISOU 2053  C   ILE A 403    14696  12002  12700   2202   1590    687       C  
ATOM   2054  O   ILE A 403      -1.417   9.778   1.938  1.00 84.12           O  
ANISOU 2054  O   ILE A 403    12406   9312  10246   2166   1731    864       O  
ATOM   2055  CB  ILE A 403      -0.695   8.336   4.800  1.00 93.52           C  
ANISOU 2055  CB  ILE A 403    13203  10556  11776   1407   1382    231       C  
ATOM   2056  CG1 ILE A 403      -0.389   8.457   6.294  1.00 92.82           C  
ANISOU 2056  CG1 ILE A 403    13190  10260  11816   1162   1320    -14       C  
ATOM   2057  CG2 ILE A 403       0.588   8.223   3.986  1.00 83.27           C  
ANISOU 2057  CG2 ILE A 403    11924   9068  10648   1072   1447    289       C  
ATOM   2058  CD1 ILE A 403       0.805   7.661   6.750  1.00 98.89           C  
ANISOU 2058  CD1 ILE A 403    13772  11008  12794    655   1180   -175       C  
ATOM   2059  N   ASN A 404      -3.194   8.671   2.765  1.00102.47           N  
ANISOU 2059  N   ASN A 404    14222  12383  12328   2475   1454    691       N  
ATOM   2060  CA  ASN A 404      -3.782   8.440   1.447  1.00 94.30           C  
ANISOU 2060  CA  ASN A 404    13031  11742  11056   2761   1449    908       C  
ATOM   2061  C   ASN A 404      -3.976   9.752   0.693  1.00 96.56           C  
ANISOU 2061  C   ASN A 404    13718  11734  11235   3165   1648   1204       C  
ATOM   2062  O   ASN A 404      -3.487   9.920  -0.430  1.00100.69           O  
ANISOU 2062  O   ASN A 404    14346  12202  11709   3146   1739   1406       O  
ATOM   2063  CB  ASN A 404      -5.111   7.691   1.595  1.00 95.08           C  
ANISOU 2063  CB  ASN A 404    12747  12453  10927   3023   1294    823       C  
ATOM   2064  CG  ASN A 404      -5.707   7.260   0.257  1.00 96.00           C  
ANISOU 2064  CG  ASN A 404    12615  13087  10774   3251   1257    995       C  
ATOM   2065  ND2 ASN A 404      -6.442   6.154   0.276  1.00101.24           N  
ANISOU 2065  ND2 ASN A 404    12838  14333  11297   3228   1115    839       N  
ATOM   2066  OD1 ASN A 404      -5.516   7.906  -0.773  1.00101.35           O  
ANISOU 2066  OD1 ASN A 404    13499  13653  11357   3432   1366   1256       O  
ATOM   2067  N   ALA A 405      -4.702  10.694   1.300  1.00108.57           N  
ANISOU 2067  N   ALA A 405    15479  13054  12717   3541   1735   1237       N  
ATOM   2068  CA  ALA A 405      -4.865  12.010   0.691  1.00103.29           C  
ANISOU 2068  CA  ALA A 405    15245  12026  11974   3949   1958   1529       C  
ATOM   2069  C   ALA A 405      -3.516  12.686   0.492  1.00107.17           C  
ANISOU 2069  C   ALA A 405    16144  11894  12684   3611   2172   1580       C  
ATOM   2070  O   ALA A 405      -3.282  13.341  -0.529  1.00111.24           O  
ANISOU 2070  O   ALA A 405    16939  12208  13117   3780   2341   1857       O  
ATOM   2071  CB  ALA A 405      -5.785  12.878   1.549  1.00 94.94           C  
ANISOU 2071  CB  ALA A 405    14379  10794  10901   4361   2043   1508       C  
ATOM   2072  N   GLN A 406      -2.621  12.542   1.471  1.00109.79           N  
ANISOU 2072  N   GLN A 406    16512  11925  13279   3129   2172   1308       N  
ATOM   2073  CA  GLN A 406      -1.307  13.171   1.397  1.00104.01           C  
ANISOU 2073  CA  GLN A 406    16132  10619  12769   2758   2380   1291       C  
ATOM   2074  C   GLN A 406      -0.549  12.733   0.147  1.00105.42           C  
ANISOU 2074  C   GLN A 406    16235  10889  12930   2545   2395   1432       C  
ATOM   2075  O   GLN A 406       0.018  13.564  -0.570  1.00110.31           O  
ANISOU 2075  O   GLN A 406    17234  11108  13571   2548   2640   1611       O  
ATOM   2076  CB  GLN A 406      -0.515  12.829   2.660  1.00128.61           C  
ANISOU 2076  CB  GLN A 406    19164  13565  16136   2251   2301    944       C  
ATOM   2077  CG  GLN A 406       0.590  13.800   3.018  1.00124.90           C  
ANISOU 2077  CG  GLN A 406    19114  12450  15892   1934   2552    852       C  
ATOM   2078  CD  GLN A 406       1.037  13.638   4.458  1.00128.79           C  
ANISOU 2078  CD  GLN A 406    19538  12831  16563   1556   2462    510       C  
ATOM   2079  NE2 GLN A 406       2.264  14.052   4.750  1.00131.28           N  
ANISOU 2079  NE2 GLN A 406    20045  12739  17095   1109   2596    353       N  
ATOM   2080  OE1 GLN A 406       0.285  13.143   5.299  1.00112.83           O  
ANISOU 2080  OE1 GLN A 406    17291  11106  14474   1655   2277    381       O  
ATOM   2081  N   HIS A 407      -0.534  11.427  -0.132  1.00111.47           N  
ANISOU 2081  N   HIS A 407    16529  12167  13657   2347   2163   1345       N  
ATOM   2082  CA  HIS A 407       0.242  10.910  -1.257  1.00 97.41           C  
ANISOU 2082  CA  HIS A 407    14642  10483  11884   2083   2185   1429       C  
ATOM   2083  C   HIS A 407      -0.464  11.101  -2.596  1.00105.04           C  
ANISOU 2083  C   HIS A 407    15650  11719  12541   2493   2235   1754       C  
ATOM   2084  O   HIS A 407       0.197  11.295  -3.622  1.00112.64           O  
ANISOU 2084  O   HIS A 407    16772  12543  13485   2367   2379   1908       O  
ATOM   2085  CB  HIS A 407       0.572   9.434  -1.041  1.00 97.24           C  
ANISOU 2085  CB  HIS A 407    14113  10872  11961   1700   1952   1204       C  
ATOM   2086  CG  HIS A 407       1.871   9.017  -1.656  1.00111.03           C  
ANISOU 2086  CG  HIS A 407    15806  12483  13899   1230   2015   1155       C  
ATOM   2087  CD2 HIS A 407       2.141   8.295  -2.769  1.00102.69           C  
ANISOU 2087  CD2 HIS A 407    14533  11706  12780   1092   2009   1228       C  
ATOM   2088  ND1 HIS A 407       3.092   9.353  -1.113  1.00117.11           N  
ANISOU 2088  ND1 HIS A 407    16741  12791  14963    820   2107    992       N  
ATOM   2089  CE1 HIS A 407       4.058   8.855  -1.864  1.00114.41           C  
ANISOU 2089  CE1 HIS A 407    16277  12444  14749    467   2154    969       C  
ATOM   2090  NE2 HIS A 407       3.508   8.209  -2.875  1.00106.05           N  
ANISOU 2090  NE2 HIS A 407    14997  11815  13481    618   2103   1112       N  
ATOM   2091  N   THR A 408      -1.793  11.012  -2.617  1.00 97.56           N  
ANISOU 2091  N   THR A 408    14540  11192  11335   2968   2114   1850       N  
ATOM   2092  CA  THR A 408      -2.525  11.182  -3.870  1.00102.29           C  
ANISOU 2092  CA  THR A 408    15141  12123  11602   3387   2130   2162       C  
ATOM   2093  C   THR A 408      -2.294  12.568  -4.463  1.00110.52           C  
ANISOU 2093  C   THR A 408    16753  12644  12594   3655   2406   2472       C  
ATOM   2094  O   THR A 408      -2.028  12.706  -5.663  1.00119.28           O  
ANISOU 2094  O   THR A 408    17988  13787  13548   3687   2501   2711       O  
ATOM   2095  CB  THR A 408      -4.017  10.935  -3.646  1.00115.71           C  
ANISOU 2095  CB  THR A 408    16555  14362  13048   3868   1952   2179       C  
ATOM   2096  CG2 THR A 408      -4.773  11.026  -4.964  1.00 93.59           C  
ANISOU 2096  CG2 THR A 408    13691  11997   9872   4293   1931   2491       C  
ATOM   2097  OG1 THR A 408      -4.206   9.629  -3.085  1.00102.27           O  
ANISOU 2097  OG1 THR A 408    14351  13112  11393   3586   1734   1878       O  
ATOM   2098  N   GLN A 409      -2.385  13.590  -3.621  1.00118.68           N  
ANISOU 2098  N   GLN A 409    18158  13182  13752   3843   2560   2471       N  
ATOM   2099  CA  GLN A 409      -2.255  14.978  -4.125  1.00112.41           C  
ANISOU 2099  CA  GLN A 409    17948  11842  12921   4135   2864   2770       C  
ATOM   2100  C   GLN A 409      -0.873  15.173  -4.740  1.00122.86           C  
ANISOU 2100  C   GLN A 409    19570  12708  14402   3675   3090   2791       C  
ATOM   2101  O   GLN A 409      -0.802  15.591  -5.903  1.00133.34           O  
ANISOU 2101  O   GLN A 409    21194  13910  15558   3852   3262   3103       O  
ATOM   2102  CB  GLN A 409      -2.480  15.961  -2.979  1.00118.24           C  
ANISOU 2102  CB  GLN A 409    19007  12104  13816   4336   3017   2691       C  
ATOM   2103  CG  GLN A 409      -3.918  16.444  -2.876  1.00132.16           C  
ANISOU 2103  CG  GLN A 409    20743  14111  15361   5032   2960   2866       C  
ATOM   2104  CD  GLN A 409      -4.871  15.345  -2.477  1.00138.51           C  
ANISOU 2104  CD  GLN A 409    20967  15579  16083   5079   2631   2635       C  
ATOM   2105  NE2 GLN A 409      -5.123  15.237  -1.184  1.00133.89           N  
ANISOU 2105  NE2 GLN A 409    20394  14956  15524   5396   2631   2543       N  
ATOM   2106  OE1 GLN A 409      -5.379  14.600  -3.311  1.00151.74           O  
ANISOU 2106  OE1 GLN A 409    22199  17773  17681   4817   2407   2526       O  
ATOM   2107  N   ARG A 410       0.177  14.882  -3.984  1.00106.86           N  
ANISOU 2107  N   ARG A 410    17469  10440  12692   3083   3095   2460       N  
ATOM   2108  CA  ARG A 410       1.529  15.137  -4.483  1.00128.35           C  
ANISOU 2108  CA  ARG A 410    20446  12731  15590   2615   3319   2432       C  
ATOM   2109  C   ARG A 410       1.749  14.454  -5.827  1.00115.32           C  
ANISOU 2109  C   ARG A 410    18607  11447  13763   2519   3267   2590       C  
ATOM   2110  O   ARG A 410       2.384  15.019  -6.725  1.00107.55           O  
ANISOU 2110  O   ARG A 410    17972  10145  12747   2428   3517   2768       O  
ATOM   2111  CB  ARG A 410       2.582  14.673  -3.472  1.00 99.75           C  
ANISOU 2111  CB  ARG A 410    16653   8928  12320   2004   3265   2027       C  
ATOM   2112  CG  ARG A 410       2.218  13.395  -2.758  1.00126.73           C  
ANISOU 2112  CG  ARG A 410    19493  12889  15771   1879   2909   1786       C  
ATOM   2113  CD  ARG A 410       3.330  12.838  -1.873  1.00130.47           C  
ANISOU 2113  CD  ARG A 410    19768  13233  16570   1284   2829   1425       C  
ATOM   2114  NE  ARG A 410       3.255  13.321  -0.498  1.00147.58           N  
ANISOU 2114  NE  ARG A 410    22057  15138  18877   1252   2830   1219       N  
ATOM   2115  CZ  ARG A 410       3.861  12.740   0.528  1.00143.08           C  
ANISOU 2115  CZ  ARG A 410    21246  14599  18522    847   2673    907       C  
ATOM   2116  NH1 ARG A 410       4.506  11.593   0.391  1.00132.88           N1+
ANISOU 2116  NH1 ARG A 410    19548  13598  17344    487   2486    775       N1+
ATOM   2117  NH2 ARG A 410       3.766  13.291   1.737  1.00153.14           N  
ANISOU 2117  NH2 ARG A 410    22676  15626  19884    824   2700    730       N  
ATOM   2118  N   LEU A 411       1.225  13.236  -5.984  1.00106.47           N  
ANISOU 2118  N   LEU A 411    16942  10992  12519   2516   2968   2514       N  
ATOM   2119  CA  LEU A 411       1.422  12.500  -7.227  1.00109.22           C  
ANISOU 2119  CA  LEU A 411    17071  11727  12700   2380   2923   2619       C  
ATOM   2120  C   LEU A 411       0.595  13.103  -8.353  1.00108.56           C  
ANISOU 2120  C   LEU A 411    17216  11812  12221   2914   2997   3033       C  
ATOM   2121  O   LEU A 411       1.036  13.128  -9.509  1.00109.21           O  
ANISOU 2121  O   LEU A 411    17422  11906  12165   2807   3121   3209       O  
ATOM   2122  CB  LEU A 411       1.067  11.026  -7.031  1.00110.60           C  
ANISOU 2122  CB  LEU A 411    16610  12552  12860   2214   2617   2397       C  
ATOM   2123  CG  LEU A 411       2.228  10.038  -6.895  1.00120.03           C  
ANISOU 2123  CG  LEU A 411    17511  13740  14353   1574   2576   2101       C  
ATOM   2124  CD1 LEU A 411       3.055  10.341  -5.657  1.00112.75           C  
ANISOU 2124  CD1 LEU A 411    16710  12329  13801   1260   2617   1845       C  
ATOM   2125  CD2 LEU A 411       1.713   8.607  -6.866  1.00100.08           C  
ANISOU 2125  CD2 LEU A 411    14397  11870  11760   1490   2317   1938       C  
ATOM   2126  N   LEU A 412      -0.614  13.578  -8.040  1.00102.94           N  
ANISOU 2126  N   LEU A 412    16547  11253  11311   3497   2919   3193       N  
ATOM   2127  CA  LEU A 412      -1.405  14.301  -9.031  1.00 99.65           C  
ANISOU 2127  CA  LEU A 412    16388  10953  10521   4074   2993   3620       C  
ATOM   2128  C   LEU A 412      -0.652  15.523  -9.544  1.00108.14           C  
ANISOU 2128  C   LEU A 412    18127  11321  11639   4077   3362   3867       C  
ATOM   2129  O   LEU A 412      -0.684  15.823 -10.744  1.00120.30           O  
ANISOU 2129  O   LEU A 412    19879  12929  12901   4256   3465   4194       O  
ATOM   2130  CB  LEU A 412      -2.749  14.711  -8.428  1.00105.28           C  
ANISOU 2130  CB  LEU A 412    17055  11860  11088   4701   2874   3717       C  
ATOM   2131  CG  LEU A 412      -3.847  13.645  -8.422  1.00114.40           C  
ANISOU 2131  CG  LEU A 412    17590  13861  12016   4893   2534   3615       C  
ATOM   2132  CD1 LEU A 412      -4.870  13.932  -7.335  1.00119.76           C  
ANISOU 2132  CD1 LEU A 412    18211  14612  12681   5375   2445   3581       C  
ATOM   2133  CD2 LEU A 412      -4.519  13.562  -9.782  1.00116.52           C  
ANISOU 2133  CD2 LEU A 412    17733  14686  11854   5179   2455   3918       C  
ATOM   2134  N   ARG A 413       0.019  16.249  -8.645  1.00108.59           N  
ANISOU 2134  N   ARG A 413    18533  10702  12026   3871   3578   3709       N  
ATOM   2135  CA  ARG A 413       0.892  17.340  -9.067  1.00114.43           C  
ANISOU 2135  CA  ARG A 413    19901  10723  12855   3751   3974   3867       C  
ATOM   2136  C   ARG A 413       2.001  16.833  -9.980  1.00110.56           C  
ANISOU 2136  C   ARG A 413    19374  10233  12399   3208   4060   3814       C  
ATOM   2137  O   ARG A 413       2.211  17.363 -11.077  1.00117.17           O  
ANISOU 2137  O   ARG A 413    20578  10907  13035   3306   4276   4121       O  
ATOM   2138  CB  ARG A 413       1.489  18.053  -7.851  1.00108.18           C  
ANISOU 2138  CB  ARG A 413    19404   9266  12434   3511   4182   3609       C  
ATOM   2139  CG  ARG A 413       0.481  18.795  -6.981  1.00123.68           C  
ANISOU 2139  CG  ARG A 413    21784  10852  14357   4080   4357   3801       C  
ATOM   2140  CD  ARG A 413       1.144  19.538  -5.836  1.00144.16           C  
ANISOU 2140  CD  ARG A 413    23974  13888  16912   4421   4054   3683       C  
ATOM   2141  NE  ARG A 413       0.182  20.231  -4.987  1.00165.94           N  
ANISOU 2141  NE  ARG A 413    27017  16552  19482   5157   4150   4005       N  
ATOM   2142  CZ  ARG A 413      -0.324  21.427  -5.253  1.00169.14           C  
ANISOU 2142  CZ  ARG A 413    27069  17499  19697   5646   3881   4064       C  
ATOM   2143  NH1 ARG A 413      -0.189  21.985  -6.444  1.00142.04           N1+
ANISOU 2143  NH1 ARG A 413    23028  14661  16279   5448   3532   3770       N1+
ATOM   2144  NH2 ARG A 413      -1.057  22.042  -4.327  1.00156.45           N  
ANISOU 2144  NH2 ARG A 413    25735  15805  17905   6352   3987   4408       N  
ATOM   2145  N   ILE A 414       2.740  15.815  -9.523  1.00113.26           N  
ANISOU 2145  N   ILE A 414    19287  10744  13004   2633   3908   3426       N  
ATOM   2146  CA  ILE A 414       3.840  15.250 -10.304  1.00107.65           C  
ANISOU 2146  CA  ILE A 414    18484  10040  12379   2083   3991   3321       C  
ATOM   2147  C   ILE A 414       3.358  14.847 -11.692  1.00107.70           C  
ANISOU 2147  C   ILE A 414    18385  10547  11991   2288   3924   3614       C  
ATOM   2148  O   ILE A 414       3.986  15.175 -12.707  1.00125.23           O  
ANISOU 2148  O   ILE A 414    20905  12560  14117   2123   4161   3777       O  
ATOM   2149  CB  ILE A 414       4.465  14.054  -9.563  1.00120.39           C  
ANISOU 2149  CB  ILE A 414    19551  11887  14306   1548   3769   2883       C  
ATOM   2150  CG1 ILE A 414       5.129  14.514  -8.262  1.00124.36           C  
ANISOU 2150  CG1 ILE A 414    20193  11877  15184   1273   3857   2589       C  
ATOM   2151  CG2 ILE A 414       5.472  13.356 -10.460  1.00112.85           C  
ANISOU 2151  CG2 ILE A 414    18428  11024  13425   1034   3837   2784       C  
ATOM   2152  CD1 ILE A 414       6.623  14.745  -8.364  1.00134.67           C  
ANISOU 2152  CD1 ILE A 414    21685  12696  16788    676   4114   2386       C  
ATOM   2153  N   GLN A 415       2.250  14.099 -11.750  1.00107.05           N  
ANISOU 2153  N   GLN A 415    17858  11156  11661   2618   3608   3661       N  
ATOM   2154  CA  GLN A 415       1.723  13.612 -13.023  1.00109.70           C  
ANISOU 2154  CA  GLN A 415    18015  12072  11592   2794   3510   3898       C  
ATOM   2155  C   GLN A 415       1.583  14.743 -14.036  1.00131.06           C  
ANISOU 2155  C   GLN A 415    21300  14508  13988   3165   3759   4355       C  
ATOM   2156  O   GLN A 415       1.809  14.544 -15.237  1.00132.64           O  
ANISOU 2156  O   GLN A 415    21541  14917  13938   3060   3826   4525       O  
ATOM   2157  CB  GLN A 415       0.380  12.909 -12.806  1.00 99.93           C  
ANISOU 2157  CB  GLN A 415    16284  11574  10112   3193   3165   3895       C  
ATOM   2158  CG  GLN A 415      -0.298  12.440 -14.091  1.00121.71           C  
ANISOU 2158  CG  GLN A 415    18830  15012  12403   3412   3046   4130       C  
ATOM   2159  CD  GLN A 415       0.327  11.182 -14.675  1.00110.81           C  
ANISOU 2159  CD  GLN A 415    17024  14014  11066   2836   2988   3883       C  
ATOM   2160  NE2 GLN A 415      -0.306  10.634 -15.707  1.00113.43           N  
ANISOU 2160  NE2 GLN A 415    17093  15015  10990   2968   2869   4018       N  
ATOM   2161  OE1 GLN A 415       1.364  10.711 -14.209  1.00108.23           O  
ANISOU 2161  OE1 GLN A 415    16598  13395  11131   2281   3057   3568       O  
ATOM   2162  N   ASP A 416       1.213  15.939 -13.572  1.00134.54           N  
ANISOU 2162  N   ASP A 416    22212  14471  14436   3601   3916   4563       N  
ATOM   2163  CA  ASP A 416       1.027  17.058 -14.486  1.00127.15           C  
ANISOU 2163  CA  ASP A 416    21870  13237  13205   4016   4169   5035       C  
ATOM   2164  C   ASP A 416       2.353  17.535 -15.071  1.00136.48           C  
ANISOU 2164  C   ASP A 416    23517  13813  14528   3529   4548   5041       C  
ATOM   2165  O   ASP A 416       2.385  18.022 -16.206  1.00147.55           O  
ANISOU 2165  O   ASP A 416    25289  15153  15619   3690   4728   5403       O  
ATOM   2166  CB  ASP A 416       0.343  18.217 -13.760  1.00141.81           C  
ANISOU 2166  CB  ASP A 416    24125  14667  15090   4592   4285   5229       C  
ATOM   2167  CG  ASP A 416      -1.111  17.935 -13.438  1.00162.14           C  
ANISOU 2167  CG  ASP A 416    26312  17859  17434   5199   3948   5322       C  
ATOM   2168  OD1 ASP A 416      -1.743  17.142 -14.167  1.00167.83           O  
ANISOU 2168  OD1 ASP A 416    26611  19335  17821   5340   3681   5411       O  
ATOM   2169  OD2 ASP A 416      -1.620  18.505 -12.450  1.00184.04           O1-
ANISOU 2169  OD2 ASP A 416    29195  20371  20361   5516   3967   5284       O1-
ATOM   2170  N   ILE A 417       3.446  17.408 -14.319  1.00145.86           N  
ANISOU 2170  N   ILE A 417    24692  14565  16165   2932   4677   4644       N  
ATOM   2171  CA  ILE A 417       4.755  17.814 -14.829  1.00149.42           C  
ANISOU 2171  CA  ILE A 417    25536  14458  16777   2414   5046   4586       C  
ATOM   2172  C   ILE A 417       5.368  16.724 -15.701  1.00146.52           C  
ANISOU 2172  C   ILE A 417    24788  14518  16367   1919   4961   4441       C  
ATOM   2173  O   ILE A 417       5.648  16.935 -16.887  1.00143.37           O  
ANISOU 2173  O   ILE A 417    24663  14093  15718   1866   5152   4681       O  
ATOM   2174  CB  ILE A 417       5.692  18.182 -13.665  1.00152.88           C  
ANISOU 2174  CB  ILE A 417    26104  14273  17709   1976   5228   4202       C  
ATOM   2175  CG1 ILE A 417       5.089  19.304 -12.819  1.00151.32           C  
ANISOU 2175  CG1 ILE A 417    26317  13623  17555   2443   5360   4331       C  
ATOM   2176  CG2 ILE A 417       7.064  18.580 -14.191  1.00152.50           C  
ANISOU 2176  CG2 ILE A 417    26426  13678  17838   1407   5620   4099       C  
ATOM   2177  CD1 ILE A 417       5.482  19.242 -11.359  1.00144.41           C  
ANISOU 2177  CD1 ILE A 417    25269  12502  17097   2137   5314   3895       C  
ATOM   2178  N   HIS A 418       5.581  15.542 -15.127  1.00126.42           N  
ANISOU 2178  N   HIS A 418    17834  14708  15493  -1963   -107   1748       N  
ATOM   2179  CA  HIS A 418       6.244  14.432 -15.810  1.00121.40           C  
ANISOU 2179  CA  HIS A 418    17005  14654  14466  -1910   -171   1945       C  
ATOM   2180  C   HIS A 418       5.349  13.201 -15.714  1.00127.03           C  
ANISOU 2180  C   HIS A 418    17670  15681  14916  -1578   -272   1767       C  
ATOM   2181  O   HIS A 418       5.309  12.540 -14.661  1.00125.82           O  
ANISOU 2181  O   HIS A 418    17478  15669  14659  -1637   -330   1419       O  
ATOM   2182  CB  HIS A 418       7.625  14.188 -15.204  1.00129.79           C  
ANISOU 2182  CB  HIS A 418    17916  15967  15431  -2291   -184   1828       C  
ATOM   2183  CG  HIS A 418       8.418  13.098 -15.862  1.00146.41           C  
ANISOU 2183  CG  HIS A 418    19798  18656  17173  -2195   -254   1858       C  
ATOM   2184  CD2 HIS A 418       8.861  11.901 -15.400  1.00140.33           C  
ANISOU 2184  CD2 HIS A 418    18940  18226  16155  -1903   -257   2053       C  
ATOM   2185  ND1 HIS A 418       8.802  13.162 -17.183  1.00149.69           N  
ANISOU 2185  ND1 HIS A 418    20042  19358  17475  -2421   -326   1667       N  
ATOM   2186  CE1 HIS A 418       9.469  12.068 -17.502  1.00137.05           C  
ANISOU 2186  CE1 HIS A 418    18254  18196  15625  -2238   -358   1755       C  
ATOM   2187  NE2 HIS A 418       9.520  11.287 -16.437  1.00138.85           N  
ANISOU 2187  NE2 HIS A 418    18538  18457  15761  -1934   -307   1954       N  
ATOM   2188  N   PRO A 419       4.611  12.874 -16.775  1.00121.80           N  
ANISOU 2188  N   PRO A 419    17002  15142  14133  -1251   -304   2006       N  
ATOM   2189  CA  PRO A 419       3.658  11.756 -16.700  1.00117.26           C  
ANISOU 2189  CA  PRO A 419    16380  14814  13360   -960   -403   1819       C  
ATOM   2190  C   PRO A 419       4.357  10.418 -16.507  1.00107.03           C  
ANISOU 2190  C   PRO A 419    14923  13975  11768  -1005   -455   1680       C  
ATOM   2191  O   PRO A 419       5.266  10.055 -17.258  1.00112.88           O  
ANISOU 2191  O   PRO A 419    15550  15006  12333  -1052   -426   1873       O  
ATOM   2192  CB  PRO A 419       2.929  11.818 -18.050  1.00107.63           C  
ANISOU 2192  CB  PRO A 419    15168  13671  12056   -670   -442   2153       C  
ATOM   2193  CG  PRO A 419       3.182  13.196 -18.569  1.00103.13           C  
ANISOU 2193  CG  PRO A 419    14698  12747  11740   -765   -358   2509       C  
ATOM   2194  CD  PRO A 419       4.541  13.571 -18.068  1.00103.83           C  
ANISOU 2194  CD  PRO A 419    14767  12781  11903  -1151   -262   2472       C  
ATOM   2195  N   PHE A 420       3.919   9.689 -15.483  1.00 98.81           N  
ANISOU 2195  N   PHE A 420    13861  12988  10693   -980   -514   1359       N  
ATOM   2196  CA  PHE A 420       4.417   8.354 -15.177  1.00102.00           C  
ANISOU 2196  CA  PHE A 420    14113  13758  10883   -981   -576   1241       C  
ATOM   2197  C   PHE A 420       3.308   7.354 -14.909  1.00 90.96           C  
ANISOU 2197  C   PHE A 420    12703  12443   9414   -753   -649   1052       C  
ATOM   2198  O   PHE A 420       3.575   6.146 -14.922  1.00 85.67           O  
ANISOU 2198  O   PHE A 420    11911  12037   8603   -689   -697   1002       O  
ATOM   2199  CB  PHE A 420       5.335   8.390 -13.947  1.00 84.94           C  
ANISOU 2199  CB  PHE A 420    11899  11632   8743  -1289   -591   1084       C  
ATOM   2200  CG  PHE A 420       4.621   8.777 -12.681  1.00101.11           C  
ANISOU 2200  CG  PHE A 420    14067  13464  10887  -1382   -598    795       C  
ATOM   2201  CD1 PHE A 420       4.067   7.811 -11.853  1.00 98.92           C  
ANISOU 2201  CD1 PHE A 420    13752  13342  10490  -1311   -660    601       C  
ATOM   2202  CD2 PHE A 420       4.469  10.108 -12.338  1.00100.18           C  
ANISOU 2202  CD2 PHE A 420    14102  12976  10988  -1538   -516    710       C  
ATOM   2203  CE1 PHE A 420       3.397   8.166 -10.699  1.00 91.25           C  
ANISOU 2203  CE1 PHE A 420    12884  12230   9556  -1404   -631    326       C  
ATOM   2204  CE2 PHE A 420       3.799  10.468 -11.187  1.00 96.75           C  
ANISOU 2204  CE2 PHE A 420    13777  12360  10623  -1615   -483    383       C  
ATOM   2205  CZ  PHE A 420       3.263   9.498 -10.365  1.00102.16           C  
ANISOU 2205  CZ  PHE A 420    14414  13272  11128  -1551   -534    190       C  
ATOM   2206  N   ALA A 421       2.081   7.810 -14.672  1.00 90.50           N  
ANISOU 2206  N   ALA A 421    12748  12150   9490   -627   -647    952       N  
ATOM   2207  CA  ALA A 421       1.024   6.936 -14.190  1.00 79.66           C  
ANISOU 2207  CA  ALA A 421    11340  10843   8085   -474   -699    753       C  
ATOM   2208  C   ALA A 421       0.532   6.033 -15.309  1.00 74.85           C  
ANISOU 2208  C   ALA A 421    10647  10450   7342   -235   -776    840       C  
ATOM   2209  O   ALA A 421       0.289   6.487 -16.432  1.00 99.99           O  
ANISOU 2209  O   ALA A 421    13852  13638  10502   -104   -791   1035       O  
ATOM   2210  CB  ALA A 421      -0.131   7.761 -13.626  1.00 84.73           C  
ANISOU 2210  CB  ALA A 421    12075  11184   8935   -405   -644    613       C  
ATOM   2211  N   THR A 422       0.387   4.750 -14.997  1.00 91.51           N  
ANISOU 2211  N   THR A 422    12665  12743   9363   -196   -828    698       N  
ATOM   2212  CA  THR A 422      -0.183   3.800 -15.925  1.00 88.74           C  
ANISOU 2212  CA  THR A 422    12238  12569   8908     -3   -901    683       C  
ATOM   2213  C   THR A 422      -1.648   4.143 -16.180  1.00 94.80           C  
ANISOU 2213  C   THR A 422    13018  13239   9765    166   -955    654       C  
ATOM   2214  O   THR A 422      -2.249   4.941 -15.456  1.00 86.19           O  
ANISOU 2214  O   THR A 422    11976  11925   8846    154   -907    608       O  
ATOM   2215  CB  THR A 422      -0.043   2.375 -15.382  1.00 79.86           C  
ANISOU 2215  CB  THR A 422    11016  11568   7761    -20   -932    531       C  
ATOM   2216  CG2 THR A 422       1.347   2.153 -14.810  1.00 78.97           C  
ANISOU 2216  CG2 THR A 422    10846  11549   7609   -162   -893    594       C  
ATOM   2217  OG1 THR A 422      -1.024   2.146 -14.364  1.00 69.39           O  
ANISOU 2217  OG1 THR A 422     9694  10130   6541    -65   -933    392       O  
ATOM   2218  N   PRO A 423      -2.239   3.564 -17.230  1.00 87.79           N  
ANISOU 2218  N   PRO A 423    12062  12529   8764    324  -1050    666       N  
ATOM   2219  CA  PRO A 423      -3.664   3.814 -17.510  1.00100.15           C  
ANISOU 2219  CA  PRO A 423    13580  14057  10417    488  -1137    657       C  
ATOM   2220  C   PRO A 423      -4.608   3.590 -16.341  1.00 84.69           C  
ANISOU 2220  C   PRO A 423    11567  11956   8654    479  -1108    459       C  
ATOM   2221  O   PRO A 423      -5.489   4.424 -16.085  1.00 88.81           O  
ANISOU 2221  O   PRO A 423    12075  12312   9355    573  -1086    479       O  
ATOM   2222  CB  PRO A 423      -3.941   2.814 -18.631  1.00 95.07           C  
ANISOU 2222  CB  PRO A 423    12849  13708   9566    580  -1262    605       C  
ATOM   2223  CG  PRO A 423      -2.665   2.723 -19.361  1.00 76.77           C  
ANISOU 2223  CG  PRO A 423    10581  11553   7034    522  -1207    705       C  
ATOM   2224  CD  PRO A 423      -1.583   2.839 -18.334  1.00 85.71           C  
ANISOU 2224  CD  PRO A 423    11760  12535   8272    358  -1078    696       C  
ATOM   2225  N   LEU A 424      -4.444   2.482 -15.619  1.00 90.49           N  
ANISOU 2225  N   LEU A 424    12257  12753   9372    373  -1090    289       N  
ATOM   2226  CA  LEU A 424      -5.331   2.188 -14.500  1.00 90.65           C  
ANISOU 2226  CA  LEU A 424    12215  12693   9536    336  -1041    130       C  
ATOM   2227  C   LEU A 424      -5.184   3.227 -13.396  1.00 87.57           C  
ANISOU 2227  C   LEU A 424    11920  12111   9242    240   -900     97       C  
ATOM   2228  O   LEU A 424      -6.172   3.616 -12.761  1.00 93.12           O  
ANISOU 2228  O   LEU A 424    12579  12714  10088    284   -825    -12       O  
ATOM   2229  CB  LEU A 424      -5.051   0.781 -13.976  1.00 77.63           C  
ANISOU 2229  CB  LEU A 424    10510  11137   7851    224  -1050     28       C  
ATOM   2230  CG  LEU A 424      -5.965   0.242 -12.877  1.00 75.93           C  
ANISOU 2230  CG  LEU A 424    10209  10893   7747    155   -996    -92       C  
ATOM   2231  CD1 LEU A 424      -7.418   0.583 -13.168  1.00 85.49           C  
ANISOU 2231  CD1 LEU A 424    11302  12093   9089    290  -1019   -154       C  
ATOM   2232  CD2 LEU A 424      -5.784  -1.259 -12.742  1.00 81.09           C  
ANISOU 2232  CD2 LEU A 424    10792  11609   8410     80  -1040   -126       C  
ATOM   2233  N   MET A 425      -3.954   3.681 -13.146  1.00 77.14           N  
ANISOU 2233  N   MET A 425    10712  10749   7849     96   -852    161       N  
ATOM   2234  CA  MET A 425      -3.735   4.703 -12.128  1.00 75.32           C  
ANISOU 2234  CA  MET A 425    10587  10339   7694    -39   -726     77       C  
ATOM   2235  C   MET A 425      -4.447   5.999 -12.488  1.00 96.39           C  
ANISOU 2235  C   MET A 425    13300  12752  10574    109   -667    104       C  
ATOM   2236  O   MET A 425      -4.949   6.704 -11.605  1.00 89.61           O  
ANISOU 2236  O   MET A 425    12478  11707   9860     83   -534    -70       O  
ATOM   2237  CB  MET A 425      -2.239   4.953 -11.943  1.00 78.32           C  
ANISOU 2237  CB  MET A 425    11045  10745   7967   -245   -719    152       C  
ATOM   2238  CG  MET A 425      -1.443   3.716 -11.593  1.00 93.05           C  
ANISOU 2238  CG  MET A 425    12835  12844   9676   -356   -783    174       C  
ATOM   2239  SD  MET A 425      -0.117   4.093 -10.436  1.00105.68           S  
ANISOU 2239  SD  MET A 425    14480  14498  11174   -670   -759    154       S  
ATOM   2240  CE  MET A 425      -1.060   4.324  -8.931  1.00102.46           C  
ANISOU 2240  CE  MET A 425    14126  14056  10747   -785   -661    -98       C  
ATOM   2241  N   GLN A 426      -4.487   6.336 -13.780  1.00 90.34           N  
ANISOU 2241  N   GLN A 426    12522  11976   9828    270   -758    329       N  
ATOM   2242  CA  GLN A 426      -5.170   7.552 -14.209  1.00 91.04           C  
ANISOU 2242  CA  GLN A 426    12631  11804  10155    446   -727    443       C  
ATOM   2243  C   GLN A 426      -6.643   7.520 -13.823  1.00 93.98           C  
ANISOU 2243  C   GLN A 426    12870  12123  10715    628   -698    297       C  
ATOM   2244  O   GLN A 426      -7.194   8.523 -13.357  1.00 96.87           O  
ANISOU 2244  O   GLN A 426    13254  12195  11356    714   -569    223       O  
ATOM   2245  CB  GLN A 426      -5.013   7.733 -15.719  1.00 94.88           C  
ANISOU 2245  CB  GLN A 426    13103  12390  10557    585   -861    771       C  
ATOM   2246  CG  GLN A 426      -3.664   8.292 -16.144  1.00104.34           C  
ANISOU 2246  CG  GLN A 426    14428  13543  11672    428   -826    971       C  
ATOM   2247  CD  GLN A 426      -3.415   8.144 -17.633  1.00106.28           C  
ANISOU 2247  CD  GLN A 426    14644  14032  11705    528   -945   1278       C  
ATOM   2248  NE2 GLN A 426      -2.145   8.126 -18.022  1.00108.79           N  
ANISOU 2248  NE2 GLN A 426    15016  14466  11852    366   -905   1405       N  
ATOM   2249  OE1 GLN A 426      -4.353   8.043 -18.424  1.00117.02           O  
ANISOU 2249  OE1 GLN A 426    15913  15515  13034    738  -1070   1397       O  
ATOM   2250  N   GLU A 427      -7.298   6.371 -14.016  1.00 76.16           N  
ANISOU 2250  N   GLU A 427    10457  10133   8348    685   -801    242       N  
ATOM   2251  CA  GLU A 427      -8.699   6.243 -13.629  1.00 79.69           C  
ANISOU 2251  CA  GLU A 427    10726  10577   8974    830   -769    108       C  
ATOM   2252  C   GLU A 427      -8.876   6.424 -12.127  1.00 95.10           C  
ANISOU 2252  C   GLU A 427    12711  12412  11011    700   -545   -172       C  
ATOM   2253  O   GLU A 427      -9.808   7.105 -11.682  1.00 99.42           O  
ANISOU 2253  O   GLU A 427    13176  12791  11808    838   -410   -288       O  
ATOM   2254  CB  GLU A 427      -9.246   4.888 -14.071  1.00 73.56           C  
ANISOU 2254  CB  GLU A 427     9779  10108   8062    840   -923     80       C  
ATOM   2255  CG  GLU A 427      -9.136   4.635 -15.558  1.00107.17           C  
ANISOU 2255  CG  GLU A 427    14000  14552  12169    945  -1142    287       C  
ATOM   2256  CD  GLU A 427     -10.073   3.544 -16.031  1.00113.60           C  
ANISOU 2256  CD  GLU A 427    14603  15621  12938    986  -1299    205       C  
ATOM   2257  OE1 GLU A 427     -10.480   2.698 -15.206  1.00 77.29           O  
ANISOU 2257  OE1 GLU A 427     9918  11058   8393    874  -1234      8       O  
ATOM   2258  OE2 GLU A 427     -10.404   3.539 -17.234  1.00110.65           O1-
ANISOU 2258  OE2 GLU A 427    14146  15428  12467   1109  -1494    347       O1-
ATOM   2259  N   LEU A 428      -7.991   5.820 -11.329  1.00 80.89           N  
ANISOU 2259  N   LEU A 428    11016  10722   8996    443   -499   -280       N  
ATOM   2260  CA  LEU A 428      -8.110   5.922  -9.880  1.00 89.02           C  
ANISOU 2260  CA  LEU A 428    12083  11734  10008    279   -299   -539       C  
ATOM   2261  C   LEU A 428      -7.918   7.355  -9.400  1.00 96.23           C  
ANISOU 2261  C   LEU A 428    13138  12336  11087    266   -127   -679       C  
ATOM   2262  O   LEU A 428      -8.533   7.766  -8.411  1.00106.39           O  
ANISOU 2262  O   LEU A 428    14411  13549  12461    247     81   -946       O  
ATOM   2263  CB  LEU A 428      -7.093   4.998  -9.208  1.00 99.30           C  
ANISOU 2263  CB  LEU A 428    13457  13252  11021      6   -334   -547       C  
ATOM   2264  CG  LEU A 428      -7.197   3.508  -9.538  1.00 98.61           C  
ANISOU 2264  CG  LEU A 428    13244  13398  10823     -2   -474   -438       C  
ATOM   2265  CD1 LEU A 428      -5.890   2.795  -9.229  1.00 85.61           C  
ANISOU 2265  CD1 LEU A 428    11675  11888   8966   -205   -547   -346       C  
ATOM   2266  CD2 LEU A 428      -8.346   2.873  -8.774  1.00 98.38           C  
ANISOU 2266  CD2 LEU A 428    13064  13480  10835    -16   -376   -560       C  
ATOM   2267  N   PHE A 429      -7.078   8.127 -10.087  1.00100.87           N  
ANISOU 2267  N   PHE A 429    13859  12732  11735    261   -188   -517       N  
ATOM   2268  CA  PHE A 429      -6.811   9.504  -9.697  1.00113.71           C  
ANISOU 2268  CA  PHE A 429    15636  13992  13577    217    -29   -647       C  
ATOM   2269  C   PHE A 429      -7.812  10.493 -10.277  1.00119.69           C  
ANISOU 2269  C   PHE A 429    16325  14411  14742    539     32   -574       C  
ATOM   2270  O   PHE A 429      -7.968  11.588  -9.726  1.00127.35           O  
ANISOU 2270  O   PHE A 429    17384  15018  15985    552    229   -779       O  
ATOM   2271  CB  PHE A 429      -5.392   9.910 -10.109  1.00113.33           C  
ANISOU 2271  CB  PHE A 429    15747  13869  13446     23   -109   -482       C  
ATOM   2272  CG  PHE A 429      -4.310   9.172  -9.371  1.00124.67           C  
ANISOU 2272  CG  PHE A 429    17232  15591  14546   -299   -153   -568       C  
ATOM   2273  CD1 PHE A 429      -4.586   8.511  -8.184  1.00128.96           C  
ANISOU 2273  CD1 PHE A 429    17742  16361  14898   -437    -82   -813       C  
ATOM   2274  CD2 PHE A 429      -3.013   9.149  -9.858  1.00112.65           C  
ANISOU 2274  CD2 PHE A 429    15765  14134  12901   -462   -262   -371       C  
ATOM   2275  CE1 PHE A 429      -3.592   7.834  -7.502  1.00127.40           C  
ANISOU 2275  CE1 PHE A 429    17566  16444  14395   -716   -153   -827       C  
ATOM   2276  CE2 PHE A 429      -2.014   8.475  -9.180  1.00119.23           C  
ANISOU 2276  CE2 PHE A 429    16597  15243  13462   -731   -321   -417       C  
ATOM   2277  CZ  PHE A 429      -2.304   7.817  -8.000  1.00118.18           C  
ANISOU 2277  CZ  PHE A 429    16433  15329  13144   -852   -282   -628       C  
ATOM   2278  N   GLY A 430      -8.488  10.138 -11.361  1.00105.58           N  
ANISOU 2278  N   GLY A 430    14374  12733  13010    796   -135   -297       N  
ATOM   2279  CA  GLY A 430      -9.412  11.031 -12.018  1.00118.98           C  
ANISOU 2279  CA  GLY A 430    15965  14153  15089   1127   -130   -132       C  
ATOM   2280  C   GLY A 430      -8.899  11.714 -13.266  1.00123.66           C  
ANISOU 2280  C   GLY A 430    16633  14582  15769   1227   -279    288       C  
ATOM   2281  O   GLY A 430      -9.328  12.839 -13.551  1.00127.17           O  
ANISOU 2281  O   GLY A 430    17075  14638  16608   1441   -216    427       O  
ATOM   2282  N   ILE A 431      -7.937  11.104 -13.953  1.00126.46           N  
ANISOU 2282  N   ILE A 431    17048  15217  15783   1086   -454    506       N  
ATOM   2283  CA  ILE A 431      -7.420  11.685 -15.225  1.00126.96           C  
ANISOU 2283  CA  ILE A 431    17178  15217  15846   1148   -580    935       C  
ATOM   2284  C   ILE A 431      -8.274  11.148 -16.377  1.00137.94           C  
ANISOU 2284  C   ILE A 431    18379  16957  17074   1369   -820   1206       C  
ATOM   2285  O   ILE A 431      -8.449   9.916 -16.449  1.00114.76           O  
ANISOU 2285  O   ILE A 431    15338  14407  13858   1320   -923   1067       O  
ATOM   2286  CB  ILE A 431      -5.922  11.384 -15.403  1.00118.24           C  
ANISOU 2286  CB  ILE A 431    16239  14231  14454    837   -586    986       C  
ATOM   2287  CG1 ILE A 431      -5.117  11.720 -14.146  1.00115.10           C  
ANISOU 2287  CG1 ILE A 431    16007  13543  14181    566   -387    694       C  
ATOM   2288  CG2 ILE A 431      -5.373  12.094 -16.630  1.00133.11           C  
ANISOU 2288  CG2 ILE A 431    18178  16088  16312    884   -682   1452       C  
ATOM   2289  CD1 ILE A 431      -5.129  13.186 -13.782  1.00124.13           C  
ANISOU 2289  CD1 ILE A 431    17209  14165  15790    670   -202    547       C  
ATOM   2290  N   THR A 432      -8.787  12.036 -17.238  1.00152.71           N  
ANISOU 2290  N   THR A 432    20203  18693  19126   1602   -919   1601       N  
ATOM   2291  CA  THR A 432      -9.704  11.626 -18.339  1.00141.16           C  
ANISOU 2291  CA  THR A 432    18541  17601  17492   1812  -1178   1874       C  
ATOM   2292  C   THR A 432      -8.940  11.347 -19.634  1.00141.67           C  
ANISOU 2292  C   THR A 432    18694  18036  17098   1675  -1326   2124       C  
ATOM   2293  O   THR A 432      -9.607  11.082 -20.650  1.00141.76           O  
ANISOU 2293  O   THR A 432    18647  18226  16988   1818  -1506   2532       O  
ATOM   2294  CB  THR A 432     -10.740  12.717 -18.611  1.00136.88           C  
ANISOU 2294  CB  THR A 432    17870  16800  17340   2152  -1247   2242       C  
ATOM   2295  CG2 THR A 432     -11.676  12.942 -17.445  1.00140.19           C  
ANISOU 2295  CG2 THR A 432    17989  17630  17646   2376  -1510   2365       C  
ATOM   2296  OG1 THR A 432     -10.036  13.926 -18.896  1.00146.13           O  
ANISOU 2296  OG1 THR A 432    19033  17474  19015   2256  -1009   2001       O  
ATOM   2297  N   GLY A 433      -7.607  11.387 -19.602  1.00 30.00           N  
ATOM   2298  CA  GLY A 433      -6.812  11.207 -20.830  1.00 30.00           C  
ATOM   2299  C   GLY A 433      -7.068  12.344 -21.798  1.00 30.00           C  
ATOM   2300  O   GLY A 433      -7.486  12.061 -22.938  1.00 30.00           O  
ATOM   2301  N   SER A 434      -6.835  13.587 -21.359  1.00 30.00           N  
ATOM   2302  CA  SER A 434      -7.086  14.782 -22.211  1.00 30.00           C  
ATOM   2303  C   SER A 434      -6.031  14.880 -23.321  1.00 30.00           C  
ATOM   2304  O   SER A 434      -5.836  16.003 -23.829  1.00 30.00           O  
ATOM   2305  CB  SER A 434      -7.125  16.041 -21.375  1.00 30.00           C  
ATOM   2306  OG  SER A 434      -8.165  15.979 -20.410  1.00 30.00           O  
TER   
HETATM 2307  C01 WU2 A 501      -3.016   1.693  -5.944  1.00 72.01           C  
HETATM 2308  O01 WU2 A 501       5.192   4.890  -4.715  1.00 92.28           O  
HETATM 2309  C02 WU2 A 501       4.796   4.395  -3.632  1.00100.54           C  
HETATM 2310  C03 WU2 A 501      -5.171   5.258  -5.564  1.00100.70           C  
HETATM 2311  N03 WU2 A 501       5.838   4.145  -2.615  1.00100.51           N  
HETATM 2312  C04 WU2 A 501       7.321   4.406  -2.683  1.00 97.41           C  
HETATM 2313  C05 WU2 A 501       8.294   3.650  -1.900  1.00101.08           C  
HETATM 2314  O06 WU2 A 501       7.882   2.610  -1.020  1.00 96.33           O  
HETATM 2315  C07 WU2 A 501       7.085   1.472  -1.495  1.00 79.59           C  
HETATM 2316  C08 WU2 A 501       7.960   0.182  -1.612  1.00 79.09           C  
HETATM 2317  C09 WU2 A 501       7.204  -1.134  -1.319  1.00 76.37           C  
HETATM 2318  C10 WU2 A 501       5.852   1.161  -0.516  1.00105.30           C  
HETATM 2319  C11 WU2 A 501       6.051   1.453   0.988  1.00 91.65           C  
HETATM 2320  C12 WU2 A 501       5.760   2.901   1.439  1.00 70.84           C  
HETATM 2321  C13 WU2 A 501       9.676   3.966  -2.016  1.00127.77           C  
HETATM 2322  C14 WU2 A 501      10.147   5.016  -2.891  1.00119.79           C  
HETATM 2323  C15 WU2 A 501       9.239   5.779  -3.670  1.00116.03           C  
HETATM 2324  C16 WU2 A 501       9.764   6.976  -4.667  1.00 96.61           C  
HETATM 2325  C17 WU2 A 501       9.912   6.464  -6.143  1.00 99.42           C  
HETATM 2326  C18 WU2 A 501       8.757   8.177  -4.697  1.00 97.61           C  
HETATM 2327  C19 WU2 A 501      11.137   7.534  -4.146  1.00104.16           C  
HETATM 2328  C20 WU2 A 501       7.848   5.447  -3.536  1.00102.57           C  
HETATM 2329  C21 WU2 A 501       3.278   4.168  -3.624  1.00 90.48           C  
HETATM 2330  C22 WU2 A 501       2.221   4.539  -4.495  1.00 85.51           C  
HETATM 2331  C23 WU2 A 501       2.241   5.313  -5.806  1.00 82.35           C  
HETATM 2332  N24 WU2 A 501       1.001   4.088  -4.020  1.00 80.48           N  
HETATM 2333  N25 WU2 A 501       1.310   3.445  -2.859  1.00 95.80           N  
HETATM 2334  N26 WU2 A 501       2.664   3.495  -2.621  1.00100.16           N  
HETATM 2335  C27 WU2 A 501      -0.308   4.221  -4.557  1.00 89.86           C  
HETATM 2336  C28 WU2 A 501      -1.001   5.473  -4.706  1.00 85.38           C  
HETATM 2337  O29 WU2 A 501      -0.328   6.641  -4.302  1.00 89.27           O  
HETATM 2338  C30 WU2 A 501      -1.132   7.779  -3.895  1.00 91.70           C  
HETATM 2339  O30 WU2 A 501      -4.246   4.347  -6.174  1.00101.93           O  
HETATM 2340  C31 WU2 A 501      -2.305   5.485  -5.246  1.00 83.94           C  
HETATM 2341  C32 WU2 A 501      -2.947   4.283  -5.640  1.00 82.95           C  
HETATM 2342  C33 WU2 A 501      -2.333   3.004  -5.520  1.00 72.97           C  
HETATM 2343  C36 WU2 A 501      -1.014   3.013  -4.972  1.00 82.83           C  
CONECT    1    2
CONECT    2    1    3
CONECT    3    2    4    4    5
CONECT    4    3    3
CONECT    5    3    6
CONECT    6    5    7    9
CONECT    7    6    8    8   13
CONECT    8    7    7
CONECT    9    6   10
CONECT   10    9   11   12
CONECT   11   10
CONECT   12   10
CONECT   13    7   14
CONECT   14   13   15   17
CONECT   15   14   16   16   20
CONECT   16   15   15
CONECT   17   14   18   19
CONECT   18   17
CONECT   19   17
CONECT   20   15   21
CONECT   21   20   22   24
CONECT   22   21   23   23   29
CONECT   23   22   22
CONECT   24   21   25
CONECT   25   24   26
CONECT   26   25   27   27   28
CONECT   27   26   26
CONECT   28   26
CONECT   29   22   30
CONECT   30   29   31   33
CONECT   31   30   32   32   38
CONECT   32   31   31
CONECT   33   30   34
CONECT   34   33   35
CONECT   35   34   36   36   37
CONECT   36   35   35
CONECT   37   35
CONECT   38   31   39
CONECT   39   38   40   42
CONECT   40   39   41   41   47
CONECT   41   40   40
CONECT   42   39   43
CONECT   43   42   44
CONECT   44   43   45   46   46
CONECT   45   44
CONECT   46   44   44
CONECT   47   40   48
CONECT   48   47   49   51
CONECT   49   48   50   50   52
CONECT   50   49   49
CONECT   51   48
CONECT   52   49   53
CONECT   53   52   54   56
CONECT   54   53   55   55   60
CONECT   55   54   54
CONECT   56   53   57
CONECT   57   56   58
CONECT   58   57   59
CONECT   59   58
CONECT   60   54   61
CONECT   61   60   62   64
CONECT   62   61   63   63   68
CONECT   63   62   62
CONECT   64   61   65
CONECT   65   64   66
CONECT   66   65   67
CONECT   67   66
CONECT   68   62   69
CONECT   69   68   70   72
CONECT   70   69   71   71   76
CONECT   71   70   70
CONECT   72   69   73   74
CONECT   73   72   75
CONECT   74   72
CONECT   75   73
CONECT   76   70   77
CONECT   77   76   78   80
CONECT   78   77   79   79   81
CONECT   79   78   78
CONECT   80   77
CONECT   81   78   82
CONECT   82   81   83   85
CONECT   83   82   84   84   90
CONECT   84   83   83
CONECT   85   82   86
CONECT   86   85   87
CONECT   87   86   88   88   89
CONECT   88   87   87
CONECT   89   87
CONECT   90   83   91
CONECT   91   90   92   94
CONECT   92   91   93   93   98
CONECT   93   92   92
CONECT   94   91   95
CONECT   95   94   96   97
CONECT   96   95
CONECT   97   95
CONECT   98   92   99
CONECT   99   98  100  102
CONECT  100   99  101  101  106
CONECT  101  100  100
CONECT  102   99  103
CONECT  103  102  104
CONECT  104  103  105
CONECT  105  104
CONECT  106  100  107
CONECT  107  106  108  110
CONECT  108  107  109  109  114
CONECT  109  108  108
CONECT  110  107  111
CONECT  111  110  112  112  113
CONECT  112  111  111
CONECT  113  111
CONECT  114  108  115
CONECT  115  114  116  118
CONECT  116  115  117  117  119
CONECT  117  116  116
CONECT  118  115
CONECT  119  116  120
CONECT  120  119  121  123
CONECT  121  120  122  122  128
CONECT  122  121  121
CONECT  123  120  124
CONECT  124  123  125
CONECT  125  124  126  127  127
CONECT  126  125
CONECT  127  125  125
CONECT  128  121  129
CONECT  129  128  130  132
CONECT  130  129  131  131  136
CONECT  131  130  130
CONECT  132  129  133
CONECT  133  132  134
CONECT  134  133  135
CONECT  135  134
CONECT  136  130  137
CONECT  137  136  138  140
CONECT  138  137  139  139  145
CONECT  139  138  138
CONECT  140  137  141
CONECT  141  140  142
CONECT  142  141  143
CONECT  143  142  144
CONECT  144  143
CONECT  145  138  146
CONECT  146  145  147  149
CONECT  147  146  148  148  152
CONECT  148  147  147
CONECT  149  146  150  151
CONECT  150  149
CONECT  151  149
CONECT  152  147  153
CONECT  153  152  154  156
CONECT  154  153  155  155  163
CONECT  155  154  154
CONECT  156  153  157
CONECT  157  156  158  158  159
CONECT  158  157  157  160
CONECT  159  157  161  161
CONECT  160  158  162  162
CONECT  161  159  159  162
CONECT  162  160  160  161
CONECT  163  154  164
CONECT  164  163  165  167
CONECT  165  164  166  166  171
CONECT  166  165  165
CONECT  167  164  168
CONECT  168  167  169  169  170
CONECT  169  168  168
CONECT  170  168
CONECT  171  165  172
CONECT  172  171  173  175
CONECT  173  172  174  174  178
CONECT  174  173  173
CONECT  175  172  176  177
CONECT  176  175
CONECT  177  175
CONECT  178  173  179
CONECT  179  178  180  182
CONECT  180  179  181  181  185
CONECT  181  180  180
CONECT  182  179  183  184
CONECT  183  182
CONECT  184  182
CONECT  185  180  186
CONECT  186  185  187  189
CONECT  187  186  188  188  196
CONECT  188  187  187
CONECT  189  186  190
CONECT  190  189  191  191  192
CONECT  191  190  190  193
CONECT  192  190  194  194
CONECT  193  191  195  195
CONECT  194  192  192  195
CONECT  195  193  193  194
CONECT  196  187  197
CONECT  197  196  198  200
CONECT  198  197  199  199  202
CONECT  199  198  198
CONECT  200  197  201
CONECT  201  200
CONECT  202  198  203
CONECT  203  202  204  206
CONECT  204  203  205  205  212
CONECT  205  204  204
CONECT  206  203  207
CONECT  207  206  208  208  209
CONECT  208  207  207  211
CONECT  209  207  210  210
CONECT  210  209  209  211
CONECT  211  208  210
CONECT  212  204  213
CONECT  213  212  214  216
CONECT  214  213  215  215  223
CONECT  215  214  214
CONECT  216  213  217
CONECT  217  216  218  218  219
CONECT  218  217  217  220
CONECT  219  217  221  221
CONECT  220  218  222  222
CONECT  221  219  219  222
CONECT  222  220  220  221
CONECT  223  214  224
CONECT  224  223  225  227
CONECT  225  224  226  226  232
CONECT  226  225  225
CONECT  227  224  228
CONECT  228  227  229
CONECT  229  228  230
CONECT  230  229  231
CONECT  231  230
CONECT  232  225  233
CONECT  233  232  234  236
CONECT  234  233  235  235  240
CONECT  235  234  234
CONECT  236  233  237
CONECT  237  236  238  239  239
CONECT  238  237
CONECT  239  237  237
CONECT  240  234  241
CONECT  241  240  242  244
CONECT  242  241  243  243  251
CONECT  243  242  242
CONECT  244  241  245
CONECT  245  244  246  246  247
CONECT  246  245  245  248
CONECT  247  245  249  249
CONECT  248  246  250  250
CONECT  249  247  247  250
CONECT  250  248  248  249
CONECT  251  242  252
CONECT  252  251  253  255
CONECT  253  252  254  254  262
CONECT  254  253  253
CONECT  255  252  256
CONECT  256  255  257
CONECT  257  256  258
CONECT  258  257  259
CONECT  259  258  260  260  261
CONECT  260  259  259
CONECT  261  259
CONECT  262  253  263
CONECT  263  262  264  266
CONECT  264  263  265  265  270
CONECT  265  264  264
CONECT  266  263  267
CONECT  267  266  268  269
CONECT  268  267
CONECT  269  267
CONECT  270  264  271  276
CONECT  271  270  272  274
CONECT  272  271  273  273  277
CONECT  273  272  272
CONECT  274  271  275
CONECT  275  274  276
CONECT  276  270  275
CONECT  277  272  278
CONECT  278  277  279
CONECT  279  278  280  280  281
CONECT  280  279  279
CONECT  281  279  282
CONECT  282  281  283  285
CONECT  283  282  284  284  288
CONECT  284  283  283
CONECT  285  282  286  287
CONECT  286  285
CONECT  287  285
CONECT  288  283  289
CONECT  289  288  290  292
CONECT  290  289  291  291  296
CONECT  291  290  290
CONECT  292  289  293
CONECT  293  292  294  295
CONECT  294  293
CONECT  295  293
CONECT  296  290  297
CONECT  297  296  298  300
CONECT  298  297  299  299  302
CONECT  299  298  298
CONECT  300  297  301
CONECT  301  300
CONECT  302  298  303
CONECT  303  302  304  306
CONECT  304  303  305  305  308
CONECT  305  304  304
CONECT  306  303  307
CONECT  307  306
CONECT  308  304  309
CONECT  309  308  310
CONECT  310  309  311  311  312
CONECT  311  310  310
CONECT  312  310  313
CONECT  313  312  314  316
CONECT  314  313  315  315  318
CONECT  315  314  314
CONECT  316  313  317
CONECT  317  316
CONECT  318  314  319
CONECT  319  318  320  322
CONECT  320  319  321  321  327
CONECT  321  320  320
CONECT  322  319  323
CONECT  323  322  324
CONECT  324  323  325  325  326
CONECT  325  324  324
CONECT  326  324
CONECT  327  320  328
CONECT  328  327  329  331
CONECT  329  328  330  330  335
CONECT  330  329  329
CONECT  331  328  332
CONECT  332  331  333  334
CONECT  333  332
CONECT  334  332
CONECT  335  329  336  341
CONECT  336  335  337  339
CONECT  337  336  338  338  342
CONECT  338  337  337
CONECT  339  336  340
CONECT  340  339  341
CONECT  341  335  340
CONECT  342  337  343
CONECT  343  342  344  346
CONECT  344  343  345  345  351
CONECT  345  344  344
CONECT  346  343  347
CONECT  347  346  348
CONECT  348  347  349  349  350
CONECT  349  348  348
CONECT  350  348
CONECT  351  344  352
CONECT  352  351  353  355
CONECT  353  352  354  354  357
CONECT  354  353  353
CONECT  355  352  356
CONECT  356  355
CONECT  357  353  358
CONECT  358  357  359  361
CONECT  359  358  360  360  365
CONECT  360  359  359
CONECT  361  358  362
CONECT  362  361  363  364
CONECT  363  362
CONECT  364  362
CONECT  365  359  366
CONECT  366  365  367  369
CONECT  367  366  368  368  374
CONECT  368  367  367
CONECT  369  366  370
CONECT  370  369  371
CONECT  371  370  372  373  373
CONECT  372  371
CONECT  373  371  371
CONECT  374  367  375
CONECT  375  374  376  378
CONECT  376  375  377  377  379
CONECT  377  376  376
CONECT  378  375
CONECT  379  376  380  385
CONECT  380  379  381  383
CONECT  381  380  382  382  386
CONECT  382  381  381
CONECT  383  380  384
CONECT  384  383  385
CONECT  385  379  384
CONECT  386  381  387
CONECT  387  386  388  390
CONECT  388  387  389  389  392
CONECT  389  388  388
CONECT  390  387  391
CONECT  391  390
CONECT  392  388  393
CONECT  393  392  394  396
CONECT  394  393  395  395  403
CONECT  395  394  394
CONECT  396  393  397
CONECT  397  396  398
CONECT  398  397  399
CONECT  399  398  400
CONECT  400  399  401  401  402
CONECT  401  400  400
CONECT  402  400
CONECT  403  394  404
CONECT  404  403  405  407
CONECT  405  404  406  406  412
CONECT  406  405  405
CONECT  407  404  408
CONECT  408  407  409
CONECT  409  408  410  410  411
CONECT  410  409  409
CONECT  411  409
CONECT  412  405  413
CONECT  413  412  414  416
CONECT  414  413  415  415  421
CONECT  415  414  414
CONECT  416  413  417
CONECT  417  416  418
CONECT  418  417  419  419  420
CONECT  419  418  418
CONECT  420  418
CONECT  421  414  422
CONECT  422  421  423  425
CONECT  423  422  424  424  426
CONECT  424  423  423
CONECT  425  422
CONECT  426  423  427
CONECT  427  426  428  430
CONECT  428  427  429  429  431
CONECT  429  428  428
CONECT  430  427
CONECT  431  428  432
CONECT  432  431  433  435
CONECT  433  432  434  434  436
CONECT  434  433  433
CONECT  435  432
CONECT  436  433  437
CONECT  437  436  438  440
CONECT  438  437  439  439  441
CONECT  439  438  438
CONECT  440  437
CONECT  441  438  442
CONECT  442  441  443  445
CONECT  443  442  444  444  447
CONECT  444  443  443
CONECT  445  442  446
CONECT  446  445
CONECT  447  443  448
CONECT  448  447  449  451
CONECT  449  448  450  450  456
CONECT  450  449  449
CONECT  451  448  452
CONECT  452  451  453
CONECT  453  452  454  455  455
CONECT  454  453
CONECT  455  453  453
CONECT  456  449  457
CONECT  457  456  458  460
CONECT  458  457  459  459  463
CONECT  459  458  458
CONECT  460  457  461  462
CONECT  461  460
CONECT  462  460
CONECT  463  458  464
CONECT  464  463  465  467
CONECT  465  464  466  466  468
CONECT  466  465  465
CONECT  467  464
CONECT  468  465  469
CONECT  469  468  470  472
CONECT  470  469  471  471  477
CONECT  471  470  470
CONECT  472  469  473
CONECT  473  472  474
CONECT  474  473  475
CONECT  475  474  476
CONECT  476  475
CONECT  477  470  478
CONECT  478  477  479  481
CONECT  479  478  480  480  485
CONECT  480  479  479
CONECT  481  478  482
CONECT  482  481  483  483  484
CONECT  483  482  482
CONECT  484  482
CONECT  485  479  486
CONECT  486  485  487  489
CONECT  487  486  488  488  493
CONECT  488  487  487
CONECT  489  486  490
CONECT  490  489  491  492
CONECT  491  490
CONECT  492  490
CONECT  493  487  494
CONECT  494  493  495  497
CONECT  495  494  496  496  499
CONECT  496  495  495
CONECT  497  494  498
CONECT  498  497
CONECT  499  495  500
CONECT  500  499  501  503
CONECT  501  500  502  502  505
CONECT  502  501  501
CONECT  503  500  504
CONECT  504  503
CONECT  505  501  506
CONECT  506  505  507  509
CONECT  507  506  508  508  513
CONECT  508  507  507
CONECT  509  506  510
CONECT  510  509  511  512
CONECT  511  510
CONECT  512  510
CONECT  513  507  514
CONECT  514  513  515  517
CONECT  515  514  516  516  522
CONECT  516  515  515
CONECT  517  514  518
CONECT  518  517  519
CONECT  519  518  520
CONECT  520  519  521
CONECT  521  520
CONECT  522  515  523
CONECT  523  522  524  526
CONECT  524  523  525  525  529
CONECT  525  524  524
CONECT  526  523  527  528
CONECT  527  526
CONECT  528  526
CONECT  529  524  530
CONECT  530  529  531  533
CONECT  531  530  532  532  535
CONECT  532  531  531
CONECT  533  530  534
CONECT  534  533
CONECT  535  531  536
CONECT  536  535  537  539
CONECT  537  536  538  538  543
CONECT  538  537  537
CONECT  539  536  540
CONECT  540  539  541  542
CONECT  541  540
CONECT  542  540
CONECT  543  537  544
CONECT  544  543  545  547
CONECT  545  544  546  546  552
CONECT  546  545  545
CONECT  547  544  548
CONECT  548  547  549
CONECT  549  548  550  551  551
CONECT  550  549
CONECT  551  549  549
CONECT  552  545  553
CONECT  553  552  554  556
CONECT  554  553  555  555  560
CONECT  555  554  554
CONECT  556  553  557
CONECT  557  556  558  559
CONECT  558  557
CONECT  559  557
CONECT  560  554  561
CONECT  561  560  562  564
CONECT  562  561  563  563  571
CONECT  563  562  562
CONECT  564  561  565
CONECT  565  564  566
CONECT  566  565  567
CONECT  567  566  568
CONECT  568  567  569  569  570
CONECT  569  568  568
CONECT  570  568
CONECT  571  562  572
CONECT  572  571  573
CONECT  573  572  574  574  575
CONECT  574  573  573
CONECT  575  573  576
CONECT  576  575  577  579
CONECT  577  576  578  578  584
CONECT  578  577  577
CONECT  579  576  580
CONECT  580  579  581
CONECT  581  580  582  582  583
CONECT  582  581  581
CONECT  583  581
CONECT  584  577  585
CONECT  585  584  586  588
CONECT  586  585  587  587  592
CONECT  587  586  586
CONECT  588  585  589
CONECT  589  588  590  590  591
CONECT  590  589  589
CONECT  591  589
CONECT  592  586  593
CONECT  593  592  594
CONECT  594  593  595  595  596
CONECT  595  594  594
CONECT  596  594  597
CONECT  597  596  598  600
CONECT  598  597  599  599  602
CONECT  599  598  598
CONECT  600  597  601
CONECT  601  600
CONECT  602  598  603
CONECT  603  602  604  606
CONECT  604  603  605  605  609
CONECT  605  604  604
CONECT  606  603  607  608
CONECT  607  606
CONECT  608  606
CONECT  609  604  610
CONECT  610  609  611  613
CONECT  611  610  612  612  623
CONECT  612  611  611
CONECT  613  610  614
CONECT  614  613  615  615  616
CONECT  615  614  614  619
CONECT  616  614  617  617  618
CONECT  617  616  616  619  620
CONECT  618  616  621  621
CONECT  619  615  617
CONECT  620  617  622  622
CONECT  621  618  618  622
CONECT  622  620  620  621
CONECT  623  611  624
CONECT  624  623  625  627
CONECT  625  624  626  626  631
CONECT  626  625  625
CONECT  627  624  628
CONECT  628  627  629  630  630
CONECT  629  628
CONECT  630  628  628
CONECT  631  625  632
CONECT  632  631  633  635
CONECT  633  632  634  634  643
CONECT  634  633  633
CONECT  635  632  636
CONECT  636  635  637  637  638
CONECT  637  636  636  639
CONECT  638  636  640  640
CONECT  639  637  641  641
CONECT  640  638  638  641
CONECT  641  639  639  640  642
CONECT  642  641
CONECT  643  633  644
CONECT  644  643  645  647
CONECT  645  644  646  646  652
CONECT  646  645  645
CONECT  647  644  648
CONECT  648  647  649
CONECT  649  648  650
CONECT  650  649  651
CONECT  651  650
CONECT  652  645  653  658
CONECT  653  652  654  656
CONECT  654  653  655  655  659
CONECT  655  654  654
CONECT  656  653  657
CONECT  657  656  658
CONECT  658  652  657
CONECT  659  654  660  665
CONECT  660  659  661  663
CONECT  661  660  662  662  666
CONECT  662  661  661
CONECT  663  660  664
CONECT  664  663  665
CONECT  665  659  664
CONECT  666  661  667
CONECT  667  666  668  670
CONECT  668  667  669  669  671
CONECT  669  668  668
CONECT  670  667
CONECT  671  668  672
CONECT  672  671  673  675
CONECT  673  672  674  674  679
CONECT  674  673  673
CONECT  675  672  676
CONECT  676  675  677  677  678
CONECT  677  676  676
CONECT  678  676
CONECT  679  673  680
CONECT  680  679  681  683
CONECT  681  680  682  682  685
CONECT  682  681  681
CONECT  683  680  684
CONECT  684  683
CONECT  685  681  686
CONECT  686  685  687
CONECT  687  686  688  688  689
CONECT  688  687  687
CONECT  689  687  690
CONECT  690  689  691
CONECT  691  690  692  692  693
CONECT  692  691  691
CONECT  693  691  694
CONECT  694  693  695  697
CONECT  695  694  696  696  698
CONECT  696  695  695
CONECT  697  694
CONECT  698  695  699
CONECT  699  698  700  702
CONECT  700  699  701  701  703
CONECT  701  700  700
CONECT  702  699
CONECT  703  700  704
CONECT  704  703  705  707
CONECT  705  704  706  706  711
CONECT  706  705  705
CONECT  707  704  708  709
CONECT  708  707  710
CONECT  709  707
CONECT  710  708
CONECT  711  705  712
CONECT  712  711  713  715
CONECT  713  712  714  714  716
CONECT  714  713  713
CONECT  715  712
CONECT  716  713  717
CONECT  717  716  718  720
CONECT  718  717  719  719  722
CONECT  719  718  718
CONECT  720  717  721
CONECT  721  720
CONECT  722  718  723
CONECT  723  722  724  726
CONECT  724  723  725  725  730
CONECT  725  724  724
CONECT  726  723  727
CONECT  727  726  728  729
CONECT  728  727
CONECT  729  727
CONECT  730  724  731
CONECT  731  730  732  734
CONECT  732  731  733  733  738
CONECT  733  732  732
CONECT  734  731  735
CONECT  735  734  736  737
CONECT  736  735
CONECT  737  735
CONECT  738  732  739  744
CONECT  739  738  740  742
CONECT  740  739  741  741  745
CONECT  741  740  740
CONECT  742  739  743
CONECT  743  742  744
CONECT  744  738  743
CONECT  745  740  746
CONECT  746  745  747  749
CONECT  747  746  748  748  755
CONECT  748  747  747
CONECT  749  746  750
CONECT  750  749  751  751  752
CONECT  751  750  750  754
CONECT  752  750  753  753
CONECT  753  752  752  754
CONECT  754  751  753
CONECT  755  747  756
CONECT  756  755  757  759
CONECT  757  756  758  758  763
CONECT  758  757  757
CONECT  759  756  760
CONECT  760  759  761
CONECT  761  760  762
CONECT  762  761
CONECT  763  757  764
CONECT  764  763  765  767
CONECT  765  764  766  766  768
CONECT  766  765  765
CONECT  767  764
CONECT  768  765  769
CONECT  769  768  770  772
CONECT  770  769  771  771  776
CONECT  771  770  770
CONECT  772  769  773
CONECT  773  772  774  774  775
CONECT  774  773  773
CONECT  775  773
CONECT  776  770  777
CONECT  777  776  778  780
CONECT  778  777  779  779  784
CONECT  779  778  778
CONECT  780  777  781
CONECT  781  780  782
CONECT  782  781  783
CONECT  783  782
CONECT  784  778  785  786
CONECT  785  784  787  789
CONECT  786  784  787  790
CONECT  787  785  786  788  788
CONECT  787  793
CONECT  788  787  787
CONECT  789  785  791
CONECT  790  786  792
CONECT  791  789
CONECT  792  790
CONECT  793  787  794
CONECT  794  793  795  797
CONECT  795  794  796  796  800
CONECT  796  795  795
CONECT  797  794  798  799
CONECT  798  797
CONECT  799  797
CONECT  800  795  801
CONECT  801  800  802  804
CONECT  802  801  803  803  812
CONECT  803  802  802
CONECT  804  801  805
CONECT  805  804  806  806  807
CONECT  806  805  805  808
CONECT  807  805  809  809
CONECT  808  806  810  810
CONECT  809  807  807  810
CONECT  810  808  808  809  811
CONECT  811  810
CONECT  812  802  813
CONECT  813  812  814  816
CONECT  814  813  815  815  820
CONECT  815  814  814
CONECT  816  813  817
CONECT  817  816  818
CONECT  818  817  819
CONECT  819  818
CONECT  820  814  821
CONECT  821  820  822  824
CONECT  822  821  823  823  831
CONECT  823  822  822
CONECT  824  821  825
CONECT  825  824  826  826  827
CONECT  826  825  825  828
CONECT  827  825  829  829
CONECT  828  826  830  830
CONECT  829  827  827  830
CONECT  830  828  828  829
CONECT  831  822  832
CONECT  832  831  833  835
CONECT  833  832  834  834  840
CONECT  834  833  833
CONECT  835  832  836
CONECT  836  835  837
CONECT  837  836  838
CONECT  838  837  839
CONECT  839  838
CONECT  840  833  841
CONECT  841  840  842
CONECT  842  841  843  843  844
CONECT  843  842  842
CONECT  844  842  845
CONECT  845  844  846  848
CONECT  846  845  847  847  852
CONECT  847  846  846
CONECT  848  845  849  850
CONECT  849  848  851
CONECT  850  848
CONECT  851  849
CONECT  852  846  853
CONECT  853  852  854  856
CONECT  854  853  855  855  860
CONECT  855  854  854
CONECT  856  853  857  858
CONECT  857  856  859
CONECT  858  856
CONECT  859  857
CONECT  860  854  861
CONECT  861  860  862  864
CONECT  862  861  863  863  866
CONECT  863  862  862
CONECT  864  861  865
CONECT  865  864
CONECT  866  862  867
CONECT  867  866  868  870
CONECT  868  867  869  869  877
CONECT  869  868  868
CONECT  870  867  871
CONECT  871  870  872  872  873
CONECT  872  871  871  874
CONECT  873  871  875  875
CONECT  874  872  876  876
CONECT  875  873  873  876
CONECT  876  874  874  875
CONECT  877  868  878
CONECT  878  877  879  881
CONECT  879  878  880  880  882
CONECT  880  879  879
CONECT  881  878
CONECT  882  879  883
CONECT  883  882  884  886
CONECT  884  883  885  885  891
CONECT  885  884  884
CONECT  886  883  887
CONECT  887  886  888
CONECT  888  887  889
CONECT  889  888  890
CONECT  890  889
CONECT  891  884  892
CONECT  892  891  893  895
CONECT  893  892  894  894  898
CONECT  894  893  893
CONECT  895  892  896  897
CONECT  896  895
CONECT  897  895
CONECT  898  893  899
CONECT  899  898  900  902
CONECT  900  899  901  901  906
CONECT  901  900  900
CONECT  902  899  903  904
CONECT  903  902  905
CONECT  904  902
CONECT  905  903
CONECT  906  900  907
CONECT  907  906  908  910
CONECT  908  907  909  909  912
CONECT  909  908  908
CONECT  910  907  911
CONECT  911  910
CONECT  912  908  913
CONECT  913  912  914  916
CONECT  914  913  915  915  924
CONECT  915  914  914
CONECT  916  913  917
CONECT  917  916  918  918  919
CONECT  918  917  917  920
CONECT  919  917  921  921
CONECT  920  918  922  922
CONECT  921  919  919  922
CONECT  922  920  920  921  923
CONECT  923  922
CONECT  924  914  925
CONECT  925  924  926  928
CONECT  926  925  927  927  935
CONECT  927  926  926
CONECT  928  925  929
CONECT  929  928  930  930  931
CONECT  930  929  929  932
CONECT  931  929  933  933
CONECT  932  930  934  934
CONECT  933  931  931  934
CONECT  934  932  932  933
CONECT  935  926  936
CONECT  936  935  937  939
CONECT  937  936  938  938  946
CONECT  938  937  937
CONECT  939  936  940
CONECT  940  939  941
CONECT  941  940  942
CONECT  942  941  943
CONECT  943  942  944  944  945
CONECT  944  943  943
CONECT  945  943
CONECT  946  937  947
CONECT  947  946  948  950
CONECT  948  947  949  949  954
CONECT  949  948  948
CONECT  950  947  951
CONECT  951  950  952  952  953
CONECT  952  951  951
CONECT  953  951
CONECT  954  948  955
CONECT  955  954  956  958
CONECT  956  955  957  957  962
CONECT  957  956  956
CONECT  958  955  959
CONECT  959  958  960  961
CONECT  960  959
CONECT  961  959
CONECT  962  956  963  968
CONECT  963  962  964  966
CONECT  964  963  965  965  969
CONECT  965  964  964
CONECT  966  963  967
CONECT  967  966  968
CONECT  968  962  967
CONECT  969  964  970
CONECT  970  969  971  973
CONECT  971  970  972  972  977
CONECT  972  971  971
CONECT  973  970  974  975
CONECT  974  973  976
CONECT  975  973
CONECT  976  974
CONECT  977  971  978
CONECT  978  977  979  981
CONECT  979  978  980  980  986
CONECT  980  979  979
CONECT  981  978  982
CONECT  982  981  983
CONECT  983  982  984  984  985
CONECT  984  983  983
CONECT  985  983
CONECT  986  979  987
CONECT  987  986  988  990
CONECT  988  987  989  989  994
CONECT  989  988  988
CONECT  990  987  991
CONECT  991  990  992  992  993
CONECT  992  991  991
CONECT  993  991
CONECT  994  988  995
CONECT  995  994  996  998
CONECT  996  995  997  997 1003
CONECT  997  996  996
CONECT  998  995  999
CONECT  999  998 1000
CONECT 1000  999 1001 1002 1002
CONECT 1001 1000
CONECT 1002 1000 1000
CONECT 1003  996 1004
CONECT 1004 1003 1005 1007
CONECT 1005 1004 1006 1006 1011
CONECT 1006 1005 1005
CONECT 1007 1004 1008 1009
CONECT 1008 1007 1010
CONECT 1009 1007
CONECT 1010 1008
CONECT 1011 1005 1012
CONECT 1012 1011 1013 1015
CONECT 1013 1012 1014 1014 1017
CONECT 1014 1013 1013
CONECT 1015 1012 1016
CONECT 1016 1015
CONECT 1017 1013 1018
CONECT 1018 1017 1019 1021
CONECT 1019 1018 1020 1020 1025
CONECT 1020 1019 1019
CONECT 1021 1018 1022
CONECT 1022 1021 1023 1024
CONECT 1023 1022
CONECT 1024 1022
CONECT 1025 1019 1026
CONECT 1026 1025 1027 1029
CONECT 1027 1026 1028 1028 1033
CONECT 1028 1027 1027
CONECT 1029 1026 1030
CONECT 1030 1029 1031 1032
CONECT 1031 1030
CONECT 1032 1030
CONECT 1033 1027 1034
CONECT 1034 1033 1035 1037
CONECT 1035 1034 1036 1036 1042
CONECT 1036 1035 1035
CONECT 1037 1034 1038
CONECT 1038 1037 1039
CONECT 1039 1038 1040
CONECT 1040 1039 1041
CONECT 1041 1040
CONECT 1042 1035 1043
CONECT 1043 1042 1044
CONECT 1044 1043 1045 1045 1046
CONECT 1045 1044 1044
CONECT 1046 1044 1047
CONECT 1047 1046 1048 1050
CONECT 1048 1047 1049 1049 1051
CONECT 1049 1048 1048
CONECT 1050 1047
CONECT 1051 1048 1052
CONECT 1052 1051 1053 1055
CONECT 1053 1052 1054 1054 1056
CONECT 1054 1053 1053
CONECT 1055 1052
CONECT 1056 1053 1057
CONECT 1057 1056 1058 1060
CONECT 1058 1057 1059 1059 1067
CONECT 1059 1058 1058
CONECT 1060 1057 1061
CONECT 1061 1060 1062 1062 1063
CONECT 1062 1061 1061 1064
CONECT 1063 1061 1065 1065
CONECT 1064 1062 1066 1066
CONECT 1065 1063 1063 1066
CONECT 1066 1064 1064 1065
CONECT 1067 1058 1068
CONECT 1068 1067 1069 1071
CONECT 1069 1068 1070 1070 1076
CONECT 1070 1069 1069
CONECT 1071 1068 1072
CONECT 1072 1071 1073
CONECT 1073 1072 1074 1074 1075
CONECT 1074 1073 1073
CONECT 1075 1073
CONECT 1076 1069 1077
CONECT 1077 1076 1078 1080
CONECT 1078 1077 1079 1079 1084
CONECT 1079 1078 1078
CONECT 1080 1077 1081
CONECT 1081 1080 1082 1083
CONECT 1082 1081
CONECT 1083 1081
CONECT 1084 1078 1085
CONECT 1085 1084 1086 1088
CONECT 1086 1085 1087 1087 1090
CONECT 1087 1086 1086
CONECT 1088 1085 1089
CONECT 1089 1088
CONECT 1090 1086 1091
CONECT 1091 1090 1092 1094
CONECT 1092 1091 1093 1093 1099
CONECT 1093 1092 1092
CONECT 1094 1091 1095
CONECT 1095 1094 1096
CONECT 1096 1095 1097 1098 1098
CONECT 1097 1096
CONECT 1098 1096 1096
CONECT 1099 1092 1100
CONECT 1100 1099 1101 1103
CONECT 1101 1100 1102 1102 1107
CONECT 1102 1101 1101
CONECT 1103 1100 1104
CONECT 1104 1103 1105 1106
CONECT 1105 1104
CONECT 1106 1104
CONECT 1107 1101 1108
CONECT 1108 1107 1109 1111
CONECT 1109 1108 1110 1110 1118
CONECT 1110 1109 1109
CONECT 1111 1108 1112
CONECT 1112 1111 1113
CONECT 1113 1112 1114
CONECT 1114 1113 1115
CONECT 1115 1114 1116 1116 1117
CONECT 1116 1115 1115
CONECT 1117 1115
CONECT 1118 1109 1119
CONECT 1119 1118 1120 1122
CONECT 1120 1119 1121 1121 1129
CONECT 1121 1120 1120
CONECT 1122 1119 1123
CONECT 1123 1122 1124 1124 1125
CONECT 1124 1123 1123 1126
CONECT 1125 1123 1127 1127
CONECT 1126 1124 1128 1128
CONECT 1127 1125 1125 1128
CONECT 1128 1126 1126 1127
CONECT 1129 1120 1130
CONECT 1130 1129 1131 1133
CONECT 1131 1130 1132 1132 1137
CONECT 1132 1131 1131
CONECT 1133 1130 1134
CONECT 1134 1133 1135 1136 1136
CONECT 1135 1134
CONECT 1136 1134 1134
CONECT 1137 1131 1138
CONECT 1138 1137 1139 1141
CONECT 1139 1138 1140 1140 1144
CONECT 1140 1139 1139
CONECT 1141 1138 1142 1143
CONECT 1142 1141
CONECT 1143 1141
CONECT 1144 1139 1145
CONECT 1145 1144 1146 1148
CONECT 1146 1145 1147 1147 1151
CONECT 1147 1146 1146
CONECT 1148 1145 1149 1150
CONECT 1149 1148
CONECT 1150 1148
CONECT 1151 1146 1152
CONECT 1152 1151 1153 1155
CONECT 1153 1152 1154 1154 1162
CONECT 1154 1153 1153
CONECT 1155 1152 1156
CONECT 1156 1155 1157 1157 1158
CONECT 1157 1156 1156 1159
CONECT 1158 1156 1160 1160
CONECT 1159 1157 1161 1161
CONECT 1160 1158 1158 1161
CONECT 1161 1159 1159 1160
CONECT 1162 1153 1163
CONECT 1163 1162 1164 1166
CONECT 1164 1163 1165 1165 1170
CONECT 1165 1164 1164
CONECT 1166 1163 1167
CONECT 1167 1166 1168 1169 1169
CONECT 1168 1167
CONECT 1169 1167 1167
CONECT 1170 1164 1171
CONECT 1171 1170 1172 1174
CONECT 1172 1171 1173 1173 1175
CONECT 1173 1172 1172
CONECT 1174 1171
CONECT 1175 1172 1176
CONECT 1176 1175 1177 1179
CONECT 1177 1176 1178 1178 1184
CONECT 1178 1177 1177
CONECT 1179 1176 1180
CONECT 1180 1179 1181
CONECT 1181 1180 1182 1182 1183
CONECT 1182 1181 1181
CONECT 1183 1181
CONECT 1184 1177 1185
CONECT 1185 1184 1186 1188
CONECT 1186 1185 1187 1187 1191
CONECT 1187 1186 1186
CONECT 1188 1185 1189 1190
CONECT 1189 1188
CONECT 1190 1188
CONECT 1191 1186 1192
CONECT 1192 1191 1193
CONECT 1193 1192 1194 1194 1195
CONECT 1194 1193 1193
CONECT 1195 1193 1196
CONECT 1196 1195 1197 1199
CONECT 1197 1196 1198 1198 1202
CONECT 1198 1197 1197
CONECT 1199 1196 1200 1201
CONECT 1200 1199
CONECT 1201 1199
CONECT 1202 1197 1203
CONECT 1203 1202 1204 1206
CONECT 1204 1203 1205 1205 1216
CONECT 1205 1204 1204
CONECT 1206 1203 1207
CONECT 1207 1206 1208 1208 1209
CONECT 1208 1207 1207 1212
CONECT 1209 1207 1210 1210 1211
CONECT 1210 1209 1209 1212 1213
CONECT 1211 1209 1214 1214
CONECT 1212 1208 1210
CONECT 1213 1210 1215 1215
CONECT 1214 1211 1211 1215
CONECT 1215 1213 1213 1214
CONECT 1216 1204 1217
CONECT 1217 1216 1218 1220
CONECT 1218 1217 1219 1219 1225
CONECT 1219 1218 1218
CONECT 1220 1217 1221
CONECT 1221 1220 1222
CONECT 1222 1221 1223 1223 1224
CONECT 1223 1222 1222
CONECT 1224 1222
CONECT 1225 1218 1226
CONECT 1226 1225 1227 1229
CONECT 1227 1226 1228 1228 1231
CONECT 1228 1227 1227
CONECT 1229 1226 1230
CONECT 1230 1229
CONECT 1231 1227 1232
CONECT 1232 1231 1233
CONECT 1233 1232 1234 1234 1235
CONECT 1234 1233 1233
CONECT 1235 1233 1236
CONECT 1236 1235 1237 1239
CONECT 1237 1236 1238 1238 1240
CONECT 1238 1237 1237
CONECT 1239 1236
CONECT 1240 1237 1241
CONECT 1241 1240 1242 1244
CONECT 1242 1241 1243 1243 1248
CONECT 1243 1242 1242
CONECT 1244 1241 1245
CONECT 1245 1244 1246 1247
CONECT 1246 1245
CONECT 1247 1245
CONECT 1248 1242 1249
CONECT 1249 1248 1250 1252
CONECT 1250 1249 1251 1251 1254
CONECT 1251 1250 1250
CONECT 1252 1249 1253
CONECT 1253 1252
CONECT 1254 1250 1255
CONECT 1255 1254 1256 1258
CONECT 1256 1255 1257 1257 1266
CONECT 1257 1256 1256
CONECT 1258 1255 1259
CONECT 1259 1258 1260 1260 1261
CONECT 1260 1259 1259 1262
CONECT 1261 1259 1263 1263
CONECT 1262 1260 1264 1264
CONECT 1263 1261 1261 1264
CONECT 1264 1262 1262 1263 1265
CONECT 1265 1264
CONECT 1266 1256 1267
CONECT 1267 1266 1268 1270
CONECT 1268 1267 1269 1269 1272
CONECT 1269 1268 1268
CONECT 1270 1267 1271
CONECT 1271 1270
CONECT 1272 1268 1273
CONECT 1273 1272 1274 1276
CONECT 1274 1273 1275 1275 1280
CONECT 1275 1274 1274
CONECT 1276 1273 1277
CONECT 1277 1276 1278 1279
CONECT 1278 1277
CONECT 1279 1277
CONECT 1280 1274 1281
CONECT 1281 1280 1282 1284
CONECT 1282 1281 1283 1283 1289
CONECT 1283 1282 1282
CONECT 1284 1281 1285
CONECT 1285 1284 1286
CONECT 1286 1285 1287 1287 1288
CONECT 1287 1286 1286
CONECT 1288 1286
CONECT 1289 1282 1290
CONECT 1290 1289 1291 1293
CONECT 1291 1290 1292 1292 1297
CONECT 1292 1291 1291
CONECT 1293 1290 1294
CONECT 1294 1293 1295 1295 1296
CONECT 1295 1294 1294
CONECT 1296 1294
CONECT 1297 1291 1298
CONECT 1298 1297 1299 1301
CONECT 1299 1298 1300 1300 1304
CONECT 1300 1299 1299
CONECT 1301 1298 1302 1303
CONECT 1302 1301
CONECT 1303 1301
CONECT 1304 1299 1305
CONECT 1305 1304 1306 1308
CONECT 1306 1305 1307 1307 1309
CONECT 1307 1306 1306
CONECT 1308 1305
CONECT 1309 1306 1310
CONECT 1310 1309 1311
CONECT 1311 1310 1312 1312 1313
CONECT 1312 1311 1311
CONECT 1313 1311 1314
CONECT 1314 1313 1315
CONECT 1315 1314 1316 1316 1317
CONECT 1316 1315 1315
CONECT 1317 1315 1318
CONECT 1318 1317 1319 1321
CONECT 1319 1318 1320 1320 1328
CONECT 1320 1319 1319
CONECT 1321 1318 1322
CONECT 1322 1321 1323 1323 1324
CONECT 1323 1322 1322 1325
CONECT 1324 1322 1326 1326
CONECT 1325 1323 1327 1327
CONECT 1326 1324 1324 1327
CONECT 1327 1325 1325 1326
CONECT 1328 1319 1329
CONECT 1329 1328 1330 1332
CONECT 1330 1329 1331 1331 1337
CONECT 1331 1330 1330
CONECT 1332 1329 1333
CONECT 1333 1332 1334
CONECT 1334 1333 1335 1336 1336
CONECT 1335 1334
CONECT 1336 1334 1334
CONECT 1337 1330 1338
CONECT 1338 1337 1339 1341
CONECT 1339 1338 1340 1340 1342
CONECT 1340 1339 1339
CONECT 1341 1338
CONECT 1342 1339 1343
CONECT 1343 1342 1344 1346
CONECT 1344 1343 1345 1345 1347
CONECT 1345 1344 1344
CONECT 1346 1343
CONECT 1347 1344 1348
CONECT 1348 1347 1349 1351
CONECT 1349 1348 1350 1350 1355
CONECT 1350 1349 1349
CONECT 1351 1348 1352
CONECT 1352 1351 1353 1354
CONECT 1353 1352
CONECT 1354 1352
CONECT 1355 1349 1356
CONECT 1356 1355 1357 1359
CONECT 1357 1356 1358 1358 1363
CONECT 1358 1357 1357
CONECT 1359 1356 1360
CONECT 1360 1359 1361 1362
CONECT 1361 1360
CONECT 1362 1360
CONECT 1363 1357 1364
CONECT 1364 1363 1365 1367
CONECT 1365 1364 1366 1366 1372
CONECT 1366 1365 1365
CONECT 1367 1364 1368
CONECT 1368 1367 1369
CONECT 1369 1368 1370 1370 1371
CONECT 1370 1369 1369
CONECT 1371 1369
CONECT 1372 1365 1373 1378
CONECT 1373 1372 1374 1376
CONECT 1374 1373 1375 1375 1379
CONECT 1375 1374 1374
CONECT 1376 1373 1377
CONECT 1377 1376 1378
CONECT 1378 1372 1377
CONECT 1379 1374 1380
CONECT 1380 1379 1381 1383
CONECT 1381 1380 1382 1382 1387
CONECT 1382 1381 1381
CONECT 1383 1380 1384
CONECT 1384 1383 1385
CONECT 1385 1384 1386
CONECT 1386 1385
CONECT 1387 1381 1388
CONECT 1388 1387 1389 1391
CONECT 1389 1388 1390 1390 1395
CONECT 1390 1389 1389
CONECT 1391 1388 1392
CONECT 1392 1391 1393 1394
CONECT 1393 1392
CONECT 1394 1392
CONECT 1395 1389 1396
CONECT 1396 1395 1397 1399
CONECT 1397 1396 1398 1398 1404
CONECT 1398 1397 1397
CONECT 1399 1396 1400
CONECT 1400 1399 1401
CONECT 1401 1400 1402
CONECT 1402 1401 1403
CONECT 1403 1402
CONECT 1404 1397 1405
CONECT 1405 1404 1406 1408
CONECT 1406 1405 1407 1407 1415
CONECT 1407 1406 1406
CONECT 1408 1405 1409
CONECT 1409 1408 1410 1410 1411
CONECT 1410 1409 1409 1412
CONECT 1411 1409 1413 1413
CONECT 1412 1410 1414 1414
CONECT 1413 1411 1411 1414
CONECT 1414 1412 1412 1413
CONECT 1415 1406 1416
CONECT 1416 1415 1417 1419
CONECT 1417 1416 1418 1418 1425
CONECT 1418 1417 1417
CONECT 1419 1416 1420
CONECT 1420 1419 1421 1421 1422
CONECT 1421 1420 1420 1424
CONECT 1422 1420 1423 1423
CONECT 1423 1422 1422 1424
CONECT 1424 1421 1423
CONECT 1425 1417 1426
CONECT 1426 1425 1427 1429
CONECT 1427 1426 1428 1428 1437
CONECT 1428 1427 1427
CONECT 1429 1426 1430
CONECT 1430 1429 1431 1431 1432
CONECT 1431 1430 1430 1433
CONECT 1432 1430 1434 1434
CONECT 1433 1431 1435 1435
CONECT 1434 1432 1432 1435
CONECT 1435 1433 1433 1434 1436
CONECT 1436 1435
CONECT 1437 1427 1438
CONECT 1438 1437 1439 1441
CONECT 1439 1438 1440 1440 1445
CONECT 1440 1439 1439
CONECT 1441 1438 1442
CONECT 1442 1441 1443
CONECT 1443 1442 1444
CONECT 1444 1443
CONECT 1445 1439 1446
CONECT 1446 1445 1447 1449
CONECT 1447 1446 1448 1448 1453
CONECT 1448 1447 1447
CONECT 1449 1446 1450
CONECT 1450 1449 1451 1452
CONECT 1451 1450
CONECT 1452 1450
CONECT 1453 1447 1454
CONECT 1454 1453 1455 1457
CONECT 1455 1454 1456 1456 1462
CONECT 1456 1455 1455
CONECT 1457 1454 1458
CONECT 1458 1457 1459
CONECT 1459 1458 1460
CONECT 1460 1459 1461
CONECT 1461 1460
CONECT 1462 1455 1463
CONECT 1463 1462 1464 1466
CONECT 1464 1463 1465 1465 1471
CONECT 1465 1464 1464
CONECT 1466 1463 1467
CONECT 1467 1466 1468
CONECT 1468 1467 1469
CONECT 1469 1468 1470
CONECT 1470 1469
CONECT 1471 1464 1472
CONECT 1472 1471 1473 1475
CONECT 1473 1472 1474 1474 1479
CONECT 1474 1473 1473
CONECT 1475 1472 1476
CONECT 1476 1475 1477 1478
CONECT 1477 1476
CONECT 1478 1476
CONECT 1479 1473 1480
CONECT 1480 1479 1481 1483
CONECT 1481 1480 1482 1482 1488
CONECT 1482 1481 1481
CONECT 1483 1480 1484
CONECT 1484 1483 1485
CONECT 1485 1484 1486 1487 1487
CONECT 1486 1485
CONECT 1487 1485 1485
CONECT 1488 1481 1489
CONECT 1489 1488 1490 1492
CONECT 1490 1489 1491 1491 1496
CONECT 1491 1490 1490
CONECT 1492 1489 1493
CONECT 1493 1492 1494 1495
CONECT 1494 1493
CONECT 1495 1493
CONECT 1496 1490 1497
CONECT 1497 1496 1498 1500
CONECT 1498 1497 1499 1499 1506
CONECT 1499 1498 1498
CONECT 1500 1497 1501
CONECT 1501 1500 1502 1502 1503
CONECT 1502 1501 1501 1505
CONECT 1503 1501 1504 1504
CONECT 1504 1503 1503 1505
CONECT 1505 1502 1504
CONECT 1506 1498 1507
CONECT 1507 1506 1508 1510
CONECT 1508 1507 1509 1509 1515
CONECT 1509 1508 1508
CONECT 1510 1507 1511
CONECT 1511 1510 1512
CONECT 1512 1511 1513 1513 1514
CONECT 1513 1512 1512
CONECT 1514 1512
CONECT 1515 1508 1516
CONECT 1516 1515 1517 1519
CONECT 1517 1516 1518 1518 1524
CONECT 1518 1517 1517
CONECT 1519 1516 1520
CONECT 1520 1519 1521
CONECT 1521 1520 1522 1522 1523
CONECT 1522 1521 1521
CONECT 1523 1521
CONECT 1524 1517 1525
CONECT 1525 1524 1526 1528
CONECT 1526 1525 1527 1527 1533
CONECT 1527 1526 1526
CONECT 1528 1525 1529
CONECT 1529 1528 1530
CONECT 1530 1529 1531 1531 1532
CONECT 1531 1530 1530
CONECT 1532 1530
CONECT 1533 1526 1534
CONECT 1534 1533 1535 1537
CONECT 1535 1534 1536 1536 1545
CONECT 1536 1535 1535
CONECT 1537 1534 1538
CONECT 1538 1537 1539 1539 1540
CONECT 1539 1538 1538 1541
CONECT 1540 1538 1542 1542
CONECT 1541 1539 1543 1543
CONECT 1542 1540 1540 1543
CONECT 1543 1541 1541 1542 1544
CONECT 1544 1543
CONECT 1545 1535 1546
CONECT 1546 1545 1547 1549
CONECT 1547 1546 1548 1548 1552
CONECT 1548 1547 1547
CONECT 1549 1546 1550 1551
CONECT 1550 1549
CONECT 1551 1549
CONECT 1552 1547 1553
CONECT 1553 1552 1554 1556
CONECT 1554 1553 1555 1555 1560
CONECT 1555 1554 1554
CONECT 1556 1553 1557
CONECT 1557 1556 1558 1559
CONECT 1558 1557
CONECT 1559 1557
CONECT 1560 1554 1561
CONECT 1561 1560 1562 1564
CONECT 1562 1561 1563 1563 1568
CONECT 1563 1562 1562
CONECT 1564 1561 1565
CONECT 1565 1564 1566
CONECT 1566 1565 1567
CONECT 1567 1566
CONECT 1568 1562 1569
CONECT 1569 1568 1570 1572
CONECT 1570 1569 1571 1571 1577
CONECT 1571 1570 1570
CONECT 1572 1569 1573
CONECT 1573 1572 1574
CONECT 1574 1573 1575 1576 1576
CONECT 1575 1574
CONECT 1576 1574 1574
CONECT 1577 1570 1578
CONECT 1578 1577 1579 1581
CONECT 1579 1578 1580 1580 1582
CONECT 1580 1579 1579
CONECT 1581 1578
CONECT 1582 1579 1583
CONECT 1583 1582 1584 1586
CONECT 1584 1583 1585 1585 1590
CONECT 1585 1584 1584
CONECT 1586 1583 1587 1588
CONECT 1587 1586 1589
CONECT 1588 1586
CONECT 1589 1587
CONECT 1590 1584 1591
CONECT 1591 1590 1592 1594
CONECT 1592 1591 1593 1593 1596
CONECT 1593 1592 1592
CONECT 1594 1591 1595
CONECT 1595 1594
CONECT 1596 1592 1597
CONECT 1597 1596 1598 1600
CONECT 1598 1597 1599 1599 1604
CONECT 1599 1598 1598
CONECT 1600 1597 1601
CONECT 1601 1600 1602 1603
CONECT 1602 1601
CONECT 1603 1601
CONECT 1604 1598 1605
CONECT 1605 1604 1606 1608
[truncated: 18,665 more chars]
