# Supplementary material for: Chemical manipulation of an activation/inhibition switch in the nuclear receptor PXR
Source: Nat Commun. 2024 May 14;15:4054. doi: 10.1038/s41467-024-48472-1 (PMC11094003; doi:10.1038/s41467-024-48472-1)
Supplement: Supplementary file 5 — Supplementary Data 2 [file 41467_2024_48472_MOESM5_ESM.zip › 331_end.pdb]

ATOM      1  N   GLY A 142     -10.485 -18.976  19.631  1.00103.43      C2   N  
ATOM      2  CA  GLY A 142     -11.592 -18.360  20.292  1.00 89.04      C2   C  
ATOM      3  C   GLY A 142     -12.695 -17.747  19.365  1.00 83.74      C2   C  
ATOM      4  O   GLY A 142     -13.527 -16.919  19.835  1.00 76.95      C2   O  
ATOM      5  HA2 GLY A 142     -12.117 -18.987  21.013  0.00 89.04      C2   H  
ATOM      6  HA3 GLY A 142     -11.128 -17.498  20.769  0.00 89.04      C2   H  
ATOM      7  H1  GLY A 142      -9.849 -19.415  20.280  0.00103.43      C2   H  
ATOM      8  H2  GLY A 142      -9.899 -18.241  19.260  0.00103.43      C2   H  
ATOM      9  N   LEU A 143     -12.759 -18.082  18.111  1.00 86.31      C2   N  
ATOM     10  CA  LEU A 143     -13.623 -17.485  17.148  1.00 67.11      C2   C  
ATOM     11  C   LEU A 143     -14.821 -18.451  16.922  1.00 81.51      C2   C  
ATOM     12  O   LEU A 143     -14.733 -19.665  17.136  1.00 80.81      C2   O  
ATOM     13  CB  LEU A 143     -12.877 -17.484  15.800  1.00 73.23      C2   C  
ATOM     14  CG  LEU A 143     -11.586 -16.557  15.753  1.00 66.34      C2   C  
ATOM     15  CD1 LEU A 143     -10.936 -16.621  14.327  1.00 65.01      C2   C  
ATOM     16  CD2 LEU A 143     -12.002 -15.107  16.203  1.00 58.00      C2   C  
ATOM     17  H   LEU A 143     -12.203 -18.845  17.751  0.00 86.31      C2   H  
ATOM     18  HA  LEU A 143     -13.892 -16.481  17.478  0.00 67.11      C2   H  
ATOM     19  HB2 LEU A 143     -12.766 -18.521  15.483  0.00 73.23      C2   H  
ATOM     20  HB3 LEU A 143     -13.537 -17.101  15.023  0.00 73.23      C2   H  
ATOM     21  HG  LEU A 143     -10.924 -16.980  16.509  0.00 66.34      C2   H  
ATOM     22 HD11 LEU A 143     -11.264 -17.359  13.596  0.00 65.01      C2   H  
ATOM     23 HD12 LEU A 143     -10.978 -15.636  13.862  0.00 65.01      C2   H  
ATOM     24 HD13 LEU A 143      -9.899 -16.925  14.468  0.00 65.01      C2   H  
ATOM     25 HD21 LEU A 143     -11.750 -14.971  17.255  0.00 58.00      C2   H  
ATOM     26 HD22 LEU A 143     -11.482 -14.453  15.503  0.00 58.00      C2   H  
ATOM     27 HD23 LEU A 143     -13.084 -14.990  16.133  0.00 58.00      C2   H  
ATOM     28  N   THR A 144     -16.002 -17.810  16.636  1.00 81.58      C2   N  
ATOM     29  CA  THR A 144     -17.181 -18.607  16.322  1.00 73.77      C2   C  
ATOM     30  C   THR A 144     -17.109 -19.270  14.936  1.00 81.28      C2   C  
ATOM     31  O   THR A 144     -16.268 -18.884  14.170  1.00 76.86      C2   O  
ATOM     32  CB  THR A 144     -18.428 -17.697  16.315  1.00 79.82      C2   C  
ATOM     33  CG2 THR A 144     -18.607 -17.025  17.719  1.00 76.77      C2   C  
ATOM     34  OG1 THR A 144     -18.444 -16.699  15.293  1.00 68.08      C2   O  
ATOM     35  H   THR A 144     -16.217 -16.823  16.648  0.00 81.58      C2   H  
ATOM     36  HA  THR A 144     -17.155 -19.423  17.044  0.00 73.77      C2   H  
ATOM     37  HB  THR A 144     -19.317 -18.318  16.202  0.00 79.82      C2   H  
ATOM     38  HG1 THR A 144     -19.040 -16.017  15.612  0.00 68.08      C2   H  
ATOM     39 HG21 THR A 144     -19.405 -16.283  17.738  0.00 76.77      C2   H  
ATOM     40 HG22 THR A 144     -18.820 -17.883  18.357  0.00 76.77      C2   H  
ATOM     41 HG23 THR A 144     -17.673 -16.722  18.193  0.00 76.77      C2   H  
ATOM     42  N   GLU A 145     -18.091 -20.088  14.601  1.00 81.21      C2   N  
ATOM     43  CA  GLU A 145     -18.194 -20.689  13.307  1.00 84.63      C2   C  
ATOM     44  C   GLU A 145     -18.521 -19.689  12.227  1.00 77.53      C2   C  
ATOM     45  O   GLU A 145     -17.986 -19.758  11.104  1.00 74.89      C2   O  
ATOM     46  CB  GLU A 145     -19.190 -21.880  13.182  1.00 86.26      C2   C  
ATOM     47  CG  GLU A 145     -18.725 -23.120  14.082  1.00 95.15      C2   C  
ATOM     48  CD  GLU A 145     -19.505 -24.432  13.975  1.00110.20      C2   C  
ATOM     49  OE1 GLU A 145     -19.088 -25.493  14.529  1.00110.14      C2   O  
ATOM     50  OE2 GLU A 145     -20.520 -24.462  13.289  1.00113.43      C2   O  
ATOM     51  H   GLU A 145     -18.890 -20.335  15.167  0.00 81.21      C2   H  
ATOM     52  HA  GLU A 145     -17.204 -21.097  13.103  0.00 84.63      C2   H  
ATOM     53  HB2 GLU A 145     -20.185 -21.492  13.404  0.00 86.26      C2   H  
ATOM     54  HB3 GLU A 145     -19.179 -22.236  12.152  0.00 86.26      C2   H  
ATOM     55  HG2 GLU A 145     -17.682 -23.430  14.004  0.00 95.15      C2   H  
ATOM     56  HG3 GLU A 145     -18.822 -22.863  15.137  0.00 95.15      C2   H  
ATOM     57  N   GLU A 146     -19.384 -18.747  12.525  1.00 76.02      C2   N  
ATOM     58  CA  GLU A 146     -19.736 -17.672  11.607  1.00 81.17      C2   C  
ATOM     59  C   GLU A 146     -18.609 -16.617  11.337  1.00 68.34      C2   C  
ATOM     60  O   GLU A 146     -18.450 -16.164  10.228  1.00 68.46      C2   O  
ATOM     61  CB  GLU A 146     -20.897 -16.821  12.170  1.00 94.65      C2   C  
ATOM     62  CG  GLU A 146     -22.142 -17.670  12.525  1.00117.12      C2   C  
ATOM     63  CD  GLU A 146     -23.447 -16.939  12.955  1.00135.10      C2   C  
ATOM     64  OE1 GLU A 146     -23.377 -15.733  13.298  1.00137.01      C2   O  
ATOM     65  OE2 GLU A 146     -24.488 -17.585  12.734  1.00132.66      C2   O  
ATOM     66  H   GLU A 146     -19.883 -18.735  13.403  0.00 76.02      C2   H  
ATOM     67  HA  GLU A 146     -20.153 -18.150  10.721  0.00 81.17      C2   H  
ATOM     68  HB2 GLU A 146     -20.635 -16.301  13.093  0.00 94.65      C2   H  
ATOM     69  HB3 GLU A 146     -21.285 -16.123  11.427  0.00 94.65      C2   H  
ATOM     70  HG2 GLU A 146     -22.339 -18.256  11.628  0.00117.12      C2   H  
ATOM     71  HG3 GLU A 146     -21.887 -18.450  13.240  0.00117.12      C2   H  
ATOM     72  N   GLN A 147     -17.831 -16.265  12.361  1.00 65.21      C2   N  
ATOM     73  CA  GLN A 147     -16.613 -15.497  12.235  1.00 61.99      C2   C  
ATOM     74  C   GLN A 147     -15.515 -16.172  11.356  1.00 70.04      C2   C  
ATOM     75  O   GLN A 147     -14.896 -15.483  10.532  1.00 57.02      C2   O  
ATOM     76  CB  GLN A 147     -16.033 -15.132  13.618  1.00 60.88      C2   C  
ATOM     77  CG  GLN A 147     -16.787 -14.142  14.486  1.00 53.39      C2   C  
ATOM     78  CD  GLN A 147     -16.231 -13.931  15.909  1.00 71.21      C2   C  
ATOM     79  NE2 GLN A 147     -16.685 -12.893  16.594  1.00 62.42      C2   N  
ATOM     80  OE1 GLN A 147     -15.476 -14.755  16.429  1.00 76.38      C2   O  
ATOM     81  H   GLN A 147     -17.982 -16.613  13.298  0.00 65.21      C2   H  
ATOM     82  HA  GLN A 147     -16.803 -14.545  11.739  0.00 61.99      C2   H  
ATOM     83  HB2 GLN A 147     -15.830 -16.046  14.173  0.00 60.88      C2   H  
ATOM     84  HB3 GLN A 147     -15.082 -14.612  13.503  0.00 60.88      C2   H  
ATOM     85  HG2 GLN A 147     -16.928 -13.161  14.035  0.00 53.39      C2   H  
ATOM     86  HG3 GLN A 147     -17.860 -14.338  14.482  0.00 53.39      C2   H  
ATOM     87 HE21 GLN A 147     -17.436 -12.366  16.171  0.00 62.42      C2   H  
ATOM     88 HE22 GLN A 147     -16.146 -12.544  17.373  0.00 62.42      C2   H  
ATOM     89  N   ARG A 148     -15.230 -17.422  11.652  1.00 67.72      C2   N  
ATOM     90  CA  ARG A 148     -14.385 -18.253  10.761  1.00 67.71      C2   C  
ATOM     91  C   ARG A 148     -14.865 -18.200   9.312  1.00 54.46      C2   C  
ATOM     92  O   ARG A 148     -14.058 -17.971   8.431  1.00 53.94      C2   O  
ATOM     93  CB  ARG A 148     -14.323 -19.705  11.255  1.00 69.28      C2   C  
ATOM     94  CG  ARG A 148     -13.689 -19.762  12.653  1.00 79.67      C2   C  
ATOM     95  CD  ARG A 148     -13.883 -21.048  13.443  1.00 84.26      C2   C  
ATOM     96  NE  ARG A 148     -13.263 -22.237  12.885  1.00 94.44      C2   N  
ATOM     97  CZ  ARG A 148     -13.690 -23.506  12.915  1.00109.17      C2   C  
ATOM     98  NH1 ARG A 148     -14.814 -23.893  13.594  1.00114.37      C2   N  
ATOM     99  NH2 ARG A 148     -12.972 -24.360  12.264  1.00101.58      C2   N  
ATOM    100  H   ARG A 148     -15.572 -17.738  12.547  0.00 67.72      C2   H  
ATOM    101  HA  ARG A 148     -13.373 -17.891  10.943  0.00 67.71      C2   H  
ATOM    102  HB2 ARG A 148     -15.222 -20.322  11.259  0.00 69.28      C2   H  
ATOM    103  HB3 ARG A 148     -13.602 -20.299  10.693  0.00 69.28      C2   H  
ATOM    104  HG2 ARG A 148     -12.621 -19.606  12.503  0.00 79.67      C2   H  
ATOM    105  HG3 ARG A 148     -13.882 -18.839  13.201  0.00 79.67      C2   H  
ATOM    106  HD2 ARG A 148     -13.655 -20.892  14.498  0.00 84.26      C2   H  
ATOM    107  HD3 ARG A 148     -14.937 -21.320  13.409  0.00 84.26      C2   H  
ATOM    108  HE  ARG A 148     -12.356 -22.003  12.506  0.00 94.44      C2   H  
ATOM    109 HH11 ARG A 148     -15.228 -23.172  14.169  0.00114.37      C2   H  
ATOM    110 HH12 ARG A 148     -15.139 -24.839  13.729  0.00114.37      C2   H  
ATOM    111 HH21 ARG A 148     -12.851 -25.275  12.672  0.00101.58      C2   H  
ATOM    112 HH22 ARG A 148     -12.267 -24.198  11.560  0.00101.58      C2   H  
ATOM    113  N   MET A 149     -16.108 -18.507   9.099  1.00 56.95      C2   N  
ATOM    114  CA  MET A 149     -16.710 -18.566   7.732  1.00 65.18      C2   C  
ATOM    115  C   MET A 149     -16.548 -17.227   6.946  1.00 56.85      C2   C  
ATOM    116  O   MET A 149     -16.113 -17.228   5.806  1.00 48.12      C2   O  
ATOM    117  CB  MET A 149     -18.178 -18.996   7.912  1.00 56.93      C2   C  
ATOM    118  CG  MET A 149     -19.031 -18.904   6.618  1.00 81.30      C2   C  
ATOM    119  SD  MET A 149     -20.862 -18.894   6.903  1.00 99.70      C2   S  
ATOM    120  CE  MET A 149     -21.039 -20.450   7.945  1.00 72.37      C2   C  
ATOM    121  H   MET A 149     -16.636 -18.635   9.951  0.00 56.95      C2   H  
ATOM    122  HA  MET A 149     -16.127 -19.340   7.233  0.00 65.18      C2   H  
ATOM    123  HB2 MET A 149     -18.229 -19.967   8.405  0.00 56.93      C2   H  
ATOM    124  HB3 MET A 149     -18.619 -18.249   8.572  0.00 56.93      C2   H  
ATOM    125  HG2 MET A 149     -18.781 -18.141   5.881  0.00 81.30      C2   H  
ATOM    126  HG3 MET A 149     -18.754 -19.777   6.026  0.00 81.30      C2   H  
ATOM    127  HE1 MET A 149     -20.413 -21.283   7.626  0.00 72.37      C2   H  
ATOM    128  HE2 MET A 149     -20.804 -20.203   8.979  0.00 72.37      C2   H  
ATOM    129  HE3 MET A 149     -22.066 -20.765   7.762  0.00 72.37      C2   H  
ATOM    130  N   MET A 150     -16.724 -16.136   7.704  1.00 58.14      C2   N  
ATOM    131  CA  MET A 150     -16.397 -14.769   7.184  1.00 50.18      C2   C  
ATOM    132  C   MET A 150     -14.876 -14.568   6.847  1.00 50.02      C2   C  
ATOM    133  O   MET A 150     -14.611 -14.122   5.700  1.00 42.44      C2   O  
ATOM    134  CB  MET A 150     -17.021 -13.668   8.149  1.00 58.18      C2   C  
ATOM    135  CG  MET A 150     -16.323 -12.259   7.893  1.00 56.48      C2   C  
ATOM    136  SD  MET A 150     -17.089 -10.828   8.698  1.00 70.08      C2   S  
ATOM    137  CE  MET A 150     -18.456 -10.506   7.567  1.00 62.09      C2   C  
ATOM    138  H   MET A 150     -16.934 -16.179   8.690  0.00 58.14      C2   H  
ATOM    139  HA  MET A 150     -16.869 -14.598   6.217  0.00 50.18      C2   H  
ATOM    140  HB2 MET A 150     -18.107 -13.567   8.148  0.00 58.18      C2   H  
ATOM    141  HB3 MET A 150     -16.713 -14.009   9.136  0.00 58.18      C2   H  
ATOM    142  HG2 MET A 150     -15.305 -12.237   8.281  0.00 56.48      C2   H  
ATOM    143  HG3 MET A 150     -16.156 -11.991   6.850  0.00 56.48      C2   H  
ATOM    144  HE1 MET A 150     -19.308 -11.187   7.579  0.00 62.09      C2   H  
ATOM    145  HE2 MET A 150     -18.891  -9.506   7.610  0.00 62.09      C2   H  
ATOM    146  HE3 MET A 150     -17.983 -10.607   6.591  0.00 62.09      C2   H  
ATOM    147  N   ILE A 151     -14.027 -14.896   7.855  1.00 46.21      C2   N  
ATOM    148  CA  ILE A 151     -12.604 -14.923   7.533  1.00 52.32      C2   C  
ATOM    149  C   ILE A 151     -12.187 -15.792   6.314  1.00 50.06      C2   C  
ATOM    150  O   ILE A 151     -11.302 -15.399   5.576  1.00 42.52      C2   O  
ATOM    151  CB  ILE A 151     -11.707 -15.347   8.735  1.00 47.87      C2   C  
ATOM    152  CG1 ILE A 151     -11.765 -14.282   9.888  1.00 42.72      C2   C  
ATOM    153  CG2 ILE A 151     -10.156 -15.585   8.415  1.00 38.75      C2   C  
ATOM    154  CD1 ILE A 151     -11.340 -14.885  11.231  1.00 54.88      C2   C  
ATOM    155  H   ILE A 151     -14.339 -15.198   8.767  0.00 46.21      C2   H  
ATOM    156  HA  ILE A 151     -12.233 -13.909   7.382  0.00 52.32      C2   H  
ATOM    157  HB  ILE A 151     -11.964 -16.299   9.199  0.00 47.87      C2   H  
ATOM    158 HG12 ILE A 151     -11.107 -13.463   9.597  0.00 42.72      C2   H  
ATOM    159 HG13 ILE A 151     -12.776 -13.876   9.868  0.00 42.72      C2   H  
ATOM    160 HG21 ILE A 151      -9.715 -14.722   7.915  0.00 38.75      C2   H  
ATOM    161 HG22 ILE A 151      -9.580 -15.916   9.279  0.00 38.75      C2   H  
ATOM    162 HG23 ILE A 151     -10.150 -16.446   7.746  0.00 38.75      C2   H  
ATOM    163 HD11 ILE A 151     -10.493 -15.570  11.184  0.00 54.88      C2   H  
ATOM    164 HD12 ILE A 151     -11.190 -14.144  12.016  0.00 54.88      C2   H  
ATOM    165 HD13 ILE A 151     -12.112 -15.534  11.645  0.00 54.88      C2   H  
ATOM    166  N   ARG A 152     -12.839 -16.906   6.152  1.00 49.56      C2   N  
ATOM    167  CA  ARG A 152     -12.652 -17.964   5.080  1.00 48.03      C2   C  
ATOM    168  C   ARG A 152     -12.907 -17.441   3.713  1.00 52.65      C2   C  
ATOM    169  O   ARG A 152     -12.125 -17.783   2.800  1.00 48.68      C2   O  
ATOM    170  CB  ARG A 152     -13.461 -19.290   5.394  1.00 55.72      C2   C  
ATOM    171  CG  ARG A 152     -13.596 -20.466   4.415  1.00 67.68      C2   C  
ATOM    172  CD  ARG A 152     -12.410 -20.975   3.635  1.00 82.47      C2   C  
ATOM    173  NE  ARG A 152     -11.185 -21.099   4.505  1.00103.32      C2   N  
ATOM    174  CZ  ARG A 152     -10.006 -20.452   4.412  1.00104.26      C2   C  
ATOM    175  NH1 ARG A 152      -9.645 -19.797   3.339  1.00 91.23      C2   N  
ATOM    176  NH2 ARG A 152      -9.119 -20.464   5.423  1.00 83.70      C2   N  
ATOM    177  H   ARG A 152     -13.606 -17.087   6.784  0.00 49.56      C2   H  
ATOM    178  HA  ARG A 152     -11.614 -18.296   5.091  0.00 48.03      C2   H  
ATOM    179  HB2 ARG A 152     -13.308 -19.611   6.425  0.00 55.72      C2   H  
ATOM    180  HB3 ARG A 152     -14.486 -18.920   5.431  0.00 55.72      C2   H  
ATOM    181  HG2 ARG A 152     -14.186 -21.248   4.892  0.00 67.68      C2   H  
ATOM    182  HG3 ARG A 152     -14.206 -20.103   3.588  0.00 67.68      C2   H  
ATOM    183  HD2 ARG A 152     -12.630 -21.983   3.280  0.00 82.47      C2   H  
ATOM    184  HD3 ARG A 152     -12.253 -20.382   2.733  0.00 82.47      C2   H  
ATOM    185  HE  ARG A 152     -11.367 -21.661   5.325  0.00103.32      C2   H  
ATOM    186 HH11 ARG A 152     -10.248 -19.755   2.530  0.00 91.23      C2   H  
ATOM    187 HH12 ARG A 152      -8.688 -19.529   3.160  0.00 91.23      C2   H  
ATOM    188 HH21 ARG A 152      -9.252 -20.963   6.292  0.00 83.70      C2   H  
ATOM    189 HH22 ARG A 152      -8.124 -20.317   5.331  0.00 83.70      C2   H  
ATOM    190  N   GLU A 153     -13.939 -16.566   3.628  1.00 44.36      C2   N  
ATOM    191  CA  GLU A 153     -14.288 -15.784   2.409  1.00 45.25      C2   C  
ATOM    192  C   GLU A 153     -13.166 -14.716   2.088  1.00 48.00      C2   C  
ATOM    193  O   GLU A 153     -12.927 -14.533   0.858  1.00 48.12      C2   O  
ATOM    194  CB  GLU A 153     -15.644 -15.273   2.622  1.00 44.11      C2   C  
ATOM    195  CG  GLU A 153     -16.164 -14.338   1.634  1.00 60.73      C2   C  
ATOM    196  CD  GLU A 153     -16.494 -14.982   0.284  1.00 83.54      C2   C  
ATOM    197  OE1 GLU A 153     -16.871 -14.244  -0.637  1.00 84.95      C2   O  
ATOM    198  OE2 GLU A 153     -16.522 -16.220   0.073  1.00 79.46      C2   O  
ATOM    199  H   GLU A 153     -14.529 -16.449   4.440  0.00 44.36      C2   H  
ATOM    200  HA  GLU A 153     -14.198 -16.443   1.544  0.00 45.25      C2   H  
ATOM    201  HB2 GLU A 153     -16.385 -16.072   2.622  0.00 44.11      C2   H  
ATOM    202  HB3 GLU A 153     -15.714 -14.766   3.585  0.00 44.11      C2   H  
ATOM    203  HG2 GLU A 153     -17.119 -13.980   2.019  0.00 60.73      C2   H  
ATOM    204  HG3 GLU A 153     -15.592 -13.411   1.650  0.00 60.73      C2   H  
ATOM    205  N   LEU A 154     -12.507 -14.061   3.068  1.00 48.43      C2   N  
ATOM    206  CA  LEU A 154     -11.451 -13.114   2.776  1.00 46.44      C2   C  
ATOM    207  C   LEU A 154     -10.069 -13.729   2.432  1.00 43.98      C2   C  
ATOM    208  O   LEU A 154      -9.404 -13.100   1.550  1.00 37.83      C2   O  
ATOM    209  CB  LEU A 154     -11.223 -12.283   4.013  1.00 39.04      C2   C  
ATOM    210  CG  LEU A 154     -12.467 -11.473   4.480  1.00 35.90      C2   C  
ATOM    211  CD1 LEU A 154     -12.255 -10.750   5.819  1.00 38.75      C2   C  
ATOM    212  CD2 LEU A 154     -12.871 -10.489   3.377  1.00 43.90      C2   C  
ATOM    213  H   LEU A 154     -12.771 -14.150   4.038  0.00 48.43      C2   H  
ATOM    214  HA  LEU A 154     -11.742 -12.515   1.914  0.00 46.44      C2   H  
ATOM    215  HB2 LEU A 154     -10.929 -12.889   4.870  0.00 39.04      C2   H  
ATOM    216  HB3 LEU A 154     -10.353 -11.640   3.876  0.00 39.04      C2   H  
ATOM    217  HG  LEU A 154     -13.337 -12.123   4.572  0.00 35.90      C2   H  
ATOM    218 HD11 LEU A 154     -12.453  -9.686   5.683  0.00 38.75      C2   H  
ATOM    219 HD12 LEU A 154     -12.830 -11.217   6.619  0.00 38.75      C2   H  
ATOM    220 HD13 LEU A 154     -11.200 -10.761   6.096  0.00 38.75      C2   H  
ATOM    221 HD21 LEU A 154     -12.849 -10.952   2.390  0.00 43.90      C2   H  
ATOM    222 HD22 LEU A 154     -13.902 -10.137   3.402  0.00 43.90      C2   H  
ATOM    223 HD23 LEU A 154     -12.262  -9.585   3.409  0.00 43.90      C2   H  
ATOM    224  N   MET A 155      -9.794 -14.841   3.080  1.00 42.14      C2   N  
ATOM    225  CA  MET A 155      -8.573 -15.597   2.961  1.00 42.11      C2   C  
ATOM    226  C   MET A 155      -8.387 -16.226   1.556  1.00 47.74      C2   C  
ATOM    227  O   MET A 155      -7.447 -16.009   0.820  1.00 36.14      C2   O  
ATOM    228  CB  MET A 155      -8.498 -16.531   4.067  1.00 39.58      C2   C  
ATOM    229  CG  MET A 155      -7.980 -15.916   5.383  1.00 38.12      C2   C  
ATOM    230  SD  MET A 155      -7.045 -17.275   6.253  1.00 45.82      C2   S  
ATOM    231  CE  MET A 155      -5.428 -16.618   6.175  1.00 50.66      C2   C  
ATOM    232  H   MET A 155     -10.257 -15.010   3.962  0.00 42.14      C2   H  
ATOM    233  HA  MET A 155      -7.742 -14.893   3.022  0.00 42.11      C2   H  
ATOM    234  HB2 MET A 155      -9.469 -17.018   4.158  0.00 39.58      C2   H  
ATOM    235  HB3 MET A 155      -7.830 -17.357   3.821  0.00 39.58      C2   H  
ATOM    236  HG2 MET A 155      -7.262 -15.134   5.138  0.00 38.12      C2   H  
ATOM    237  HG3 MET A 155      -8.770 -15.467   5.985  0.00 38.12      C2   H  
ATOM    238  HE1 MET A 155      -4.716 -17.227   6.734  0.00 50.66      C2   H  
ATOM    239  HE2 MET A 155      -5.109 -16.848   5.160  0.00 50.66      C2   H  
ATOM    240  HE3 MET A 155      -5.329 -15.544   6.325  0.00 50.66      C2   H  
ATOM    241  N   ASP A 156      -9.540 -16.793   1.063  1.00 44.52      C2   N  
ATOM    242  CA  ASP A 156      -9.736 -17.040  -0.356  1.00 43.23      C2   C  
ATOM    243  C   ASP A 156      -9.502 -15.894  -1.363  1.00 38.29      C2   C  
ATOM    244  O   ASP A 156      -8.622 -16.009  -2.260  1.00 46.08      C2   O  
ATOM    245  CB  ASP A 156     -11.084 -17.723  -0.729  1.00 52.06      C2   C  
ATOM    246  CG  ASP A 156     -11.525 -19.115  -0.194  1.00 64.35      C2   C  
ATOM    247  OD1 ASP A 156     -12.646 -19.526  -0.492  1.00 67.56      C2   O  
ATOM    248  OD2 ASP A 156     -10.730 -19.879   0.444  1.00 69.30      C2   O  
ATOM    249  H   ASP A 156     -10.328 -16.894   1.687  0.00 44.52      C2   H  
ATOM    250  HA  ASP A 156      -8.977 -17.734  -0.717  0.00 43.23      C2   H  
ATOM    251  HB2 ASP A 156     -11.930 -17.083  -0.478  0.00 52.06      C2   H  
ATOM    252  HB3 ASP A 156     -11.086 -17.738  -1.819  0.00 52.06      C2   H  
ATOM    253  N   ALA A 157     -10.191 -14.747  -1.115  1.00 38.09      C2   N  
ATOM    254  CA  ALA A 157     -10.016 -13.513  -1.776  1.00 38.95      C2   C  
ATOM    255  C   ALA A 157      -8.591 -13.008  -1.882  1.00 36.54      C2   C  
ATOM    256  O   ALA A 157      -8.197 -12.666  -2.988  1.00 36.31      C2   O  
ATOM    257  CB  ALA A 157     -10.981 -12.466  -1.396  1.00 34.95      C2   C  
ATOM    258  H   ALA A 157     -10.694 -14.830  -0.243  0.00 38.09      C2   H  
ATOM    259  HA  ALA A 157     -10.390 -13.698  -2.782  0.00 38.95      C2   H  
ATOM    260  HB1 ALA A 157     -10.850 -12.202  -0.347  0.00 34.95      C2   H  
ATOM    261  HB2 ALA A 157     -10.817 -11.508  -1.890  0.00 34.95      C2   H  
ATOM    262  HB3 ALA A 157     -11.991 -12.698  -1.731  0.00 34.95      C2   H  
ATOM    263  N   GLN A 158      -7.902 -12.991  -0.742  1.00 35.14      C2   N  
ATOM    264  CA  GLN A 158      -6.509 -12.678  -0.490  1.00 37.86      C2   C  
ATOM    265  C   GLN A 158      -5.525 -13.525  -1.290  1.00 39.84      C2   C  
ATOM    266  O   GLN A 158      -4.856 -12.985  -2.167  1.00 39.68      C2   O  
ATOM    267  CB  GLN A 158      -6.067 -12.599   1.002  1.00 35.57      C2   C  
ATOM    268  CG  GLN A 158      -4.735 -12.027   1.366  1.00 37.12      C2   C  
ATOM    269  CD  GLN A 158      -4.634 -10.490   1.499  1.00 36.72      C2   C  
ATOM    270  NE2 GLN A 158      -3.553 -10.018   2.090  1.00 30.92      C2   N  
ATOM    271  OE1 GLN A 158      -5.571  -9.814   1.027  1.00 36.03      C2   O  
ATOM    272  H   GLN A 158      -8.377 -13.250   0.111  0.00 35.14      C2   H  
ATOM    273  HA  GLN A 158      -6.440 -11.640  -0.814  0.00 37.86      C2   H  
ATOM    274  HB2 GLN A 158      -6.780 -11.977   1.542  0.00 35.57      C2   H  
ATOM    275  HB3 GLN A 158      -6.200 -13.614   1.373  0.00 35.57      C2   H  
ATOM    276  HG2 GLN A 158      -4.321 -12.520   2.246  0.00 37.12      C2   H  
ATOM    277  HG3 GLN A 158      -4.008 -12.269   0.590  0.00 37.12      C2   H  
ATOM    278 HE21 GLN A 158      -2.753 -10.620   2.228  0.00 30.92      C2   H  
ATOM    279 HE22 GLN A 158      -3.428  -9.036   2.290  0.00 30.92      C2   H  
ATOM    280  N   MET A 159      -5.537 -14.865  -1.086  1.00 45.91      C2   N  
ATOM    281  CA  MET A 159      -4.733 -15.829  -1.779  1.00 43.56      C2   C  
ATOM    282  C   MET A 159      -4.704 -15.722  -3.325  1.00 46.04      C2   C  
ATOM    283  O   MET A 159      -3.684 -15.917  -3.892  1.00 43.86      C2   O  
ATOM    284  CB  MET A 159      -5.357 -17.158  -1.366  1.00 37.88      C2   C  
ATOM    285  CG  MET A 159      -4.706 -18.460  -1.889  1.00 46.25      C2   C  
ATOM    286  SD  MET A 159      -2.925 -18.626  -1.558  1.00 55.05      C2   S  
ATOM    287  CE  MET A 159      -2.387 -19.853  -2.828  1.00 49.84      C2   C  
ATOM    288  H   MET A 159      -6.372 -15.184  -0.616  0.00 45.91      C2   H  
ATOM    289  HA  MET A 159      -3.714 -15.726  -1.406  0.00 43.56      C2   H  
ATOM    290  HB2 MET A 159      -5.248 -17.350  -0.299  0.00 37.88      C2   H  
ATOM    291  HB3 MET A 159      -6.440 -17.109  -1.470  0.00 37.88      C2   H  
ATOM    292  HG2 MET A 159      -5.338 -19.164  -1.347  0.00 46.25      C2   H  
ATOM    293  HG3 MET A 159      -4.785 -18.561  -2.972  0.00 46.25      C2   H  
ATOM    294  HE1 MET A 159      -1.419 -20.316  -2.635  0.00 49.84      C2   H  
ATOM    295  HE2 MET A 159      -3.096 -20.680  -2.842  0.00 49.84      C2   H  
ATOM    296  HE3 MET A 159      -2.493 -19.300  -3.761  0.00 49.84      C2   H  
ATOM    297  N   LYS A 160      -5.775 -15.229  -3.974  1.00 51.06      C2   N  
ATOM    298  CA  LYS A 160      -5.927 -15.130  -5.421  1.00 47.36      C2   C  
ATOM    299  C   LYS A 160      -5.706 -13.736  -5.963  1.00 43.71      C2   C  
ATOM    300  O   LYS A 160      -5.837 -13.503  -7.190  1.00 39.67      C2   O  
ATOM    301  CB  LYS A 160      -7.162 -15.811  -5.885  1.00 43.47      C2   C  
ATOM    302  CG  LYS A 160      -8.419 -15.030  -5.383  1.00 51.22      C2   C  
ATOM    303  CD  LYS A 160      -9.824 -15.672  -5.750  1.00 62.58      C2   C  
ATOM    304  CE  LYS A 160      -9.984 -17.102  -5.147  1.00 80.24      C2   C  
ATOM    305  NZ  LYS A 160     -11.237 -17.707  -5.529  1.00 83.00      C2   N  
ATOM    306  H   LYS A 160      -6.507 -14.900  -3.360  0.00 51.06      C2   H  
ATOM    307  HA  LYS A 160      -5.122 -15.647  -5.943  0.00 47.36      C2   H  
ATOM    308  HB2 LYS A 160      -7.100 -15.832  -6.973  0.00 43.47      C2   H  
ATOM    309  HB3 LYS A 160      -7.182 -16.879  -5.664  0.00 43.47      C2   H  
ATOM    310  HG2 LYS A 160      -8.261 -14.826  -4.325  0.00 51.22      C2   H  
ATOM    311  HG3 LYS A 160      -8.393 -14.037  -5.832  0.00 51.22      C2   H  
ATOM    312  HD2 LYS A 160     -10.677 -15.101  -5.382  0.00 62.58      C2   H  
ATOM    313  HD3 LYS A 160      -9.860 -15.636  -6.839  0.00 62.58      C2   H  
ATOM    314  HE2 LYS A 160      -9.274 -17.755  -5.654  0.00 80.24      C2   H  
ATOM    315  HE3 LYS A 160      -9.744 -17.216  -4.089  0.00 80.24      C2   H  
ATOM    316  HZ1 LYS A 160     -11.340 -18.691  -5.328  0.00 83.00      C2   H  
ATOM    317  HZ2 LYS A 160     -12.038 -17.216  -5.159  0.00 83.00      C2   H  
ATOM    318  HZ3 LYS A 160     -11.329 -17.680  -6.535  0.00 83.00      C2   H  
ATOM    319  N   THR A 161      -5.313 -12.831  -5.100  1.00 36.62      C2   N  
ATOM    320  CA  THR A 161      -5.024 -11.436  -5.537  1.00 41.14      C2   C  
ATOM    321  C   THR A 161      -3.789 -10.831  -4.835  1.00 43.56      C2   C  
ATOM    322  O   THR A 161      -3.471  -9.705  -5.140  1.00 50.20      C2   O  
ATOM    323  CB  THR A 161      -6.284 -10.588  -5.230  1.00 32.82      C2   C  
ATOM    324  CG2 THR A 161      -7.563 -11.101  -5.877  1.00 32.74      C2   C  
ATOM    325  OG1 THR A 161      -6.657 -10.339  -3.917  1.00 33.69      C2   O  
ATOM    326  H   THR A 161      -5.244 -13.087  -4.126  0.00 36.62      C2   H  
ATOM    327  HA  THR A 161      -4.876 -11.567  -6.609  0.00 41.14      C2   H  
ATOM    328  HB  THR A 161      -6.001  -9.603  -5.603  0.00 32.82      C2   H  
ATOM    329  HG1 THR A 161      -7.095 -11.141  -3.626  0.00 33.69      C2   H  
ATOM    330 HG21 THR A 161      -8.273 -10.287  -6.025  0.00 32.74      C2   H  
ATOM    331 HG22 THR A 161      -7.397 -11.512  -6.873  0.00 32.74      C2   H  
ATOM    332 HG23 THR A 161      -8.018 -11.918  -5.318  0.00 32.74      C2   H  
ATOM    333  N   PHE A 162      -3.240 -11.481  -3.777  1.00 41.32      C2   N  
ATOM    334  CA  PHE A 162      -1.954 -11.072  -3.254  1.00 34.60      C2   C  
ATOM    335  C   PHE A 162      -1.154 -12.290  -2.828  1.00 38.55      C2   C  
ATOM    336  O   PHE A 162      -1.596 -13.202  -2.195  1.00 40.65      C2   O  
ATOM    337  CB  PHE A 162      -2.227 -10.021  -2.120  1.00 33.10      C2   C  
ATOM    338  CG  PHE A 162      -1.075  -9.588  -1.215  1.00 36.47      C2   C  
ATOM    339  CD1 PHE A 162       0.029  -8.955  -1.813  1.00 36.99      C2   C  
ATOM    340  CD2 PHE A 162      -1.017 -10.102   0.063  1.00 38.52      C2   C  
ATOM    341  CE1 PHE A 162       1.179  -8.703  -1.014  1.00 39.24      C2   C  
ATOM    342  CE2 PHE A 162       0.119  -9.888   0.793  1.00 34.67      C2   C  
ATOM    343  CZ  PHE A 162       1.222  -9.130   0.318  1.00 35.04      C2   C  
ATOM    344  H   PHE A 162      -3.449 -12.435  -3.521  0.00 41.32      C2   H  
ATOM    345  HA  PHE A 162      -1.452 -10.534  -4.058  0.00 34.60      C2   H  
ATOM    346  HB2 PHE A 162      -2.560  -9.106  -2.613  0.00 33.10      C2   H  
ATOM    347  HB3 PHE A 162      -3.145 -10.313  -1.611  0.00 33.10      C2   H  
ATOM    348  HD1 PHE A 162      -0.074  -8.729  -2.864  0.00 36.99      C2   H  
ATOM    349  HD2 PHE A 162      -1.819 -10.698   0.474  0.00 38.52      C2   H  
ATOM    350  HE1 PHE A 162       2.029  -8.190  -1.440  0.00 39.24      C2   H  
ATOM    351  HE2 PHE A 162       0.091 -10.310   1.786  0.00 34.67      C2   H  
ATOM    352  HZ  PHE A 162       2.048  -8.890   0.970  0.00 35.04      C2   H  
ATOM    353  N   ASP A 163       0.140 -12.155  -3.041  1.00 45.58      C2   N  
ATOM    354  CA  ASP A 163       1.139 -13.213  -2.762  1.00 48.68      C2   C  
ATOM    355  C   ASP A 163       2.376 -12.627  -2.062  1.00 39.85      C2   C  
ATOM    356  O   ASP A 163       3.007 -11.712  -2.586  1.00 40.99      C2   O  
ATOM    357  CB  ASP A 163       1.424 -13.995  -4.093  1.00 42.82      C2   C  
ATOM    358  CG  ASP A 163       2.808 -14.679  -4.396  1.00 54.69      C2   C  
ATOM    359  OD1 ASP A 163       3.406 -15.188  -3.442  1.00 51.60      C2   O  
ATOM    360  OD2 ASP A 163       3.145 -14.885  -5.575  1.00 52.73      C2   O  
ATOM    361  H   ASP A 163       0.573 -11.328  -3.427  0.00 45.58      C2   H  
ATOM    362  HA  ASP A 163       0.736 -13.951  -2.068  0.00 48.68      C2   H  
ATOM    363  HB2 ASP A 163       0.708 -14.814  -4.145  0.00 42.82      C2   H  
ATOM    364  HB3 ASP A 163       1.171 -13.307  -4.900  0.00 42.82      C2   H  
ATOM    365  N   THR A 164       2.721 -13.124  -0.868  1.00 44.64      C2   N  
ATOM    366  CA  THR A 164       3.821 -12.607  -0.149  1.00 54.43      C2   C  
ATOM    367  C   THR A 164       5.285 -13.087  -0.479  1.00 52.83      C2   C  
ATOM    368  O   THR A 164       6.189 -12.424  -0.091  1.00 66.23      C2   O  
ATOM    369  CB  THR A 164       3.588 -13.151   1.363  1.00 46.37      C2   C  
ATOM    370  CG2 THR A 164       2.466 -12.372   2.057  1.00 42.58      C2   C  
ATOM    371  OG1 THR A 164       3.195 -14.493   1.279  1.00 56.68      C2   O  
ATOM    372  H   THR A 164       2.291 -13.949  -0.474  0.00 44.64      C2   H  
ATOM    373  HA  THR A 164       3.774 -11.521  -0.066  0.00 54.43      C2   H  
ATOM    374  HB  THR A 164       4.468 -13.059   1.999  0.00 46.37      C2   H  
ATOM    375  HG1 THR A 164       2.663 -14.695   2.053  0.00 56.68      C2   H  
ATOM    376 HG21 THR A 164       2.392 -12.710   3.090  0.00 42.58      C2   H  
ATOM    377 HG22 THR A 164       2.600 -11.292   1.992  0.00 42.58      C2   H  
ATOM    378 HG23 THR A 164       1.522 -12.516   1.534  0.00 42.58      C2   H  
ATOM    379  N   THR A 165       5.416 -14.027  -1.381  1.00 47.66      C2   N  
ATOM    380  CA  THR A 165       6.725 -14.302  -2.080  1.00 54.99      C2   C  
ATOM    381  C   THR A 165       6.992 -13.331  -3.282  1.00 55.03      C2   C  
ATOM    382  O   THR A 165       8.112 -13.297  -3.791  1.00 48.94      C2   O  
ATOM    383  CB  THR A 165       6.815 -15.784  -2.534  1.00 56.51      C2   C  
ATOM    384  CG2 THR A 165       6.370 -16.750  -1.367  1.00 62.41      C2   C  
ATOM    385  OG1 THR A 165       6.076 -16.184  -3.714  1.00 61.18      C2   O  
ATOM    386  H   THR A 165       4.522 -14.320  -1.749  0.00 47.66      C2   H  
ATOM    387  HA  THR A 165       7.481 -14.068  -1.332  0.00 54.99      C2   H  
ATOM    388  HB  THR A 165       7.873 -16.022  -2.651  0.00 56.51      C2   H  
ATOM    389  HG1 THR A 165       5.146 -15.992  -3.577  0.00 61.18      C2   H  
ATOM    390 HG21 THR A 165       6.371 -17.799  -1.663  0.00 62.41      C2   H  
ATOM    391 HG22 THR A 165       7.065 -16.652  -0.533  0.00 62.41      C2   H  
ATOM    392 HG23 THR A 165       5.317 -16.564  -1.157  0.00 62.41      C2   H  
ATOM    393  N   PHE A 166       5.945 -12.530  -3.616  1.00 50.83      C2   N  
ATOM    394  CA  PHE A 166       5.855 -11.579  -4.713  1.00 57.87      C2   C  
ATOM    395  C   PHE A 166       6.314 -12.204  -6.067  1.00 55.66      C2   C  
ATOM    396  O   PHE A 166       6.827 -11.508  -6.937  1.00 64.92      C2   O  
ATOM    397  CB  PHE A 166       6.584 -10.283  -4.330  1.00 56.71      C2   C  
ATOM    398  CG  PHE A 166       5.862  -9.317  -3.395  1.00 57.43      C2   C  
ATOM    399  CD1 PHE A 166       5.502  -9.748  -2.061  1.00 42.88      C2   C  
ATOM    400  CD2 PHE A 166       5.398  -8.004  -3.810  1.00 53.61      C2   C  
ATOM    401  CE1 PHE A 166       4.862  -8.856  -1.178  1.00 47.45      C2   C  
ATOM    402  CE2 PHE A 166       4.766  -7.102  -2.945  1.00 50.73      C2   C  
ATOM    403  CZ  PHE A 166       4.482  -7.566  -1.671  1.00 51.96      C2   C  
ATOM    404  H   PHE A 166       5.061 -12.676  -3.149  0.00 50.83      C2   H  
ATOM    405  HA  PHE A 166       4.795 -11.395  -4.887  0.00 57.87      C2   H  
ATOM    406  HB2 PHE A 166       7.590 -10.516  -3.984  0.00 56.71      C2   H  
ATOM    407  HB3 PHE A 166       6.847  -9.812  -5.277  0.00 56.71      C2   H  
ATOM    408  HD1 PHE A 166       5.772 -10.727  -1.693  0.00 42.88      C2   H  
ATOM    409  HD2 PHE A 166       5.557  -7.594  -4.796  0.00 53.61      C2   H  
ATOM    410  HE1 PHE A 166       4.663  -9.092  -0.143  0.00 47.45      C2   H  
ATOM    411  HE2 PHE A 166       4.447  -6.133  -3.299  0.00 50.73      C2   H  
ATOM    412  HZ  PHE A 166       4.014  -6.892  -0.969  0.00 51.96      C2   H  
ATOM    413  N   SER A 167       6.024 -13.486  -6.210  1.00 61.35      C2   N  
ATOM    414  CA  SER A 167       6.520 -14.294  -7.408  1.00 71.17      C2   C  
ATOM    415  C   SER A 167       5.829 -14.007  -8.771  1.00 64.90      C2   C  
ATOM    416  O   SER A 167       6.307 -14.304  -9.845  1.00 72.88      C2   O  
ATOM    417  CB  SER A 167       6.473 -15.778  -7.067  1.00 77.42      C2   C  
ATOM    418  OG  SER A 167       5.096 -16.298  -7.163  1.00 91.78      C2   O  
ATOM    419  H   SER A 167       5.537 -14.069  -5.544  0.00 61.35      C2   H  
ATOM    420  HA  SER A 167       7.554 -14.048  -7.648  0.00 71.17      C2   H  
ATOM    421  HB2 SER A 167       7.070 -16.290  -7.821  0.00 77.42      C2   H  
ATOM    422  HB3 SER A 167       6.887 -16.033  -6.092  0.00 77.42      C2   H  
ATOM    423  HG  SER A 167       4.489 -15.780  -6.630  0.00 91.78      C2   H  
ATOM    424  N   HIS A 168       4.608 -13.386  -8.637  1.00 66.12      C2   N  
ATOM    425  CA  HIS A 168       3.759 -13.020  -9.782  1.00 70.36      C2   C  
ATOM    426  C   HIS A 168       4.296 -11.808 -10.510  1.00 65.02      C2   C  
ATOM    427  O   HIS A 168       3.767 -11.487 -11.594  1.00 65.33      C2   O  
ATOM    428  CB  HIS A 168       2.252 -13.072  -9.367  1.00 70.34      C2   C  
ATOM    429  CG  HIS A 168       1.776 -14.504  -9.287  1.00 79.42      C2   C  
ATOM    430  CD2 HIS A 168       0.994 -15.255 -10.106  1.00 80.79      C2   C  
ATOM    431  ND1 HIS A 168       2.010 -15.215  -8.124  1.00 84.10      C2   N  
ATOM    432  CE1 HIS A 168       1.404 -16.362  -8.328  1.00 86.53      C2   C  
ATOM    433  NE2 HIS A 168       0.721 -16.448  -9.492  1.00 92.51      C2   N  
ATOM    434  H   HIS A 168       4.300 -13.139  -7.707  0.00 66.12      C2   H  
ATOM    435  HA  HIS A 168       3.830 -13.875 -10.457  0.00 70.36      C2   H  
ATOM    436  HB2 HIS A 168       2.121 -12.539  -8.425  0.00 70.34      C2   H  
ATOM    437  HB3 HIS A 168       1.563 -12.594 -10.063  0.00 70.34      C2   H  
ATOM    438  HD1 HIS A 168       2.283 -14.976  -7.182  0.00 84.10      C2   H  
ATOM    439  HD2 HIS A 168       0.665 -15.092 -11.121  0.00 80.79      C2   H  
ATOM    440  HE1 HIS A 168       1.389 -17.078  -7.518  0.00 86.53      C2   H  
ATOM    441  N   PHE A 169       5.351 -11.154  -9.965  1.00 58.25      C2   N  
ATOM    442  CA  PHE A 169       5.905  -9.948 -10.577  1.00 63.25      C2   C  
ATOM    443  C   PHE A 169       7.066 -10.269 -11.414  1.00 63.13      C2   C  
ATOM    444  O   PHE A 169       8.163 -10.668 -10.981  1.00 63.23      C2   O  
ATOM    445  CB  PHE A 169       6.326  -8.890  -9.501  1.00 55.45      C2   C  
ATOM    446  CG  PHE A 169       6.600  -7.450  -9.858  1.00 59.91      C2   C  
ATOM    447  CD1 PHE A 169       5.895  -6.811 -10.906  1.00 51.49      C2   C  
ATOM    448  CD2 PHE A 169       7.523  -6.717  -9.114  1.00 50.84      C2   C  
ATOM    449  CE1 PHE A 169       6.215  -5.506 -11.327  1.00 45.28      C2   C  
ATOM    450  CE2 PHE A 169       7.705  -5.345  -9.422  1.00 47.28      C2   C  
ATOM    451  CZ  PHE A 169       7.110  -4.773 -10.547  1.00 50.01      C2   C  
ATOM    452  H   PHE A 169       5.772 -11.466  -9.102  0.00 58.25      C2   H  
ATOM    453  HA  PHE A 169       5.216  -9.453 -11.262  0.00 63.25      C2   H  
ATOM    454  HB2 PHE A 169       5.412  -8.777  -8.918  0.00 55.45      C2   H  
ATOM    455  HB3 PHE A 169       7.112  -9.356  -8.907  0.00 55.45      C2   H  
ATOM    456  HD1 PHE A 169       5.209  -7.417 -11.480  0.00 51.49      C2   H  
ATOM    457  HD2 PHE A 169       8.095  -6.997  -8.241  0.00 50.84      C2   H  
ATOM    458  HE1 PHE A 169       5.748  -5.069 -12.197  0.00 45.28      C2   H  
ATOM    459  HE2 PHE A 169       8.460  -4.804  -8.869  0.00 47.28      C2   H  
ATOM    460  HZ  PHE A 169       7.365  -3.782 -10.890  0.00 50.01      C2   H  
ATOM    461  N   LYS A 170       6.889 -10.018 -12.754  1.00 74.29      C2   N  
ATOM    462  CA  LYS A 170       7.912 -10.184 -13.862  1.00 73.60      C2   C  
ATOM    463  C   LYS A 170       7.662  -9.111 -14.931  1.00 70.10      C2   C  
ATOM    464  O   LYS A 170       6.572  -8.556 -14.921  1.00 70.56      C2   O  
ATOM    465  CB  LYS A 170       7.666 -11.608 -14.424  1.00 70.21      C2   C  
ATOM    466  CG  LYS A 170       8.713 -11.993 -15.517  1.00 80.52      C2   C  
ATOM    467  CD  LYS A 170       8.755 -13.437 -15.802  1.00 89.91      C2   C  
ATOM    468  CE  LYS A 170       9.833 -13.754 -16.823  1.00 97.78      C2   C  
ATOM    469  NZ  LYS A 170       9.987 -15.156 -17.213  1.00103.15      C2   N  
ATOM    470  H   LYS A 170       6.022  -9.655 -13.122  0.00 74.29      C2   H  
ATOM    471  HA  LYS A 170       8.944 -10.141 -13.512  0.00 73.60      C2   H  
ATOM    472  HB2 LYS A 170       7.906 -12.262 -13.585  0.00 70.21      C2   H  
ATOM    473  HB3 LYS A 170       6.622 -11.714 -14.717  0.00 70.21      C2   H  
ATOM    474  HG2 LYS A 170       8.581 -11.455 -16.456  0.00 80.52      C2   H  
ATOM    475  HG3 LYS A 170       9.698 -11.706 -15.145  0.00 80.52      C2   H  
ATOM    476  HD2 LYS A 170       8.943 -14.066 -14.932  0.00 89.91      C2   H  
ATOM    477  HD3 LYS A 170       7.768 -13.741 -16.150  0.00 89.91      C2   H  
ATOM    478  HE2 LYS A 170       9.562 -13.247 -17.749  0.00 97.78      C2   H  
ATOM    479  HE3 LYS A 170      10.845 -13.389 -16.652  0.00 97.78      C2   H  
ATOM    480  HZ1 LYS A 170      10.565 -15.173 -18.040  0.00103.15      C2   H  
ATOM    481  HZ2 LYS A 170      10.356 -15.752 -16.486  0.00103.15      C2   H  
ATOM    482  HZ3 LYS A 170       9.027 -15.457 -17.294  0.00103.15      C2   H  
ATOM    483  N   ASN A 171       8.567  -8.902 -15.868  1.00 78.05      C2   N  
ATOM    484  CA  ASN A 171       8.448  -7.939 -16.932  1.00 86.03      C2   C  
ATOM    485  C   ASN A 171       8.358  -6.483 -16.411  1.00 62.05      C2   C  
ATOM    486  O   ASN A 171       7.366  -5.772 -16.650  1.00 70.71      C2   O  
ATOM    487  CB  ASN A 171       7.346  -8.415 -17.883  1.00 83.56      C2   C  
ATOM    488  CG  ASN A 171       7.732  -9.606 -18.895  1.00 85.26      C2   C  
ATOM    489  ND2 ASN A 171       7.050 -10.738 -18.915  1.00 68.73      C2   N  
ATOM    490  OD1 ASN A 171       8.631  -9.373 -19.692  1.00 96.40      C2   O  
ATOM    491  H   ASN A 171       9.497  -9.284 -15.768  0.00 78.05      C2   H  
ATOM    492  HA  ASN A 171       9.398  -8.076 -17.449  0.00 86.03      C2   H  
ATOM    493  HB2 ASN A 171       6.390  -8.599 -17.393  0.00 83.56      C2   H  
ATOM    494  HB3 ASN A 171       7.258  -7.548 -18.539  0.00 83.56      C2   H  
ATOM    495 HD21 ASN A 171       6.251 -10.785 -18.298  0.00 68.73      C2   H  
ATOM    496 HD22 ASN A 171       7.422 -11.579 -19.334  0.00 68.73      C2   H  
ATOM    497  N   PHE A 172       9.338  -6.091 -15.531  1.00 60.54      C2   N  
ATOM    498  CA  PHE A 172       9.487  -4.789 -14.899  1.00 52.40      C2   C  
ATOM    499  C   PHE A 172      10.853  -4.138 -15.289  1.00 61.55      C2   C  
ATOM    500  O   PHE A 172      11.764  -4.877 -15.565  1.00 61.18      C2   O  
ATOM    501  CB  PHE A 172       9.270  -4.915 -13.346  1.00 41.98      C2   C  
ATOM    502  CG  PHE A 172      10.197  -5.784 -12.520  1.00 55.50      C2   C  
ATOM    503  CD1 PHE A 172      11.472  -5.318 -12.219  1.00 45.57      C2   C  
ATOM    504  CD2 PHE A 172       9.874  -7.201 -12.348  1.00 52.13      C2   C  
ATOM    505  CE1 PHE A 172      12.336  -6.239 -11.683  1.00 53.94      C2   C  
ATOM    506  CE2 PHE A 172      10.814  -8.095 -11.853  1.00 57.58      C2   C  
ATOM    507  CZ  PHE A 172      12.041  -7.603 -11.544  1.00 63.85      C2   C  
ATOM    508  H   PHE A 172      10.116  -6.704 -15.338  0.00 60.54      C2   H  
ATOM    509  HA  PHE A 172       8.687  -4.139 -15.252  0.00 52.40      C2   H  
ATOM    510  HB2 PHE A 172       9.375  -3.881 -13.019  0.00 41.98      C2   H  
ATOM    511  HB3 PHE A 172       8.213  -4.977 -13.085  0.00 41.98      C2   H  
ATOM    512  HD1 PHE A 172      11.773  -4.304 -12.438  0.00 45.57      C2   H  
ATOM    513  HD2 PHE A 172       8.950  -7.607 -12.735  0.00 52.13      C2   H  
ATOM    514  HE1 PHE A 172      13.304  -5.828 -11.438  0.00 53.94      C2   H  
ATOM    515  HE2 PHE A 172      10.593  -9.151 -11.814  0.00 57.58      C2   H  
ATOM    516  HZ  PHE A 172      12.858  -8.201 -11.165  0.00 63.85      C2   H  
ATOM    517  N   ARG A 173      10.788  -2.835 -15.473  1.00 54.83      C2   N  
ATOM    518  CA  ARG A 173      11.923  -1.955 -15.742  1.00 52.26      C2   C  
ATOM    519  C   ARG A 173      12.785  -1.728 -14.504  1.00 41.18      C2   C  
ATOM    520  O   ARG A 173      12.388  -1.935 -13.377  1.00 46.45      C2   O  
ATOM    521  CB  ARG A 173      11.393  -0.599 -16.179  1.00 44.66      C2   C  
ATOM    522  CG  ARG A 173      10.693  -0.539 -17.608  1.00 55.16      C2   C  
ATOM    523  CD  ARG A 173       9.843   0.714 -17.860  1.00 55.08      C2   C  
ATOM    524  NE  ARG A 173       8.628   0.808 -17.048  1.00 56.57      C2   N  
ATOM    525  CZ  ARG A 173       7.666   1.737 -17.157  1.00 59.51      C2   C  
ATOM    526  NH1 ARG A 173       7.888   2.810 -17.921  1.00 57.09      C2   N  
ATOM    527  NH2 ARG A 173       6.515   1.678 -16.490  1.00 59.61      C2   N  
ATOM    528  H   ARG A 173       9.882  -2.396 -15.382  0.00 54.83      C2   H  
ATOM    529  HA  ARG A 173      12.526  -2.471 -16.489  0.00 52.26      C2   H  
ATOM    530  HB2 ARG A 173      10.667  -0.315 -15.417  0.00 44.66      C2   H  
ATOM    531  HB3 ARG A 173      12.182   0.151 -16.205  0.00 44.66      C2   H  
ATOM    532  HG2 ARG A 173      11.375  -0.821 -18.410  0.00 55.16      C2   H  
ATOM    533  HG3 ARG A 173      10.006  -1.386 -17.597  0.00 55.16      C2   H  
ATOM    534  HD2 ARG A 173      10.501   1.543 -17.599  0.00 55.08      C2   H  
ATOM    535  HD3 ARG A 173       9.483   0.856 -18.880  0.00 55.08      C2   H  
ATOM    536  HE  ARG A 173       8.573   0.007 -16.434  0.00 56.57      C2   H  
ATOM    537 HH11 ARG A 173       8.718   2.814 -18.496  0.00 57.09      C2   H  
ATOM    538 HH12 ARG A 173       7.258   3.595 -18.007  0.00 57.09      C2   H  
ATOM    539 HH21 ARG A 173       6.335   0.881 -15.896  0.00 59.61      C2   H  
ATOM    540 HH22 ARG A 173       5.748   2.291 -16.727  0.00 59.61      C2   H  
ATOM    541  N   LEU A 174      14.087  -1.471 -14.735  1.00 37.86      C2   N  
ATOM    542  CA  LEU A 174      15.196  -1.430 -13.717  1.00 56.32      C2   C  
ATOM    543  C   LEU A 174      15.503   0.083 -13.451  1.00 55.10      C2   C  
ATOM    544  O   LEU A 174      15.657   0.741 -14.495  1.00 51.62      C2   O  
ATOM    545  CB  LEU A 174      16.436  -2.189 -14.148  1.00 48.62      C2   C  
ATOM    546  CG  LEU A 174      16.296  -3.717 -14.338  1.00 54.00      C2   C  
ATOM    547  CD1 LEU A 174      17.611  -4.257 -14.990  1.00 56.07      C2   C  
ATOM    548  CD2 LEU A 174      15.926  -4.531 -13.045  1.00 48.14      C2   C  
ATOM    549  H   LEU A 174      14.283  -1.127 -15.663  0.00 37.86      C2   H  
ATOM    550  HA  LEU A 174      14.808  -1.910 -12.818  0.00 56.32      C2   H  
ATOM    551  HB2 LEU A 174      16.677  -1.796 -15.136  0.00 48.62      C2   H  
ATOM    552  HB3 LEU A 174      17.289  -1.936 -13.518  0.00 48.62      C2   H  
ATOM    553  HG  LEU A 174      15.474  -3.681 -15.052  0.00 54.00      C2   H  
ATOM    554 HD11 LEU A 174      17.802  -5.241 -14.561  0.00 56.07      C2   H  
ATOM    555 HD12 LEU A 174      17.505  -4.637 -16.005  0.00 56.07      C2   H  
ATOM    556 HD13 LEU A 174      18.453  -3.565 -14.957  0.00 56.07      C2   H  
ATOM    557 HD21 LEU A 174      15.386  -5.472 -13.159  0.00 48.14      C2   H  
ATOM    558 HD22 LEU A 174      16.850  -4.737 -12.505  0.00 48.14      C2   H  
ATOM    559 HD23 LEU A 174      15.323  -3.866 -12.428  0.00 48.14      C2   H  
ATOM    560  N   PRO A 175      15.560   0.626 -12.223  1.00 54.99      C2   N  
ATOM    561  CA  PRO A 175      15.982   2.005 -11.851  1.00 47.19      C2   C  
ATOM    562  C   PRO A 175      17.486   2.011 -11.991  1.00 61.57      C2   C  
ATOM    563  O   PRO A 175      18.196   1.583 -11.116  1.00 51.61      C2   O  
ATOM    564  CB  PRO A 175      15.556   2.113 -10.351  1.00 54.01      C2   C  
ATOM    565  CG  PRO A 175      15.621   0.687  -9.810  1.00 54.53      C2   C  
ATOM    566  CD  PRO A 175      15.192  -0.154 -11.046  1.00 59.57      C2   C  
ATOM    567  HA  PRO A 175      15.491   2.763 -12.460  0.00 47.19      C2   H  
ATOM    568  HB2 PRO A 175      16.259   2.596  -9.673  0.00 54.01      C2   H  
ATOM    569  HB3 PRO A 175      14.530   2.474 -10.291  0.00 54.01      C2   H  
ATOM    570  HG2 PRO A 175      16.636   0.441  -9.500  0.00 54.53      C2   H  
ATOM    571  HG3 PRO A 175      14.900   0.579  -8.999  0.00 54.53      C2   H  
ATOM    572  HD2 PRO A 175      15.663  -1.136 -11.014  0.00 59.57      C2   H  
ATOM    573  HD3 PRO A 175      14.109  -0.275 -11.061  0.00 59.57      C2   H  
ATOM    574  N   GLY A 176      17.975   2.759 -13.016  1.00 69.90      C2   N  
ATOM    575  CA  GLY A 176      19.313   3.158 -13.207  1.00 69.60      C2   C  
ATOM    576  C   GLY A 176      19.364   4.527 -12.600  1.00 76.41      C2   C  
ATOM    577  O   GLY A 176      18.760   5.459 -13.155  1.00 75.45      C2   O  
ATOM    578  H   GLY A 176      17.278   3.256 -13.553  0.00 69.90      C2   H  
ATOM    579  HA2 GLY A 176      20.000   2.549 -12.620  0.00 69.60      C2   H  
ATOM    580  HA3 GLY A 176      19.381   3.100 -14.293  0.00 69.60      C2   H  
ATOM    581  N   VAL A 177      20.037   4.683 -11.439  1.00 73.73      C2   N  
ATOM    582  CA  VAL A 177      20.207   5.974 -10.702  1.00 79.83      C2   C  
ATOM    583  C   VAL A 177      20.611   7.220 -11.525  1.00 83.48      C2   C  
ATOM    584  O   VAL A 177      20.665   8.271 -10.942  1.00 82.88      C2   O  
ATOM    585  CB  VAL A 177      21.305   5.851  -9.556  1.00 83.97      C2   C  
ATOM    586  CG1 VAL A 177      20.850   4.983  -8.465  1.00 79.83      C2   C  
ATOM    587  CG2 VAL A 177      22.719   5.440  -9.979  1.00 85.70      C2   C  
ATOM    588  H   VAL A 177      20.524   3.908 -11.010  0.00 73.73      C2   H  
ATOM    589  HA  VAL A 177      19.295   6.302 -10.203  0.00 79.83      C2   H  
ATOM    590  HB  VAL A 177      21.461   6.739  -8.944  0.00 83.97      C2   H  
ATOM    591 HG11 VAL A 177      20.980   3.910  -8.611  0.00 79.83      C2   H  
ATOM    592 HG12 VAL A 177      21.184   5.210  -7.453  0.00 79.83      C2   H  
ATOM    593 HG13 VAL A 177      19.771   5.114  -8.385  0.00 79.83      C2   H  
ATOM    594 HG21 VAL A 177      23.423   5.503  -9.150  0.00 85.70      C2   H  
ATOM    595 HG22 VAL A 177      22.701   4.413 -10.342  0.00 85.70      C2   H  
ATOM    596 HG23 VAL A 177      23.093   5.948 -10.869  0.00 85.70      C2   H  
ATOM    597  N   LEU A 178      20.980   7.058 -12.789  1.00103.77      C2   N  
ATOM    598  CA  LEU A 178      21.633   8.098 -13.642  1.00104.54      C2   C  
ATOM    599  C   LEU A 178      20.677   8.825 -14.643  1.00 95.90      C2   C  
ATOM    600  O   LEU A 178      21.061   9.812 -15.252  1.00101.36      C2   O  
ATOM    601  CB  LEU A 178      22.600   7.414 -14.626  1.00106.82      C2   C  
ATOM    602  CG  LEU A 178      23.776   6.568 -13.994  1.00113.93      C2   C  
ATOM    603  CD1 LEU A 178      24.618   5.729 -14.987  1.00107.18      C2   C  
ATOM    604  CD2 LEU A 178      24.701   7.286 -13.045  1.00109.04      C2   C  
ATOM    605  H   LEU A 178      21.024   6.125 -13.175  0.00103.77      C2   H  
ATOM    606  HA  LEU A 178      22.173   8.805 -13.012  0.00104.54      C2   H  
ATOM    607  HB2 LEU A 178      21.930   6.793 -15.219  0.00106.82      C2   H  
ATOM    608  HB3 LEU A 178      23.062   8.190 -15.234  0.00106.82      C2   H  
ATOM    609  HG  LEU A 178      23.163   5.880 -13.411  0.00113.93      C2   H  
ATOM    610 HD11 LEU A 178      25.675   5.992 -15.035  0.00107.18      C2   H  
ATOM    611 HD12 LEU A 178      24.511   4.649 -14.884  0.00107.18      C2   H  
ATOM    612 HD13 LEU A 178      24.234   6.034 -15.960  0.00107.18      C2   H  
ATOM    613 HD21 LEU A 178      25.523   6.618 -12.786  0.00109.04      C2   H  
ATOM    614 HD22 LEU A 178      25.131   8.124 -13.593  0.00109.04      C2   H  
ATOM    615 HD23 LEU A 178      24.268   7.591 -12.093  0.00109.04      C2   H  
ATOM    616  N   SER A 179      19.408   8.382 -14.805  1.00 35.16      C2   N  
ATOM    617  CA  SER A 179      18.438   9.030 -15.715  1.00 35.16      C2   C  
ATOM    618  C   SER A 179      17.042   8.638 -15.351  1.00 35.16      C2   C  
ATOM    619  O   SER A 179      16.859   7.502 -14.888  1.00 35.16      C2   O  
ATOM    620  CB  SER A 179      18.757   8.763 -17.236  1.00 35.16      C2   C  
ATOM    621  OG  SER A 179      17.923   9.610 -18.043  1.00 35.16      C2   O  
ATOM    622  H   SER A 179      19.118   7.558 -14.297  0.00 35.16      C2   H  
ATOM    623  HA  SER A 179      18.452  10.092 -15.472  0.00 35.16      C2   H  
ATOM    624  HB2 SER A 179      19.799   8.924 -17.510  0.00 35.16      C2   H  
ATOM    625  HB3 SER A 179      18.459   7.727 -17.398  0.00 35.16      C2   H  
ATOM    626  HG  SER A 179      17.528   8.954 -18.622  0.00 35.16      C2   H  
ATOM    627  N   SER A 180      15.984   9.449 -15.474  1.00 35.51      C2   N  
ATOM    628  CA  SER A 180      14.607   9.189 -15.251  1.00 35.51      C2   C  
ATOM    629  C   SER A 180      14.008   7.890 -15.747  1.00 35.51      C2   C  
ATOM    630  O   SER A 180      12.959   7.560 -15.203  1.00 35.51      C2   O  
ATOM    631  CB  SER A 180      13.892  10.439 -15.806  1.00 35.51      C2   C  
ATOM    632  OG  SER A 180      14.175  10.776 -17.142  1.00 35.51      C2   O  
ATOM    633  H   SER A 180      16.086  10.238 -16.097  0.00 35.51      C2   H  
ATOM    634  HA  SER A 180      14.433   9.200 -14.175  0.00 35.51      C2   H  
ATOM    635  HB2 SER A 180      12.804  10.359 -15.784  0.00 35.51      C2   H  
ATOM    636  HB3 SER A 180      14.163  11.303 -15.199  0.00 35.51      C2   H  
ATOM    637  HG  SER A 180      13.413  10.582 -17.693  0.00 35.51      C2   H  
ATOM    638  N   GLY A 181      14.608   7.204 -16.732  1.00 32.20      C2   N  
ATOM    639  CA  GLY A 181      14.228   5.908 -17.266  1.00 32.20      C2   C  
ATOM    640  C   GLY A 181      12.993   6.038 -18.166  1.00 32.20      C2   C  
ATOM    641  O   GLY A 181      12.311   5.063 -18.466  1.00 32.20      C2   O  
ATOM    642  H   GLY A 181      15.516   7.563 -16.987  0.00 32.20      C2   H  
ATOM    643  HA2 GLY A 181      15.052   5.343 -17.702  0.00 32.20      C2   H  
ATOM    644  HA3 GLY A 181      13.978   5.294 -16.401  0.00 32.20      C2   H  
ATOM    645  N   CYS A 182      12.583   7.300 -18.544  1.00 31.72      C2   N  
ATOM    646  CA  CYS A 182      11.368   7.708 -19.195  1.00 31.72      C2   C  
ATOM    647  C   CYS A 182      11.605   9.135 -19.685  1.00 31.72      C2   C  
ATOM    648  O   CYS A 182      12.235   9.856 -18.962  1.00 31.72      C2   O  
ATOM    649  CB  CYS A 182      10.048   7.647 -18.262  1.00 31.72      C2   C  
ATOM    650  SG  CYS A 182      10.005   8.899 -16.903  1.00 31.72      C2   S  
ATOM    651  H   CYS A 182      13.115   8.089 -18.207  0.00 31.72      C2   H  
ATOM    652  HA  CYS A 182      11.264   7.044 -20.053  0.00 31.72      C2   H  
ATOM    653  HB2 CYS A 182       9.158   7.875 -18.848  0.00 31.72      C2   H  
ATOM    654  HB3 CYS A 182       9.934   6.602 -17.970  0.00 31.72      C2   H  
ATOM    655  HG  CYS A 182      10.779   8.152 -16.111  0.00 31.72      C2   H  
ATOM    656  N   GLU A 183      11.037   9.571 -20.793  1.00 29.91      C2   N  
ATOM    657  CA  GLU A 183      11.106  10.891 -21.390  1.00 29.91      C2   C  
ATOM    658  C   GLU A 183      10.205  11.813 -20.666  1.00 29.91      C2   C  
ATOM    659  O   GLU A 183       9.001  11.619 -20.697  1.00 29.91      C2   O  
ATOM    660  CB  GLU A 183      10.835  10.875 -22.928  1.00 29.91      C2   C  
ATOM    661  CG  GLU A 183      11.713  10.201 -23.985  1.00 29.91      C2   C  
ATOM    662  CD  GLU A 183      11.312  10.561 -25.384  1.00 29.91      C2   C  
ATOM    663  OE1 GLU A 183      11.999  10.125 -26.338  1.00 29.91      C2   O  
ATOM    664  OE2 GLU A 183      10.263  11.246 -25.659  1.00 29.91      C2   O  
ATOM    665  H   GLU A 183      10.538   8.824 -21.252  0.00 29.91      C2   H  
ATOM    666  HA  GLU A 183      12.132  11.200 -21.189  0.00 29.91      C2   H  
ATOM    667  HB2 GLU A 183       9.806  10.572 -23.125  0.00 29.91      C2   H  
ATOM    668  HB3 GLU A 183      10.803  11.924 -23.221  0.00 29.91      C2   H  
ATOM    669  HG2 GLU A 183      12.731  10.571 -23.864  0.00 29.91      C2   H  
ATOM    670  HG3 GLU A 183      11.807   9.138 -23.761  0.00 29.91      C2   H  
ATOM    671  N   LEU A 184      10.749  12.788 -19.969  1.00 33.57      C2   N  
ATOM    672  CA  LEU A 184      10.037  13.937 -19.382  1.00 33.57      C2   C  
ATOM    673  C   LEU A 184       9.694  14.978 -20.502  1.00 33.57      C2   C  
ATOM    674  O   LEU A 184      10.467  15.094 -21.425  1.00 33.57      C2   O  
ATOM    675  CB  LEU A 184      10.918  14.618 -18.304  1.00 33.57      C2   C  
ATOM    676  CG  LEU A 184      10.622  14.109 -16.878  1.00 33.57      C2   C  
ATOM    677  CD1 LEU A 184      10.694  12.588 -16.766  1.00 33.57      C2   C  
ATOM    678  CD2 LEU A 184      11.350  14.970 -15.798  1.00 33.57      C2   C  
ATOM    679  H   LEU A 184      11.758  12.765 -19.930  0.00 33.57      C2   H  
ATOM    680  HA  LEU A 184       9.054  13.627 -19.027  0.00 33.57      C2   H  
ATOM    681  HB2 LEU A 184      11.980  14.582 -18.545  0.00 33.57      C2   H  
ATOM    682  HB3 LEU A 184      10.730  15.691 -18.309  0.00 33.57      C2   H  
ATOM    683  HG  LEU A 184       9.577  14.282 -16.627  0.00 33.57      C2   H  
ATOM    684 HD11 LEU A 184       9.727  12.087 -16.780  0.00 33.57      C2   H  
ATOM    685 HD12 LEU A 184      11.362  12.247 -17.558  0.00 33.57      C2   H  
ATOM    686 HD13 LEU A 184      11.296  12.309 -15.901  0.00 33.57      C2   H  
ATOM    687 HD21 LEU A 184      11.940  15.826 -16.125  0.00 33.57      C2   H  
ATOM    688 HD22 LEU A 184      10.678  15.219 -14.977  0.00 33.57      C2   H  
ATOM    689 HD23 LEU A 184      12.004  14.267 -15.280  0.00 33.57      C2   H  
ATOM    690  N   PRO A 185       8.456  15.514 -20.460  1.00 36.52      C2   N  
ATOM    691  CA  PRO A 185       7.976  16.471 -21.473  1.00 36.52      C2   C  
ATOM    692  C   PRO A 185       8.715  17.850 -21.388  1.00 36.52      C2   C  
ATOM    693  O   PRO A 185       9.204  18.181 -20.312  1.00 36.52      C2   O  
ATOM    694  CB  PRO A 185       6.499  16.702 -21.158  1.00 36.52      C2   C  
ATOM    695  CG  PRO A 185       6.450  16.402 -19.721  1.00 36.52      C2   C  
ATOM    696  CD  PRO A 185       7.486  15.368 -19.381  1.00 36.52      C2   C  
ATOM    697  HA  PRO A 185       8.046  16.157 -22.514  0.00 36.52      C2   H  
ATOM    698  HB2 PRO A 185       6.302  17.750 -21.382  0.00 36.52      C2   H  
ATOM    699  HB3 PRO A 185       5.868  16.014 -21.722  0.00 36.52      C2   H  
ATOM    700  HG2 PRO A 185       6.768  17.348 -19.283  0.00 36.52      C2   H  
ATOM    701  HG3 PRO A 185       5.500  16.125 -19.264  0.00 36.52      C2   H  
ATOM    702  HD2 PRO A 185       8.059  15.477 -18.460  0.00 36.52      C2   H  
ATOM    703  HD3 PRO A 185       6.888  14.457 -19.335  0.00 36.52      C2   H  
ATOM    704  N   GLU A 186       8.590  18.694 -22.453  1.00 34.18      C2   N  
ATOM    705  CA  GLU A 186       9.167  20.028 -22.392  1.00 34.18      C2   C  
ATOM    706  C   GLU A 186       8.074  21.105 -22.011  1.00 34.18      C2   C  
ATOM    707  O   GLU A 186       8.462  22.218 -21.600  1.00 34.18      C2   O  
ATOM    708  CB  GLU A 186       9.756  20.432 -23.800  1.00 34.18      C2   C  
ATOM    709  CG  GLU A 186      10.928  19.549 -24.319  1.00 34.18      C2   C  
ATOM    710  CD  GLU A 186      11.560  19.982 -25.572  1.00 34.18      C2   C  
ATOM    711  OE1 GLU A 186      11.151  20.988 -26.180  1.00 34.18      C2   O  
ATOM    712  OE2 GLU A 186      12.412  19.248 -26.151  1.00 34.18      C2   O  
ATOM    713  H   GLU A 186       8.037  18.420 -23.252  0.00 34.18      C2   H  
ATOM    714  HA  GLU A 186      10.023  20.049 -21.717  0.00 34.18      C2   H  
ATOM    715  HB2 GLU A 186       8.970  20.496 -24.553  0.00 34.18      C2   H  
ATOM    716  HB3 GLU A 186      10.050  21.481 -23.736  0.00 34.18      C2   H  
ATOM    717  HG2 GLU A 186      11.783  19.553 -23.642  0.00 34.18      C2   H  
ATOM    718  HG3 GLU A 186      10.612  18.528 -24.532  0.00 34.18      C2   H  
ATOM    719  N   SER A 187       6.835  20.722 -21.871  1.00 32.36      C2   N  
ATOM    720  CA  SER A 187       5.854  21.292 -21.011  1.00 32.36      C2   C  
ATOM    721  C   SER A 187       6.265  21.664 -19.567  1.00 32.36      C2   C  
ATOM    722  O   SER A 187       5.715  22.575 -18.979  1.00 32.36      C2   O  
ATOM    723  CB  SER A 187       4.697  20.181 -20.824  1.00 32.36      C2   C  
ATOM    724  OG  SER A 187       4.152  19.759 -22.096  1.00 32.36      C2   O  
ATOM    725  H   SER A 187       6.514  19.895 -22.354  0.00 32.36      C2   H  
ATOM    726  HA  SER A 187       5.443  22.141 -21.557  0.00 32.36      C2   H  
ATOM    727  HB2 SER A 187       5.026  19.310 -20.256  0.00 32.36      C2   H  
ATOM    728  HB3 SER A 187       3.796  20.543 -20.326  0.00 32.36      C2   H  
ATOM    729  HG  SER A 187       3.205  19.915 -22.133  0.00 32.36      C2   H  
ATOM    730  N   LEU A 188       7.319  21.076 -19.014  1.00 44.80      C2   N  
ATOM    731  CA  LEU A 188       7.878  21.422 -17.682  1.00 44.80      C2   C  
ATOM    732  C   LEU A 188       8.837  22.624 -17.675  1.00 44.80      C2   C  
ATOM    733  O   LEU A 188       9.353  23.064 -16.586  1.00 44.80      C2   O  
ATOM    734  CB  LEU A 188       8.756  20.250 -17.086  1.00 44.80      C2   C  
ATOM    735  CG  LEU A 188       8.090  18.870 -16.913  1.00 44.80      C2   C  
ATOM    736  CD1 LEU A 188       9.039  17.982 -16.055  1.00 44.80      C2   C  
ATOM    737  CD2 LEU A 188       6.516  18.776 -16.758  1.00 44.80      C2   C  
ATOM    738  H   LEU A 188       7.819  20.302 -19.427  0.00 44.80      C2   H  
ATOM    739  HA  LEU A 188       7.097  21.602 -16.943  0.00 44.80      C2   H  
ATOM    740  HB2 LEU A 188       9.564  20.020 -17.780  0.00 44.80      C2   H  
ATOM    741  HB3 LEU A 188       9.105  20.551 -16.099  0.00 44.80      C2   H  
ATOM    742  HG  LEU A 188       8.168  18.317 -17.849  0.00 44.80      C2   H  
ATOM    743 HD11 LEU A 188       8.700  18.012 -15.019  0.00 44.80      C2   H  
ATOM    744 HD12 LEU A 188       8.938  16.948 -16.384  0.00 44.80      C2   H  
ATOM    745 HD13 LEU A 188      10.090  18.265 -16.101  0.00 44.80      C2   H  
ATOM    746 HD21 LEU A 188       6.205  19.785 -16.486  0.00 44.80      C2   H  
ATOM    747 HD22 LEU A 188       5.905  18.670 -17.655  0.00 44.80      C2   H  
ATOM    748 HD23 LEU A 188       6.177  18.114 -15.961  0.00 44.80      C2   H  
ATOM    749  N   GLN A 189       9.104  23.217 -18.826  1.00 55.49      C2   N  
ATOM    750  CA  GLN A 189       9.811  24.518 -19.020  1.00 55.49      C2   C  
ATOM    751  C   GLN A 189       8.683  25.613 -19.196  1.00 55.49      C2   C  
ATOM    752  O   GLN A 189       7.519  25.200 -19.366  1.00 55.49      C2   O  
ATOM    753  CB  GLN A 189      10.615  24.519 -20.298  1.00 55.49      C2   C  
ATOM    754  CG  GLN A 189      11.884  23.644 -20.331  1.00 55.49      C2   C  
ATOM    755  CD  GLN A 189      12.487  23.667 -21.715  1.00 55.49      C2   C  
ATOM    756  NE2 GLN A 189      12.724  22.517 -22.322  1.00 55.49      C2   N  
ATOM    757  OE1 GLN A 189      12.928  24.725 -22.200  1.00 55.49      C2   O  
ATOM    758  H   GLN A 189       8.741  22.812 -19.677  0.00 55.49      C2   H  
ATOM    759  HA  GLN A 189      10.416  24.857 -18.180  0.00 55.49      C2   H  
ATOM    760  HB2 GLN A 189      10.005  24.201 -21.145  0.00 55.49      C2   H  
ATOM    761  HB3 GLN A 189      10.851  25.574 -20.433  0.00 55.49      C2   H  
ATOM    762  HG2 GLN A 189      12.568  24.150 -19.648  0.00 55.49      C2   H  
ATOM    763  HG3 GLN A 189      11.767  22.605 -20.025  0.00 55.49      C2   H  
ATOM    764 HE21 GLN A 189      12.614  21.686 -21.757  0.00 55.49      C2   H  
ATOM    765 HE22 GLN A 189      13.296  22.402 -23.147  0.00 55.49      C2   H  
ATOM    766  N   ALA A 190       9.033  26.921 -19.129  1.00 62.16      C2   N  
ATOM    767  CA  ALA A 190       8.181  28.099 -18.981  1.00 62.16      C2   C  
ATOM    768  C   ALA A 190       7.042  27.925 -17.923  1.00 62.16      C2   C  
ATOM    769  O   ALA A 190       5.892  28.070 -18.336  1.00 62.16      C2   O  
ATOM    770  CB  ALA A 190       7.707  28.632 -20.419  1.00 62.16      C2   C  
ATOM    771  H   ALA A 190       9.988  27.187 -19.325  0.00 62.16      C2   H  
ATOM    772  HA  ALA A 190       8.765  28.831 -18.423  0.00 62.16      C2   H  
ATOM    773  HB1 ALA A 190       7.184  29.580 -20.292  0.00 62.16      C2   H  
ATOM    774  HB2 ALA A 190       8.582  28.813 -21.043  0.00 62.16      C2   H  
ATOM    775  HB3 ALA A 190       7.036  28.011 -21.013  0.00 62.16      C2   H  
ATOM    776  N   PRO A 191       7.342  27.453 -16.678  1.00 69.23      C2   N  
ATOM    777  CA  PRO A 191       6.291  27.144 -15.614  1.00 69.23      C2   C  
ATOM    778  C   PRO A 191       5.765  28.485 -15.048  1.00 69.23      C2   C  
ATOM    779  O   PRO A 191       6.503  29.363 -14.532  1.00 69.23      C2   O  
ATOM    780  CB  PRO A 191       7.099  26.393 -14.504  1.00 69.23      C2   C  
ATOM    781  CG  PRO A 191       8.501  27.008 -14.563  1.00 69.23      C2   C  
ATOM    782  CD  PRO A 191       8.682  27.263 -16.080  1.00 69.23      C2   C  
ATOM    783  HA  PRO A 191       5.441  26.537 -15.923  0.00 69.23      C2   H  
ATOM    784  HB2 PRO A 191       6.457  26.391 -13.624  0.00 69.23      C2   H  
ATOM    785  HB3 PRO A 191       7.243  25.329 -14.694  0.00 69.23      C2   H  
ATOM    786  HG2 PRO A 191       8.658  27.957 -14.051  0.00 69.23      C2   H  
ATOM    787  HG3 PRO A 191       9.303  26.352 -14.223  0.00 69.23      C2   H  
ATOM    788  HD2 PRO A 191       9.343  28.105 -16.289  0.00 69.23      C2   H  
ATOM    789  HD3 PRO A 191       9.203  26.405 -16.503  0.00 69.23      C2   H  
ATOM    790  N   SER A 192       4.396  28.610 -15.048  1.00123.23      C2   N  
ATOM    791  CA  SER A 192       3.624  29.690 -14.446  1.00144.03      C2   C  
ATOM    792  C   SER A 192       3.589  29.488 -12.912  1.00145.95      C2   C  
ATOM    793  O   SER A 192       4.157  28.520 -12.483  1.00151.59      C2   O  
ATOM    794  CB  SER A 192       2.320  29.822 -15.299  1.00141.69      C2   C  
ATOM    795  OG  SER A 192       1.448  28.725 -14.989  1.00134.18      C2   O  
ATOM    796  H   SER A 192       3.850  27.820 -15.357  0.00123.23      C2   H  
ATOM    797  HA  SER A 192       4.219  30.571 -14.689  0.00144.03      C2   H  
ATOM    798  HB2 SER A 192       1.760  30.750 -15.181  0.00141.69      C2   H  
ATOM    799  HB3 SER A 192       2.634  29.873 -16.342  0.00141.69      C2   H  
ATOM    800  HG  SER A 192       1.613  27.950 -15.532  0.00134.18      C2   H  
ATOM    801  N   ARG A 193       2.940  30.395 -12.126  1.00111.86      C2   N  
ATOM    802  CA  ARG A 193       2.940  30.436 -10.673  1.00114.52      C2   C  
ATOM    803  C   ARG A 193       2.611  29.082  -9.965  1.00109.97      C2   C  
ATOM    804  O   ARG A 193       3.423  28.614  -9.137  1.00104.73      C2   O  
ATOM    805  CB  ARG A 193       1.924  31.612 -10.324  0.00  0.00      C2   C  
ATOM    806  CG  ARG A 193       1.893  32.045  -8.903  0.00  0.00      C2   C  
ATOM    807  CD  ARG A 193       0.959  33.277  -8.639  0.00  0.00      C2   C  
ATOM    808  NE  ARG A 193      -0.295  33.239  -9.359  0.00  0.00      C2   N  
ATOM    809  CZ  ARG A 193      -1.363  32.410  -9.280  0.00  0.00      C2   C  
ATOM    810  NH1 ARG A 193      -1.595  31.744  -8.122  0.00  0.00      C2   N  
ATOM    811  NH2 ARG A 193      -2.219  32.322 -10.318  0.00  0.00      C2   N  
ATOM    812  H   ARG A 193       2.417  31.123 -12.592  0.00111.86      C2   H  
ATOM    813  HA  ARG A 193       3.964  30.703 -10.413  0.00114.52      C2   H  
ATOM    814  HB2 ARG A 193       2.251  32.455 -10.931  0.00  0.00      C2   H  
ATOM    815  HB3 ARG A 193       0.907  31.270 -10.520  0.00  0.00      C2   H  
ATOM    816  HG2 ARG A 193       1.710  31.317  -8.113  0.00  0.00      C2   H  
ATOM    817  HG3 ARG A 193       2.907  32.382  -8.684  0.00  0.00      C2   H  
ATOM    818  HD2 ARG A 193       0.661  33.449  -7.604  0.00  0.00      C2   H  
ATOM    819  HD3 ARG A 193       1.463  34.203  -8.918  0.00  0.00      C2   H  
ATOM    820  HE  ARG A 193      -0.195  33.855 -10.153  0.00  0.00      C2   H  
ATOM    821 HH11 ARG A 193      -2.318  31.046  -8.009  0.00  0.00      C2   H  
ATOM    822 HH12 ARG A 193      -1.133  32.024  -7.269  0.00  0.00      C2   H  
ATOM    823 HH21 ARG A 193      -2.296  33.007 -11.056  0.00  0.00      C2   H  
ATOM    824 HH22 ARG A 193      -3.007  31.690 -10.341  0.00  0.00      C2   H  
ATOM    825  N   GLU A 194       1.422  28.518 -10.224  1.00121.94      C2   N  
ATOM    826  CA  GLU A 194       1.023  27.238  -9.650  1.00112.06      C2   C  
ATOM    827  C   GLU A 194       1.721  26.036 -10.330  1.00102.42      C2   C  
ATOM    828  O   GLU A 194       2.040  25.053  -9.644  1.00 97.63      C2   O  
ATOM    829  CB  GLU A 194      -0.473  26.992  -9.835  1.00108.96      C2   C  
ATOM    830  CG  GLU A 194      -1.235  28.274  -9.479  1.00114.77      C2   C  
ATOM    831  CD  GLU A 194      -2.750  28.097  -9.385  1.00137.87      C2   C  
ATOM    832  OE1 GLU A 194      -3.350  28.540  -8.328  1.00128.77      C2   O  
ATOM    833  OE2 GLU A 194      -3.280  27.539 -10.369  1.00143.71      C2   O  
ATOM    834  H   GLU A 194       0.740  29.080 -10.714  0.00121.94      C2   H  
ATOM    835  HA  GLU A 194       1.328  27.285  -8.604  0.00112.06      C2   H  
ATOM    836  HB2 GLU A 194      -0.680  26.666 -10.854  0.00108.96      C2   H  
ATOM    837  HB3 GLU A 194      -0.759  26.236  -9.104  0.00108.96      C2   H  
ATOM    838  HG2 GLU A 194      -0.821  28.573  -8.516  0.00114.77      C2   H  
ATOM    839  HG3 GLU A 194      -0.974  29.175 -10.033  0.00114.77      C2   H  
ATOM    840  N   GLU A 195       2.104  26.093 -11.597  1.00100.89      C2   N  
ATOM    841  CA  GLU A 195       2.981  25.163 -12.259  1.00 99.91      C2   C  
ATOM    842  C   GLU A 195       4.446  25.109 -11.634  1.00100.13      C2   C  
ATOM    843  O   GLU A 195       4.908  23.989 -11.431  1.00100.11      C2   O  
ATOM    844  CB  GLU A 195       3.010  25.536 -13.737  1.00 97.30      C2   C  
ATOM    845  CG  GLU A 195       1.622  25.397 -14.381  1.00 94.31      C2   C  
ATOM    846  CD  GLU A 195       1.627  25.634 -15.938  1.00117.25      C2   C  
ATOM    847  OE1 GLU A 195       2.409  26.555 -16.287  1.00127.49      C2   O  
ATOM    848  OE2 GLU A 195       0.825  25.044 -16.692  1.00111.26      C2   O  
ATOM    849  H   GLU A 195       1.904  26.939 -12.111  0.00100.89      C2   H  
ATOM    850  HA  GLU A 195       2.622  24.138 -12.174  0.00 99.91      C2   H  
ATOM    851  HB2 GLU A 195       3.238  26.603 -13.747  0.00 97.30      C2   H  
ATOM    852  HB3 GLU A 195       3.877  25.023 -14.155  0.00 97.30      C2   H  
ATOM    853  HG2 GLU A 195       1.044  24.517 -14.096  0.00 94.31      C2   H  
ATOM    854  HG3 GLU A 195       0.961  26.226 -14.123  0.00 94.31      C2   H  
ATOM    855  N   ALA A 196       5.037  26.207 -11.322  1.00 99.76      C2   N  
ATOM    856  CA  ALA A 196       6.388  26.239 -10.762  1.00 96.84      C2   C  
ATOM    857  C   ALA A 196       6.420  25.645  -9.397  1.00 90.34      C2   C  
ATOM    858  O   ALA A 196       7.291  24.902  -9.118  1.00 89.38      C2   O  
ATOM    859  CB  ALA A 196       7.022  27.588 -10.826  1.00103.09      C2   C  
ATOM    860  H   ALA A 196       4.529  27.029 -11.617  0.00 99.76      C2   H  
ATOM    861  HA  ALA A 196       7.020  25.551 -11.324  0.00 96.84      C2   H  
ATOM    862  HB1 ALA A 196       6.740  28.033 -11.780  0.00103.09      C2   H  
ATOM    863  HB2 ALA A 196       6.760  28.296 -10.040  0.00103.09      C2   H  
ATOM    864  HB3 ALA A 196       8.105  27.486 -10.898  0.00103.09      C2   H  
ATOM    865  N   ALA A 197       5.332  25.892  -8.650  1.00 90.39      C2   N  
ATOM    866  CA  ALA A 197       4.955  25.414  -7.349  1.00 89.00      C2   C  
ATOM    867  C   ALA A 197       4.774  23.819  -7.255  1.00 82.20      C2   C  
ATOM    868  O   ALA A 197       5.538  23.216  -6.462  1.00 65.71      C2   O  
ATOM    869  CB  ALA A 197       3.716  26.107  -6.870  1.00 74.27      C2   C  
ATOM    870  H   ALA A 197       4.613  26.348  -9.194  0.00 90.39      C2   H  
ATOM    871  HA  ALA A 197       5.847  25.623  -6.760  0.00 89.00      C2   H  
ATOM    872  HB1 ALA A 197       2.838  26.048  -7.514  0.00 74.27      C2   H  
ATOM    873  HB2 ALA A 197       3.450  25.799  -5.859  0.00 74.27      C2   H  
ATOM    874  HB3 ALA A 197       3.935  27.167  -6.742  0.00 74.27      C2   H  
ATOM    875  N   LYS A 198       3.928  23.193  -8.098  1.00 83.11      C2   N  
ATOM    876  CA  LYS A 198       3.735  21.736  -7.988  1.00 83.43      C2   C  
ATOM    877  C   LYS A 198       4.938  20.906  -8.421  1.00 86.61      C2   C  
ATOM    878  O   LYS A 198       5.182  19.798  -7.946  1.00 89.87      C2   O  
ATOM    879  CB  LYS A 198       2.443  21.303  -8.679  1.00 72.73      C2   C  
ATOM    880  CG  LYS A 198       2.236  21.770 -10.134  1.00 72.61      C2   C  
ATOM    881  CD  LYS A 198       1.114  21.106 -10.949  1.00 68.93      C2   C  
ATOM    882  CE  LYS A 198       0.858  21.800 -12.252  1.00 85.33      C2   C  
ATOM    883  NZ  LYS A 198      -0.148  21.158 -13.088  1.00 90.54      C2   N  
ATOM    884  H   LYS A 198       3.331  23.783  -8.660  0.00 83.11      C2   H  
ATOM    885  HA  LYS A 198       3.619  21.450  -6.942  0.00 83.43      C2   H  
ATOM    886  HB2 LYS A 198       2.552  20.220  -8.611  0.00 72.73      C2   H  
ATOM    887  HB3 LYS A 198       1.535  21.632  -8.175  0.00 72.73      C2   H  
ATOM    888  HG2 LYS A 198       1.916  22.803 -10.263  0.00 72.61      C2   H  
ATOM    889  HG3 LYS A 198       3.189  21.597 -10.635  0.00 72.61      C2   H  
ATOM    890  HD2 LYS A 198       1.325  20.053 -11.136  0.00 68.93      C2   H  
ATOM    891  HD3 LYS A 198       0.249  20.914 -10.316  0.00 68.93      C2   H  
ATOM    892  HE2 LYS A 198       0.515  22.799 -11.984  0.00 85.33      C2   H  
ATOM    893  HE3 LYS A 198       1.815  21.850 -12.772  0.00 85.33      C2   H  
ATOM    894  HZ1 LYS A 198       0.247  20.255 -13.312  0.00 90.54      C2   H  
ATOM    895  HZ2 LYS A 198      -1.086  21.208 -12.719  0.00 90.54      C2   H  
ATOM    896  HZ3 LYS A 198      -0.132  21.581 -14.005  0.00 90.54      C2   H  
ATOM    897  N   TRP A 199       5.598  21.355  -9.453  1.00 81.47      C2   N  
ATOM    898  CA  TRP A 199       6.780  20.741 -10.019  1.00 95.58      C2   C  
ATOM    899  C   TRP A 199       8.110  21.033  -9.302  1.00 98.48      C2   C  
ATOM    900  O   TRP A 199       8.951  20.207  -9.432  1.00 92.86      C2   O  
ATOM    901  CB  TRP A 199       6.886  20.971 -11.567  1.00101.40      C2   C  
ATOM    902  CG  TRP A 199       5.683  20.717 -12.426  1.00103.46      C2   C  
ATOM    903  CD1 TRP A 199       4.818  19.702 -12.221  1.00 94.93      C2   C  
ATOM    904  CD2 TRP A 199       5.264  21.440 -13.643  1.00102.21      C2   C  
ATOM    905  CE2 TRP A 199       4.077  20.778 -14.142  1.00103.77      C2   C  
ATOM    906  CE3 TRP A 199       5.767  22.475 -14.469  1.00100.70      C2   C  
ATOM    907  NE1 TRP A 199       3.845  19.774 -13.236  1.00 95.01      C2   N  
ATOM    908  CZ2 TRP A 199       3.427  21.251 -15.398  1.00 92.43      C2   C  
ATOM    909  CZ3 TRP A 199       5.224  22.915 -15.711  1.00 99.35      C2   C  
ATOM    910  CH2 TRP A 199       4.037  22.309 -16.185  1.00 99.91      C2   C  
ATOM    911  H   TRP A 199       5.262  22.129 -10.007  0.00 81.47      C2   H  
ATOM    912  HA  TRP A 199       6.651  19.660 -10.049  0.00 95.58      C2   H  
ATOM    913  HB2 TRP A 199       7.058  22.036 -11.725  0.00101.40      C2   H  
ATOM    914  HB3 TRP A 199       7.813  20.574 -11.982  0.00101.40      C2   H  
ATOM    915  HD1 TRP A 199       4.752  19.109 -11.321  0.00 94.93      C2   H  
ATOM    916  HE1 TRP A 199       3.058  19.141 -13.198  0.00 95.01      C2   H  
ATOM    917  HE3 TRP A 199       6.598  23.083 -14.143  0.00100.70      C2   H  
ATOM    918  HZ2 TRP A 199       2.537  20.692 -15.644  0.00 92.43      C2   H  
ATOM    919  HZ3 TRP A 199       5.745  23.668 -16.283  0.00 99.35      C2   H  
ATOM    920  HH2 TRP A 199       3.631  22.595 -17.145  0.00 99.91      C2   H  
ATOM    921  N   SER A 200       8.163  22.048  -8.435  1.00101.78      C2   N  
ATOM    922  CA  SER A 200       9.178  22.051  -7.423  1.00 98.10      C2   C  
ATOM    923  C   SER A 200       8.917  21.135  -6.173  1.00 90.92      C2   C  
ATOM    924  O   SER A 200       9.793  20.477  -5.669  1.00 95.37      C2   O  
ATOM    925  CB  SER A 200       9.307  23.606  -7.024  1.00 93.19      C2   C  
ATOM    926  OG  SER A 200       9.987  23.888  -5.856  1.00111.66      C2   O  
ATOM    927  H   SER A 200       7.315  22.583  -8.318  0.00101.78      C2   H  
ATOM    928  HA  SER A 200      10.181  21.852  -7.802  0.00 98.10      C2   H  
ATOM    929  HB2 SER A 200       9.880  24.092  -7.814  0.00 93.19      C2   H  
ATOM    930  HB3 SER A 200       8.336  24.100  -6.985  0.00 93.19      C2   H  
ATOM    931  HG  SER A 200      10.152  24.833  -5.885  0.00111.66      C2   H  
ATOM    932  N   GLN A 201       7.632  21.161  -5.746  1.00 86.65      C2   N  
ATOM    933  CA  GLN A 201       7.208  20.417  -4.495  1.00 88.34      C2   C  
ATOM    934  C   GLN A 201       7.407  18.918  -4.643  1.00 89.66      C2   C  
ATOM    935  O   GLN A 201       7.964  18.322  -3.770  1.00 80.79      C2   O  
ATOM    936  CB  GLN A 201       5.839  20.829  -4.026  1.00 79.80      C2   C  
ATOM    937  CG  GLN A 201       5.220  20.193  -2.779  1.00 92.08      C2   C  
ATOM    938  CD  GLN A 201       6.034  20.480  -1.575  1.00 94.29      C2   C  
ATOM    939  NE2 GLN A 201       6.645  19.454  -0.872  1.00 89.99      C2   N  
ATOM    940  OE1 GLN A 201       6.047  21.595  -1.117  1.00 83.69      C2   O  
ATOM    941  H   GLN A 201       6.880  21.485  -6.337  0.00 86.65      C2   H  
ATOM    942  HA  GLN A 201       7.835  20.854  -3.716  0.00 88.34      C2   H  
ATOM    943  HB2 GLN A 201       5.905  21.869  -3.708  0.00 79.80      C2   H  
ATOM    944  HB3 GLN A 201       5.094  20.789  -4.822  0.00 79.80      C2   H  
ATOM    945  HG2 GLN A 201       4.252  20.661  -2.596  0.00 92.08      C2   H  
ATOM    946  HG3 GLN A 201       5.059  19.116  -2.829  0.00 92.08      C2   H  
ATOM    947 HE21 GLN A 201       6.575  18.555  -1.325  0.00 89.99      C2   H  
ATOM    948 HE22 GLN A 201       7.328  19.655  -0.155  0.00 89.99      C2   H  
ATOM    949  N   VAL A 202       7.029  18.451  -5.801  1.00 94.74      C2   N  
ATOM    950  CA  VAL A 202       7.203  17.017  -6.122  1.00 97.81      C2   C  
ATOM    951  C   VAL A 202       8.669  16.562  -6.029  1.00103.52      C2   C  
ATOM    952  O   VAL A 202       8.831  15.395  -5.621  1.00112.51      C2   O  
ATOM    953  CB  VAL A 202       6.707  16.620  -7.588  1.00 85.11      C2   C  
ATOM    954  CG1 VAL A 202       7.467  17.370  -8.696  1.00 90.70      C2   C  
ATOM    955  CG2 VAL A 202       6.665  15.140  -7.913  1.00 85.48      C2   C  
ATOM    956  H   VAL A 202       6.547  19.007  -6.494  0.00 94.74      C2   H  
ATOM    957  HA  VAL A 202       6.611  16.470  -5.388  0.00 97.81      C2   H  
ATOM    958  HB  VAL A 202       5.681  16.973  -7.700  0.00 85.11      C2   H  
ATOM    959 HG11 VAL A 202       6.822  17.506  -9.564  0.00 90.70      C2   H  
ATOM    960 HG12 VAL A 202       7.744  18.391  -8.432  0.00 90.70      C2   H  
ATOM    961 HG13 VAL A 202       8.385  16.810  -8.867  0.00 90.70      C2   H  
ATOM    962 HG21 VAL A 202       6.255  14.514  -7.120  0.00 85.48      C2   H  
ATOM    963 HG22 VAL A 202       6.031  14.992  -8.786  0.00 85.48      C2   H  
ATOM    964 HG23 VAL A 202       7.631  14.701  -8.160  0.00 85.48      C2   H  
ATOM    965  N   ARG A 203       9.698  17.369  -6.362  1.00 96.22      C2   N  
ATOM    966  CA  ARG A 203      11.151  17.054  -6.139  1.00 98.76      C2   C  
ATOM    967  C   ARG A 203      11.526  16.854  -4.637  1.00101.61      C2   C  
ATOM    968  O   ARG A 203      12.172  15.884  -4.264  1.00103.94      C2   O  
ATOM    969  CB  ARG A 203      12.091  18.037  -6.883  1.00 84.40      C2   C  
ATOM    970  CG  ARG A 203      11.697  18.720  -8.201  1.00 81.81      C2   C  
ATOM    971  CD  ARG A 203      12.950  19.520  -8.728  1.00 94.85      C2   C  
ATOM    972  NE  ARG A 203      14.098  18.686  -9.163  1.00107.38      C2   N  
ATOM    973  CZ  ARG A 203      14.447  18.495 -10.447  1.00105.74      C2   C  
ATOM    974  NH1 ARG A 203      13.682  18.931 -11.461  1.00 92.13      C2   N  
ATOM    975  NH2 ARG A 203      15.614  17.974 -10.709  1.00109.58      C2   N  
ATOM    976  H   ARG A 203       9.504  18.300  -6.702  0.00 96.22      C2   H  
ATOM    977  HA  ARG A 203      11.363  16.176  -6.750  0.00 98.76      C2   H  
ATOM    978  HB2 ARG A 203      12.240  18.916  -6.256  0.00 84.40      C2   H  
ATOM    979  HB3 ARG A 203      13.102  17.640  -6.969  0.00 84.40      C2   H  
ATOM    980  HG2 ARG A 203      11.368  18.117  -9.047  0.00 81.81      C2   H  
ATOM    981  HG3 ARG A 203      10.877  19.359  -7.874  0.00 81.81      C2   H  
ATOM    982  HD2 ARG A 203      12.869  20.368  -9.408  0.00 94.85      C2   H  
ATOM    983  HD3 ARG A 203      13.120  20.107  -7.826  0.00 94.85      C2   H  
ATOM    984  HE  ARG A 203      14.706  18.461  -8.388  0.00107.38      C2   H  
ATOM    985 HH11 ARG A 203      12.759  19.236 -11.184  0.00 92.13      C2   H  
ATOM    986 HH12 ARG A 203      13.972  18.865 -12.426  0.00 92.13      C2   H  
ATOM    987 HH21 ARG A 203      16.305  17.935  -9.973  0.00109.58      C2   H  
ATOM    988 HH22 ARG A 203      15.886  17.687 -11.640  0.00109.58      C2   H  
ATOM    989  N   LYS A 204      10.881  17.702  -3.845  1.00 92.33      C2   N  
ATOM    990  CA  LYS A 204      10.942  17.711  -2.353  1.00 91.85      C2   C  
ATOM    991  C   LYS A 204      10.309  16.511  -1.733  1.00106.01      C2   C  
ATOM    992  O   LYS A 204      10.951  15.945  -0.841  1.00111.76      C2   O  
ATOM    993  CB  LYS A 204      10.426  19.059  -1.872  1.00 80.97      C2   C  
ATOM    994  CG  LYS A 204      11.099  20.324  -2.420  1.00 87.84      C2   C  
ATOM    995  CD  LYS A 204      10.642  21.553  -1.657  1.00 82.75      C2   C  
ATOM    996  CE  LYS A 204      11.006  22.869  -2.255  1.00 88.56      C2   C  
ATOM    997  NZ  LYS A 204      12.491  23.136  -2.129  1.00 78.70      C2   N  
ATOM    998  H   LYS A 204      10.297  18.445  -4.199  0.00 92.33      C2   H  
ATOM    999  HA  LYS A 204      11.966  17.728  -1.982  0.00 91.85      C2   H  
ATOM   1000  HB2 LYS A 204       9.348  19.125  -2.017  0.00 80.97      C2   H  
ATOM   1001  HB3 LYS A 204      10.585  19.085  -0.794  0.00 80.97      C2   H  
ATOM   1002  HG2 LYS A 204      12.171  20.214  -2.253  0.00 87.84      C2   H  
ATOM   1003  HG3 LYS A 204      10.929  20.345  -3.497  0.00 87.84      C2   H  
ATOM   1004  HD2 LYS A 204       9.563  21.478  -1.531  0.00 82.75      C2   H  
ATOM   1005  HD3 LYS A 204      10.891  21.370  -0.612  0.00 82.75      C2   H  
ATOM   1006  HE2 LYS A 204      10.732  22.920  -3.308  0.00 88.56      C2   H  
ATOM   1007  HE3 LYS A 204      10.517  23.626  -1.643  0.00 88.56      C2   H  
ATOM   1008  HZ1 LYS A 204      12.956  22.438  -2.691  0.00 78.70      C2   H  
ATOM   1009  HZ2 LYS A 204      12.697  24.098  -2.354  0.00 78.70      C2   H  
ATOM   1010  HZ3 LYS A 204      12.852  22.904  -1.215  0.00 78.70      C2   H  
ATOM   1011  N   ASP A 205       9.166  16.123  -2.237  1.00102.09      C2   N  
ATOM   1012  CA  ASP A 205       8.500  14.845  -1.991  1.00107.97      C2   C  
ATOM   1013  C   ASP A 205       9.252  13.572  -2.381  1.00116.72      C2   C  
ATOM   1014  O   ASP A 205       9.447  12.641  -1.577  1.00115.18      C2   O  
ATOM   1015  CB  ASP A 205       7.028  14.733  -2.510  1.00100.72      C2   C  
ATOM   1016  CG  ASP A 205       6.144  15.843  -1.983  1.00 99.42      C2   C  
ATOM   1017  OD1 ASP A 205       6.093  16.152  -0.749  1.00102.28      C2   O  
ATOM   1018  OD2 ASP A 205       5.221  16.135  -2.782  1.00 92.97      C2   O  
ATOM   1019  H   ASP A 205       8.841  16.721  -2.984  0.00102.09      C2   H  
ATOM   1020  HA  ASP A 205       8.382  14.755  -0.912  0.00107.97      C2   H  
ATOM   1021  HB2 ASP A 205       7.011  14.814  -3.596  0.00100.72      C2   H  
ATOM   1022  HB3 ASP A 205       6.656  13.733  -2.283  0.00100.72      C2   H  
ATOM   1023  N   LEU A 206       9.895  13.624  -3.543  1.00122.40      C2   N  
ATOM   1024  CA  LEU A 206      10.804  12.514  -3.947  1.00124.25      C2   C  
ATOM   1025  C   LEU A 206      12.009  12.385  -2.925  1.00131.97      C2   C  
ATOM   1026  O   LEU A 206      12.670  11.354  -2.923  1.00134.49      C2   O  
ATOM   1027  CB  LEU A 206      11.121  12.848  -5.452  1.00112.69      C2   C  
ATOM   1028  CG  LEU A 206       9.949  12.497  -6.438  1.00103.01      C2   C  
ATOM   1029  CD1 LEU A 206      10.042  13.258  -7.688  1.00 97.21      C2   C  
ATOM   1030  CD2 LEU A 206      10.035  10.991  -6.851  1.00107.44      C2   C  
ATOM   1031  H   LEU A 206       9.785  14.468  -4.087  0.00122.40      C2   H  
ATOM   1032  HA  LEU A 206      10.248  11.585  -3.815  0.00124.25      C2   H  
ATOM   1033  HB2 LEU A 206      11.381  13.907  -5.478  0.00112.69      C2   H  
ATOM   1034  HB3 LEU A 206      12.009  12.301  -5.766  0.00112.69      C2   H  
ATOM   1035  HG  LEU A 206       9.022  12.714  -5.906  0.00103.01      C2   H  
ATOM   1036 HD11 LEU A 206      11.036  13.475  -8.079  0.00 97.21      C2   H  
ATOM   1037 HD12 LEU A 206       9.472  12.851  -8.522  0.00 97.21      C2   H  
ATOM   1038 HD13 LEU A 206       9.592  14.238  -7.531  0.00 97.21      C2   H  
ATOM   1039 HD21 LEU A 206      10.124  10.901  -7.933  0.00107.44      C2   H  
ATOM   1040 HD22 LEU A 206      10.890  10.436  -6.466  0.00107.44      C2   H  
ATOM   1041 HD23 LEU A 206       9.111  10.524  -6.512  0.00107.44      C2   H  
ATOM   1042  N   CYS A 207      12.287  13.425  -2.126  1.00132.95      C2   N  
ATOM   1043  CA  CYS A 207      13.314  13.490  -1.125  1.00136.20      C2   C  
ATOM   1044  C   CYS A 207      12.717  13.461   0.292  1.00130.92      C2   C  
ATOM   1045  O   CYS A 207      13.401  13.824   1.259  1.00127.08      C2   O  
ATOM   1046  CB  CYS A 207      14.218  14.715  -1.336  1.00138.74      C2   C  
ATOM   1047  SG  CYS A 207      15.118  14.673  -2.865  1.00138.50      C2   S  
ATOM   1048  H   CYS A 207      11.819  14.292  -2.348  0.00132.95      C2   H  
ATOM   1049  HA  CYS A 207      13.876  12.568  -1.276  0.00136.20      C2   H  
ATOM   1050  HB2 CYS A 207      13.624  15.629  -1.344  0.00138.74      C2   H  
ATOM   1051  HB3 CYS A 207      15.012  14.790  -0.592  0.00138.74      C2   H  
ATOM   1052  HG  CYS A 207      14.029  14.589  -3.635  0.00138.50      C2   H  
ATOM   1053  N   SER A 208      11.440  12.956   0.380  1.00127.29      C2   N  
ATOM   1054  CA  SER A 208      10.838  12.528   1.596  1.00122.86      C2   C  
ATOM   1055  C   SER A 208      10.725  11.038   1.568  1.00113.47      C2   C  
ATOM   1056  O   SER A 208      10.579  10.419   2.677  1.00110.24      C2   O  
ATOM   1057  CB  SER A 208       9.515  13.245   1.771  1.00111.02      C2   C  
ATOM   1058  OG  SER A 208       9.631  14.641   1.721  1.00125.36      C2   O  
ATOM   1059  H   SER A 208      10.912  12.922  -0.480  0.00127.29      C2   H  
ATOM   1060  HA  SER A 208      11.496  12.711   2.445  0.00122.86      C2   H  
ATOM   1061  HB2 SER A 208       8.799  12.893   1.028  0.00111.02      C2   H  
ATOM   1062  HB3 SER A 208       9.224  12.982   2.788  0.00111.02      C2   H  
ATOM   1063  HG  SER A 208       9.704  14.907   2.641  0.00125.36      C2   H  
ATOM   1064  N   LEU A 209      10.530  10.379   0.338  1.00103.32      C2   N  
ATOM   1065  CA  LEU A 209      10.263   8.910   0.222  1.00 98.09      C2   C  
ATOM   1066  C   LEU A 209      11.617   8.233  -0.121  1.00 91.16      C2   C  
ATOM   1067  O   LEU A 209      11.797   7.556  -1.150  1.00 99.18      C2   O  
ATOM   1068  CB  LEU A 209       9.115   8.679  -0.874  1.00 85.85      C2   C  
ATOM   1069  CG  LEU A 209       7.870   9.627  -0.747  1.00 84.33      C2   C  
ATOM   1070  CD1 LEU A 209       6.931   9.579  -1.928  1.00 82.80      C2   C  
ATOM   1071  CD2 LEU A 209       7.346   9.863   0.646  1.00 85.45      C2   C  
ATOM   1072  H   LEU A 209      10.500  10.905  -0.523  0.00103.32      C2   H  
ATOM   1073  HA  LEU A 209       9.858   8.377   1.082  0.00 98.09      C2   H  
ATOM   1074  HB2 LEU A 209       9.533   8.925  -1.849  0.00 85.85      C2   H  
ATOM   1075  HB3 LEU A 209       8.839   7.625  -0.931  0.00 85.85      C2   H  
ATOM   1076  HG  LEU A 209       8.312  10.622  -0.773  0.00 84.33      C2   H  
ATOM   1077 HD11 LEU A 209       6.294  10.461  -1.862  0.00 82.80      C2   H  
ATOM   1078 HD12 LEU A 209       7.598   9.507  -2.787  0.00 82.80      C2   H  
ATOM   1079 HD13 LEU A 209       6.402   8.627  -1.873  0.00 82.80      C2   H  
ATOM   1080 HD21 LEU A 209       7.765  10.746   1.128  0.00 85.45      C2   H  
ATOM   1081 HD22 LEU A 209       6.260   9.966   0.634  0.00 85.45      C2   H  
ATOM   1082 HD23 LEU A 209       7.444   9.040   1.353  0.00 85.45      C2   H  
ATOM   1083  N   LYS A 210      12.669   8.381   0.763  1.00 87.84      C2   N  
ATOM   1084  CA  LYS A 210      14.027   7.955   0.437  1.00 82.00      C2   C  
ATOM   1085  C   LYS A 210      14.217   6.432   0.606  1.00 59.50      C2   C  
ATOM   1086  O   LYS A 210      15.173   6.000   1.238  1.00 64.86      C2   O  
ATOM   1087  CB  LYS A 210      15.034   8.823   1.204  1.00 76.47      C2   C  
ATOM   1088  CG  LYS A 210      14.989  10.376   0.952  1.00 84.22      C2   C  
ATOM   1089  CD  LYS A 210      16.091  11.160   1.788  1.00 86.59      C2   C  
ATOM   1090  CE  LYS A 210      17.478  10.873   1.272  1.00 73.05      C2   C  
ATOM   1091  NZ  LYS A 210      17.894  11.959   0.376  1.00 74.99      C2   N  
ATOM   1092  H   LYS A 210      12.529   8.862   1.640  0.00 87.84      C2   H  
ATOM   1093  HA  LYS A 210      14.237   8.021  -0.631  0.00 82.00      C2   H  
ATOM   1094  HB2 LYS A 210      14.966   8.599   2.269  0.00 76.47      C2   H  
ATOM   1095  HB3 LYS A 210      15.958   8.423   0.787  0.00 76.47      C2   H  
ATOM   1096  HG2 LYS A 210      15.195  10.700  -0.068  0.00 84.22      C2   H  
ATOM   1097  HG3 LYS A 210      13.956  10.664   1.149  0.00 84.22      C2   H  
ATOM   1098  HD2 LYS A 210      15.858  12.218   1.903  0.00 86.59      C2   H  
ATOM   1099  HD3 LYS A 210      16.026  10.820   2.822  0.00 86.59      C2   H  
ATOM   1100  HE2 LYS A 210      18.144  10.938   2.132  0.00 73.05      C2   H  
ATOM   1101  HE3 LYS A 210      17.717   9.994   0.673  0.00 73.05      C2   H  
ATOM   1102  HZ1 LYS A 210      18.853  11.815   0.088  0.00 74.99      C2   H  
ATOM   1103  HZ2 LYS A 210      17.472  12.130  -0.526  0.00 74.99      C2   H  
ATOM   1104  HZ3 LYS A 210      17.934  12.842   0.863  0.00 74.99      C2   H  
ATOM   1105  N   VAL A 211      13.355   5.586   0.040  1.00 57.30      C2   N  
ATOM   1106  CA  VAL A 211      13.464   4.128  -0.012  1.00 55.80      C2   C  
ATOM   1107  C   VAL A 211      14.577   3.724  -1.084  1.00 51.39      C2   C  
ATOM   1108  O   VAL A 211      14.324   3.976  -2.254  1.00 53.19      C2   O  
ATOM   1109  CB  VAL A 211      12.051   3.465  -0.257  1.00 49.23      C2   C  
ATOM   1110  CG1 VAL A 211      12.136   1.957  -0.562  1.00 50.74      C2   C  
ATOM   1111  CG2 VAL A 211      11.065   3.795   0.850  1.00 46.39      C2   C  
ATOM   1112  H   VAL A 211      12.749   5.864  -0.719  0.00 57.30      C2   H  
ATOM   1113  HA  VAL A 211      13.740   3.777   0.982  0.00 55.80      C2   H  
ATOM   1114  HB  VAL A 211      11.637   3.896  -1.169  0.00 49.23      C2   H  
ATOM   1115 HG11 VAL A 211      12.742   1.445   0.185  0.00 50.74      C2   H  
ATOM   1116 HG12 VAL A 211      11.188   1.426  -0.641  0.00 50.74      C2   H  
ATOM   1117 HG13 VAL A 211      12.602   1.758  -1.527  0.00 50.74      C2   H  
ATOM   1118 HG21 VAL A 211      11.481   3.850   1.856  0.00 46.39      C2   H  
ATOM   1119 HG22 VAL A 211      10.720   4.815   0.683  0.00 46.39      C2   H  
ATOM   1120 HG23 VAL A 211      10.183   3.155   0.894  0.00 46.39      C2   H  
ATOM   1121  N   SER A 212      15.651   3.107  -0.552  1.00 46.52      C2   N  
ATOM   1122  CA  SER A 212      16.730   2.467  -1.277  1.00 52.23      C2   C  
ATOM   1123  C   SER A 212      16.267   1.086  -1.768  1.00 54.37      C2   C  
ATOM   1124  O   SER A 212      15.365   0.522  -1.074  1.00 43.52      C2   O  
ATOM   1125  CB  SER A 212      17.801   2.263  -0.197  1.00 44.25      C2   C  
ATOM   1126  OG  SER A 212      18.249   3.414   0.461  1.00 48.66      C2   O  
ATOM   1127  H   SER A 212      15.587   2.908   0.436  0.00 46.52      C2   H  
ATOM   1128  HA  SER A 212      17.150   3.045  -2.100  0.00 52.23      C2   H  
ATOM   1129  HB2 SER A 212      17.387   1.639   0.594  0.00 44.25      C2   H  
ATOM   1130  HB3 SER A 212      18.624   1.676  -0.602  0.00 44.25      C2   H  
ATOM   1131  HG  SER A 212      17.719   3.477   1.260  0.00 48.66      C2   H  
ATOM   1132  N   LEU A 213      16.911   0.502  -2.740  1.00 46.06      C2   N  
ATOM   1133  CA  LEU A 213      16.496  -0.812  -3.193  1.00 50.35      C2   C  
ATOM   1134  C   LEU A 213      17.700  -1.761  -3.413  1.00 53.25      C2   C  
ATOM   1135  O   LEU A 213      18.724  -1.203  -3.866  1.00 55.07      C2   O  
ATOM   1136  CB  LEU A 213      15.549  -0.833  -4.429  1.00 49.81      C2   C  
ATOM   1137  CG  LEU A 213      15.200  -2.200  -5.195  1.00 67.04      C2   C  
ATOM   1138  CD1 LEU A 213      14.432  -3.175  -4.311  1.00 68.59      C2   C  
ATOM   1139  CD2 LEU A 213      14.435  -1.933  -6.461  1.00 61.79      C2   C  
ATOM   1140  H   LEU A 213      17.709   0.959  -3.157  0.00 46.06      C2   H  
ATOM   1141  HA  LEU A 213      15.869  -1.356  -2.487  0.00 50.35      C2   H  
ATOM   1142  HB2 LEU A 213      14.628  -0.332  -4.129  0.00 49.81      C2   H  
ATOM   1143  HB3 LEU A 213      15.929  -0.193  -5.225  0.00 49.81      C2   H  
ATOM   1144  HG  LEU A 213      16.174  -2.594  -5.482  0.00 67.04      C2   H  
ATOM   1145 HD11 LEU A 213      15.105  -3.770  -3.692  0.00 68.59      C2   H  
ATOM   1146 HD12 LEU A 213      13.644  -2.677  -3.745  0.00 68.59      C2   H  
ATOM   1147 HD13 LEU A 213      13.857  -3.973  -4.780  0.00 68.59      C2   H  
ATOM   1148 HD21 LEU A 213      15.180  -1.740  -7.233  0.00 61.79      C2   H  
ATOM   1149 HD22 LEU A 213      13.756  -2.721  -6.784  0.00 61.79      C2   H  
ATOM   1150 HD23 LEU A 213      13.924  -0.972  -6.392  0.00 61.79      C2   H  
ATOM   1151  N   GLN A 214      17.599  -3.073  -3.043  1.00 50.42      C2   N  
ATOM   1152  CA  GLN A 214      18.576  -4.137  -3.378  1.00 43.20      C2   C  
ATOM   1153  C   GLN A 214      17.671  -5.226  -4.061  1.00 51.62      C2   C  
ATOM   1154  O   GLN A 214      16.927  -5.898  -3.376  1.00 46.84      C2   O  
ATOM   1155  CB  GLN A 214      19.223  -4.650  -2.074  1.00 48.65      C2   C  
ATOM   1156  CG  GLN A 214      20.122  -3.622  -1.291  1.00 73.56      C2   C  
ATOM   1157  CD  GLN A 214      20.813  -4.345  -0.138  1.00 96.27      C2   C  
ATOM   1158  NE2 GLN A 214      20.986  -3.566   0.927  1.00 90.88      C2   N  
ATOM   1159  OE1 GLN A 214      21.137  -5.559  -0.121  1.00 96.33      C2   O  
ATOM   1160  H   GLN A 214      16.670  -3.247  -2.685  0.00 50.42      C2   H  
ATOM   1161  HA  GLN A 214      19.329  -3.876  -4.122  0.00 43.20      C2   H  
ATOM   1162  HB2 GLN A 214      18.442  -5.019  -1.408  0.00 48.65      C2   H  
ATOM   1163  HB3 GLN A 214      19.892  -5.477  -2.308  0.00 48.65      C2   H  
ATOM   1164  HG2 GLN A 214      20.917  -3.267  -1.949  0.00 73.56      C2   H  
ATOM   1165  HG3 GLN A 214      19.516  -2.810  -0.892  0.00 73.56      C2   H  
ATOM   1166 HE21 GLN A 214      20.754  -2.583   0.905  0.00 90.88      C2   H  
ATOM   1167 HE22 GLN A 214      21.366  -3.834   1.823  0.00 90.88      C2   H  
ATOM   1168  N   LEU A 215      17.897  -5.379  -5.385  1.00 52.45      C2   N  
ATOM   1169  CA  LEU A 215      17.208  -6.323  -6.298  1.00 50.44      C2   C  
ATOM   1170  C   LEU A 215      18.211  -7.402  -6.706  1.00 45.24      C2   C  
ATOM   1171  O   LEU A 215      19.046  -7.113  -7.530  1.00 44.36      C2   O  
ATOM   1172  CB  LEU A 215      16.575  -5.560  -7.441  1.00 47.04      C2   C  
ATOM   1173  CG  LEU A 215      16.048  -6.316  -8.677  1.00 72.80      C2   C  
ATOM   1174  CD1 LEU A 215      15.461  -7.690  -8.316  1.00 79.27      C2   C  
ATOM   1175  CD2 LEU A 215      15.087  -5.370  -9.515  1.00 76.57      C2   C  
ATOM   1176  H   LEU A 215      18.429  -4.647  -5.834  0.00 52.45      C2   H  
ATOM   1177  HA  LEU A 215      16.428  -6.780  -5.688  0.00 50.44      C2   H  
ATOM   1178  HB2 LEU A 215      15.800  -5.007  -6.911  0.00 47.04      C2   H  
ATOM   1179  HB3 LEU A 215      17.311  -4.815  -7.744  0.00 47.04      C2   H  
ATOM   1180  HG  LEU A 215      16.885  -6.438  -9.364  0.00 72.80      C2   H  
ATOM   1181 HD11 LEU A 215      16.317  -8.340  -8.496  0.00 79.27      C2   H  
ATOM   1182 HD12 LEU A 215      15.103  -7.863  -7.302  0.00 79.27      C2   H  
ATOM   1183 HD13 LEU A 215      14.702  -8.082  -8.993  0.00 79.27      C2   H  
ATOM   1184 HD21 LEU A 215      15.144  -4.319  -9.230  0.00 76.57      C2   H  
ATOM   1185 HD22 LEU A 215      15.327  -5.452 -10.575  0.00 76.57      C2   H  
ATOM   1186 HD23 LEU A 215      14.121  -5.865  -9.422  0.00 76.57      C2   H  
ATOM   1187  N   ARG A 216      18.056  -8.563  -6.054  1.00 50.74      C2   N  
ATOM   1188  CA  ARG A 216      18.929  -9.745  -6.232  1.00 53.32      C2   C  
ATOM   1189  C   ARG A 216      18.494 -10.455  -7.464  1.00 51.29      C2   C  
ATOM   1190  O   ARG A 216      17.326 -10.727  -7.583  1.00 50.66      C2   O  
ATOM   1191  CB  ARG A 216      18.695 -10.637  -4.945  1.00 54.95      C2   C  
ATOM   1192  CG  ARG A 216      19.195  -9.881  -3.749  1.00 68.67      C2   C  
ATOM   1193  CD  ARG A 216      19.130 -10.687  -2.404  1.00 85.21      C2   C  
ATOM   1194  NE  ARG A 216      17.755 -10.724  -1.882  1.00 87.03      C2   N  
ATOM   1195  CZ  ARG A 216      17.058  -9.766  -1.334  1.00 83.08      C2   C  
ATOM   1196  NH1 ARG A 216      17.495  -8.534  -1.318  1.00 70.10      C2   N  
ATOM   1197  NH2 ARG A 216      15.823 -10.114  -0.934  1.00 70.78      C2   N  
ATOM   1198  H   ARG A 216      17.282  -8.661  -5.413  0.00 50.74      C2   H  
ATOM   1199  HA  ARG A 216      19.992  -9.521  -6.317  0.00 53.32      C2   H  
ATOM   1200  HB2 ARG A 216      17.629 -10.865  -4.913  0.00 54.95      C2   H  
ATOM   1201  HB3 ARG A 216      19.275 -11.534  -5.160  0.00 54.95      C2   H  
ATOM   1202  HG2 ARG A 216      20.230  -9.661  -4.012  0.00 68.67      C2   H  
ATOM   1203  HG3 ARG A 216      18.751  -8.886  -3.751  0.00 68.67      C2   H  
ATOM   1204  HD2 ARG A 216      19.514 -11.694  -2.569  0.00 85.21      C2   H  
ATOM   1205  HD3 ARG A 216      19.754 -10.169  -1.676  0.00 85.21      C2   H  
ATOM   1206  HE  ARG A 216      17.438 -11.673  -2.021  0.00 87.03      C2   H  
ATOM   1207 HH11 ARG A 216      18.469  -8.328  -1.485  0.00 70.10      C2   H  
ATOM   1208 HH12 ARG A 216      16.791  -7.861  -1.050  0.00 70.10      C2   H  
ATOM   1209 HH21 ARG A 216      15.182  -9.415  -0.586  0.00 70.78      C2   H  
ATOM   1210 HH22 ARG A 216      15.448 -11.013  -1.201  0.00 70.78      C2   H  
ATOM   1211  N   GLY A 217      19.374 -10.798  -8.359  1.00 55.58      C2   N  
ATOM   1212  CA  GLY A 217      19.047 -11.410  -9.721  1.00 56.94      C2   C  
ATOM   1213  C   GLY A 217      19.331 -12.880  -9.499  1.00 65.83      C2   C  
ATOM   1214  O   GLY A 217      20.255 -13.260  -8.726  1.00 58.70      C2   O  
ATOM   1215  H   GLY A 217      20.353 -10.689  -8.135  0.00 55.58      C2   H  
ATOM   1216  HA2 GLY A 217      18.032 -11.185 -10.046  0.00 56.94      C2   H  
ATOM   1217  HA3 GLY A 217      19.724 -11.030 -10.486  0.00 56.94      C2   H  
ATOM   1218  N   GLU A 218      18.614 -13.819 -10.187  1.00 68.75      C2   N  
ATOM   1219  CA  GLU A 218      18.773 -15.207  -9.972  1.00 82.57      C2   C  
ATOM   1220  C   GLU A 218      20.108 -15.750 -10.406  1.00 79.07      C2   C  
ATOM   1221  O   GLU A 218      20.466 -16.821  -9.909  1.00 70.61      C2   O  
ATOM   1222  CB  GLU A 218      17.638 -15.956 -10.616  1.00 88.44      C2   C  
ATOM   1223  CG  GLU A 218      16.188 -15.570 -10.176  1.00106.89      C2   C  
ATOM   1224  CD  GLU A 218      15.145 -16.350 -10.818  1.00116.35      C2   C  
ATOM   1225  OE1 GLU A 218      15.128 -16.593 -12.035  1.00110.98      C2   O  
ATOM   1226  OE2 GLU A 218      14.115 -16.625 -10.156  1.00124.83      C2   O  
ATOM   1227  H   GLU A 218      17.850 -13.550 -10.789  0.00 68.75      C2   H  
ATOM   1228  HA  GLU A 218      18.921 -15.561  -8.952  0.00 82.57      C2   H  
ATOM   1229  HB2 GLU A 218      17.825 -15.845 -11.684  0.00 88.44      C2   H  
ATOM   1230  HB3 GLU A 218      17.836 -17.010 -10.416  0.00 88.44      C2   H  
ATOM   1231  HG2 GLU A 218      16.107 -15.677  -9.094  0.00106.89      C2   H  
ATOM   1232  HG3 GLU A 218      15.992 -14.539 -10.471  0.00106.89      C2   H  
ATOM   1233  N   ASP A 219      20.923 -15.010 -11.144  1.00 74.02      C2   N  
ATOM   1234  CA  ASP A 219      22.260 -15.325 -11.473  1.00 84.63      C2   C  
ATOM   1235  C   ASP A 219      23.302 -15.075 -10.322  1.00 78.60      C2   C  
ATOM   1236  O   ASP A 219      24.456 -15.494 -10.463  1.00 89.27      C2   O  
ATOM   1237  CB  ASP A 219      22.769 -14.773 -12.824  1.00 95.35      C2   C  
ATOM   1238  CG  ASP A 219      22.655 -13.292 -13.174  1.00 93.50      C2   C  
ATOM   1239  OD1 ASP A 219      23.314 -12.886 -14.148  1.00 81.92      C2   O  
ATOM   1240  OD2 ASP A 219      22.038 -12.501 -12.431  1.00106.67      C2   O  
ATOM   1241  H   ASP A 219      20.647 -14.040 -11.188  0.00 74.02      C2   H  
ATOM   1242  HA  ASP A 219      22.370 -16.399 -11.616  0.00 84.63      C2   H  
ATOM   1243  HB2 ASP A 219      23.832 -15.010 -12.877  0.00 95.35      C2   H  
ATOM   1244  HB3 ASP A 219      22.192 -15.346 -13.551  0.00 95.35      C2   H  
ATOM   1245  N   GLY A 220      22.900 -14.535  -9.182  1.00 75.58      C2   N  
ATOM   1246  CA  GLY A 220      23.731 -14.263  -8.005  1.00 75.39      C2   C  
ATOM   1247  C   GLY A 220      24.047 -12.807  -7.899  1.00 68.23      C2   C  
ATOM   1248  O   GLY A 220      24.756 -12.413  -7.044  1.00 61.80      C2   O  
ATOM   1249  H   GLY A 220      21.957 -14.174  -9.146  0.00 75.58      C2   H  
ATOM   1250  HA2 GLY A 220      23.144 -14.650  -7.172  0.00 75.39      C2   H  
ATOM   1251  HA3 GLY A 220      24.588 -14.930  -7.905  0.00 75.39      C2   H  
ATOM   1252  N   SER A 221      23.583 -12.004  -8.874  1.00 68.27      C2   N  
ATOM   1253  CA  SER A 221      23.900 -10.569  -8.888  1.00 63.73      C2   C  
ATOM   1254  C   SER A 221      22.893  -9.761  -8.012  1.00 70.76      C2   C  
ATOM   1255  O   SER A 221      21.854 -10.310  -7.555  1.00 57.25      C2   O  
ATOM   1256  CB  SER A 221      23.955 -10.118 -10.409  1.00 60.50      C2   C  
ATOM   1257  OG  SER A 221      22.661 -10.076 -10.977  1.00 64.02      C2   O  
ATOM   1258  H   SER A 221      22.764 -12.154  -9.447  0.00 68.27      C2   H  
ATOM   1259  HA  SER A 221      24.849 -10.298  -8.429  0.00 63.73      C2   H  
ATOM   1260  HB2 SER A 221      24.259  -9.085 -10.578  0.00 60.50      C2   H  
ATOM   1261  HB3 SER A 221      24.609 -10.745 -11.015  0.00 60.50      C2   H  
ATOM   1262  HG  SER A 221      22.503 -10.824 -11.557  0.00 64.02      C2   H  
ATOM   1263  N   VAL A 222      23.300  -8.556  -7.740  1.00 65.48      C2   N  
ATOM   1264  CA  VAL A 222      22.481  -7.581  -7.055  1.00 61.33      C2   C  
ATOM   1265  C   VAL A 222      22.533  -6.272  -7.830  1.00 52.95      C2   C  
ATOM   1266  O   VAL A 222      23.547  -5.962  -8.315  1.00 51.18      C2   O  
ATOM   1267  CB  VAL A 222      22.799  -7.463  -5.534  1.00 64.34      C2   C  
ATOM   1268  CG1 VAL A 222      24.327  -7.396  -5.282  1.00 54.16      C2   C  
ATOM   1269  CG2 VAL A 222      22.111  -6.309  -4.763  1.00 67.17      C2   C  
ATOM   1270  H   VAL A 222      24.015  -8.065  -8.257  0.00 65.48      C2   H  
ATOM   1271  HA  VAL A 222      21.446  -7.919  -7.100  0.00 61.33      C2   H  
ATOM   1272  HB  VAL A 222      22.467  -8.379  -5.044  0.00 64.34      C2   H  
ATOM   1273 HG11 VAL A 222      24.846  -8.306  -5.584  0.00 54.16      C2   H  
ATOM   1274 HG12 VAL A 222      24.725  -6.634  -5.953  0.00 54.16      C2   H  
ATOM   1275 HG13 VAL A 222      24.478  -7.189  -4.222  0.00 54.16      C2   H  
ATOM   1276 HG21 VAL A 222      22.551  -5.360  -5.068  0.00 67.17      C2   H  
ATOM   1277 HG22 VAL A 222      21.027  -6.321  -4.874  0.00 67.17      C2   H  
ATOM   1278 HG23 VAL A 222      22.312  -6.488  -3.706  0.00 67.17      C2   H  
ATOM   1279  N   TRP A 223      21.350  -5.674  -8.069  1.00 52.01      C2   N  
ATOM   1280  CA  TRP A 223      21.195  -4.446  -8.780  1.00 53.57      C2   C  
ATOM   1281  C   TRP A 223      20.805  -3.470  -7.699  1.00 49.53      C2   C  
ATOM   1282  O   TRP A 223      19.753  -3.684  -7.092  1.00 46.89      C2   O  
ATOM   1283  CB  TRP A 223      19.978  -4.583  -9.809  1.00 41.17      C2   C  
ATOM   1284  CG  TRP A 223      19.705  -3.338 -10.573  1.00 53.54      C2   C  
ATOM   1285  CD1 TRP A 223      18.863  -2.381 -10.182  1.00 48.64      C2   C  
ATOM   1286  CD2 TRP A 223      20.390  -2.823 -11.732  1.00 42.15      C2   C  
ATOM   1287  CE2 TRP A 223      19.974  -1.491 -11.946  1.00 47.61      C2   C  
ATOM   1288  CE3 TRP A 223      21.414  -3.319 -12.604  1.00 54.11      C2   C  
ATOM   1289  NE1 TRP A 223      18.981  -1.290 -11.026  1.00 56.03      C2   N  
ATOM   1290  CZ2 TRP A 223      20.574  -0.647 -12.932  1.00 55.65      C2   C  
ATOM   1291  CZ3 TRP A 223      21.969  -2.540 -13.631  1.00 45.06      C2   C  
ATOM   1292  CH2 TRP A 223      21.546  -1.232 -13.727  1.00 58.84      C2   C  
ATOM   1293  H   TRP A 223      20.514  -6.149  -7.760  0.00 52.01      C2   H  
ATOM   1294  HA  TRP A 223      22.096  -4.087  -9.276  0.00 53.57      C2   H  
ATOM   1295  HB2 TRP A 223      20.251  -5.356 -10.529  0.00 41.17      C2   H  
ATOM   1296  HB3 TRP A 223      19.043  -4.877  -9.334  0.00 41.17      C2   H  
ATOM   1297  HD1 TRP A 223      18.152  -2.541  -9.386  0.00 48.64      C2   H  
ATOM   1298  HE1 TRP A 223      18.616  -0.356 -10.905  0.00 56.03      C2   H  
ATOM   1299  HE3 TRP A 223      21.770  -4.339 -12.567  0.00 54.11      C2   H  
ATOM   1300  HZ2 TRP A 223      20.212   0.358 -13.090  0.00 55.65      C2   H  
ATOM   1301  HZ3 TRP A 223      22.751  -2.948 -14.254  0.00 45.06      C2   H  
ATOM   1302  HH2 TRP A 223      21.959  -0.522 -14.429  0.00 58.84      C2   H  
ATOM   1303  N   ASN A 224      21.507  -2.343  -7.513  1.00 50.08      C2   N  
ATOM   1304  CA  ASN A 224      21.332  -1.403  -6.418  1.00 48.75      C2   C  
ATOM   1305  C   ASN A 224      20.650  -0.176  -6.901  1.00 40.62      C2   C  
ATOM   1306  O   ASN A 224      20.755   0.264  -8.022  1.00 42.53      C2   O  
ATOM   1307  CB  ASN A 224      22.705  -1.045  -5.886  1.00 46.17      C2   C  
ATOM   1308  CG  ASN A 224      23.407  -2.145  -5.060  1.00 56.84      C2   C  
ATOM   1309  ND2 ASN A 224      23.092  -2.368  -3.844  1.00 70.63      C2   N  
ATOM   1310  OD1 ASN A 224      24.335  -2.762  -5.483  1.00 76.62      C2   O  
ATOM   1311  H   ASN A 224      22.180  -2.090  -8.222  0.00 50.08      C2   H  
ATOM   1312  HA  ASN A 224      20.707  -1.778  -5.609  0.00 48.75      C2   H  
ATOM   1313  HB2 ASN A 224      23.299  -0.784  -6.762  0.00 46.17      C2   H  
ATOM   1314  HB3 ASN A 224      22.652  -0.146  -5.273  0.00 46.17      C2   H  
ATOM   1315 HD21 ASN A 224      22.346  -1.838  -3.419  0.00 70.63      C2   H  
ATOM   1316 HD22 ASN A 224      23.525  -3.101  -3.300  0.00 70.63      C2   H  
ATOM   1317  N   TYR A 225      20.039   0.509  -5.921  1.00 42.23      C2   N  
ATOM   1318  CA  TYR A 225      19.558   1.926  -5.966  1.00 54.34      C2   C  
ATOM   1319  C   TYR A 225      19.953   2.500  -4.581  1.00 50.28      C2   C  
ATOM   1320  O   TYR A 225      19.307   2.075  -3.622  1.00 43.92      C2   O  
ATOM   1321  CB  TYR A 225      18.036   1.816  -6.227  1.00 42.40      C2   C  
ATOM   1322  CG  TYR A 225      17.311   3.094  -6.178  1.00 48.53      C2   C  
ATOM   1323  CD1 TYR A 225      17.529   4.019  -7.173  1.00 41.20      C2   C  
ATOM   1324  CD2 TYR A 225      16.580   3.338  -5.085  1.00 53.59      C2   C  
ATOM   1325  CE1 TYR A 225      16.929   5.309  -7.149  1.00 53.71      C2   C  
ATOM   1326  CE2 TYR A 225      16.055   4.638  -4.966  1.00 53.91      C2   C  
ATOM   1327  CZ  TYR A 225      16.185   5.576  -6.046  1.00 60.08      C2   C  
ATOM   1328  OH  TYR A 225      15.476   6.753  -5.988  1.00 60.05      C2   O  
ATOM   1329  H   TYR A 225      20.193   0.081  -5.020  0.00 42.23      C2   H  
ATOM   1330  HA  TYR A 225      20.025   2.520  -6.752  0.00 54.34      C2   H  
ATOM   1331  HB2 TYR A 225      17.917   1.468  -7.253  0.00 42.40      C2   H  
ATOM   1332  HB3 TYR A 225      17.681   0.985  -5.615  0.00 42.40      C2   H  
ATOM   1333  HD1 TYR A 225      18.153   3.718  -8.002  0.00 41.20      C2   H  
ATOM   1334  HD2 TYR A 225      16.385   2.637  -4.288  0.00 53.59      C2   H  
ATOM   1335  HE1 TYR A 225      17.150   6.000  -7.949  0.00 53.71      C2   H  
ATOM   1336  HE2 TYR A 225      15.650   4.913  -4.004  0.00 53.91      C2   H  
ATOM   1337  HH  TYR A 225      15.055   6.832  -5.130  0.00 60.05      C2   H  
ATOM   1338  N   LYS A 226      21.020   3.341  -4.553  1.00 48.52      C2   N  
ATOM   1339  CA  LYS A 226      21.307   4.201  -3.436  1.00 60.57      C2   C  
ATOM   1340  C   LYS A 226      20.595   5.550  -3.748  1.00 60.14      C2   C  
ATOM   1341  O   LYS A 226      20.997   6.137  -4.714  1.00 61.46      C2   O  
ATOM   1342  CB  LYS A 226      22.874   4.421  -3.374  1.00 59.05      C2   C  
ATOM   1343  CG  LYS A 226      23.742   3.230  -2.899  1.00 77.42      C2   C  
ATOM   1344  CD  LYS A 226      23.974   2.014  -3.780  1.00 83.98      C2   C  
ATOM   1345  CE  LYS A 226      25.037   1.095  -3.182  1.00 92.89      C2   C  
ATOM   1346  NZ  LYS A 226      26.380   1.756  -3.287  1.00108.06      C2   N  
ATOM   1347  H   LYS A 226      21.549   3.472  -5.404  0.00 48.52      C2   H  
ATOM   1348  HA  LYS A 226      21.031   3.959  -2.410  0.00 60.57      C2   H  
ATOM   1349  HB2 LYS A 226      23.293   4.825  -4.294  0.00 59.05      C2   H  
ATOM   1350  HB3 LYS A 226      22.970   5.170  -2.587  0.00 59.05      C2   H  
ATOM   1351  HG2 LYS A 226      24.674   3.749  -2.675  0.00 77.42      C2   H  
ATOM   1352  HG3 LYS A 226      23.292   2.943  -1.949  0.00 77.42      C2   H  
ATOM   1353  HD2 LYS A 226      23.023   1.485  -3.843  0.00 83.98      C2   H  
ATOM   1354  HD3 LYS A 226      24.304   2.284  -4.783  0.00 83.98      C2   H  
ATOM   1355  HE2 LYS A 226      24.716   0.728  -2.208  0.00 92.89      C2   H  
ATOM   1356  HE3 LYS A 226      25.134   0.219  -3.825  0.00 92.89      C2   H  
ATOM   1357  HZ1 LYS A 226      27.102   1.184  -2.871  0.00108.06      C2   H  
ATOM   1358  HZ2 LYS A 226      26.677   1.951  -4.233  0.00108.06      C2   H  
ATOM   1359  HZ3 LYS A 226      26.404   2.622  -2.768  0.00108.06      C2   H  
ATOM   1360  N   PRO A 227      19.472   5.980  -3.025  1.00 75.67      C2   N  
ATOM   1361  CA  PRO A 227      18.590   7.097  -3.471  1.00 79.38      C2   C  
ATOM   1362  C   PRO A 227      19.318   8.365  -3.838  1.00 89.15      C2   C  
ATOM   1363  O   PRO A 227      19.853   8.974  -2.890  1.00 74.04      C2   O  
ATOM   1364  CB  PRO A 227      17.659   7.239  -2.238  1.00 76.71      C2   C  
ATOM   1365  CG  PRO A 227      17.587   5.884  -1.619  1.00 79.68      C2   C  
ATOM   1366  CD  PRO A 227      18.976   5.379  -1.836  1.00 72.37      C2   C  
ATOM   1367  HA  PRO A 227      18.104   6.616  -4.321  0.00 79.38      C2   H  
ATOM   1368  HB2 PRO A 227      18.163   7.927  -1.558  0.00 76.71      C2   H  
ATOM   1369  HB3 PRO A 227      16.659   7.561  -2.528  0.00 76.71      C2   H  
ATOM   1370  HG2 PRO A 227      17.349   5.691  -0.573  0.00 79.68      C2   H  
ATOM   1371  HG3 PRO A 227      16.880   5.220  -2.118  0.00 79.68      C2   H  
ATOM   1372  HD2 PRO A 227      19.649   5.739  -1.058  0.00 72.37      C2   H  
ATOM   1373  HD3 PRO A 227      18.926   4.291  -1.802  0.00 72.37      C2   H  
ATOM   1374  N   PRO A 228      19.275   8.804  -5.112  1.00 90.52      C2   N  
ATOM   1375  CA  PRO A 228      19.881  10.097  -5.600  1.00 81.38      C2   C  
ATOM   1376  C   PRO A 228      19.366  11.313  -4.905  1.00 97.14      C2   C  
ATOM   1377  O   PRO A 228      18.202  11.328  -4.507  1.00 95.36      C2   O  
ATOM   1378  CB  PRO A 228      19.511  10.081  -7.110  1.00 77.91      C2   C  
ATOM   1379  CG  PRO A 228      19.234   8.611  -7.516  1.00 98.76      C2   C  
ATOM   1380  CD  PRO A 228      18.729   8.002  -6.173  1.00 79.52      C2   C  
ATOM   1381  HA  PRO A 228      20.969  10.090  -5.684  0.00 81.38      C2   H  
ATOM   1382  HB2 PRO A 228      18.652  10.699  -7.373  0.00 77.91      C2   H  
ATOM   1383  HB3 PRO A 228      20.398  10.468  -7.613  0.00 77.91      C2   H  
ATOM   1384  HG2 PRO A 228      18.453   8.775  -8.257  0.00 98.76      C2   H  
ATOM   1385  HG3 PRO A 228      20.079   7.978  -7.788  0.00 98.76      C2   H  
ATOM   1386  HD2 PRO A 228      17.645   7.918  -6.096  0.00 79.52      C2   H  
ATOM   1387  HD3 PRO A 228      18.995   6.946  -6.117  0.00 79.52      C2   H  
ATOM   1388  N   ALA A 229      20.315  12.299  -4.745  1.00109.46      C2   N  
ATOM   1389  CA  ALA A 229      20.060  13.419  -3.771  1.00127.07      C2   C  
ATOM   1390  C   ALA A 229      19.431  14.665  -4.432  1.00119.87      C2   C  
ATOM   1391  O   ALA A 229      19.119  15.581  -3.695  1.00127.28      C2   O  
ATOM   1392  CB  ALA A 229      21.304  13.648  -2.952  1.00107.59      C2   C  
ATOM   1393  H   ALA A 229      21.233  12.262  -5.164  0.00109.46      C2   H  
ATOM   1394  HA  ALA A 229      19.322  13.102  -3.034  0.00127.07      C2   H  
ATOM   1395  HB1 ALA A 229      21.072  14.379  -2.178  0.00107.59      C2   H  
ATOM   1396  HB2 ALA A 229      21.789  12.753  -2.562  0.00107.59      C2   H  
ATOM   1397  HB3 ALA A 229      22.130  14.107  -3.495  0.00107.59      C2   H  
ATOM   1398  N   ASP A 230      19.232  14.684  -5.771  1.00 98.02      C2   N  
ATOM   1399  CA  ASP A 230      18.811  15.879  -6.512  1.00 93.08      C2   C  
ATOM   1400  C   ASP A 230      19.881  17.000  -6.321  1.00 95.89      C2   C  
ATOM   1401  O   ASP A 230      19.899  17.728  -5.339  1.00108.94      C2   O  
ATOM   1402  CB  ASP A 230      17.384  16.438  -6.193  1.00 84.74      C2   C  
ATOM   1403  CG  ASP A 230      16.972  17.579  -7.138  1.00107.53      C2   C  
ATOM   1404  OD1 ASP A 230      16.002  18.308  -6.848  1.00101.51      C2   O  
ATOM   1405  OD2 ASP A 230      17.460  17.651  -8.309  1.00113.72      C2   O  
ATOM   1406  H   ASP A 230      19.432  13.850  -6.304  0.00 98.02      C2   H  
ATOM   1407  HA  ASP A 230      18.809  15.461  -7.518  0.00 93.08      C2   H  
ATOM   1408  HB2 ASP A 230      16.684  15.618  -6.348  0.00 84.74      C2   H  
ATOM   1409  HB3 ASP A 230      17.309  16.768  -5.156  0.00 84.74      C2   H  
ATOM   1410  N   SER A 231      20.631  17.221  -7.418  1.00 30.00      C2   N  
ATOM   1411  CA  SER A 231      21.629  18.233  -7.390  1.00 30.00      C2   C  
ATOM   1412  C   SER A 231      21.407  19.079  -8.697  1.00 30.00      C2   C  
ATOM   1413  O   SER A 231      22.350  19.696  -9.182  1.00 30.00      C2   O  
ATOM   1414  CB  SER A 231      23.012  17.519  -7.168  1.00 30.00      C2   C  
ATOM   1415  OG  SER A 231      23.422  16.828  -8.305  1.00 30.00      C2   O  
ATOM   1416  H   SER A 231      20.754  16.626  -8.224  0.00 30.00      C2   H  
ATOM   1417  HA  SER A 231      21.415  18.950  -6.598  0.00 30.00      C2   H  
ATOM   1418  HB2 SER A 231      23.778  18.291  -7.083  0.00 30.00      C2   H  
ATOM   1419  HB3 SER A 231      23.120  16.834  -6.328  0.00 30.00      C2   H  
ATOM   1420  HG  SER A 231      22.743  16.209  -8.584  0.00 30.00      C2   H  
ATOM   1421  N   GLY A 232      20.167  19.048  -9.352  1.00112.15      C2   N  
ATOM   1422  CA  GLY A 232      19.955  19.489 -10.714  1.00113.47      C2   C  
ATOM   1423  C   GLY A 232      19.824  18.226 -11.556  1.00108.62      C2   C  
ATOM   1424  O   GLY A 232      20.195  17.132 -11.146  1.00129.54      C2   O  
ATOM   1425  H   GLY A 232      19.431  18.498  -8.933  0.00112.15      C2   H  
ATOM   1426  HA2 GLY A 232      19.065  20.101 -10.863  0.00113.47      C2   H  
ATOM   1427  HA3 GLY A 232      20.800  20.035 -11.134  0.00113.47      C2   H  
ATOM   1428  N   GLY A 233      19.328  18.385 -12.782  1.00104.99      C2   N  
ATOM   1429  CA  GLY A 233      19.226  17.217 -13.718  1.00 97.44      C2   C  
ATOM   1430  C   GLY A 233      17.881  16.474 -13.493  1.00 96.61      C2   C  
ATOM   1431  O   GLY A 233      16.879  16.922 -12.987  1.00104.38      C2   O  
ATOM   1432  H   GLY A 233      18.826  19.254 -12.898  0.00104.99      C2   H  
ATOM   1433  HA2 GLY A 233      19.233  17.558 -14.753  0.00 97.44      C2   H  
ATOM   1434  HA3 GLY A 233      20.022  16.484 -13.595  0.00 97.44      C2   H  
ATOM   1435  N   LYS A 234      17.861  15.258 -14.002  1.00105.11      C2   N  
ATOM   1436  CA  LYS A 234      16.736  14.383 -14.074  1.00104.23      C2   C  
ATOM   1437  C   LYS A 234      17.004  12.973 -13.435  1.00 99.69      C2   C  
ATOM   1438  O   LYS A 234      16.332  12.006 -13.817  1.00 97.42      C2   O  
ATOM   1439  CB  LYS A 234      16.156  14.362 -15.522  1.00109.90      C2   C  
ATOM   1440  CG  LYS A 234      16.824  13.450 -16.555  1.00108.17      C2   C  
ATOM   1441  CD  LYS A 234      16.313  13.690 -17.978  1.00 97.17      C2   C  
ATOM   1442  CE  LYS A 234      16.863  12.611 -18.990  1.00 97.76      C2   C  
ATOM   1443  NZ  LYS A 234      18.284  12.681 -19.167  1.00 90.56      C2   N  
ATOM   1444  H   LYS A 234      18.656  15.038 -14.585  0.00105.11      C2   H  
ATOM   1445  HA  LYS A 234      15.921  14.786 -13.472  0.00104.23      C2   H  
ATOM   1446  HB2 LYS A 234      15.085  14.193 -15.408  0.00109.90      C2   H  
ATOM   1447  HB3 LYS A 234      15.974  15.397 -15.811  0.00109.90      C2   H  
ATOM   1448  HG2 LYS A 234      17.883  13.692 -16.642  0.00108.17      C2   H  
ATOM   1449  HG3 LYS A 234      16.868  12.379 -16.351  0.00108.17      C2   H  
ATOM   1450  HD2 LYS A 234      15.227  13.588 -17.979  0.00 97.17      C2   H  
ATOM   1451  HD3 LYS A 234      16.515  14.667 -18.416  0.00 97.17      C2   H  
ATOM   1452  HE2 LYS A 234      16.677  11.595 -18.642  0.00 97.76      C2   H  
ATOM   1453  HE3 LYS A 234      16.399  12.765 -19.965  0.00 97.76      C2   H  
ATOM   1454  HZ1 LYS A 234      18.698  12.056 -19.844  0.00 90.56      C2   H  
ATOM   1455  HZ2 LYS A 234      18.500  13.644 -19.380  0.00 90.56      C2   H  
ATOM   1456  HZ3 LYS A 234      18.716  12.439 -18.286  0.00 90.56      C2   H  
ATOM   1457  N   GLU A 235      17.978  12.855 -12.516  1.00 95.91      C2   N  
ATOM   1458  CA  GLU A 235      18.310  11.589 -11.763  1.00 91.49      C2   C  
ATOM   1459  C   GLU A 235      17.326  11.200 -10.651  1.00 91.30      C2   C  
ATOM   1460  O   GLU A 235      17.110   9.988 -10.300  1.00 82.17      C2   O  
ATOM   1461  CB  GLU A 235      19.700  11.806 -11.123  1.00 84.66      C2   C  
ATOM   1462  CG  GLU A 235      20.874  11.966 -12.111  1.00 87.02      C2   C  
ATOM   1463  CD  GLU A 235      22.337  12.018 -11.596  1.00 96.49      C2   C  
ATOM   1464  OE1 GLU A 235      22.654  12.145 -10.420  1.00 98.06      C2   O  
ATOM   1465  OE2 GLU A 235      23.215  11.867 -12.496  1.00 96.61      C2   O  
ATOM   1466  H   GLU A 235      18.513  13.671 -12.257  0.00 95.91      C2   H  
ATOM   1467  HA  GLU A 235      18.324  10.786 -12.500  0.00 91.49      C2   H  
ATOM   1468  HB2 GLU A 235      19.564  12.722 -10.548  0.00 84.66      C2   H  
ATOM   1469  HB3 GLU A 235      19.970  10.934 -10.527  0.00 84.66      C2   H  
ATOM   1470  HG2 GLU A 235      20.778  11.030 -12.662  0.00 87.02      C2   H  
ATOM   1471  HG3 GLU A 235      20.683  12.692 -12.901  0.00 87.02      C2   H  
ATOM   1472  N   ILE A 236      16.610  12.164 -10.127  1.00 87.41      C2   N  
ATOM   1473  CA  ILE A 236      15.728  12.010  -8.956  1.00 74.08      C2   C  
ATOM   1474  C   ILE A 236      14.348  11.276  -9.218  1.00 81.01      C2   C  
ATOM   1475  O   ILE A 236      13.638  10.782  -8.345  1.00 75.80      C2   O  
ATOM   1476  CB  ILE A 236      15.439  13.363  -8.210  1.00 90.59      C2   C  
ATOM   1477  CG1 ILE A 236      14.807  13.331  -6.787  1.00 93.25      C2   C  
ATOM   1478  CG2 ILE A 236      14.759  14.508  -9.048  1.00 83.12      C2   C  
ATOM   1479  CD1 ILE A 236      15.366  12.237  -5.855  1.00 91.14      C2   C  
ATOM   1480  H   ILE A 236      16.765  13.131 -10.377  0.00 87.41      C2   H  
ATOM   1481  HA  ILE A 236      16.276  11.393  -8.244  0.00 74.08      C2   H  
ATOM   1482  HB  ILE A 236      16.416  13.747  -7.917  0.00 90.59      C2   H  
ATOM   1483 HG12 ILE A 236      14.726  14.251  -6.210  0.00 93.25      C2   H  
ATOM   1484 HG13 ILE A 236      13.737  13.148  -6.885  0.00 93.25      C2   H  
ATOM   1485 HG21 ILE A 236      15.075  14.308 -10.072  0.00 83.12      C2   H  
ATOM   1486 HG22 ILE A 236      13.672  14.424  -9.017  0.00 83.12      C2   H  
ATOM   1487 HG23 ILE A 236      15.160  15.471  -8.733  0.00 83.12      C2   H  
ATOM   1488 HD11 ILE A 236      15.213  11.209  -6.183  0.00 91.14      C2   H  
ATOM   1489 HD12 ILE A 236      16.432  12.417  -5.718  0.00 91.14      C2   H  
ATOM   1490 HD13 ILE A 236      14.838  12.216  -4.902  0.00 91.14      C2   H  
ATOM   1491  N   PHE A 237      14.139  11.167 -10.580  1.00 75.59      C2   N  
ATOM   1492  CA  PHE A 237      12.987  10.552 -11.183  1.00 61.82      C2   C  
ATOM   1493  C   PHE A 237      13.114   9.066 -11.550  1.00 70.27      C2   C  
ATOM   1494  O   PHE A 237      12.164   8.526 -12.110  1.00 62.27      C2   O  
ATOM   1495  CB  PHE A 237      12.648  11.425 -12.429  1.00 70.98      C2   C  
ATOM   1496  CG  PHE A 237      12.367  12.869 -12.171  1.00 77.46      C2   C  
ATOM   1497  CD1 PHE A 237      13.114  13.902 -12.769  1.00 67.88      C2   C  
ATOM   1498  CD2 PHE A 237      11.282  13.128 -11.256  1.00 85.88      C2   C  
ATOM   1499  CE1 PHE A 237      12.811  15.218 -12.444  1.00 74.02      C2   C  
ATOM   1500  CE2 PHE A 237      10.926  14.475 -11.031  1.00 84.72      C2   C  
ATOM   1501  CZ  PHE A 237      11.739  15.478 -11.532  1.00 79.06      C2   C  
ATOM   1502  H   PHE A 237      14.823  11.390 -11.289  0.00 75.59      C2   H  
ATOM   1503  HA  PHE A 237      12.167  10.480 -10.468  0.00 61.82      C2   H  
ATOM   1504  HB2 PHE A 237      13.516  11.353 -13.086  0.00 70.98      C2   H  
ATOM   1505  HB3 PHE A 237      11.835  10.999 -13.018  0.00 70.98      C2   H  
ATOM   1506  HD1 PHE A 237      13.859  13.595 -13.489  0.00 67.88      C2   H  
ATOM   1507  HD2 PHE A 237      10.678  12.396 -10.741  0.00 85.88      C2   H  
ATOM   1508  HE1 PHE A 237      13.288  16.099 -12.849  0.00 74.02      C2   H  
ATOM   1509  HE2 PHE A 237      10.130  14.656 -10.324  0.00 84.72      C2   H  
ATOM   1510  HZ  PHE A 237      11.433  16.477 -11.261  0.00 79.06      C2   H  
ATOM   1511  N   SER A 238      14.272   8.483 -11.239  1.00 60.28      C2   N  
ATOM   1512  CA  SER A 238      14.840   7.181 -11.771  1.00 57.80      C2   C  
ATOM   1513  C   SER A 238      14.172   5.943 -11.187  1.00 52.93      C2   C  
ATOM   1514  O   SER A 238      14.235   4.879 -11.834  1.00 44.59      C2   O  
ATOM   1515  CB  SER A 238      16.389   7.136 -11.552  1.00 51.02      C2   C  
ATOM   1516  OG  SER A 238      16.649   7.390 -10.125  1.00 71.26      C2   O  
ATOM   1517  H   SER A 238      14.959   8.954 -10.668  0.00 60.28      C2   H  
ATOM   1518  HA  SER A 238      14.815   7.157 -12.861  0.00 57.80      C2   H  
ATOM   1519  HB2 SER A 238      16.680   6.118 -11.812  0.00 51.02      C2   H  
ATOM   1520  HB3 SER A 238      16.851   7.773 -12.307  0.00 51.02      C2   H  
ATOM   1521  HG  SER A 238      16.608   8.345 -10.029  0.00 71.26      C2   H  
ATOM   1522  N   LEU A 239      13.451   6.076 -10.070  1.00 55.83      C2   N  
ATOM   1523  CA  LEU A 239      12.504   5.018  -9.538  1.00 47.03      C2   C  
ATOM   1524  C   LEU A 239      11.014   5.240  -9.847  1.00 49.27      C2   C  
ATOM   1525  O   LEU A 239      10.251   4.390  -9.406  1.00 45.02      C2   O  
ATOM   1526  CB  LEU A 239      12.834   4.926  -8.031  1.00 53.84      C2   C  
ATOM   1527  CG  LEU A 239      12.318   3.659  -7.285  1.00 58.59      C2   C  
ATOM   1528  CD1 LEU A 239      13.476   2.678  -6.862  1.00 59.87      C2   C  
ATOM   1529  CD2 LEU A 239      11.441   3.846  -6.019  1.00 50.31      C2   C  
ATOM   1530  H   LEU A 239      13.577   6.940  -9.562  0.00 55.83      C2   H  
ATOM   1531  HA  LEU A 239      12.843   4.082  -9.979  0.00 47.03      C2   H  
ATOM   1532  HB2 LEU A 239      13.922   4.872  -8.017  0.00 53.84      C2   H  
ATOM   1533  HB3 LEU A 239      12.544   5.845  -7.521  0.00 53.84      C2   H  
ATOM   1534  HG  LEU A 239      11.752   3.156  -8.068  0.00 58.59      C2   H  
ATOM   1535 HD11 LEU A 239      14.295   2.477  -7.553  0.00 59.87      C2   H  
ATOM   1536 HD12 LEU A 239      13.865   3.215  -5.997  0.00 59.87      C2   H  
ATOM   1537 HD13 LEU A 239      13.102   1.713  -6.519  0.00 59.87      C2   H  
ATOM   1538 HD21 LEU A 239      10.418   4.122  -6.273  0.00 50.31      C2   H  
ATOM   1539 HD22 LEU A 239      11.245   2.956  -5.421  0.00 50.31      C2   H  
ATOM   1540 HD23 LEU A 239      11.898   4.590  -5.367  0.00 50.31      C2   H  
ATOM   1541  N   LEU A 240      10.592   6.244 -10.625  1.00 49.66      C2   N  
ATOM   1542  CA  LEU A 240       9.236   6.361 -11.082  1.00 48.30      C2   C  
ATOM   1543  C   LEU A 240       8.772   5.302 -12.065  1.00 46.95      C2   C  
ATOM   1544  O   LEU A 240       7.606   4.845 -11.841  1.00 45.19      C2   O  
ATOM   1545  CB  LEU A 240       8.993   7.765 -11.566  1.00 46.51      C2   C  
ATOM   1546  CG  LEU A 240       9.204   8.901 -10.541  1.00 60.96      C2   C  
ATOM   1547  CD1 LEU A 240       8.749  10.172 -11.177  1.00 50.29      C2   C  
ATOM   1548  CD2 LEU A 240       8.401   8.639  -9.216  1.00 54.90      C2   C  
ATOM   1549  H   LEU A 240      11.290   6.842 -11.043  0.00 49.66      C2   H  
ATOM   1550  HA  LEU A 240       8.497   6.272 -10.286  0.00 48.30      C2   H  
ATOM   1551  HB2 LEU A 240       9.521   7.949 -12.502  0.00 46.51      C2   H  
ATOM   1552  HB3 LEU A 240       7.928   7.783 -11.795  0.00 46.51      C2   H  
ATOM   1553  HG  LEU A 240      10.263   8.838 -10.291  0.00 60.96      C2   H  
ATOM   1554 HD11 LEU A 240       8.078  10.740 -10.532  0.00 50.29      C2   H  
ATOM   1555 HD12 LEU A 240       9.559  10.827 -11.496  0.00 50.29      C2   H  
ATOM   1556 HD13 LEU A 240       8.152  10.015 -12.076  0.00 50.29      C2   H  
ATOM   1557 HD21 LEU A 240       8.000   9.534  -8.738  0.00 54.90      C2   H  
ATOM   1558 HD22 LEU A 240       7.594   7.924  -9.374  0.00 54.90      C2   H  
ATOM   1559 HD23 LEU A 240       9.226   8.168  -8.682  0.00 54.90      C2   H  
ATOM   1560  N   PRO A 241       9.504   5.035 -13.170  1.00 44.36      C2   N  
ATOM   1561  CA  PRO A 241       9.146   3.926 -13.987  1.00 38.57      C2   C  
ATOM   1562  C   PRO A 241       8.962   2.616 -13.173  1.00 45.33      C2   C  
ATOM   1563  O   PRO A 241       7.888   1.940 -13.318  1.00 43.39      C2   O  
ATOM   1564  CB  PRO A 241      10.223   3.791 -15.029  1.00 40.80      C2   C  
ATOM   1565  CG  PRO A 241      10.965   5.156 -15.020  1.00 40.98      C2   C  
ATOM   1566  CD  PRO A 241      10.822   5.493 -13.518  1.00 44.09      C2   C  
ATOM   1567  HA  PRO A 241       8.143   4.032 -14.403  0.00 38.57      C2   H  
ATOM   1568  HB2 PRO A 241      10.940   3.042 -14.693  0.00 40.80      C2   H  
ATOM   1569  HB3 PRO A 241       9.954   3.485 -16.041  0.00 40.80      C2   H  
ATOM   1570  HG2 PRO A 241      12.009   5.229 -15.325  0.00 40.98      C2   H  
ATOM   1571  HG3 PRO A 241      10.399   5.892 -15.592  0.00 40.98      C2   H  
ATOM   1572  HD2 PRO A 241      11.543   4.991 -12.873  0.00 44.09      C2   H  
ATOM   1573  HD3 PRO A 241      10.908   6.566 -13.345  0.00 44.09      C2   H  
ATOM   1574  N   HIS A 242       9.955   2.196 -12.340  1.00 37.30      C2   N  
ATOM   1575  CA  HIS A 242       9.877   0.945 -11.537  1.00 40.87      C2   C  
ATOM   1576  C   HIS A 242       8.606   0.925 -10.654  1.00 45.91      C2   C  
ATOM   1577  O   HIS A 242       7.911  -0.093 -10.605  1.00 42.42      C2   O  
ATOM   1578  CB  HIS A 242      11.202   0.684 -10.824  1.00 42.47      C2   C  
ATOM   1579  CG  HIS A 242      11.308  -0.488  -9.913  1.00 42.67      C2   C  
ATOM   1580  CD2 HIS A 242      11.167  -0.635  -8.533  1.00 37.88      C2   C  
ATOM   1581  ND1 HIS A 242      11.445  -1.754 -10.506  1.00 42.97      C2   N  
ATOM   1582  CE1 HIS A 242      11.262  -2.619  -9.530  1.00 42.96      C2   C  
ATOM   1583  NE2 HIS A 242      11.136  -2.052  -8.345  1.00 34.30      C2   N  
ATOM   1584  H   HIS A 242      10.876   2.572 -12.516  0.00 37.30      C2   H  
ATOM   1585  HA  HIS A 242       9.764   0.175 -12.300  0.00 40.87      C2   H  
ATOM   1586  HB2 HIS A 242      11.884   0.649 -11.673  0.00 42.47      C2   H  
ATOM   1587  HB3 HIS A 242      11.539   1.509 -10.195  0.00 42.47      C2   H  
ATOM   1588  HD1 HIS A 242      11.772  -1.904 -11.451  0.00 42.97      C2   H  
ATOM   1589  HD2 HIS A 242      11.004   0.122  -7.780  0.00 37.88      C2   H  
ATOM   1590  HE1 HIS A 242      11.212  -3.696  -9.590  0.00 42.96      C2   H  
ATOM   1591  N   MET A 243       8.351   1.995  -9.903  1.00 43.66      C2   N  
ATOM   1592  CA  MET A 243       7.188   2.172  -9.051  1.00 48.39      C2   C  
ATOM   1593  C   MET A 243       5.905   2.026  -9.864  1.00 42.46      C2   C  
ATOM   1594  O   MET A 243       5.007   1.357  -9.424  1.00 47.97      C2   O  
ATOM   1595  CB  MET A 243       7.378   3.502  -8.308  1.00 47.33      C2   C  
ATOM   1596  CG  MET A 243       6.442   3.762  -7.082  1.00 56.12      C2   C  
ATOM   1597  SD  MET A 243       6.434   2.560  -5.744  1.00 53.25      C2   S  
ATOM   1598  CE  MET A 243       8.141   2.684  -5.317  1.00 62.87      C2   C  
ATOM   1599  H   MET A 243       8.920   2.827  -9.962  0.00 43.66      C2   H  
ATOM   1600  HA  MET A 243       7.128   1.419  -8.265  0.00 48.39      C2   H  
ATOM   1601  HB2 MET A 243       8.393   3.722  -7.978  0.00 47.33      C2   H  
ATOM   1602  HB3 MET A 243       7.193   4.409  -8.883  0.00 47.33      C2   H  
ATOM   1603  HG2 MET A 243       6.793   4.682  -6.614  0.00 56.12      C2   H  
ATOM   1604  HG3 MET A 243       5.426   3.912  -7.446  0.00 56.12      C2   H  
ATOM   1605  HE1 MET A 243       8.745   2.285  -6.132  0.00 62.87      C2   H  
ATOM   1606  HE2 MET A 243       8.434   3.688  -5.011  0.00 62.87      C2   H  
ATOM   1607  HE3 MET A 243       8.117   1.998  -4.471  0.00 62.87      C2   H  
ATOM   1608  N   ALA A 244       5.821   2.656 -11.076  1.00 43.56      C2   N  
ATOM   1609  CA  ALA A 244       4.691   2.539 -12.023  1.00 46.23      C2   C  
ATOM   1610  C   ALA A 244       4.411   1.070 -12.415  1.00 49.23      C2   C  
ATOM   1611  O   ALA A 244       3.276   0.663 -12.393  1.00 44.37      C2   O  
ATOM   1612  CB  ALA A 244       4.938   3.539 -13.182  1.00 37.10      C2   C  
ATOM   1613  H   ALA A 244       6.563   3.281 -11.353  0.00 43.56      C2   H  
ATOM   1614  HA  ALA A 244       3.769   2.845 -11.529  0.00 46.23      C2   H  
ATOM   1615  HB1 ALA A 244       4.691   3.103 -14.149  0.00 37.10      C2   H  
ATOM   1616  HB2 ALA A 244       4.314   4.431 -13.133  0.00 37.10      C2   H  
ATOM   1617  HB3 ALA A 244       5.998   3.788 -13.229  0.00 37.10      C2   H  
ATOM   1618  N   ASP A 245       5.479   0.254 -12.712  1.00 41.24      C2   N  
ATOM   1619  CA  ASP A 245       5.426  -1.181 -13.012  1.00 47.65      C2   C  
ATOM   1620  C   ASP A 245       4.806  -1.915 -11.786  1.00 45.21      C2   C  
ATOM   1621  O   ASP A 245       3.893  -2.676 -11.954  1.00 41.88      C2   O  
ATOM   1622  CB  ASP A 245       6.741  -1.869 -13.522  1.00 36.08      C2   C  
ATOM   1623  CG  ASP A 245       7.148  -1.665 -14.941  1.00 47.97      C2   C  
ATOM   1624  OD1 ASP A 245       6.287  -1.634 -15.858  1.00 38.55      C2   O  
ATOM   1625  OD2 ASP A 245       8.376  -1.672 -15.209  1.00 51.43      C2   O  
ATOM   1626  H   ASP A 245       6.380   0.701 -12.803  0.00 41.24      C2   H  
ATOM   1627  HA  ASP A 245       4.652  -1.188 -13.779  0.00 47.65      C2   H  
ATOM   1628  HB2 ASP A 245       7.550  -1.574 -12.854  0.00 36.08      C2   H  
ATOM   1629  HB3 ASP A 245       6.833  -2.932 -13.295  0.00 36.08      C2   H  
ATOM   1630  N   MET A 246       5.421  -1.753 -10.626  1.00 42.18      C2   N  
ATOM   1631  CA  MET A 246       4.925  -2.327  -9.340  1.00 44.70      C2   C  
ATOM   1632  C   MET A 246       3.477  -1.976  -8.881  1.00 47.96      C2   C  
ATOM   1633  O   MET A 246       2.608  -2.868  -8.671  1.00 46.48      C2   O  
ATOM   1634  CB  MET A 246       5.980  -1.974  -8.274  1.00 48.59      C2   C  
ATOM   1635  CG  MET A 246       5.620  -2.143  -6.795  1.00 48.49      C2   C  
ATOM   1636  SD  MET A 246       4.874  -3.719  -6.327  1.00 49.09      C2   S  
ATOM   1637  CE  MET A 246       6.389  -4.588  -5.793  1.00 45.13      C2   C  
ATOM   1638  H   MET A 246       6.301  -1.257 -10.645  0.00 42.18      C2   H  
ATOM   1639  HA  MET A 246       4.848  -3.407  -9.465  0.00 44.70      C2   H  
ATOM   1640  HB2 MET A 246       6.868  -2.540  -8.557  0.00 48.59      C2   H  
ATOM   1641  HB3 MET A 246       6.155  -0.904  -8.392  0.00 48.59      C2   H  
ATOM   1642  HG2 MET A 246       6.564  -1.982  -6.276  0.00 48.49      C2   H  
ATOM   1643  HG3 MET A 246       4.989  -1.311  -6.485  0.00 48.49      C2   H  
ATOM   1644  HE1 MET A 246       7.092  -3.957  -5.249  0.00 45.13      C2   H  
ATOM   1645  HE2 MET A 246       6.142  -5.442  -5.162  0.00 45.13      C2   H  
ATOM   1646  HE3 MET A 246       6.963  -4.884  -6.671  0.00 45.13      C2   H  
ATOM   1647  N   SER A 247       3.134  -0.697  -9.018  1.00 44.40      C2   N  
ATOM   1648  CA  SER A 247       1.843  -0.040  -8.940  1.00 48.13      C2   C  
ATOM   1649  C   SER A 247       0.745  -0.787  -9.835  1.00 45.05      C2   C  
ATOM   1650  O   SER A 247      -0.342  -1.127  -9.343  1.00 31.91      C2   O  
ATOM   1651  CB  SER A 247       1.951   1.514  -9.224  1.00 41.77      C2   C  
ATOM   1652  OG  SER A 247       2.637   2.183  -8.180  1.00 50.67      C2   O  
ATOM   1653  H   SER A 247       3.927  -0.151  -9.322  0.00 44.40      C2   H  
ATOM   1654  HA  SER A 247       1.504  -0.204  -7.916  0.00 48.13      C2   H  
ATOM   1655  HB2 SER A 247       2.475   1.610 -10.175  0.00 41.77      C2   H  
ATOM   1656  HB3 SER A 247       0.944   1.922  -9.304  0.00 41.77      C2   H  
ATOM   1657  HG  SER A 247       3.572   2.042  -8.351  0.00 50.67      C2   H  
ATOM   1658  N   THR A 248       1.110  -1.176 -11.028  1.00 46.79      C2   N  
ATOM   1659  CA  THR A 248       0.246  -1.793 -12.003  1.00 40.72      C2   C  
ATOM   1660  C   THR A 248       0.063  -3.262 -11.594  1.00 45.67      C2   C  
ATOM   1661  O   THR A 248      -1.026  -3.750 -11.750  1.00 43.19      C2   O  
ATOM   1662  CB  THR A 248       0.830  -1.560 -13.425  1.00 37.49      C2   C  
ATOM   1663  CG2 THR A 248       0.154  -2.238 -14.621  1.00 35.41      C2   C  
ATOM   1664  OG1 THR A 248       0.996  -0.178 -13.553  1.00 45.66      C2   O  
ATOM   1665  H   THR A 248       2.007  -0.825 -11.329  0.00 46.79      C2   H  
ATOM   1666  HA  THR A 248      -0.736  -1.326 -11.938  0.00 40.72      C2   H  
ATOM   1667  HB  THR A 248       1.856  -1.928 -13.464  0.00 37.49      C2   H  
ATOM   1668  HG1 THR A 248       1.754   0.049 -13.010  0.00 45.66      C2   H  
ATOM   1669 HG21 THR A 248      -0.931  -2.149 -14.558  0.00 35.41      C2   H  
ATOM   1670 HG22 THR A 248       0.592  -1.932 -15.572  0.00 35.41      C2   H  
ATOM   1671 HG23 THR A 248       0.365  -3.308 -14.596  0.00 35.41      C2   H  
ATOM   1672  N   TYR A 249       1.057  -3.914 -11.049  1.00 39.24      C2   N  
ATOM   1673  CA  TYR A 249       1.108  -5.268 -10.623  1.00 41.23      C2   C  
ATOM   1674  C   TYR A 249       0.249  -5.480  -9.402  1.00 41.02      C2   C  
ATOM   1675  O   TYR A 249      -0.607  -6.355  -9.446  1.00 43.13      C2   O  
ATOM   1676  CB  TYR A 249       2.556  -5.623 -10.355  1.00 48.19      C2   C  
ATOM   1677  CG  TYR A 249       2.732  -6.916  -9.518  1.00 45.19      C2   C  
ATOM   1678  CD1 TYR A 249       2.341  -8.222  -9.995  1.00 42.54      C2   C  
ATOM   1679  CD2 TYR A 249       3.208  -6.739  -8.221  1.00 47.69      C2   C  
ATOM   1680  CE1 TYR A 249       2.420  -9.311  -9.130  1.00 57.88      C2   C  
ATOM   1681  CE2 TYR A 249       3.368  -7.874  -7.389  1.00 49.87      C2   C  
ATOM   1682  CZ  TYR A 249       2.953  -9.174  -7.864  1.00 62.88      C2   C  
ATOM   1683  OH  TYR A 249       2.935 -10.226  -6.966  1.00 70.23      C2   O  
ATOM   1684  H   TYR A 249       1.908  -3.372 -10.995  0.00 39.24      C2   H  
ATOM   1685  HA  TYR A 249       0.756  -5.840 -11.481  0.00 41.23      C2   H  
ATOM   1686  HB2 TYR A 249       3.027  -5.931 -11.288  0.00 48.19      C2   H  
ATOM   1687  HB3 TYR A 249       3.307  -4.913 -10.013  0.00 48.19      C2   H  
ATOM   1688  HD1 TYR A 249       1.937  -8.411 -10.978  0.00 42.54      C2   H  
ATOM   1689  HD2 TYR A 249       3.484  -5.766  -7.841  0.00 47.69      C2   H  
ATOM   1690  HE1 TYR A 249       2.020 -10.272  -9.419  0.00 57.88      C2   H  
ATOM   1691  HE2 TYR A 249       3.499  -7.811  -6.319  0.00 49.87      C2   H  
ATOM   1692  HH  TYR A 249       2.989  -9.791  -6.112  0.00 70.23      C2   H  
ATOM   1693  N   MET A 250       0.408  -4.644  -8.324  1.00 39.30      C2   N  
ATOM   1694  CA  MET A 250      -0.455  -4.564  -7.202  1.00 41.24      C2   C  
ATOM   1695  C   MET A 250      -1.924  -4.178  -7.579  1.00 46.57      C2   C  
ATOM   1696  O   MET A 250      -2.790  -4.897  -7.203  1.00 42.00      C2   O  
ATOM   1697  CB  MET A 250       0.250  -3.687  -6.127  1.00 36.57      C2   C  
ATOM   1698  CG  MET A 250       1.658  -3.880  -5.607  1.00 43.87      C2   C  
ATOM   1699  SD  MET A 250       1.866  -5.197  -4.372  1.00 44.93      C2   S  
ATOM   1700  CE  MET A 250       1.189  -4.244  -2.939  1.00 33.00      C2   C  
ATOM   1701  H   MET A 250       1.167  -3.990  -8.450  0.00 39.30      C2   H  
ATOM   1702  HA  MET A 250      -0.501  -5.582  -6.817  0.00 41.24      C2   H  
ATOM   1703  HB2 MET A 250       0.250  -2.683  -6.552  0.00 36.57      C2   H  
ATOM   1704  HB3 MET A 250      -0.482  -3.561  -5.329  0.00 36.57      C2   H  
ATOM   1705  HG2 MET A 250       2.304  -4.166  -6.437  0.00 43.87      C2   H  
ATOM   1706  HG3 MET A 250       1.986  -2.903  -5.251  0.00 43.87      C2   H  
ATOM   1707  HE1 MET A 250       1.735  -3.309  -2.813  0.00 33.00      C2   H  
ATOM   1708  HE2 MET A 250       0.111  -4.223  -3.104  0.00 33.00      C2   H  
ATOM   1709  HE3 MET A 250       1.336  -4.911  -2.090  0.00 33.00      C2   H  
ATOM   1710  N   PHE A 251      -2.116  -3.126  -8.391  1.00 31.92      C2   N  
ATOM   1711  CA  PHE A 251      -3.447  -2.615  -8.838  1.00 42.29      C2   C  
ATOM   1712  C   PHE A 251      -4.318  -3.784  -9.457  1.00 44.18      C2   C  
ATOM   1713  O   PHE A 251      -5.536  -3.823  -9.114  1.00 33.50      C2   O  
ATOM   1714  CB  PHE A 251      -3.351  -1.378  -9.806  1.00 43.51      C2   C  
ATOM   1715  CG  PHE A 251      -4.598  -0.788 -10.486  1.00 56.89      C2   C  
ATOM   1716  CD1 PHE A 251      -5.439   0.092  -9.815  1.00 62.74      C2   C  
ATOM   1717  CD2 PHE A 251      -4.939  -1.211 -11.826  1.00 59.01      C2   C  
ATOM   1718  CE1 PHE A 251      -6.688   0.325 -10.377  1.00 56.10      C2   C  
ATOM   1719  CE2 PHE A 251      -6.184  -0.912 -12.341  1.00 57.87      C2   C  
ATOM   1720  CZ  PHE A 251      -7.062  -0.181 -11.593  1.00 55.81      C2   C  
ATOM   1721  H   PHE A 251      -1.406  -2.682  -8.956  0.00 31.92      C2   H  
ATOM   1722  HA  PHE A 251      -3.932  -2.217  -7.946  0.00 42.29      C2   H  
ATOM   1723  HB2 PHE A 251      -3.158  -0.454  -9.260  0.00 43.51      C2   H  
ATOM   1724  HB3 PHE A 251      -2.618  -1.418 -10.611  0.00 43.51      C2   H  
ATOM   1725  HD1 PHE A 251      -5.275   0.455  -8.811  0.00 62.74      C2   H  
ATOM   1726  HD2 PHE A 251      -4.426  -1.872 -12.507  0.00 59.01      C2   H  
ATOM   1727  HE1 PHE A 251      -7.374   0.900  -9.772  0.00 56.10      C2   H  
ATOM   1728  HE2 PHE A 251      -6.431  -1.312 -13.313  0.00 57.87      C2   H  
ATOM   1729  HZ  PHE A 251      -8.032  -0.012 -12.037  0.00 55.81      C2   H  
ATOM   1730  N   LYS A 252      -3.772  -4.597 -10.330  1.00 43.02      C2   N  
ATOM   1731  CA  LYS A 252      -4.584  -5.745 -10.912  1.00 41.61      C2   C  
ATOM   1732  C   LYS A 252      -5.105  -6.833  -9.968  1.00 42.06      C2   C  
ATOM   1733  O   LYS A 252      -5.788  -7.803 -10.426  1.00 47.96      C2   O  
ATOM   1734  CB  LYS A 252      -3.644  -6.320 -11.982  1.00 38.42      C2   C  
ATOM   1735  CG  LYS A 252      -3.698  -5.447 -13.248  1.00 38.89      C2   C  
ATOM   1736  CD  LYS A 252      -3.076  -6.226 -14.483  1.00 62.03      C2   C  
ATOM   1737  CE  LYS A 252      -1.551  -5.875 -14.792  1.00 67.09      C2   C  
ATOM   1738  NZ  LYS A 252      -1.018  -6.449 -16.071  1.00 79.35      C2   N  
ATOM   1739  H   LYS A 252      -2.788  -4.619 -10.558  0.00 43.02      C2   H  
ATOM   1740  HA  LYS A 252      -5.422  -5.241 -11.394  0.00 41.61      C2   H  
ATOM   1741  HB2 LYS A 252      -2.619  -6.410 -11.622  0.00 38.42      C2   H  
ATOM   1742  HB3 LYS A 252      -3.989  -7.332 -12.186  0.00 38.42      C2   H  
ATOM   1743  HG2 LYS A 252      -4.732  -5.204 -13.491  0.00 38.89      C2   H  
ATOM   1744  HG3 LYS A 252      -3.132  -4.521 -13.149  0.00 38.89      C2   H  
ATOM   1745  HD2 LYS A 252      -3.029  -7.309 -14.373  0.00 62.03      C2   H  
ATOM   1746  HD3 LYS A 252      -3.763  -6.168 -15.328  0.00 62.03      C2   H  
ATOM   1747  HE2 LYS A 252      -1.344  -4.806 -14.744  0.00 67.09      C2   H  
ATOM   1748  HE3 LYS A 252      -0.866  -6.218 -14.018  0.00 67.09      C2   H  
ATOM   1749  HZ1 LYS A 252      -1.078  -7.451 -15.960  0.00 79.35      C2   H  
ATOM   1750  HZ2 LYS A 252      -1.627  -6.078 -16.786  0.00 79.35      C2   H  
ATOM   1751  HZ3 LYS A 252      -0.065  -6.175 -16.259  0.00 79.35      C2   H  
ATOM   1752  N   GLY A 253      -4.600  -6.712  -8.740  1.00 31.66      C2   N  
ATOM   1753  CA  GLY A 253      -4.901  -7.474  -7.541  1.00 32.70      C2   C  
ATOM   1754  C   GLY A 253      -6.038  -6.850  -6.713  1.00 44.91      C2   C  
ATOM   1755  O   GLY A 253      -7.030  -7.460  -6.367  1.00 39.09      C2   O  
ATOM   1756  H   GLY A 253      -4.026  -5.897  -8.575  0.00 31.66      C2   H  
ATOM   1757  HA2 GLY A 253      -5.128  -8.478  -7.901  0.00 32.70      C2   H  
ATOM   1758  HA3 GLY A 253      -4.062  -7.465  -6.845  0.00 32.70      C2   H  
ATOM   1759  N   ILE A 254      -5.862  -5.567  -6.409  1.00 32.80      C2   N  
ATOM   1760  CA  ILE A 254      -6.867  -4.702  -5.691  1.00 35.83      C2   C  
ATOM   1761  C   ILE A 254      -8.232  -4.643  -6.467  1.00 33.84      C2   C  
ATOM   1762  O   ILE A 254      -9.242  -4.960  -5.755  1.00 31.60      C2   O  
ATOM   1763  CB  ILE A 254      -6.255  -3.326  -5.528  1.00 41.40      C2   C  
ATOM   1764  CG1 ILE A 254      -5.124  -3.375  -4.450  1.00 39.32      C2   C  
ATOM   1765  CG2 ILE A 254      -7.081  -2.095  -5.498  1.00 24.75      C2   C  
ATOM   1766  CD1 ILE A 254      -3.987  -2.399  -4.652  1.00 39.65      C2   C  
ATOM   1767  H   ILE A 254      -5.026  -5.131  -6.771  0.00 32.80      C2   H  
ATOM   1768  HA  ILE A 254      -7.071  -5.112  -4.702  0.00 35.83      C2   H  
ATOM   1769  HB  ILE A 254      -5.695  -3.236  -6.459  0.00 41.40      C2   H  
ATOM   1770 HG12 ILE A 254      -5.510  -3.253  -3.437  0.00 39.32      C2   H  
ATOM   1771 HG13 ILE A 254      -4.641  -4.349  -4.529  0.00 39.32      C2   H  
ATOM   1772 HG21 ILE A 254      -6.447  -1.217  -5.617  0.00 24.75      C2   H  
ATOM   1773 HG22 ILE A 254      -7.874  -2.122  -6.245  0.00 24.75      C2   H  
ATOM   1774 HG23 ILE A 254      -7.483  -1.915  -4.500  0.00 24.75      C2   H  
ATOM   1775 HD11 ILE A 254      -3.278  -2.594  -3.847  0.00 39.65      C2   H  
ATOM   1776 HD12 ILE A 254      -3.601  -2.689  -5.631  0.00 39.65      C2   H  
ATOM   1777 HD13 ILE A 254      -4.381  -1.383  -4.658  0.00 39.65      C2   H  
ATOM   1778  N   ILE A 255      -8.306  -4.499  -7.820  1.00 38.84      C2   N  
ATOM   1779  CA  ILE A 255      -9.503  -4.498  -8.591  1.00 39.24      C2   C  
ATOM   1780  C   ILE A 255     -10.191  -5.894  -8.723  1.00 42.81      C2   C  
ATOM   1781  O   ILE A 255     -11.377  -6.017  -8.809  1.00 43.16      C2   O  
ATOM   1782  CB  ILE A 255      -9.341  -3.976 -10.033  1.00 38.35      C2   C  
ATOM   1783  CG1 ILE A 255      -8.486  -4.910 -10.974  1.00 40.37      C2   C  
ATOM   1784  CG2 ILE A 255      -8.949  -2.490  -9.976  1.00 35.04      C2   C  
ATOM   1785  CD1 ILE A 255      -8.025  -4.223 -12.276  1.00 46.22      C2   C  
ATOM   1786  H   ILE A 255      -7.493  -4.285  -8.378  0.00 38.84      C2   H  
ATOM   1787  HA  ILE A 255     -10.225  -3.827  -8.123  0.00 39.24      C2   H  
ATOM   1788  HB  ILE A 255     -10.325  -3.995 -10.500  0.00 38.35      C2   H  
ATOM   1789 HG12 ILE A 255      -7.668  -5.227 -10.327  0.00 40.37      C2   H  
ATOM   1790 HG13 ILE A 255      -8.970  -5.879 -11.087  0.00 40.37      C2   H  
ATOM   1791 HG21 ILE A 255      -7.949  -2.263  -9.605  0.00 35.04      C2   H  
ATOM   1792 HG22 ILE A 255      -9.019  -1.971 -10.932  0.00 35.04      C2   H  
ATOM   1793 HG23 ILE A 255      -9.641  -1.902  -9.373  0.00 35.04      C2   H  
ATOM   1794 HD11 ILE A 255      -7.384  -3.388 -11.993  0.00 46.22      C2   H  
ATOM   1795 HD12 ILE A 255      -7.421  -4.848 -12.931  0.00 46.22      C2   H  
ATOM   1796 HD13 ILE A 255      -8.771  -3.841 -12.972  0.00 46.22      C2   H  
ATOM   1797  N   SER A 256      -9.371  -6.953  -8.501  1.00 38.01      C2   N  
ATOM   1798  CA  SER A 256      -9.949  -8.294  -8.443  1.00 34.39      C2   C  
ATOM   1799  C   SER A 256     -10.574  -8.562  -7.064  1.00 38.97      C2   C  
ATOM   1800  O   SER A 256     -11.639  -9.134  -7.072  1.00 37.80      C2   O  
ATOM   1801  CB  SER A 256      -8.868  -9.308  -8.719  1.00 31.02      C2   C  
ATOM   1802  OG  SER A 256      -8.508  -9.210 -10.111  1.00 39.46      C2   O  
ATOM   1803  H   SER A 256      -8.572  -6.712  -7.934  0.00 38.01      C2   H  
ATOM   1804  HA  SER A 256     -10.699  -8.407  -9.226  0.00 34.39      C2   H  
ATOM   1805  HB2 SER A 256      -8.019  -9.339  -8.035  0.00 31.02      C2   H  
ATOM   1806  HB3 SER A 256      -9.259 -10.324  -8.676  0.00 31.02      C2   H  
ATOM   1807  HG  SER A 256      -7.637  -9.527 -10.365  0.00 39.46      C2   H  
ATOM   1808  N   PHE A 257      -9.918  -8.193  -5.955  1.00 37.30      C2   N  
ATOM   1809  CA  PHE A 257     -10.440  -8.333  -4.542  1.00 35.26      C2   C  
ATOM   1810  C   PHE A 257     -11.921  -7.858  -4.352  1.00 41.74      C2   C  
ATOM   1811  O   PHE A 257     -12.603  -8.466  -3.542  1.00 36.20      C2   O  
ATOM   1812  CB  PHE A 257      -9.428  -7.564  -3.682  1.00 30.55      C2   C  
ATOM   1813  CG  PHE A 257      -9.390  -7.885  -2.160  1.00 33.19      C2   C  
ATOM   1814  CD1 PHE A 257      -9.065  -9.157  -1.754  1.00 29.93      C2   C  
ATOM   1815  CD2 PHE A 257      -9.553  -6.809  -1.286  1.00 33.96      C2   C  
ATOM   1816  CE1 PHE A 257      -8.957  -9.404  -0.383  1.00 32.80      C2   C  
ATOM   1817  CE2 PHE A 257      -9.451  -7.150   0.047  1.00 36.60      C2   C  
ATOM   1818  CZ  PHE A 257      -9.097  -8.380   0.495  1.00 41.07      C2   C  
ATOM   1819  H   PHE A 257      -8.991  -7.805  -6.053  0.00 37.30      C2   H  
ATOM   1820  HA  PHE A 257     -10.370  -9.405  -4.366  0.00 35.26      C2   H  
ATOM   1821  HB2 PHE A 257      -8.394  -7.750  -3.976  0.00 30.55      C2   H  
ATOM   1822  HB3 PHE A 257      -9.601  -6.489  -3.729  0.00 30.55      C2   H  
ATOM   1823  HD1 PHE A 257      -8.883  -9.952  -2.462  0.00 29.93      C2   H  
ATOM   1824  HD2 PHE A 257      -9.672  -5.766  -1.539  0.00 33.96      C2   H  
ATOM   1825  HE1 PHE A 257      -8.562 -10.351  -0.046  0.00 32.80      C2   H  
ATOM   1826  HE2 PHE A 257      -9.423  -6.371   0.795  0.00 36.60      C2   H  
ATOM   1827  HZ  PHE A 257      -8.850  -8.445   1.544  0.00 41.07      C2   H  
ATOM   1828  N   ALA A 258     -12.294  -6.853  -5.126  1.00 30.97      C2   N  
ATOM   1829  CA  ALA A 258     -13.583  -6.275  -5.074  1.00 38.24      C2   C  
ATOM   1830  C   ALA A 258     -14.621  -7.162  -5.864  1.00 46.30      C2   C  
ATOM   1831  O   ALA A 258     -15.846  -7.060  -5.539  1.00 38.61      C2   O  
ATOM   1832  CB  ALA A 258     -13.459  -4.926  -5.758  1.00 27.81      C2   C  
ATOM   1833  H   ALA A 258     -11.634  -6.505  -5.808  0.00 30.97      C2   H  
ATOM   1834  HA  ALA A 258     -13.878  -6.202  -4.027  0.00 38.24      C2   H  
ATOM   1835  HB1 ALA A 258     -13.542  -5.092  -6.833  0.00 27.81      C2   H  
ATOM   1836  HB2 ALA A 258     -14.385  -4.414  -5.498  0.00 27.81      C2   H  
ATOM   1837  HB3 ALA A 258     -12.516  -4.417  -5.559  0.00 27.81      C2   H  
ATOM   1838  N   LYS A 259     -14.153  -7.989  -6.799  1.00 47.03      C2   N  
ATOM   1839  CA  LYS A 259     -15.081  -8.869  -7.519  1.00 48.73      C2   C  
ATOM   1840  C   LYS A 259     -15.375 -10.274  -6.861  1.00 45.30      C2   C  
ATOM   1841  O   LYS A 259     -16.522 -10.708  -6.943  1.00 50.84      C2   O  
ATOM   1842  CB  LYS A 259     -14.526  -9.013  -8.999  1.00 45.63      C2   C  
ATOM   1843  CG  LYS A 259     -15.451  -9.690 -10.000  1.00 67.20      C2   C  
ATOM   1844  CD  LYS A 259     -14.705 -10.039 -11.310  1.00 62.52      C2   C  
ATOM   1845  CE  LYS A 259     -15.602 -10.846 -12.288  1.00 68.86      C2   C  
ATOM   1846  NZ  LYS A 259     -14.856 -11.071 -13.552  1.00 80.16      C2   N  
ATOM   1847  H   LYS A 259     -13.178  -8.104  -7.037  0.00 47.03      C2   H  
ATOM   1848  HA  LYS A 259     -16.064  -8.398  -7.509  0.00 48.73      C2   H  
ATOM   1849  HB2 LYS A 259     -14.332  -7.975  -9.270  0.00 45.63      C2   H  
ATOM   1850  HB3 LYS A 259     -13.562  -9.515  -9.086  0.00 45.63      C2   H  
ATOM   1851  HG2 LYS A 259     -15.807 -10.624  -9.566  0.00 67.20      C2   H  
ATOM   1852  HG3 LYS A 259     -16.289  -9.028 -10.220  0.00 67.20      C2   H  
ATOM   1853  HD2 LYS A 259     -14.343  -9.096 -11.720  0.00 62.52      C2   H  
ATOM   1854  HD3 LYS A 259     -13.864 -10.647 -10.978  0.00 62.52      C2   H  
ATOM   1855  HE2 LYS A 259     -15.985 -11.782 -11.880  0.00 68.86      C2   H  
ATOM   1856  HE3 LYS A 259     -16.485 -10.264 -12.553  0.00 68.86      C2   H  
ATOM   1857  HZ1 LYS A 259     -14.109 -10.402 -13.670  0.00 80.16      C2   H  
ATOM   1858  HZ2 LYS A 259     -14.543 -12.010 -13.758  0.00 80.16      C2   H  
ATOM   1859  HZ3 LYS A 259     -15.484 -10.854 -14.313  0.00 80.16      C2   H  
ATOM   1860  N   VAL A 260     -14.315 -10.895  -6.276  1.00 41.74      C2   N  
ATOM   1861  CA  VAL A 260     -14.261 -12.300  -5.792  1.00 48.23      C2   C  
ATOM   1862  C   VAL A 260     -14.953 -12.472  -4.441  1.00 47.77      C2   C  
ATOM   1863  O   VAL A 260     -15.379 -13.590  -4.125  1.00 63.42      C2   O  
ATOM   1864  CB  VAL A 260     -12.780 -12.866  -5.780  1.00 61.46      C2   C  
ATOM   1865  CG1 VAL A 260     -12.181 -12.823  -7.273  1.00 61.74      C2   C  
ATOM   1866  CG2 VAL A 260     -11.788 -12.159  -4.774  1.00 56.78      C2   C  
ATOM   1867  H   VAL A 260     -13.419 -10.443  -6.391  0.00 41.74      C2   H  
ATOM   1868  HA  VAL A 260     -14.853 -12.807  -6.555  0.00 48.23      C2   H  
ATOM   1869  HB  VAL A 260     -12.822 -13.894  -5.420  0.00 61.46      C2   H  
ATOM   1870 HG11 VAL A 260     -11.158 -13.166  -7.428  0.00 61.74      C2   H  
ATOM   1871 HG12 VAL A 260     -12.780 -13.372  -8.000  0.00 61.74      C2   H  
ATOM   1872 HG13 VAL A 260     -12.240 -11.784  -7.597  0.00 61.74      C2   H  
ATOM   1873 HG21 VAL A 260     -11.321 -11.273  -5.203  0.00 56.78      C2   H  
ATOM   1874 HG22 VAL A 260     -12.309 -11.964  -3.836  0.00 56.78      C2   H  
ATOM   1875 HG23 VAL A 260     -10.937 -12.812  -4.576  0.00 56.78      C2   H  
ATOM   1876  N   ILE A 261     -15.100 -11.349  -3.742  1.00 55.18      C2   N  
ATOM   1877  CA  ILE A 261     -15.815 -11.194  -2.499  1.00 50.29      C2   C  
ATOM   1878  C   ILE A 261     -17.334 -11.001  -2.725  1.00 55.04      C2   C  
ATOM   1879  O   ILE A 261     -17.754 -10.121  -3.523  1.00 48.33      C2   O  
ATOM   1880  CB  ILE A 261     -15.326 -10.012  -1.615  1.00 48.96      C2   C  
ATOM   1881  CG1 ILE A 261     -13.813 -10.356  -1.211  1.00 47.76      C2   C  
ATOM   1882  CG2 ILE A 261     -16.212  -9.697  -0.347  1.00 51.03      C2   C  
ATOM   1883  CD1 ILE A 261     -13.116  -9.380  -0.254  1.00 46.70      C2   C  
ATOM   1884  H   ILE A 261     -14.866 -10.566  -4.336  0.00 55.18      C2   H  
ATOM   1885  HA  ILE A 261     -15.611 -12.123  -1.967  0.00 50.29      C2   H  
ATOM   1886  HB  ILE A 261     -15.290  -9.108  -2.223  0.00 48.96      C2   H  
ATOM   1887 HG12 ILE A 261     -13.909 -11.359  -0.796  0.00 47.76      C2   H  
ATOM   1888 HG13 ILE A 261     -13.232 -10.295  -2.131  0.00 47.76      C2   H  
ATOM   1889 HG21 ILE A 261     -17.185  -9.320  -0.660  0.00 51.03      C2   H  
ATOM   1890 HG22 ILE A 261     -16.320 -10.661   0.149  0.00 51.03      C2   H  
ATOM   1891 HG23 ILE A 261     -15.848  -8.898   0.300  0.00 51.03      C2   H  
ATOM   1892 HD11 ILE A 261     -13.466  -8.377  -0.502  0.00 46.70      C2   H  
ATOM   1893 HD12 ILE A 261     -13.530  -9.483   0.748  0.00 46.70      C2   H  
ATOM   1894 HD13 ILE A 261     -12.035  -9.491  -0.354  0.00 46.70      C2   H  
ATOM   1895  N   SER A 262     -18.178 -11.846  -2.018  1.00 53.59      C2   N  
ATOM   1896  CA  SER A 262     -19.632 -11.958  -1.980  1.00 59.25      C2   C  
ATOM   1897  C   SER A 262     -20.352 -10.675  -1.436  1.00 61.51      C2   C  
ATOM   1898  O   SER A 262     -21.250 -10.125  -2.080  1.00 48.85      C2   O  
ATOM   1899  CB  SER A 262     -20.217 -13.209  -1.367  1.00 56.38      C2   C  
ATOM   1900  OG  SER A 262     -19.660 -13.291  -0.072  1.00 61.92      C2   O  
ATOM   1901  H   SER A 262     -17.790 -12.486  -1.340  0.00 53.59      C2   H  
ATOM   1902  HA  SER A 262     -19.903 -12.133  -3.020  0.00 59.25      C2   H  
ATOM   1903  HB2 SER A 262     -21.307 -13.204  -1.386  0.00 56.38      C2   H  
ATOM   1904  HB3 SER A 262     -19.899 -14.080  -1.940  0.00 56.38      C2   H  
ATOM   1905  HG  SER A 262     -18.841 -13.759  -0.253  0.00 61.92      C2   H  
ATOM   1906  N   TYR A 263     -19.790 -10.084  -0.345  1.00 50.96      C2   N  
ATOM   1907  CA  TYR A 263     -20.228  -8.859   0.348  1.00 57.18      C2   C  
ATOM   1908  C   TYR A 263     -20.322  -7.572  -0.447  1.00 49.68      C2   C  
ATOM   1909  O   TYR A 263     -21.171  -6.736  -0.082  1.00 56.37      C2   O  
ATOM   1910  CB  TYR A 263     -19.325  -8.700   1.584  1.00 58.81      C2   C  
ATOM   1911  CG  TYR A 263     -19.215  -9.868   2.488  1.00 68.66      C2   C  
ATOM   1912  CD1 TYR A 263     -17.953 -10.476   2.736  1.00 54.30      C2   C  
ATOM   1913  CD2 TYR A 263     -20.407 -10.417   3.177  1.00 61.77      C2   C  
ATOM   1914  CE1 TYR A 263     -17.807 -11.667   3.555  1.00 56.15      C2   C  
ATOM   1915  CE2 TYR A 263     -20.229 -11.617   3.888  1.00 64.93      C2   C  
ATOM   1916  CZ  TYR A 263     -18.981 -12.177   4.104  1.00 72.22      C2   C  
ATOM   1917  OH  TYR A 263     -18.959 -13.433   4.797  1.00 84.23      C2   O  
ATOM   1918  H   TYR A 263     -19.022 -10.627   0.024  0.00 50.96      C2   H  
ATOM   1919  HA  TYR A 263     -21.242  -9.052   0.695  0.00 57.18      C2   H  
ATOM   1920  HB2 TYR A 263     -18.365  -8.433   1.141  0.00 58.81      C2   H  
ATOM   1921  HB3 TYR A 263     -19.713  -7.852   2.147  0.00 58.81      C2   H  
ATOM   1922  HD1 TYR A 263     -17.149  -9.921   2.273  0.00 54.30      C2   H  
ATOM   1923  HD2 TYR A 263     -21.371  -9.978   2.960  0.00 61.77      C2   H  
ATOM   1924  HE1 TYR A 263     -16.836 -12.115   3.707  0.00 56.15      C2   H  
ATOM   1925  HE2 TYR A 263     -21.144 -12.081   4.225  0.00 64.93      C2   H  
ATOM   1926  HH  TYR A 263     -19.718 -13.635   5.348  0.00 84.23      C2   H  
ATOM   1927  N   PHE A 264     -19.411  -7.291  -1.396  1.00 50.01      C2   N  
ATOM   1928  CA  PHE A 264     -19.222  -6.110  -2.235  1.00 48.53      C2   C  
ATOM   1929  C   PHE A 264     -20.261  -6.047  -3.340  1.00 46.46      C2   C  
ATOM   1930  O   PHE A 264     -20.370  -5.087  -4.003  1.00 38.13      C2   O  
ATOM   1931  CB  PHE A 264     -17.828  -6.146  -2.819  1.00 44.09      C2   C  
ATOM   1932  CG  PHE A 264     -17.063  -4.781  -2.787  1.00 46.61      C2   C  
ATOM   1933  CD1 PHE A 264     -16.446  -4.262  -3.962  1.00 38.08      C2   C  
ATOM   1934  CD2 PHE A 264     -17.040  -4.044  -1.637  1.00 36.44      C2   C  
ATOM   1935  CE1 PHE A 264     -15.794  -3.074  -3.826  1.00 42.68      C2   C  
ATOM   1936  CE2 PHE A 264     -16.417  -2.852  -1.513  1.00 43.52      C2   C  
ATOM   1937  CZ  PHE A 264     -15.867  -2.336  -2.618  1.00 41.06      C2   C  
ATOM   1938  H   PHE A 264     -18.764  -8.004  -1.702  0.00 50.01      C2   H  
ATOM   1939  HA  PHE A 264     -19.484  -5.232  -1.645  0.00 48.53      C2   H  
ATOM   1940  HB2 PHE A 264     -17.211  -6.822  -2.226  0.00 44.09      C2   H  
ATOM   1941  HB3 PHE A 264     -17.862  -6.594  -3.812  0.00 44.09      C2   H  
ATOM   1942  HD1 PHE A 264     -16.468  -4.783  -4.908  0.00 38.08      C2   H  
ATOM   1943  HD2 PHE A 264     -17.732  -4.357  -0.869  0.00 36.44      C2   H  
ATOM   1944  HE1 PHE A 264     -15.324  -2.547  -4.644  0.00 42.68      C2   H  
ATOM   1945  HE2 PHE A 264     -16.443  -2.282  -0.596  0.00 43.52      C2   H  
ATOM   1946  HZ  PHE A 264     -15.438  -1.359  -2.447  0.00 41.06      C2   H  
ATOM   1947  N   ARG A 265     -20.931  -7.178  -3.603  1.00 53.10      C2   N  
ATOM   1948  CA  ARG A 265     -21.958  -7.355  -4.584  1.00 54.49      C2   C  
ATOM   1949  C   ARG A 265     -23.261  -6.718  -4.143  1.00 54.57      C2   C  
ATOM   1950  O   ARG A 265     -24.217  -6.436  -4.921  1.00 48.40      C2   O  
ATOM   1951  CB  ARG A 265     -22.085  -8.849  -4.962  1.00 59.44      C2   C  
ATOM   1952  CG  ARG A 265     -20.724  -9.556  -5.260  1.00 64.45      C2   C  
ATOM   1953  CD  ARG A 265     -20.843 -10.986  -5.705  1.00 78.22      C2   C  
ATOM   1954  NE  ARG A 265     -19.467 -11.504  -5.994  1.00 85.38      C2   N  
ATOM   1955  CZ  ARG A 265     -19.115 -12.783  -6.122  1.00 90.71      C2   C  
ATOM   1956  NH1 ARG A 265     -19.932 -13.749  -5.847  1.00 81.22      C2   N  
ATOM   1957  NH2 ARG A 265     -17.918 -13.123  -6.622  1.00 95.39      C2   N  
ATOM   1958  H   ARG A 265     -20.639  -8.060  -3.208  0.00 53.10      C2   H  
ATOM   1959  HA  ARG A 265     -21.700  -6.850  -5.514  0.00 54.49      C2   H  
ATOM   1960  HB2 ARG A 265     -22.642  -9.227  -4.105  0.00 59.44      C2   H  
ATOM   1961  HB3 ARG A 265     -22.645  -8.973  -5.888  0.00 59.44      C2   H  
ATOM   1962  HG2 ARG A 265     -20.152  -8.987  -5.993  0.00 64.45      C2   H  
ATOM   1963  HG3 ARG A 265     -20.120  -9.463  -4.356  0.00 64.45      C2   H  
ATOM   1964  HD2 ARG A 265     -21.365 -11.582  -4.955  0.00 78.22      C2   H  
ATOM   1965  HD3 ARG A 265     -21.408 -11.081  -6.633  0.00 78.22      C2   H  
ATOM   1966  HE  ARG A 265     -18.719 -10.826  -6.002  0.00 85.38      C2   H  
ATOM   1967 HH11 ARG A 265     -20.924 -13.756  -5.655  0.00 81.22      C2   H  
ATOM   1968 HH12 ARG A 265     -19.607 -14.694  -5.997  0.00 81.22      C2   H  
ATOM   1969 HH21 ARG A 265     -17.243 -12.420  -6.888  0.00 95.39      C2   H  
ATOM   1970 HH22 ARG A 265     -17.732 -14.083  -6.874  0.00 95.39      C2   H  
ATOM   1971  N   ASP A 266     -23.431  -6.621  -2.850  1.00 60.89      C2   N  
ATOM   1972  CA  ASP A 266     -24.473  -5.961  -2.089  1.00 58.68      C2   C  
ATOM   1973  C   ASP A 266     -24.454  -4.390  -2.155  1.00 55.56      C2   C  
ATOM   1974  O   ASP A 266     -25.382  -3.764  -1.762  1.00 53.92      C2   O  
ATOM   1975  CB  ASP A 266     -24.544  -6.441  -0.664  1.00 72.42      C2   C  
ATOM   1976  CG  ASP A 266     -24.966  -7.871  -0.323  1.00 88.60      C2   C  
ATOM   1977  OD1 ASP A 266     -24.951  -8.233   0.919  1.00 86.96      C2   O  
ATOM   1978  OD2 ASP A 266     -25.411  -8.623  -1.244  1.00100.47      C2   O  
ATOM   1979  H   ASP A 266     -22.644  -7.027  -2.363  0.00 60.89      C2   H  
ATOM   1980  HA  ASP A 266     -25.419  -6.300  -2.510  0.00 58.68      C2   H  
ATOM   1981  HB2 ASP A 266     -23.550  -6.304  -0.239  0.00 72.42      C2   H  
ATOM   1982  HB3 ASP A 266     -25.228  -5.757  -0.161  0.00 72.42      C2   H  
ATOM   1983  N   LEU A 267     -23.488  -3.735  -2.828  1.00 45.80      C2   N  
ATOM   1984  CA  LEU A 267     -23.321  -2.316  -3.062  1.00 54.70      C2   C  
ATOM   1985  C   LEU A 267     -23.359  -1.986  -4.568  1.00 46.65      C2   C  
ATOM   1986  O   LEU A 267     -22.819  -2.774  -5.369  1.00 41.12      C2   O  
ATOM   1987  CB  LEU A 267     -21.904  -1.810  -2.590  1.00 48.84      C2   C  
ATOM   1988  CG  LEU A 267     -21.739  -1.983  -1.046  1.00 48.22      C2   C  
ATOM   1989  CD1 LEU A 267     -20.343  -2.496  -0.649  1.00 39.27      C2   C  
ATOM   1990  CD2 LEU A 267     -22.176  -0.736  -0.263  1.00 42.57      C2   C  
ATOM   1991  H   LEU A 267     -22.813  -4.320  -3.299  0.00 45.80      C2   H  
ATOM   1992  HA  LEU A 267     -24.108  -1.844  -2.473  0.00 54.70      C2   H  
ATOM   1993  HB2 LEU A 267     -21.149  -2.462  -3.032  0.00 48.84      C2   H  
ATOM   1994  HB3 LEU A 267     -21.631  -0.778  -2.817  0.00 48.84      C2   H  
ATOM   1995  HG  LEU A 267     -22.460  -2.743  -0.743  0.00 48.22      C2   H  
ATOM   1996 HD11 LEU A 267     -20.357  -3.404  -0.047  0.00 39.27      C2   H  
ATOM   1997 HD12 LEU A 267     -19.742  -2.835  -1.492  0.00 39.27      C2   H  
ATOM   1998 HD13 LEU A 267     -19.671  -1.793  -0.156  0.00 39.27      C2   H  
ATOM   1999 HD21 LEU A 267     -22.650  -0.924   0.700  0.00 42.57      C2   H  
ATOM   2000 HD22 LEU A 267     -21.486   0.108  -0.314  0.00 42.57      C2   H  
ATOM   2001 HD23 LEU A 267     -23.029  -0.346  -0.819  0.00 42.57      C2   H  
ATOM   2002  N   PRO A 268     -24.000  -0.799  -4.862  1.00 46.60      C2   N  
ATOM   2003  CA  PRO A 268     -24.088  -0.378  -6.280  1.00 44.28      C2   C  
ATOM   2004  C   PRO A 268     -22.804  -0.249  -7.027  1.00 49.77      C2   C  
ATOM   2005  O   PRO A 268     -21.727  -0.017  -6.435  1.00 46.01      C2   O  
ATOM   2006  CB  PRO A 268     -24.566   1.134  -6.072  1.00 46.63      C2   C  
ATOM   2007  CG  PRO A 268     -25.524   1.090  -4.887  1.00 55.07      C2   C  
ATOM   2008  CD  PRO A 268     -24.892   0.000  -3.944  1.00 42.75      C2   C  
ATOM   2009  HA  PRO A 268     -24.799  -0.953  -6.874  0.00 44.28      C2   H  
ATOM   2010  HB2 PRO A 268     -23.687   1.776  -6.016  0.00 46.63      C2   H  
ATOM   2011  HB3 PRO A 268     -25.090   1.520  -6.947  0.00 46.63      C2   H  
ATOM   2012  HG2 PRO A 268     -25.551   2.054  -4.379  0.00 55.07      C2   H  
ATOM   2013  HG3 PRO A 268     -26.560   0.819  -5.084  0.00 55.07      C2   H  
ATOM   2014  HD2 PRO A 268     -24.237   0.342  -3.142  0.00 42.75      C2   H  
ATOM   2015  HD3 PRO A 268     -25.649  -0.533  -3.368  0.00 42.75      C2   H  
ATOM   2016  N   ILE A 269     -22.835  -0.367  -8.359  1.00 40.83      C2   N  
ATOM   2017  CA  ILE A 269     -21.738  -0.315  -9.316  1.00 50.40      C2   C  
ATOM   2018  C   ILE A 269     -20.825   0.995  -9.143  1.00 49.31      C2   C  
ATOM   2019  O   ILE A 269     -19.617   0.868  -9.070  1.00 46.59      C2   O  
ATOM   2020  CB  ILE A 269     -22.309  -0.386 -10.796  1.00 47.94      C2   C  
ATOM   2021  CG1 ILE A 269     -22.960  -1.840 -11.054  1.00 55.65      C2   C  
ATOM   2022  CG2 ILE A 269     -21.195  -0.062 -11.818  1.00 47.69      C2   C  
ATOM   2023  CD1 ILE A 269     -24.120  -1.830 -12.127  1.00 43.72      C2   C  
ATOM   2024  H   ILE A 269     -23.708  -0.279  -8.861  0.00 40.83      C2   H  
ATOM   2025  HA  ILE A 269     -21.141  -1.216  -9.178  0.00 50.40      C2   H  
ATOM   2026  HB  ILE A 269     -23.126   0.326 -10.908  0.00 47.94      C2   H  
ATOM   2027 HG12 ILE A 269     -22.108  -2.417 -11.415  0.00 55.65      C2   H  
ATOM   2028 HG13 ILE A 269     -23.313  -2.345 -10.155  0.00 55.65      C2   H  
ATOM   2029 HG21 ILE A 269     -20.392  -0.793 -11.900  0.00 47.69      C2   H  
ATOM   2030 HG22 ILE A 269     -21.650   0.053 -12.803  0.00 47.69      C2   H  
ATOM   2031 HG23 ILE A 269     -20.633   0.852 -11.631  0.00 47.69      C2   H  
ATOM   2032 HD11 ILE A 269     -25.067  -2.176 -11.712  0.00 43.72      C2   H  
ATOM   2033 HD12 ILE A 269     -24.368  -0.824 -12.469  0.00 43.72      C2   H  
ATOM   2034 HD13 ILE A 269     -23.823  -2.412 -13.000  0.00 43.72      C2   H  
ATOM   2035  N   GLU A 270     -21.412   2.123  -8.917  1.00 45.58      C2   N  
ATOM   2036  CA  GLU A 270     -20.665   3.349  -8.568  1.00 54.83      C2   C  
ATOM   2037  C   GLU A 270     -20.173   3.519  -7.132  1.00 53.19      C2   C  
ATOM   2038  O   GLU A 270     -19.086   4.097  -6.970  1.00 42.83      C2   O  
ATOM   2039  CB  GLU A 270     -21.453   4.567  -9.095  1.00 48.61      C2   C  
ATOM   2040  CG  GLU A 270     -21.728   4.615 -10.652  1.00 61.26      C2   C  
ATOM   2041  CD  GLU A 270     -22.330   5.943 -11.170  1.00 74.47      C2   C  
ATOM   2042  OE1 GLU A 270     -22.382   6.125 -12.369  1.00 79.39      C2   O  
ATOM   2043  OE2 GLU A 270     -22.729   6.837 -10.423  1.00 75.56      C2   O  
ATOM   2044  H   GLU A 270     -22.409   2.243  -9.030  0.00 45.58      C2   H  
ATOM   2045  HA  GLU A 270     -19.772   3.322  -9.194  0.00 54.83      C2   H  
ATOM   2046  HB2 GLU A 270     -22.360   4.511  -8.492  0.00 48.61      C2   H  
ATOM   2047  HB3 GLU A 270     -21.024   5.537  -8.846  0.00 48.61      C2   H  
ATOM   2048  HG2 GLU A 270     -20.850   4.383 -11.255  0.00 61.26      C2   H  
ATOM   2049  HG3 GLU A 270     -22.483   3.869 -10.900  0.00 61.26      C2   H  
ATOM   2050  N   ASP A 271     -20.965   2.936  -6.244  1.00 46.42      C2   N  
ATOM   2051  CA  ASP A 271     -20.546   3.004  -4.800  1.00 46.03      C2   C  
ATOM   2052  C   ASP A 271     -19.350   2.056  -4.583  1.00 45.98      C2   C  
ATOM   2053  O   ASP A 271     -18.401   2.395  -3.884  1.00 47.91      C2   O  
ATOM   2054  CB  ASP A 271     -21.674   2.700  -3.705  1.00 50.56      C2   C  
ATOM   2055  CG  ASP A 271     -22.743   3.712  -3.570  1.00 72.67      C2   C  
ATOM   2056  OD1 ASP A 271     -23.181   4.253  -4.608  1.00 67.42      C2   O  
ATOM   2057  OD2 ASP A 271     -23.261   3.800  -2.421  1.00 80.42      C2   O  
ATOM   2058  H   ASP A 271     -21.757   2.359  -6.490  0.00 46.42      C2   H  
ATOM   2059  HA  ASP A 271     -20.180   3.996  -4.534  0.00 46.03      C2   H  
ATOM   2060  HB2 ASP A 271     -22.225   1.821  -4.039  0.00 50.56      C2   H  
ATOM   2061  HB3 ASP A 271     -21.235   2.449  -2.739  0.00 50.56      C2   H  
ATOM   2062  N   GLN A 272     -19.353   0.861  -5.225  1.00 43.40      C2   N  
ATOM   2063  CA  GLN A 272     -18.132   0.081  -5.389  1.00 45.25      C2   C  
ATOM   2064  C   GLN A 272     -16.953   0.850  -5.925  1.00 43.98      C2   C  
ATOM   2065  O   GLN A 272     -15.915   0.726  -5.256  1.00 37.65      C2   O  
ATOM   2066  CB  GLN A 272     -18.326  -1.028  -6.353  1.00 38.96      C2   C  
ATOM   2067  CG  GLN A 272     -19.264  -2.079  -5.794  1.00 46.87      C2   C  
ATOM   2068  CD  GLN A 272     -19.460  -3.199  -6.864  1.00 47.29      C2   C  
ATOM   2069  NE2 GLN A 272     -20.605  -3.722  -7.082  1.00 46.71      C2   N  
ATOM   2070  OE1 GLN A 272     -18.456  -3.625  -7.402  1.00 41.89      C2   O  
ATOM   2071  H   GLN A 272     -20.136   0.488  -5.742  0.00 43.40      C2   H  
ATOM   2072  HA  GLN A 272     -17.719  -0.366  -4.485  0.00 45.25      C2   H  
ATOM   2073  HB2 GLN A 272     -18.598  -0.648  -7.338  0.00 38.96      C2   H  
ATOM   2074  HB3 GLN A 272     -17.385  -1.573  -6.422  0.00 38.96      C2   H  
ATOM   2075  HG2 GLN A 272     -18.716  -2.539  -4.971  0.00 46.87      C2   H  
ATOM   2076  HG3 GLN A 272     -20.207  -1.736  -5.368  0.00 46.87      C2   H  
ATOM   2077 HE21 GLN A 272     -21.452  -3.522  -6.570  0.00 46.71      C2   H  
ATOM   2078 HE22 GLN A 272     -20.859  -4.442  -7.744  0.00 46.71      C2   H  
ATOM   2079  N   ILE A 273     -17.010   1.588  -7.059  1.00 41.75      C2   N  
ATOM   2080  CA  ILE A 273     -15.849   2.439  -7.553  1.00 44.35      C2   C  
ATOM   2081  C   ILE A 273     -15.382   3.416  -6.499  1.00 47.19      C2   C  
ATOM   2082  O   ILE A 273     -14.183   3.596  -6.386  1.00 39.46      C2   O  
ATOM   2083  CB  ILE A 273     -16.315   3.246  -8.745  1.00 49.88      C2   C  
ATOM   2084  CG1 ILE A 273     -16.347   2.288  -9.966  1.00 46.53      C2   C  
ATOM   2085  CG2 ILE A 273     -15.643   4.576  -9.168  1.00 43.84      C2   C  
ATOM   2086  CD1 ILE A 273     -17.293   2.662 -11.154  1.00 52.30      C2   C  
ATOM   2087  H   ILE A 273     -17.825   1.463  -7.642  0.00 41.75      C2   H  
ATOM   2088  HA  ILE A 273     -14.965   1.823  -7.714  0.00 44.35      C2   H  
ATOM   2089  HB  ILE A 273     -17.386   3.433  -8.671  0.00 49.88      C2   H  
ATOM   2090 HG12 ILE A 273     -15.332   2.126 -10.329  0.00 46.53      C2   H  
ATOM   2091 HG13 ILE A 273     -16.726   1.318  -9.641  0.00 46.53      C2   H  
ATOM   2092 HG21 ILE A 273     -16.010   5.071 -10.067  0.00 43.84      C2   H  
ATOM   2093 HG22 ILE A 273     -15.766   5.364  -8.425  0.00 43.84      C2   H  
ATOM   2094 HG23 ILE A 273     -14.603   4.275  -9.296  0.00 43.84      C2   H  
ATOM   2095 HD11 ILE A 273     -17.704   3.663 -11.023  0.00 52.30      C2   H  
ATOM   2096 HD12 ILE A 273     -16.711   2.629 -12.074  0.00 52.30      C2   H  
ATOM   2097 HD13 ILE A 273     -18.243   2.126 -11.147  0.00 52.30      C2   H  
ATOM   2098  N   SER A 274     -16.253   4.081  -5.772  1.00 39.92      C2   N  
ATOM   2099  CA  SER A 274     -15.890   5.064  -4.710  1.00 47.50      C2   C  
ATOM   2100  C   SER A 274     -15.058   4.366  -3.595  1.00 42.38      C2   C  
ATOM   2101  O   SER A 274     -14.077   4.915  -3.057  1.00 43.60      C2   O  
ATOM   2102  CB  SER A 274     -17.256   5.684  -4.280  1.00 45.31      C2   C  
ATOM   2103  OG  SER A 274     -17.863   6.319  -5.390  1.00 49.67      C2   O  
ATOM   2104  H   SER A 274     -17.247   3.926  -5.852  0.00 39.92      C2   H  
ATOM   2105  HA  SER A 274     -15.226   5.830  -5.109  0.00 47.50      C2   H  
ATOM   2106  HB2 SER A 274     -17.899   4.896  -3.891  0.00 45.31      C2   H  
ATOM   2107  HB3 SER A 274     -17.128   6.330  -3.411  0.00 45.31      C2   H  
ATOM   2108  HG  SER A 274     -18.659   5.853  -5.660  0.00 49.67      C2   H  
ATOM   2109  N   LEU A 275     -15.578   3.233  -3.076  1.00 38.87      C2   N  
ATOM   2110  CA  LEU A 275     -14.903   2.323  -2.216  1.00 43.67      C2   C  
ATOM   2111  C   LEU A 275     -13.514   1.854  -2.766  1.00 50.77      C2   C  
ATOM   2112  O   LEU A 275     -12.458   2.167  -2.169  1.00 42.58      C2   O  
ATOM   2113  CB  LEU A 275     -15.817   1.152  -1.836  1.00 33.66      C2   C  
ATOM   2114  CG  LEU A 275     -16.971   1.564  -0.856  1.00 46.23      C2   C  
ATOM   2115  CD1 LEU A 275     -18.244   0.658  -1.038  1.00 31.53      C2   C  
ATOM   2116  CD2 LEU A 275     -16.607   1.659   0.634  1.00 31.74      C2   C  
ATOM   2117  H   LEU A 275     -16.455   2.853  -3.401  0.00 38.87      C2   H  
ATOM   2118  HA  LEU A 275     -14.735   2.738  -1.223  0.00 43.67      C2   H  
ATOM   2119  HB2 LEU A 275     -16.261   0.638  -2.688  0.00 33.66      C2   H  
ATOM   2120  HB3 LEU A 275     -15.146   0.567  -1.207  0.00 33.66      C2   H  
ATOM   2121  HG  LEU A 275     -17.336   2.552  -1.134  0.00 46.23      C2   H  
ATOM   2122 HD11 LEU A 275     -19.017   1.238  -1.540  0.00 31.53      C2   H  
ATOM   2123 HD12 LEU A 275     -18.097  -0.196  -1.700  0.00 31.53      C2   H  
ATOM   2124 HD13 LEU A 275     -18.706   0.290  -0.123  0.00 31.53      C2   H  
ATOM   2125 HD21 LEU A 275     -17.381   2.175   1.203  0.00 31.74      C2   H  
ATOM   2126 HD22 LEU A 275     -16.383   0.612   0.837  0.00 31.74      C2   H  
ATOM   2127 HD23 LEU A 275     -15.722   2.294   0.666  0.00 31.74      C2   H  
ATOM   2128  N   LEU A 276     -13.523   1.334  -4.010  1.00 38.57      C2   N  
ATOM   2129  CA  LEU A 276     -12.373   0.640  -4.624  1.00 42.04      C2   C  
ATOM   2130  C   LEU A 276     -11.304   1.708  -4.987  1.00 43.25      C2   C  
ATOM   2131  O   LEU A 276     -10.119   1.412  -4.782  1.00 37.53      C2   O  
ATOM   2132  CB  LEU A 276     -12.831  -0.236  -5.813  1.00 34.00      C2   C  
ATOM   2133  CG  LEU A 276     -11.758  -0.990  -6.553  1.00 43.06      C2   C  
ATOM   2134  CD1 LEU A 276     -11.101  -2.036  -5.686  1.00 36.46      C2   C  
ATOM   2135  CD2 LEU A 276     -12.306  -1.610  -7.893  1.00 36.52      C2   C  
ATOM   2136  H   LEU A 276     -14.425   1.091  -4.394  0.00 38.57      C2   H  
ATOM   2137  HA  LEU A 276     -12.089  -0.194  -3.981  0.00 42.04      C2   H  
ATOM   2138  HB2 LEU A 276     -13.544  -0.972  -5.440  0.00 34.00      C2   H  
ATOM   2139  HB3 LEU A 276     -13.468   0.340  -6.486  0.00 34.00      C2   H  
ATOM   2140  HG  LEU A 276     -10.911  -0.338  -6.769  0.00 43.06      C2   H  
ATOM   2141 HD11 LEU A 276     -11.623  -2.226  -4.747  0.00 36.46      C2   H  
ATOM   2142 HD12 LEU A 276     -10.930  -2.960  -6.237  0.00 36.46      C2   H  
ATOM   2143 HD13 LEU A 276     -10.157  -1.732  -5.234  0.00 36.46      C2   H  
ATOM   2144 HD21 LEU A 276     -11.492  -1.327  -8.561  0.00 36.52      C2   H  
ATOM   2145 HD22 LEU A 276     -12.263  -2.693  -8.006  0.00 36.52      C2   H  
ATOM   2146 HD23 LEU A 276     -13.253  -1.157  -8.186  0.00 36.52      C2   H  
ATOM   2147  N   LYS A 277     -11.709   2.827  -5.486  1.00 37.35      C2   N  
ATOM   2148  CA  LYS A 277     -10.753   3.893  -5.727  1.00 41.28      C2   C  
ATOM   2149  C   LYS A 277     -10.028   4.473  -4.500  1.00 42.37      C2   C  
ATOM   2150  O   LYS A 277      -8.848   4.801  -4.524  1.00 51.15      C2   O  
ATOM   2151  CB  LYS A 277     -11.494   5.101  -6.487  1.00 45.26      C2   C  
ATOM   2152  CG  LYS A 277     -12.299   6.170  -5.693  1.00 59.81      C2   C  
ATOM   2153  CD  LYS A 277     -13.045   7.028  -6.691  1.00 51.31      C2   C  
ATOM   2154  CE  LYS A 277     -13.621   8.315  -6.030  1.00 51.27      C2   C  
ATOM   2155  NZ  LYS A 277     -14.154   9.300  -6.978  1.00 65.17      C2   N  
ATOM   2156  H   LYS A 277     -12.694   3.016  -5.596  0.00 37.35      C2   H  
ATOM   2157  HA  LYS A 277     -10.000   3.512  -6.416  0.00 41.28      C2   H  
ATOM   2158  HB2 LYS A 277     -10.738   5.507  -7.159  0.00 45.26      C2   H  
ATOM   2159  HB3 LYS A 277     -12.146   4.614  -7.213  0.00 45.26      C2   H  
ATOM   2160  HG2 LYS A 277     -13.028   5.759  -4.995  0.00 59.81      C2   H  
ATOM   2161  HG3 LYS A 277     -11.685   6.682  -4.952  0.00 59.81      C2   H  
ATOM   2162  HD2 LYS A 277     -12.455   7.271  -7.575  0.00 51.31      C2   H  
ATOM   2163  HD3 LYS A 277     -13.821   6.418  -7.155  0.00 51.31      C2   H  
ATOM   2164  HE2 LYS A 277     -14.286   7.963  -5.240  0.00 51.27      C2   H  
ATOM   2165  HE3 LYS A 277     -12.922   8.911  -5.444  0.00 51.27      C2   H  
ATOM   2166  HZ1 LYS A 277     -14.898   8.904  -7.534  0.00 65.17      C2   H  
ATOM   2167  HZ2 LYS A 277     -14.576  10.088  -6.508  0.00 65.17      C2   H  
ATOM   2168  HZ3 LYS A 277     -13.468   9.700  -7.602  0.00 65.17      C2   H  
ATOM   2169  N   GLY A 278     -10.755   4.457  -3.350  1.00 40.02      C2   N  
ATOM   2170  CA  GLY A 278     -10.374   5.160  -2.158  1.00 39.87      C2   C  
ATOM   2171  C   GLY A 278      -9.488   4.343  -1.246  1.00 41.62      C2   C  
ATOM   2172  O   GLY A 278      -8.599   4.906  -0.577  1.00 49.34      C2   O  
ATOM   2173  H   GLY A 278     -11.698   4.109  -3.248  0.00 40.02      C2   H  
ATOM   2174  HA2 GLY A 278      -9.858   6.090  -2.399  0.00 39.87      C2   H  
ATOM   2175  HA3 GLY A 278     -11.323   5.431  -1.698  0.00 39.87      C2   H  
ATOM   2176  N   ALA A 279      -9.675   3.010  -1.327  1.00 38.65      C2   N  
ATOM   2177  CA  ALA A 279      -8.969   1.964  -0.592  1.00 45.84      C2   C  
ATOM   2178  C   ALA A 279      -7.717   1.388  -1.332  1.00 42.54      C2   C  
ATOM   2179  O   ALA A 279      -6.931   0.719  -0.650  1.00 36.31      C2   O  
ATOM   2180  CB  ALA A 279      -9.905   0.765  -0.504  1.00 34.66      C2   C  
ATOM   2181  H   ALA A 279     -10.198   2.669  -2.121  0.00 38.65      C2   H  
ATOM   2182  HA  ALA A 279      -8.782   2.197   0.457  0.00 45.84      C2   H  
ATOM   2183  HB1 ALA A 279     -10.081   0.406  -1.519  0.00 34.66      C2   H  
ATOM   2184  HB2 ALA A 279      -9.365  -0.037  -0.002  0.00 34.66      C2   H  
ATOM   2185  HB3 ALA A 279     -10.813   0.889   0.086  0.00 34.66      C2   H  
ATOM   2186  N   ALA A 280      -7.579   1.614  -2.643  1.00 37.29      C2   N  
ATOM   2187  CA  ALA A 280      -6.418   1.183  -3.470  1.00 45.80      C2   C  
ATOM   2188  C   ALA A 280      -5.062   1.455  -2.810  1.00 41.25      C2   C  
ATOM   2189  O   ALA A 280      -4.282   0.502  -2.626  1.00 42.14      C2   O  
ATOM   2190  CB  ALA A 280      -6.462   1.663  -4.943  1.00 44.75      C2   C  
ATOM   2191  H   ALA A 280      -8.308   2.104  -3.142  0.00 37.29      C2   H  
ATOM   2192  HA  ALA A 280      -6.513   0.099  -3.539  0.00 45.80      C2   H  
ATOM   2193  HB1 ALA A 280      -6.616   2.739  -5.020  0.00 44.75      C2   H  
ATOM   2194  HB2 ALA A 280      -5.626   1.478  -5.619  0.00 44.75      C2   H  
ATOM   2195  HB3 ALA A 280      -7.376   1.320  -5.428  0.00 44.75      C2   H  
ATOM   2196  N   PHE A 281      -4.761   2.730  -2.422  1.00 42.51      C2   N  
ATOM   2197  CA  PHE A 281      -3.578   3.144  -1.678  1.00 45.09      C2   C  
ATOM   2198  C   PHE A 281      -3.349   2.353  -0.358  1.00 35.39      C2   C  
ATOM   2199  O   PHE A 281      -2.284   1.749  -0.123  1.00 36.83      C2   O  
ATOM   2200  CB  PHE A 281      -3.628   4.654  -1.538  1.00 47.00      C2   C  
ATOM   2201  CG  PHE A 281      -2.511   5.255  -0.621  1.00 40.77      C2   C  
ATOM   2202  CD1 PHE A 281      -1.203   5.457  -1.159  1.00 38.40      C2   C  
ATOM   2203  CD2 PHE A 281      -2.641   5.373   0.809  1.00 34.60      C2   C  
ATOM   2204  CE1 PHE A 281      -0.155   5.803  -0.307  1.00 39.63      C2   C  
ATOM   2205  CE2 PHE A 281      -1.570   5.840   1.590  1.00 42.51      C2   C  
ATOM   2206  CZ  PHE A 281      -0.341   6.011   1.017  1.00 42.95      C2   C  
ATOM   2207  H   PHE A 281      -5.455   3.455  -2.545  0.00 42.51      C2   H  
ATOM   2208  HA  PHE A 281      -2.682   2.843  -2.221  0.00 45.09      C2   H  
ATOM   2209  HB2 PHE A 281      -3.440   5.064  -2.531  0.00 47.00      C2   H  
ATOM   2210  HB3 PHE A 281      -4.563   5.001  -1.098  0.00 47.00      C2   H  
ATOM   2211  HD1 PHE A 281      -1.042   5.205  -2.197  0.00 38.40      C2   H  
ATOM   2212  HD2 PHE A 281      -3.610   5.231   1.264  0.00 34.60      C2   H  
ATOM   2213  HE1 PHE A 281       0.855   5.987  -0.643  0.00 39.63      C2   H  
ATOM   2214  HE2 PHE A 281      -1.725   6.220   2.589  0.00 42.51      C2   H  
ATOM   2215  HZ  PHE A 281       0.509   6.230   1.646  0.00 42.95      C2   H  
ATOM   2216  N   GLU A 282      -4.407   2.163   0.456  1.00 34.69      C2   N  
ATOM   2217  CA  GLU A 282      -4.415   1.522   1.837  1.00 38.09      C2   C  
ATOM   2218  C   GLU A 282      -4.291   0.024   1.666  1.00 37.76      C2   C  
ATOM   2219  O   GLU A 282      -3.488  -0.525   2.418  1.00 32.91      C2   O  
ATOM   2220  CB  GLU A 282      -5.775   1.944   2.531  1.00 33.41      C2   C  
ATOM   2221  CG  GLU A 282      -6.126   3.512   2.280  1.00 44.27      C2   C  
ATOM   2222  CD  GLU A 282      -7.264   4.014   3.105  1.00 45.71      C2   C  
ATOM   2223  OE1 GLU A 282      -7.732   3.225   3.920  1.00 48.04      C2   O  
ATOM   2224  OE2 GLU A 282      -7.724   5.171   2.953  1.00 45.42      C2   O  
ATOM   2225  H   GLU A 282      -5.308   2.424   0.083  0.00 34.69      C2   H  
ATOM   2226  HA  GLU A 282      -3.583   1.909   2.425  0.00 38.09      C2   H  
ATOM   2227  HB2 GLU A 282      -6.586   1.397   2.050  0.00 33.41      C2   H  
ATOM   2228  HB3 GLU A 282      -5.639   1.646   3.571  0.00 33.41      C2   H  
ATOM   2229  HG2 GLU A 282      -5.346   4.254   2.446  0.00 44.27      C2   H  
ATOM   2230  HG3 GLU A 282      -6.403   3.678   1.238  0.00 44.27      C2   H  
ATOM   2231  N   LEU A 283      -4.928  -0.560   0.666  1.00 34.48      C2   N  
ATOM   2232  CA  LEU A 283      -4.788  -1.987   0.443  1.00 31.99      C2   C  
ATOM   2233  C   LEU A 283      -3.385  -2.318  -0.023  1.00 31.37      C2   C  
ATOM   2234  O   LEU A 283      -2.834  -3.336   0.481  1.00 33.96      C2   O  
ATOM   2235  CB  LEU A 283      -5.778  -2.336  -0.685  1.00 31.70      C2   C  
ATOM   2236  CG  LEU A 283      -7.271  -2.440  -0.286  1.00 32.75      C2   C  
ATOM   2237  CD1 LEU A 283      -8.088  -2.795  -1.507  1.00 29.09      C2   C  
ATOM   2238  CD2 LEU A 283      -7.599  -3.327   0.857  1.00 37.40      C2   C  
ATOM   2239  H   LEU A 283      -5.647  -0.070   0.153  0.00 34.48      C2   H  
ATOM   2240  HA  LEU A 283      -4.961  -2.596   1.331  0.00 31.99      C2   H  
ATOM   2241  HB2 LEU A 283      -5.603  -1.713  -1.562  0.00 31.70      C2   H  
ATOM   2242  HB3 LEU A 283      -5.484  -3.308  -1.080  0.00 31.70      C2   H  
ATOM   2243  HG  LEU A 283      -7.542  -1.419  -0.016  0.00 32.75      C2   H  
ATOM   2244 HD11 LEU A 283      -8.757  -3.646  -1.373  0.00 29.09      C2   H  
ATOM   2245 HD12 LEU A 283      -8.714  -1.937  -1.749  0.00 29.09      C2   H  
ATOM   2246 HD13 LEU A 283      -7.578  -3.105  -2.419  0.00 29.09      C2   H  
ATOM   2247 HD21 LEU A 283      -6.790  -4.001   1.139  0.00 37.40      C2   H  
ATOM   2248 HD22 LEU A 283      -7.722  -2.747   1.771  0.00 37.40      C2   H  
ATOM   2249 HD23 LEU A 283      -8.446  -4.005   0.749  0.00 37.40      C2   H  
ATOM   2250  N   CYS A 284      -2.758  -1.441  -0.834  1.00 28.93      C2   N  
ATOM   2251  CA  CYS A 284      -1.419  -1.525  -1.354  1.00 31.28      C2   C  
ATOM   2252  C   CYS A 284      -0.395  -1.306  -0.144  1.00 42.00      C2   C  
ATOM   2253  O   CYS A 284       0.485  -2.106  -0.019  1.00 31.68      C2   O  
ATOM   2254  CB  CYS A 284      -1.102  -0.533  -2.463  1.00 31.95      C2   C  
ATOM   2255  SG  CYS A 284       0.357  -0.957  -3.486  1.00 50.60      C2   S  
ATOM   2256  H   CYS A 284      -3.251  -0.665  -1.252  0.00 28.93      C2   H  
ATOM   2257  HA  CYS A 284      -1.339  -2.529  -1.769  0.00 31.28      C2   H  
ATOM   2258  HB2 CYS A 284      -1.923  -0.375  -3.163  0.00 31.95      C2   H  
ATOM   2259  HB3 CYS A 284      -0.998   0.498  -2.125  0.00 31.95      C2   H  
ATOM   2260  HG  CYS A 284       1.136  -1.148  -2.419  0.00 50.60      C2   H  
ATOM   2261  N   GLN A 285      -0.630  -0.296   0.728  1.00 25.86      C2   N  
ATOM   2262  CA  GLN A 285       0.208  -0.006   1.874  1.00 33.57      C2   C  
ATOM   2263  C   GLN A 285       0.170  -1.065   2.961  1.00 33.50      C2   C  
ATOM   2264  O   GLN A 285       1.163  -1.402   3.541  1.00 29.81      C2   O  
ATOM   2265  CB  GLN A 285      -0.162   1.333   2.432  1.00 30.35      C2   C  
ATOM   2266  CG  GLN A 285       0.319   2.616   1.662  1.00 30.19      C2   C  
ATOM   2267  CD  GLN A 285       1.838   2.894   1.525  1.00 36.91      C2   C  
ATOM   2268  NE2 GLN A 285       2.441   3.233   0.399  1.00 44.86      C2   N  
ATOM   2269  OE1 GLN A 285       2.564   2.651   2.485  1.00 33.64      C2   O  
ATOM   2270  H   GLN A 285      -1.394   0.350   0.587  0.00 25.86      C2   H  
ATOM   2271  HA  GLN A 285       1.246   0.029   1.545  0.00 33.57      C2   H  
ATOM   2272  HB2 GLN A 285      -1.182   1.411   2.811  0.00 30.35      C2   H  
ATOM   2273  HB3 GLN A 285       0.427   1.295   3.348  0.00 30.35      C2   H  
ATOM   2274  HG2 GLN A 285       0.031   2.573   0.611  0.00 30.19      C2   H  
ATOM   2275  HG3 GLN A 285      -0.169   3.479   2.115  0.00 30.19      C2   H  
ATOM   2276 HE21 GLN A 285       1.862   3.464  -0.396  0.00 44.86      C2   H  
ATOM   2277 HE22 GLN A 285       3.447   3.258   0.301  0.00 44.86      C2   H  
ATOM   2278  N   LEU A 286      -0.976  -1.687   3.170  1.00 28.70      C2   N  
ATOM   2279  CA  LEU A 286      -1.234  -2.925   3.886  1.00 32.89      C2   C  
ATOM   2280  C   LEU A 286      -0.446  -4.063   3.302  1.00 33.56      C2   C  
ATOM   2281  O   LEU A 286       0.236  -4.800   4.069  1.00 32.87      C2   O  
ATOM   2282  CB  LEU A 286      -2.684  -3.236   4.131  1.00 32.17      C2   C  
ATOM   2283  CG  LEU A 286      -3.338  -2.245   5.105  1.00 32.41      C2   C  
ATOM   2284  CD1 LEU A 286      -4.870  -2.206   4.935  1.00 33.01      C2   C  
ATOM   2285  CD2 LEU A 286      -2.983  -2.542   6.574  1.00 28.54      C2   C  
ATOM   2286  H   LEU A 286      -1.722  -1.274   2.629  0.00 28.70      C2   H  
ATOM   2287  HA  LEU A 286      -0.773  -2.672   4.842  0.00 32.89      C2   H  
ATOM   2288  HB2 LEU A 286      -3.128  -3.200   3.135  0.00 32.17      C2   H  
ATOM   2289  HB3 LEU A 286      -2.790  -4.229   4.567  0.00 32.17      C2   H  
ATOM   2290  HG  LEU A 286      -2.915  -1.305   4.747  0.00 32.41      C2   H  
ATOM   2291 HD11 LEU A 286      -5.468  -2.743   5.671  0.00 33.01      C2   H  
ATOM   2292 HD12 LEU A 286      -5.219  -1.181   4.810  0.00 33.01      C2   H  
ATOM   2293 HD13 LEU A 286      -5.036  -2.645   3.951  0.00 33.01      C2   H  
ATOM   2294 HD21 LEU A 286      -3.818  -2.863   7.198  0.00 28.54      C2   H  
ATOM   2295 HD22 LEU A 286      -2.181  -3.264   6.717  0.00 28.54      C2   H  
ATOM   2296 HD23 LEU A 286      -2.789  -1.595   7.079  0.00 28.54      C2   H  
ATOM   2297  N   ARG A 287      -0.562  -4.440   1.998  1.00 31.44      C2   N  
ATOM   2298  CA  ARG A 287       0.241  -5.425   1.335  1.00 39.00      C2   C  
ATOM   2299  C   ARG A 287       1.697  -5.132   1.291  1.00 38.96      C2   C  
ATOM   2300  O   ARG A 287       2.423  -6.143   1.352  1.00 29.37      C2   O  
ATOM   2301  CB  ARG A 287      -0.418  -5.639  -0.100  1.00 29.64      C2   C  
ATOM   2302  CG  ARG A 287      -1.816  -6.352   0.065  1.00 36.63      C2   C  
ATOM   2303  CD  ARG A 287      -2.701  -6.214  -1.168  1.00 28.36      C2   C  
ATOM   2304  NE  ARG A 287      -3.989  -6.912  -0.928  1.00 31.42      C2   N  
ATOM   2305  CZ  ARG A 287      -4.866  -7.412  -1.820  1.00 33.19      C2   C  
ATOM   2306  NH1 ARG A 287      -4.574  -7.450  -3.122  1.00 29.24      C2   N  
ATOM   2307  NH2 ARG A 287      -5.897  -8.058  -1.363  1.00 35.60      C2   N  
ATOM   2308  H   ARG A 287      -1.094  -3.820   1.404  0.00 31.44      C2   H  
ATOM   2309  HA  ARG A 287       0.106  -6.327   1.931  0.00 39.00      C2   H  
ATOM   2310  HB2 ARG A 287      -0.596  -4.663  -0.550  0.00 29.64      C2   H  
ATOM   2311  HB3 ARG A 287       0.147  -6.156  -0.875  0.00 29.64      C2   H  
ATOM   2312  HG2 ARG A 287      -1.712  -7.412   0.303  0.00 36.63      C2   H  
ATOM   2313  HG3 ARG A 287      -2.413  -5.889   0.852  0.00 36.63      C2   H  
ATOM   2314  HD2 ARG A 287      -2.865  -5.155  -1.370  0.00 28.36      C2   H  
ATOM   2315  HD3 ARG A 287      -2.237  -6.813  -1.952  0.00 28.36      C2   H  
ATOM   2316  HE  ARG A 287      -4.175  -6.816   0.059  0.00 31.42      C2   H  
ATOM   2317 HH11 ARG A 287      -3.735  -7.017  -3.481  0.00 29.24      C2   H  
ATOM   2318 HH12 ARG A 287      -5.085  -8.043  -3.761  0.00 29.24      C2   H  
ATOM   2319 HH21 ARG A 287      -5.959  -8.389  -0.412  0.00 35.60      C2   H  
ATOM   2320 HH22 ARG A 287      -6.685  -8.336  -1.932  0.00 35.60      C2   H  
ATOM   2321  N   PHE A 288       2.189  -3.905   1.291  1.00 26.42      C2   N  
ATOM   2322  CA  PHE A 288       3.596  -3.545   1.549  1.00 34.43      C2   C  
ATOM   2323  C   PHE A 288       4.000  -3.971   2.949  1.00 38.39      C2   C  
ATOM   2324  O   PHE A 288       5.003  -4.657   3.110  1.00 32.91      C2   O  
ATOM   2325  CB  PHE A 288       3.907  -2.084   1.211  1.00 35.08      C2   C  
ATOM   2326  CG  PHE A 288       3.954  -1.632  -0.277  1.00 42.37      C2   C  
ATOM   2327  CD1 PHE A 288       4.377  -2.538  -1.280  1.00 40.99      C2   C  
ATOM   2328  CD2 PHE A 288       3.421  -0.291  -0.605  1.00 38.99      C2   C  
ATOM   2329  CE1 PHE A 288       4.332  -2.099  -2.604  1.00 49.97      C2   C  
ATOM   2330  CE2 PHE A 288       3.387   0.038  -1.909  1.00 37.75      C2   C  
ATOM   2331  CZ  PHE A 288       3.869  -0.833  -2.951  1.00 46.37      C2   C  
ATOM   2332  H   PHE A 288       1.579  -3.192   0.917  0.00 26.42      C2   H  
ATOM   2333  HA  PHE A 288       4.236  -4.083   0.850  0.00 34.43      C2   H  
ATOM   2334  HB2 PHE A 288       3.173  -1.495   1.761  0.00 35.08      C2   H  
ATOM   2335  HB3 PHE A 288       4.869  -1.825   1.654  0.00 35.08      C2   H  
ATOM   2336  HD1 PHE A 288       4.827  -3.483  -1.015  0.00 40.99      C2   H  
ATOM   2337  HD2 PHE A 288       3.133   0.445   0.130  0.00 38.99      C2   H  
ATOM   2338  HE1 PHE A 288       4.579  -2.728  -3.446  0.00 49.97      C2   H  
ATOM   2339  HE2 PHE A 288       3.107   1.050  -2.167  0.00 37.75      C2   H  
ATOM   2340  HZ  PHE A 288       3.828  -0.570  -3.998  0.00 46.37      C2   H  
ATOM   2341  N   ASN A 289       3.176  -3.635   3.989  1.00 32.78      C2   N  
ATOM   2342  CA  ASN A 289       3.483  -3.858   5.429  1.00 37.52      C2   C  
ATOM   2343  C   ASN A 289       3.518  -5.326   5.817  1.00 34.64      C2   C  
ATOM   2344  O   ASN A 289       4.130  -5.631   6.806  1.00 33.96      C2   O  
ATOM   2345  CB  ASN A 289       2.520  -3.045   6.304  1.00 28.69      C2   C  
ATOM   2346  CG  ASN A 289       3.238  -2.992   7.679  1.00 34.45      C2   C  
ATOM   2347  ND2 ASN A 289       4.173  -2.011   7.803  1.00 26.68      C2   N  
ATOM   2348  OD1 ASN A 289       2.932  -3.784   8.580  1.00 30.91      C2   O  
ATOM   2349  H   ASN A 289       2.291  -3.197   3.775  0.00 32.78      C2   H  
ATOM   2350  HA  ASN A 289       4.510  -3.586   5.672  0.00 37.52      C2   H  
ATOM   2351  HB2 ASN A 289       2.345  -2.031   5.945  0.00 28.69      C2   H  
ATOM   2352  HB3 ASN A 289       1.584  -3.602   6.344  0.00 28.69      C2   H  
ATOM   2353 HD21 ASN A 289       4.344  -1.387   7.028  0.00 26.68      C2   H  
ATOM   2354 HD22 ASN A 289       4.746  -1.998   8.635  0.00 26.68      C2   H  
ATOM   2355  N   THR A 290       2.820  -6.137   5.032  1.00 35.80      C2   N  
ATOM   2356  CA  THR A 290       2.671  -7.496   5.301  1.00 35.80      C2   C  
ATOM   2357  C   THR A 290       4.050  -8.164   5.340  1.00 35.27      C2   C  
ATOM   2358  O   THR A 290       4.265  -9.059   6.157  1.00 49.91      C2   O  
ATOM   2359  CB  THR A 290       1.865  -8.319   4.165  1.00 48.48      C2   C  
ATOM   2360  CG2 THR A 290       1.648  -9.778   4.427  1.00 36.64      C2   C  
ATOM   2361  OG1 THR A 290       0.513  -7.814   4.111  1.00 35.24      C2   O  
ATOM   2362  H   THR A 290       2.437  -5.737   4.187  0.00 35.80      C2   H  
ATOM   2363  HA  THR A 290       2.207  -7.702   6.264  0.00 35.80      C2   H  
ATOM   2364  HB  THR A 290       2.396  -8.076   3.244  0.00 48.48      C2   H  
ATOM   2365  HG1 THR A 290       0.445  -6.856   4.096  0.00 35.24      C2   H  
ATOM   2366 HG21 THR A 290       0.876 -10.178   3.768  0.00 36.64      C2   H  
ATOM   2367 HG22 THR A 290       2.557 -10.379   4.473  0.00 36.64      C2   H  
ATOM   2368 HG23 THR A 290       1.313  -9.885   5.458  0.00 36.64      C2   H  
ATOM   2369  N   VAL A 291       4.990  -7.782   4.476  1.00 32.78      C2   N  
ATOM   2370  CA  VAL A 291       6.333  -8.336   4.523  1.00 39.22      C2   C  
ATOM   2371  C   VAL A 291       7.335  -7.253   4.981  1.00 41.44      C2   C  
ATOM   2372  O   VAL A 291       8.536  -7.384   4.666  1.00 36.96      C2   O  
ATOM   2373  CB  VAL A 291       6.755  -8.860   3.117  1.00 30.14      C2   C  
ATOM   2374  CG1 VAL A 291       5.931 -10.108   2.745  1.00 27.57      C2   C  
ATOM   2375  CG2 VAL A 291       6.545  -7.791   2.063  1.00 28.16      C2   C  
ATOM   2376  H   VAL A 291       4.821  -7.016   3.841  0.00 32.78      C2   H  
ATOM   2377  HA  VAL A 291       6.504  -9.181   5.191  0.00 39.22      C2   H  
ATOM   2378  HB  VAL A 291       7.767  -9.263   3.086  0.00 30.14      C2   H  
ATOM   2379 HG11 VAL A 291       5.932 -10.841   3.552  0.00 27.57      C2   H  
ATOM   2380 HG12 VAL A 291       4.921  -9.741   2.568  0.00 27.57      C2   H  
ATOM   2381 HG13 VAL A 291       6.360 -10.516   1.830  0.00 27.57      C2   H  
ATOM   2382 HG21 VAL A 291       5.484  -7.541   2.037  0.00 28.16      C2   H  
ATOM   2383 HG22 VAL A 291       7.082  -6.875   2.310  0.00 28.16      C2   H  
ATOM   2384 HG23 VAL A 291       6.888  -8.092   1.073  0.00 28.16      C2   H  
ATOM   2385  N   PHE A 292       6.912  -6.398   5.907  1.00 35.92      C2   N  
ATOM   2386  CA  PHE A 292       7.879  -5.412   6.541  1.00 42.91      C2   C  
ATOM   2387  C   PHE A 292       8.637  -6.065   7.683  1.00 42.42      C2   C  
ATOM   2388  O   PHE A 292       8.032  -6.763   8.539  1.00 36.23      C2   O  
ATOM   2389  CB  PHE A 292       7.187  -4.093   6.878  1.00 37.41      C2   C  
ATOM   2390  CG  PHE A 292       8.038  -2.950   7.364  1.00 42.27      C2   C  
ATOM   2391  CD1 PHE A 292       8.770  -2.163   6.384  1.00 41.16      C2   C  
ATOM   2392  CD2 PHE A 292       8.189  -2.522   8.694  1.00 43.41      C2   C  
ATOM   2393  CE1 PHE A 292       9.495  -1.064   6.755  1.00 48.17      C2   C  
ATOM   2394  CE2 PHE A 292       9.000  -1.432   9.025  1.00 44.32      C2   C  
ATOM   2395  CZ  PHE A 292       9.597  -0.683   8.065  1.00 35.69      C2   C  
ATOM   2396  H   PHE A 292       6.016  -6.415   6.372  0.00 35.92      C2   H  
ATOM   2397  HA  PHE A 292       8.497  -5.305   5.650  0.00 42.91      C2   H  
ATOM   2398  HB2 PHE A 292       6.668  -3.748   5.983  0.00 37.41      C2   H  
ATOM   2399  HB3 PHE A 292       6.492  -4.266   7.701  0.00 37.41      C2   H  
ATOM   2400  HD1 PHE A 292       8.802  -2.480   5.352  0.00 41.16      C2   H  
ATOM   2401  HD2 PHE A 292       7.665  -3.001   9.508  0.00 43.41      C2   H  
ATOM   2402  HE1 PHE A 292       9.991  -0.457   6.012  0.00 48.17      C2   H  
ATOM   2403  HE2 PHE A 292       8.982  -1.149  10.067  0.00 44.32      C2   H  
ATOM   2404  HZ  PHE A 292      10.027   0.274   8.326  0.00 35.69      C2   H  
ATOM   2405  N   ASN A 293       9.967  -5.893   7.613  1.00 34.64      C2   N  
ATOM   2406  CA  ASN A 293      10.948  -6.282   8.636  1.00 43.20      C2   C  
ATOM   2407  C   ASN A 293      11.451  -4.970   9.277  1.00 45.98      C2   C  
ATOM   2408  O   ASN A 293      12.293  -4.241   8.635  1.00 42.24      C2   O  
ATOM   2409  CB  ASN A 293      12.094  -7.021   7.929  1.00 38.63      C2   C  
ATOM   2410  CG  ASN A 293      13.107  -7.619   8.890  1.00 56.13      C2   C  
ATOM   2411  ND2 ASN A 293      13.572  -8.876   8.670  1.00 58.85      C2   N  
ATOM   2412  OD1 ASN A 293      13.550  -7.034   9.819  1.00 45.45      C2   O  
ATOM   2413  H   ASN A 293      10.403  -5.348   6.882  0.00 34.64      C2   H  
ATOM   2414  HA  ASN A 293      10.530  -7.020   9.320  0.00 43.20      C2   H  
ATOM   2415  HB2 ASN A 293      11.780  -7.895   7.359  0.00 38.63      C2   H  
ATOM   2416  HB3 ASN A 293      12.558  -6.291   7.265  0.00 38.63      C2   H  
ATOM   2417 HD21 ASN A 293      13.194  -9.335   7.852  0.00 58.85      C2   H  
ATOM   2418 HD22 ASN A 293      14.449  -9.247   9.007  0.00 58.85      C2   H  
ATOM   2419  N   ALA A 294      10.953  -4.691  10.507  1.00 44.56      C2   N  
ATOM   2420  CA  ALA A 294      11.320  -3.465  11.235  1.00 49.95      C2   C  
ATOM   2421  C   ALA A 294      12.824  -3.418  11.631  1.00 52.96      C2   C  
ATOM   2422  O   ALA A 294      13.283  -2.345  12.004  1.00 51.02      C2   O  
ATOM   2423  CB  ALA A 294      10.506  -3.337  12.559  1.00 42.73      C2   C  
ATOM   2424  H   ALA A 294      10.477  -5.373  11.081  0.00 44.56      C2   H  
ATOM   2425  HA  ALA A 294      11.028  -2.559  10.705  0.00 49.95      C2   H  
ATOM   2426  HB1 ALA A 294       9.477  -3.083  12.306  0.00 42.73      C2   H  
ATOM   2427  HB2 ALA A 294      10.621  -4.238  13.161  0.00 42.73      C2   H  
ATOM   2428  HB3 ALA A 294      10.796  -2.496  13.189  0.00 42.73      C2   H  
ATOM   2429  N   GLU A 295      13.453  -4.540  11.785  1.00 54.65      C2   N  
ATOM   2430  CA  GLU A 295      14.785  -4.664  12.426  1.00 59.15      C2   C  
ATOM   2431  C   GLU A 295      15.918  -4.455  11.332  1.00 54.42      C2   C  
ATOM   2432  O   GLU A 295      16.993  -4.162  11.752  1.00 57.48      C2   O  
ATOM   2433  CB  GLU A 295      14.863  -5.949  13.147  1.00 55.08      C2   C  
ATOM   2434  CG  GLU A 295      13.683  -6.047  14.154  1.00 73.46      C2   C  
ATOM   2435  CD  GLU A 295      13.853  -7.228  15.180  1.00 91.88      C2   C  
ATOM   2436  OE1 GLU A 295      14.122  -8.308  14.679  1.00 91.41      C2   O  
ATOM   2437  OE2 GLU A 295      13.840  -6.983  16.385  1.00 88.76      C2   O  
ATOM   2438  H   GLU A 295      13.051  -5.386  11.408  0.00 54.65      C2   H  
ATOM   2439  HA  GLU A 295      14.803  -3.926  13.229  0.00 59.15      C2   H  
ATOM   2440  HB2 GLU A 295      14.732  -6.711  12.379  0.00 55.08      C2   H  
ATOM   2441  HB3 GLU A 295      15.878  -6.053  13.529  0.00 55.08      C2   H  
ATOM   2442  HG2 GLU A 295      13.535  -5.085  14.643  0.00 73.46      C2   H  
ATOM   2443  HG3 GLU A 295      12.781  -6.314  13.605  0.00 73.46      C2   H  
ATOM   2444  N   THR A 296      15.548  -4.637  10.054  1.00 46.31      C2   N  
ATOM   2445  CA  THR A 296      16.361  -4.400   8.853  1.00 43.70      C2   C  
ATOM   2446  C   THR A 296      15.850  -3.230   8.094  1.00 44.93      C2   C  
ATOM   2447  O   THR A 296      16.562  -2.855   7.185  1.00 41.18      C2   O  
ATOM   2448  CB  THR A 296      16.487  -5.637   7.914  1.00 46.30      C2   C  
ATOM   2449  CG2 THR A 296      16.856  -6.899   8.715  1.00 44.18      C2   C  
ATOM   2450  OG1 THR A 296      15.392  -5.968   7.087  1.00 46.01      C2   O  
ATOM   2451  H   THR A 296      14.852  -5.335   9.839  0.00 46.31      C2   H  
ATOM   2452  HA  THR A 296      17.395  -4.279   9.175  0.00 43.70      C2   H  
ATOM   2453  HB  THR A 296      17.280  -5.372   7.215  0.00 46.30      C2   H  
ATOM   2454  HG1 THR A 296      15.470  -5.423   6.300  0.00 46.01      C2   H  
ATOM   2455 HG21 THR A 296      16.837  -7.780   8.075  0.00 44.18      C2   H  
ATOM   2456 HG22 THR A 296      17.821  -6.713   9.188  0.00 44.18      C2   H  
ATOM   2457 HG23 THR A 296      16.228  -7.085   9.588  0.00 44.18      C2   H  
ATOM   2458  N   GLY A 297      14.647  -2.700   8.316  1.00 35.99      C2   N  
ATOM   2459  CA  GLY A 297      14.140  -1.495   7.675  1.00 40.40      C2   C  
ATOM   2460  C   GLY A 297      13.470  -1.739   6.333  1.00 41.55      C2   C  
ATOM   2461  O   GLY A 297      13.332  -0.832   5.545  1.00 36.74      C2   O  
ATOM   2462  H   GLY A 297      14.086  -3.180   9.006  0.00 35.99      C2   H  
ATOM   2463  HA2 GLY A 297      13.473  -0.956   8.349  0.00 40.40      C2   H  
ATOM   2464  HA3 GLY A 297      14.967  -0.839   7.403  0.00 40.40      C2   H  
ATOM   2465  N   THR A 298      12.986  -2.922   6.033  1.00 40.45      C2   N  
ATOM   2466  CA  THR A 298      12.700  -3.385   4.680  1.00 41.01      C2   C  
ATOM   2467  C   THR A 298      11.292  -3.884   4.411  1.00 38.72      C2   C  
ATOM   2468  O   THR A 298      10.842  -4.630   5.236  1.00 43.74      C2   O  
ATOM   2469  CB  THR A 298      13.703  -4.547   4.414  1.00 44.67      C2   C  
ATOM   2470  CG2 THR A 298      13.678  -5.120   2.988  1.00 38.30      C2   C  
ATOM   2471  OG1 THR A 298      14.996  -4.226   4.834  1.00 49.69      C2   O  
ATOM   2472  H   THR A 298      12.768  -3.474   6.850  0.00 40.45      C2   H  
ATOM   2473  HA  THR A 298      13.000  -2.589   3.998  0.00 41.01      C2   H  
ATOM   2474  HB  THR A 298      13.573  -5.408   5.071  0.00 44.67      C2   H  
ATOM   2475  HG1 THR A 298      14.905  -3.694   5.627  0.00 49.69      C2   H  
ATOM   2476 HG21 THR A 298      13.820  -4.304   2.279  0.00 38.30      C2   H  
ATOM   2477 HG22 THR A 298      14.436  -5.890   2.836  0.00 38.30      C2   H  
ATOM   2478 HG23 THR A 298      12.675  -5.494   2.782  0.00 38.30      C2   H  
ATOM   2479  N   TRP A 299      10.722  -3.570   3.277  1.00 40.39      C2   N  
ATOM   2480  CA  TRP A 299       9.554  -4.241   2.798  1.00 40.40      C2   C  
ATOM   2481  C   TRP A 299      10.067  -5.411   1.878  1.00 38.29      C2   C  
ATOM   2482  O   TRP A 299      10.516  -5.119   0.782  1.00 34.60      C2   O  
ATOM   2483  CB  TRP A 299       8.510  -3.342   2.001  1.00 35.45      C2   C  
ATOM   2484  CG  TRP A 299       8.075  -2.145   2.720  1.00 42.70      C2   C  
ATOM   2485  CD1 TRP A 299       7.015  -2.064   3.520  1.00 37.39      C2   C  
ATOM   2486  CD2 TRP A 299       8.761  -0.873   2.864  1.00 40.37      C2   C  
ATOM   2487  CE2 TRP A 299       8.007  -0.061   3.730  1.00 43.63      C2   C  
ATOM   2488  CE3 TRP A 299       9.993  -0.323   2.374  1.00 37.75      C2   C  
ATOM   2489  NE1 TRP A 299       6.890  -0.806   4.045  1.00 41.96      C2   N  
ATOM   2490  CZ2 TRP A 299       8.542   1.215   4.093  1.00 41.76      C2   C  
ATOM   2491  CZ3 TRP A 299      10.572   0.840   2.859  1.00 44.87      C2   C  
ATOM   2492  CH2 TRP A 299       9.781   1.727   3.636  1.00 42.49      C2   C  
ATOM   2493  H   TRP A 299      11.203  -2.961   2.631  0.00 40.39      C2   H  
ATOM   2494  HA  TRP A 299       9.068  -4.700   3.659  0.00 40.40      C2   H  
ATOM   2495  HB2 TRP A 299       8.999  -2.969   1.100  0.00 35.45      C2   H  
ATOM   2496  HB3 TRP A 299       7.681  -4.018   1.792  0.00 35.45      C2   H  
ATOM   2497  HD1 TRP A 299       6.346  -2.895   3.683  0.00 37.39      C2   H  
ATOM   2498  HE1 TRP A 299       6.121  -0.596   4.667  0.00 41.96      C2   H  
ATOM   2499  HE3 TRP A 299      10.557  -0.981   1.728  0.00 37.75      C2   H  
ATOM   2500  HZ2 TRP A 299       8.091   1.852   4.838  0.00 41.76      C2   H  
ATOM   2501  HZ3 TRP A 299      11.570   1.132   2.562  0.00 44.87      C2   H  
ATOM   2502  HH2 TRP A 299      10.221   2.668   3.937  0.00 42.49      C2   H  
ATOM   2503  N   GLU A 300       9.989  -6.710   2.335  1.00 38.53      C2   N  
ATOM   2504  CA  GLU A 300      10.685  -7.797   1.681  1.00 50.03      C2   C  
ATOM   2505  C   GLU A 300       9.753  -8.374   0.546  1.00 39.75      C2   C  
ATOM   2506  O   GLU A 300       9.151  -9.483   0.610  1.00 40.28      C2   O  
ATOM   2507  CB  GLU A 300      11.022  -8.837   2.708  1.00 37.36      C2   C  
ATOM   2508  CG  GLU A 300      11.724  -8.373   4.025  1.00 53.45      C2   C  
ATOM   2509  CD  GLU A 300      12.146  -9.530   4.917  1.00 72.94      C2   C  
ATOM   2510  OE1 GLU A 300      11.304 -10.005   5.646  1.00 81.23      C2   O  
ATOM   2511  OE2 GLU A 300      13.333  -9.850   4.965  1.00 72.80      C2   O  
ATOM   2512  H   GLU A 300       9.448  -6.961   3.149  0.00 38.53      C2   H  
ATOM   2513  HA  GLU A 300      11.609  -7.479   1.199  0.00 50.03      C2   H  
ATOM   2514  HB2 GLU A 300      10.174  -9.494   2.905  0.00 37.36      C2   H  
ATOM   2515  HB3 GLU A 300      11.668  -9.562   2.213  0.00 37.36      C2   H  
ATOM   2516  HG2 GLU A 300      12.667  -7.951   3.678  0.00 53.45      C2   H  
ATOM   2517  HG3 GLU A 300      11.277  -7.560   4.597  0.00 53.45      C2   H  
ATOM   2518  N   CYS A 301       9.570  -7.581  -0.563  1.00 37.43      C2   N  
ATOM   2519  CA  CYS A 301       8.983  -7.936  -1.819  1.00 42.37      C2   C  
ATOM   2520  C   CYS A 301       9.724  -8.954  -2.663  1.00 45.55      C2   C  
ATOM   2521  O   CYS A 301      10.259  -8.571  -3.759  1.00 41.90      C2   O  
ATOM   2522  CB  CYS A 301       8.651  -6.684  -2.629  1.00 42.93      C2   C  
ATOM   2523  SG  CYS A 301       7.471  -5.641  -1.689  1.00 41.79      C2   S  
ATOM   2524  H   CYS A 301      10.027  -6.679  -0.553  0.00 37.43      C2   H  
ATOM   2525  HA  CYS A 301       8.040  -8.418  -1.560  0.00 42.37      C2   H  
ATOM   2526  HB2 CYS A 301       9.508  -6.046  -2.845  0.00 42.93      C2   H  
ATOM   2527  HB3 CYS A 301       8.226  -6.911  -3.606  0.00 42.93      C2   H  
ATOM   2528  HG  CYS A 301       6.426  -6.466  -1.800  0.00 41.79      C2   H  
ATOM   2529  N   GLY A 302      10.101 -10.083  -2.153  1.00 38.75      C2   N  
ATOM   2530  CA  GLY A 302      10.761 -11.242  -2.844  1.00 48.89      C2   C  
ATOM   2531  C   GLY A 302      12.235 -10.900  -3.018  1.00 39.74      C2   C  
ATOM   2532  O   GLY A 302      12.891 -10.620  -2.037  1.00 51.93      C2   O  
ATOM   2533  H   GLY A 302       9.711 -10.322  -1.253  0.00 38.75      C2   H  
ATOM   2534  HA2 GLY A 302      10.579 -12.046  -2.131  0.00 48.89      C2   H  
ATOM   2535  HA3 GLY A 302      10.279 -11.497  -3.788  0.00 48.89      C2   H  
ATOM   2536  N   ARG A 303      12.789 -10.982  -4.261  1.00 44.78      C2   N  
ATOM   2537  CA  ARG A 303      14.142 -10.608  -4.613  1.00 52.21      C2   C  
ATOM   2538  C   ARG A 303      14.409  -9.065  -4.482  1.00 56.08      C2   C  
ATOM   2539  O   ARG A 303      15.496  -8.564  -4.586  1.00 48.60      C2   O  
ATOM   2540  CB  ARG A 303      14.287 -11.069  -6.072  1.00 47.60      C2   C  
ATOM   2541  CG  ARG A 303      14.287 -12.634  -6.229  1.00 55.80      C2   C  
ATOM   2542  CD  ARG A 303      14.782 -13.187  -7.635  1.00 64.75      C2   C  
ATOM   2543  NE  ARG A 303      13.943 -12.711  -8.784  1.00 80.02      C2   N  
ATOM   2544  CZ  ARG A 303      14.219 -11.663  -9.579  1.00 75.96      C2   C  
ATOM   2545  NH1 ARG A 303      15.351 -10.948  -9.509  1.00 58.34      C2   N  
ATOM   2546  NH2 ARG A 303      13.343 -11.306 -10.547  1.00 68.78      C2   N  
ATOM   2547  H   ARG A 303      12.162 -11.257  -5.003  0.00 44.78      C2   H  
ATOM   2548  HA  ARG A 303      14.887 -11.180  -4.060  0.00 52.21      C2   H  
ATOM   2549  HB2 ARG A 303      13.642 -10.615  -6.825  0.00 47.60      C2   H  
ATOM   2550  HB3 ARG A 303      15.300 -10.774  -6.346  0.00 47.60      C2   H  
ATOM   2551  HG2 ARG A 303      15.054 -12.996  -5.545  0.00 55.80      C2   H  
ATOM   2552  HG3 ARG A 303      13.416 -13.105  -5.776  0.00 55.80      C2   H  
ATOM   2553  HD2 ARG A 303      15.858 -13.115  -7.786  0.00 64.75      C2   H  
ATOM   2554  HD3 ARG A 303      14.574 -14.252  -7.532  0.00 64.75      C2   H  
ATOM   2555  HE  ARG A 303      13.265 -13.402  -9.071  0.00 80.02      C2   H  
ATOM   2556 HH11 ARG A 303      15.985 -11.000  -8.725  0.00 58.34      C2   H  
ATOM   2557 HH12 ARG A 303      15.699 -10.358 -10.250  0.00 58.34      C2   H  
ATOM   2558 HH21 ARG A 303      12.367 -11.566 -10.523  0.00 68.78      C2   H  
ATOM   2559 HH22 ARG A 303      13.556 -10.591 -11.228  0.00 68.78      C2   H  
ATOM   2560  N   LEU A 304      13.303  -8.277  -4.295  1.00 43.02      C2   N  
ATOM   2561  CA  LEU A 304      13.357  -6.758  -4.284  1.00 43.13      C2   C  
ATOM   2562  C   LEU A 304      13.196  -6.316  -2.812  1.00 45.38      C2   C  
ATOM   2563  O   LEU A 304      12.095  -6.050  -2.414  1.00 43.20      C2   O  
ATOM   2564  CB  LEU A 304      12.236  -6.247  -5.293  1.00 43.86      C2   C  
ATOM   2565  CG  LEU A 304      12.344  -6.581  -6.774  1.00 53.07      C2   C  
ATOM   2566  CD1 LEU A 304      11.947  -7.998  -7.012  1.00 52.54      C2   C  
ATOM   2567  CD2 LEU A 304      11.467  -5.627  -7.636  1.00 55.76      C2   C  
ATOM   2568  H   LEU A 304      12.362  -8.643  -4.291  0.00 43.02      C2   H  
ATOM   2569  HA  LEU A 304      14.320  -6.317  -4.544  0.00 43.13      C2   H  
ATOM   2570  HB2 LEU A 304      11.262  -6.504  -4.877  0.00 43.86      C2   H  
ATOM   2571  HB3 LEU A 304      12.224  -5.168  -5.136  0.00 43.86      C2   H  
ATOM   2572  HG  LEU A 304      13.364  -6.314  -7.051  0.00 53.07      C2   H  
ATOM   2573 HD11 LEU A 304      11.346  -8.467  -6.232  0.00 52.54      C2   H  
ATOM   2574 HD12 LEU A 304      11.762  -8.230  -8.060  0.00 52.54      C2   H  
ATOM   2575 HD13 LEU A 304      12.807  -8.655  -6.877  0.00 52.54      C2   H  
ATOM   2576 HD21 LEU A 304      12.058  -5.005  -8.307  0.00 55.76      C2   H  
ATOM   2577 HD22 LEU A 304      10.867  -6.327  -8.217  0.00 55.76      C2   H  
ATOM   2578 HD23 LEU A 304      10.755  -4.986  -7.116  0.00 55.76      C2   H  
ATOM   2579  N   SER A 305      14.287  -6.107  -2.087  1.00 51.01      C2   N  
ATOM   2580  CA  SER A 305      14.353  -5.426  -0.796  1.00 44.89      C2   C  
ATOM   2581  C   SER A 305      14.389  -3.972  -0.984  1.00 44.23      C2   C  
ATOM   2582  O   SER A 305      15.455  -3.394  -1.073  1.00 48.32      C2   O  
ATOM   2583  CB  SER A 305      15.481  -5.971   0.000  1.00 39.57      C2   C  
ATOM   2584  OG  SER A 305      15.375  -7.375   0.133  1.00 62.55      C2   O  
ATOM   2585  H   SER A 305      15.190  -6.346  -2.471  0.00 51.01      C2   H  
ATOM   2586  HA  SER A 305      13.447  -5.744  -0.282  0.00 44.89      C2   H  
ATOM   2587  HB2 SER A 305      16.404  -5.746  -0.535  0.00 39.57      C2   H  
ATOM   2588  HB3 SER A 305      15.467  -5.413   0.937  0.00 39.57      C2   H  
ATOM   2589  HG  SER A 305      15.431  -7.454   1.089  0.00 62.55      C2   H  
ATOM   2590  N   TYR A 306      13.194  -3.360  -0.993  1.00 36.82      C2   N  
ATOM   2591  CA  TYR A 306      12.924  -1.982  -0.799  1.00 37.22      C2   C  
ATOM   2592  C   TYR A 306      13.289  -1.682   0.633  1.00 37.03      C2   C  
ATOM   2593  O   TYR A 306      12.687  -2.156   1.609  1.00 34.16      C2   O  
ATOM   2594  CB  TYR A 306      11.404  -1.733  -1.080  1.00 41.34      C2   C  
ATOM   2595  CG  TYR A 306      10.958  -2.036  -2.482  1.00 39.08      C2   C  
ATOM   2596  CD1 TYR A 306      11.353  -1.261  -3.619  1.00 34.67      C2   C  
ATOM   2597  CD2 TYR A 306      10.137  -3.141  -2.738  1.00 37.67      C2   C  
ATOM   2598  CE1 TYR A 306      10.863  -1.588  -4.866  1.00 44.47      C2   C  
ATOM   2599  CE2 TYR A 306       9.450  -3.336  -3.961  1.00 39.01      C2   C  
ATOM   2600  CZ  TYR A 306       9.862  -2.552  -5.085  1.00 46.03      C2   C  
ATOM   2601  OH  TYR A 306       9.338  -2.827  -6.299  1.00 41.25      C2   O  
ATOM   2602  H   TYR A 306      12.367  -3.940  -1.009  0.00 36.82      C2   H  
ATOM   2603  HA  TYR A 306      13.563  -1.346  -1.412  0.00 37.22      C2   H  
ATOM   2604  HB2 TYR A 306      10.804  -2.216  -0.310  0.00 41.34      C2   H  
ATOM   2605  HB3 TYR A 306      11.271  -0.664  -0.913  0.00 41.34      C2   H  
ATOM   2606  HD1 TYR A 306      11.987  -0.397  -3.496  0.00 34.67      C2   H  
ATOM   2607  HD2 TYR A 306       9.909  -3.757  -1.882  0.00 37.67      C2   H  
ATOM   2608  HE1 TYR A 306      11.143  -0.961  -5.698  0.00 44.47      C2   H  
ATOM   2609  HE2 TYR A 306       8.721  -4.113  -4.139  0.00 39.01      C2   H  
ATOM   2610  HH  TYR A 306       9.668  -2.377  -7.079  0.00 41.25      C2   H  
ATOM   2611  N   CYS A 307      14.296  -0.907   0.854  1.00 31.99      C2   N  
ATOM   2612  CA  CYS A 307      14.994  -0.788   2.106  1.00 47.18      C2   C  
ATOM   2613  C   CYS A 307      14.997   0.698   2.507  1.00 40.69      C2   C  
ATOM   2614  O   CYS A 307      15.276   1.528   1.631  1.00 43.20      C2   O  
ATOM   2615  CB  CYS A 307      16.426  -1.324   2.058  1.00 49.42      C2   C  
ATOM   2616  SG  CYS A 307      16.669  -3.102   1.791  1.00 60.75      C2   S  
ATOM   2617  H   CYS A 307      14.798  -0.412   0.132  0.00 31.99      C2   H  
ATOM   2618  HA  CYS A 307      14.656  -1.371   2.962  0.00 47.18      C2   H  
ATOM   2619  HB2 CYS A 307      17.045  -0.711   1.403  0.00 49.42      C2   H  
ATOM   2620  HB3 CYS A 307      16.831  -1.164   3.058  0.00 49.42      C2   H  
ATOM   2621  HG  CYS A 307      16.359  -3.470   3.038  0.00 60.75      C2   H  
ATOM   2622  N   LEU A 308      14.688   0.934   3.733  1.00 43.54      C2   N  
ATOM   2623  CA  LEU A 308      15.294   2.147   4.403  1.00 53.02      C2   C  
ATOM   2624  C   LEU A 308      16.714   1.871   4.964  1.00 53.21      C2   C  
ATOM   2625  O   LEU A 308      16.851   0.946   5.792  1.00 39.85      C2   O  
ATOM   2626  CB  LEU A 308      14.352   2.592   5.534  1.00 49.11      C2   C  
ATOM   2627  CG  LEU A 308      13.022   3.309   5.126  1.00 48.02      C2   C  
ATOM   2628  CD1 LEU A 308      12.060   3.556   6.386  1.00 37.08      C2   C  
ATOM   2629  CD2 LEU A 308      13.369   4.589   4.293  1.00 46.54      C2   C  
ATOM   2630  H   LEU A 308      14.530   0.141   4.338  0.00 43.54      C2   H  
ATOM   2631  HA  LEU A 308      15.408   3.010   3.747  0.00 53.02      C2   H  
ATOM   2632  HB2 LEU A 308      14.074   1.712   6.114  0.00 49.11      C2   H  
ATOM   2633  HB3 LEU A 308      14.845   3.279   6.222  0.00 49.11      C2   H  
ATOM   2634  HG  LEU A 308      12.399   2.731   4.443  0.00 48.02      C2   H  
ATOM   2635 HD11 LEU A 308      11.253   2.835   6.520  0.00 37.08      C2   H  
ATOM   2636 HD12 LEU A 308      12.714   3.348   7.232  0.00 37.08      C2   H  
ATOM   2637 HD13 LEU A 308      11.664   4.560   6.537  0.00 37.08      C2   H  
ATOM   2638 HD21 LEU A 308      14.406   4.919   4.354  0.00 46.54      C2   H  
ATOM   2639 HD22 LEU A 308      12.990   4.504   3.275  0.00 46.54      C2   H  
ATOM   2640 HD23 LEU A 308      12.775   5.414   4.686  0.00 46.54      C2   H  
ATOM   2641  N   GLU A 309      17.721   2.610   4.514  1.00 62.42      C2   N  
ATOM   2642  CA  GLU A 309      19.122   2.659   4.995  1.00 72.66      C2   C  
ATOM   2643  C   GLU A 309      19.419   4.133   5.283  1.00 69.35      C2   C  
ATOM   2644  O   GLU A 309      18.630   4.977   4.855  1.00 56.47      C2   O  
ATOM   2645  CB  GLU A 309      20.085   2.214   3.910  1.00 79.80      C2   C  
ATOM   2646  CG  GLU A 309      19.791   0.856   3.273  1.00 93.26      C2   C  
ATOM   2647  CD  GLU A 309      20.782   0.367   2.238  1.00103.18      C2   C  
ATOM   2648  OE1 GLU A 309      20.388  -0.599   1.505  1.00 94.02      C2   O  
ATOM   2649  OE2 GLU A 309      21.890   0.956   1.946  1.00 93.97      C2   O  
ATOM   2650  H   GLU A 309      17.486   3.163   3.702  0.00 62.42      C2   H  
ATOM   2651  HA  GLU A 309      19.364   2.048   5.864  0.00 72.66      C2   H  
ATOM   2652  HB2 GLU A 309      20.020   2.984   3.142  0.00 79.80      C2   H  
ATOM   2653  HB3 GLU A 309      21.128   2.273   4.224  0.00 79.80      C2   H  
ATOM   2654  HG2 GLU A 309      19.794   0.145   4.099  0.00 93.26      C2   H  
ATOM   2655  HG3 GLU A 309      18.816   0.844   2.785  0.00 93.26      C2   H  
ATOM   2656  N   ASP A 310      20.401   4.404   6.093  1.00 75.32      C2   N  
ATOM   2657  CA  ASP A 310      21.012   5.675   6.317  1.00 79.20      C2   C  
ATOM   2658  C   ASP A 310      21.775   6.086   5.022  1.00 68.08      C2   C  
ATOM   2659  O   ASP A 310      22.777   5.406   4.642  1.00 79.14      C2   O  
ATOM   2660  CB  ASP A 310      21.874   5.770   7.530  1.00 80.66      C2   C  
ATOM   2661  CG  ASP A 310      22.886   6.856   7.729  1.00 92.43      C2   C  
ATOM   2662  OD1 ASP A 310      22.775   7.976   7.166  1.00 93.93      C2   O  
ATOM   2663  OD2 ASP A 310      23.716   6.605   8.597  1.00106.77      C2   O  
ATOM   2664  H   ASP A 310      20.915   3.617   6.461  0.00 75.32      C2   H  
ATOM   2665  HA  ASP A 310      20.191   6.389   6.384  0.00 79.20      C2   H  
ATOM   2666  HB2 ASP A 310      21.228   5.902   8.398  0.00 80.66      C2   H  
ATOM   2667  HB3 ASP A 310      22.476   4.871   7.662  0.00 80.66      C2   H  
ATOM   2668  N   THR A 311      21.343   7.134   4.364  1.00 64.83      C2   N  
ATOM   2669  CA  THR A 311      21.719   7.765   3.059  1.00 68.64      C2   C  
ATOM   2670  C   THR A 311      22.795   8.833   3.296  1.00 64.83      C2   C  
ATOM   2671  O   THR A 311      22.869   9.778   2.516  1.00 59.61      C2   O  
ATOM   2672  CB  THR A 311      20.488   8.334   2.238  1.00 68.58      C2   C  
ATOM   2673  CG2 THR A 311      19.539   7.248   1.793  1.00 64.34      C2   C  
ATOM   2674  OG1 THR A 311      19.628   9.231   2.951  1.00 72.56      C2   O  
ATOM   2675  H   THR A 311      20.540   7.579   4.785  0.00 64.83      C2   H  
ATOM   2676  HA  THR A 311      22.056   6.908   2.474  0.00 68.64      C2   H  
ATOM   2677  HB  THR A 311      20.940   8.797   1.361  0.00 68.58      C2   H  
ATOM   2678  HG1 THR A 311      19.590   8.858   3.835  0.00 72.56      C2   H  
ATOM   2679 HG21 THR A 311      20.012   6.444   1.231  0.00 64.34      C2   H  
ATOM   2680 HG22 THR A 311      19.102   6.754   2.662  0.00 64.34      C2   H  
ATOM   2681 HG23 THR A 311      18.768   7.617   1.117  0.00 64.34      C2   H  
ATOM   2682  N   ALA A 312      23.602   8.760   4.413  1.00 66.21      C2   N  
ATOM   2683  CA  ALA A 312      24.412   9.878   4.848  1.00 68.35      C2   C  
ATOM   2684  C   ALA A 312      23.566  11.080   5.338  1.00 63.71      C2   C  
ATOM   2685  O   ALA A 312      23.884  12.206   4.981  1.00 69.79      C2   O  
ATOM   2686  CB  ALA A 312      25.525  10.240   3.855  1.00 68.97      C2   C  
ATOM   2687  H   ALA A 312      23.455   8.044   5.109  0.00 66.21      C2   H  
ATOM   2688  HA  ALA A 312      24.990   9.647   5.743  0.00 68.35      C2   H  
ATOM   2689  HB1 ALA A 312      26.264   9.455   3.695  0.00 68.97      C2   H  
ATOM   2690  HB2 ALA A 312      25.195  10.556   2.865  0.00 68.97      C2   H  
ATOM   2691  HB3 ALA A 312      26.048  11.105   4.263  0.00 68.97      C2   H  
ATOM   2692  N   GLY A 313      22.506  10.742   6.171  1.00 51.35      C2   N  
ATOM   2693  CA  GLY A 313      21.548  11.722   6.710  1.00 51.30      C2   C  
ATOM   2694  C   GLY A 313      20.715  11.166   7.931  1.00 64.47      C2   C  
ATOM   2695  O   GLY A 313      20.079  11.945   8.641  1.00 60.31      C2   O  
ATOM   2696  H   GLY A 313      22.358   9.784   6.453  0.00 51.35      C2   H  
ATOM   2697  HA2 GLY A 313      22.197  12.543   7.013  0.00 51.30      C2   H  
ATOM   2698  HA3 GLY A 313      20.882  12.178   5.977  0.00 51.30      C2   H  
ATOM   2699  N   GLY A 314      20.775   9.849   8.211  1.00 60.85      C2   N  
ATOM   2700  CA  GLY A 314      20.347   9.210   9.455  1.00 61.21      C2   C  
ATOM   2701  C   GLY A 314      18.857   8.651   9.286  1.00 57.28      C2   C  
ATOM   2702  O   GLY A 314      18.314   8.607   8.160  1.00 56.16      C2   O  
ATOM   2703  H   GLY A 314      21.373   9.328   7.586  0.00 60.85      C2   H  
ATOM   2704  HA2 GLY A 314      21.117   8.469   9.674  0.00 61.21      C2   H  
ATOM   2705  HA3 GLY A 314      20.463   9.926  10.269  0.00 61.21      C2   H  
ATOM   2706  N   PHE A 315      18.233   8.269  10.411  1.00 61.88      C2   N  
ATOM   2707  CA  PHE A 315      16.860   7.755  10.513  1.00 57.44      C2   C  
ATOM   2708  C   PHE A 315      15.831   8.812  10.977  1.00 52.57      C2   C  
ATOM   2709  O   PHE A 315      14.682   8.694  10.478  1.00 46.75      C2   O  
ATOM   2710  CB  PHE A 315      16.875   6.386  11.147  1.00 56.27      C2   C  
ATOM   2711  CG  PHE A 315      17.259   5.287  10.217  1.00 60.16      C2   C  
ATOM   2712  CD1 PHE A 315      18.588   5.080   9.857  1.00 59.18      C2   C  
ATOM   2713  CD2 PHE A 315      16.285   4.524   9.490  1.00 57.04      C2   C  
ATOM   2714  CE1 PHE A 315      18.970   4.129   8.940  1.00 58.26      C2   C  
ATOM   2715  CE2 PHE A 315      16.695   3.490   8.682  1.00 58.36      C2   C  
ATOM   2716  CZ  PHE A 315      18.037   3.237   8.487  1.00 57.89      C2   C  
ATOM   2717  H   PHE A 315      18.691   8.183  11.307  0.00 61.88      C2   H  
ATOM   2718  HA  PHE A 315      16.596   7.591   9.468  0.00 57.44      C2   H  
ATOM   2719  HB2 PHE A 315      17.532   6.380  12.017  0.00 56.27      C2   H  
ATOM   2720  HB3 PHE A 315      15.896   6.077  11.514  0.00 56.27      C2   H  
ATOM   2721  HD1 PHE A 315      19.346   5.780  10.177  0.00 59.18      C2   H  
ATOM   2722  HD2 PHE A 315      15.252   4.779   9.678  0.00 57.04      C2   H  
ATOM   2723  HE1 PHE A 315      20.020   4.026   8.708  0.00 58.26      C2   H  
ATOM   2724  HE2 PHE A 315      15.953   2.940   8.122  0.00 58.36      C2   H  
ATOM   2725  HZ  PHE A 315      18.383   2.437   7.849  0.00 57.89      C2   H  
ATOM   2726  N   GLN A 316      16.136   9.735  11.878  1.00 54.02      C2   N  
ATOM   2727  CA  GLN A 316      15.173  10.790  12.301  1.00 46.50      C2   C  
ATOM   2728  C   GLN A 316      14.540  11.537  11.132  1.00 44.20      C2   C  
ATOM   2729  O   GLN A 316      13.403  11.939  11.156  1.00 41.77      C2   O  
ATOM   2730  CB  GLN A 316      15.739  11.740  13.460  1.00 52.43      C2   C  
ATOM   2731  CG  GLN A 316      15.678  11.129  14.838  1.00 48.16      C2   C  
ATOM   2732  CD  GLN A 316      14.253  10.850  15.273  1.00 67.92      C2   C  
ATOM   2733  NE2 GLN A 316      14.001  10.007  16.273  1.00 55.11      C2   N  
ATOM   2734  OE1 GLN A 316      13.378  11.385  14.683  1.00 64.37      C2   O  
ATOM   2735  H   GLN A 316      17.121   9.812  12.084  0.00 54.02      C2   H  
ATOM   2736  HA  GLN A 316      14.396  10.151  12.723  0.00 46.50      C2   H  
ATOM   2737  HB2 GLN A 316      16.730  12.113  13.200  0.00 52.43      C2   H  
ATOM   2738  HB3 GLN A 316      15.206  12.689  13.417  0.00 52.43      C2   H  
ATOM   2739  HG2 GLN A 316      16.261  10.209  14.817  0.00 48.16      C2   H  
ATOM   2740  HG3 GLN A 316      16.184  11.741  15.584  0.00 48.16      C2   H  
ATOM   2741 HE21 GLN A 316      14.752   9.636  16.836  0.00 55.11      C2   H  
ATOM   2742 HE22 GLN A 316      13.042   9.904  16.569  0.00 55.11      C2   H  
ATOM   2743  N   GLN A 317      15.340  11.747  10.049  1.00 46.70      C2   N  
ATOM   2744  CA  GLN A 317      14.983  12.268   8.752  1.00 49.82      C2   C  
ATOM   2745  C   GLN A 317      13.967  11.341   8.042  1.00 49.81      C2   C  
ATOM   2746  O   GLN A 317      13.136  11.863   7.236  1.00 38.05      C2   O  
ATOM   2747  CB  GLN A 317      16.316  12.318   7.931  1.00 40.01      C2   C  
ATOM   2748  CG  GLN A 317      16.140  13.057   6.598  1.00 43.30      C2   C  
ATOM   2749  CD  GLN A 317      17.489  13.145   5.862  1.00 50.91      C2   C  
ATOM   2750  NE2 GLN A 317      18.128  14.277   5.920  1.00 49.61      C2   N  
ATOM   2751  OE1 GLN A 317      17.850  12.132   5.293  1.00 48.42      C2   O  
ATOM   2752  H   GLN A 317      16.348  11.702  10.104  0.00 46.70      C2   H  
ATOM   2753  HA  GLN A 317      14.526  13.243   8.920  0.00 49.82      C2   H  
ATOM   2754  HB2 GLN A 317      17.110  12.796   8.504  0.00 40.01      C2   H  
ATOM   2755  HB3 GLN A 317      16.793  11.356   7.747  0.00 40.01      C2   H  
ATOM   2756  HG2 GLN A 317      15.480  12.496   5.937  0.00 43.30      C2   H  
ATOM   2757  HG3 GLN A 317      15.767  14.062   6.791  0.00 43.30      C2   H  
ATOM   2758 HE21 GLN A 317      17.842  15.084   6.455  0.00 49.61      C2   H  
ATOM   2759 HE22 GLN A 317      18.931  14.462   5.335  0.00 49.61      C2   H  
ATOM   2760  N   LEU A 318      13.988  10.026   8.232  1.00 43.00      C2   N  
ATOM   2761  CA  LEU A 318      13.017   9.123   7.540  1.00 42.27      C2   C  
ATOM   2762  C   LEU A 318      11.801   9.002   8.439  1.00 44.70      C2   C  
ATOM   2763  O   LEU A 318      10.667   8.892   7.910  1.00 40.51      C2   O  
ATOM   2764  CB  LEU A 318      13.681   7.691   7.159  1.00 46.53      C2   C  
ATOM   2765  CG  LEU A 318      15.032   7.845   6.405  1.00 51.25      C2   C  
ATOM   2766  CD1 LEU A 318      15.696   6.497   6.486  1.00 42.31      C2   C  
ATOM   2767  CD2 LEU A 318      14.831   8.425   4.986  1.00 40.97      C2   C  
ATOM   2768  H   LEU A 318      14.378   9.724   9.113  0.00 43.00      C2   H  
ATOM   2769  HA  LEU A 318      12.811   9.561   6.563  0.00 42.27      C2   H  
ATOM   2770  HB2 LEU A 318      13.898   7.181   8.098  0.00 46.53      C2   H  
ATOM   2771  HB3 LEU A 318      13.033   7.081   6.531  0.00 46.53      C2   H  
ATOM   2772  HG  LEU A 318      15.732   8.475   6.955  0.00 51.25      C2   H  
ATOM   2773 HD11 LEU A 318      16.546   6.643   7.152  0.00 42.31      C2   H  
ATOM   2774 HD12 LEU A 318      15.022   5.754   6.912  0.00 42.31      C2   H  
ATOM   2775 HD13 LEU A 318      16.057   6.120   5.529  0.00 42.31      C2   H  
ATOM   2776 HD21 LEU A 318      15.376   7.750   4.325  0.00 40.97      C2   H  
ATOM   2777 HD22 LEU A 318      13.780   8.360   4.702  0.00 40.97      C2   H  
ATOM   2778 HD23 LEU A 318      15.148   9.447   4.780  0.00 40.97      C2   H  
ATOM   2779  N   LEU A 319      11.948   9.132   9.766  1.00 43.28      C2   N  
ATOM   2780  CA  LEU A 319      10.870   9.065  10.768  1.00 37.75      C2   C  
ATOM   2781  C   LEU A 319       9.983  10.391  10.756  1.00 47.06      C2   C  
ATOM   2782  O   LEU A 319       8.930  10.427  11.338  1.00 48.34      C2   O  
ATOM   2783  CB  LEU A 319      11.426   8.699  12.225  1.00 38.07      C2   C  
ATOM   2784  CG  LEU A 319      11.957   7.219  12.383  1.00 47.95      C2   C  
ATOM   2785  CD1 LEU A 319      12.675   6.853  13.709  1.00 45.95      C2   C  
ATOM   2786  CD2 LEU A 319      10.748   6.276  12.149  1.00 44.37      C2   C  
ATOM   2787  H   LEU A 319      12.915   9.253  10.029  0.00 43.28      C2   H  
ATOM   2788  HA  LEU A 319      10.148   8.307  10.465  0.00 37.75      C2   H  
ATOM   2789  HB2 LEU A 319      12.275   9.357  12.411  0.00 38.07      C2   H  
ATOM   2790  HB3 LEU A 319      10.616   8.795  12.947  0.00 38.07      C2   H  
ATOM   2791  HG  LEU A 319      12.699   7.149  11.587  0.00 47.95      C2   H  
ATOM   2792 HD11 LEU A 319      13.584   6.290  13.497  0.00 45.95      C2   H  
ATOM   2793 HD12 LEU A 319      13.003   7.800  14.136  0.00 45.95      C2   H  
ATOM   2794 HD13 LEU A 319      12.007   6.445  14.468  0.00 45.95      C2   H  
ATOM   2795 HD21 LEU A 319      10.656   5.395  12.785  0.00 44.37      C2   H  
ATOM   2796 HD22 LEU A 319       9.758   6.730  12.115  0.00 44.37      C2   H  
ATOM   2797 HD23 LEU A 319      10.858   5.851  11.152  0.00 44.37      C2   H  
ATOM   2798  N   LEU A 320      10.525  11.390  10.074  1.00 36.03      C2   N  
ATOM   2799  CA  LEU A 320       9.958  12.754   9.835  1.00 47.95      C2   C  
ATOM   2800  C   LEU A 320       8.778  12.659   8.840  1.00 44.66      C2   C  
ATOM   2801  O   LEU A 320       7.984  13.567   8.879  1.00 49.65      C2   O  
ATOM   2802  CB  LEU A 320      11.081  13.717   9.360  1.00 39.88      C2   C  
ATOM   2803  CG  LEU A 320      10.720  15.224   9.147  1.00 49.53      C2   C  
ATOM   2804  CD1 LEU A 320       9.981  15.836  10.363  1.00 40.72      C2   C  
ATOM   2805  CD2 LEU A 320      12.004  15.958   8.835  1.00 45.05      C2   C  
ATOM   2806  H   LEU A 320      11.528  11.423   9.961  0.00 36.03      C2   H  
ATOM   2807  HA  LEU A 320       9.617  13.225  10.757  0.00 47.95      C2   H  
ATOM   2808  HB2 LEU A 320      11.796  13.581  10.171  0.00 39.88      C2   H  
ATOM   2809  HB3 LEU A 320      11.511  13.239   8.481  0.00 39.88      C2   H  
ATOM   2810  HG  LEU A 320      10.064  15.282   8.279  0.00 49.53      C2   H  
ATOM   2811 HD11 LEU A 320       9.065  15.402  10.764  0.00 40.72      C2   H  
ATOM   2812 HD12 LEU A 320      10.689  15.955  11.182  0.00 40.72      C2   H  
ATOM   2813 HD13 LEU A 320       9.755  16.882  10.152  0.00 40.72      C2   H  
ATOM   2814 HD21 LEU A 320      11.848  16.837   8.208  0.00 45.05      C2   H  
ATOM   2815 HD22 LEU A 320      12.416  16.378   9.752  0.00 45.05      C2   H  
ATOM   2816 HD23 LEU A 320      12.826  15.342   8.471  0.00 45.05      C2   H  
ATOM   2817  N   GLU A 321       8.666  11.624   8.028  1.00 47.79      C2   N  
ATOM   2818  CA  GLU A 321       7.579  11.387   7.108  1.00 40.03      C2   C  
ATOM   2819  C   GLU A 321       6.578  10.432   7.797  1.00 36.54      C2   C  
ATOM   2820  O   GLU A 321       6.948   9.297   8.113  1.00 36.71      C2   O  
ATOM   2821  CB  GLU A 321       8.196  10.735   5.816  1.00 48.96      C2   C  
ATOM   2822  CG  GLU A 321       7.250  10.373   4.646  1.00 73.80      C2   C  
ATOM   2823  CD  GLU A 321       6.237  11.472   4.238  1.00100.72      C2   C  
ATOM   2824  OE1 GLU A 321       6.615  12.543   3.774  1.00100.34      C2   O  
ATOM   2825  OE2 GLU A 321       5.016  11.277   4.341  1.00 92.33      C2   O  
ATOM   2826  H   GLU A 321       9.466  11.009   8.062  0.00 47.79      C2   H  
ATOM   2827  HA  GLU A 321       7.130  12.322   6.771  0.00 40.03      C2   H  
ATOM   2828  HB2 GLU A 321       9.071  11.276   5.457  0.00 48.96      C2   H  
ATOM   2829  HB3 GLU A 321       8.657   9.802   6.144  0.00 48.96      C2   H  
ATOM   2830  HG2 GLU A 321       7.867   9.931   3.864  0.00 73.80      C2   H  
ATOM   2831  HG3 GLU A 321       6.645   9.521   4.952  0.00 73.80      C2   H  
ATOM   2832  N   PRO A 322       5.385  10.898   8.063  1.00 42.13      C2   N  
ATOM   2833  CA  PRO A 322       4.260  10.060   8.486  1.00 40.15      C2   C  
ATOM   2834  C   PRO A 322       4.055   8.763   7.731  1.00 43.97      C2   C  
ATOM   2835  O   PRO A 322       3.818   7.761   8.403  1.00 32.77      C2   O  
ATOM   2836  CB  PRO A 322       2.945  10.914   8.435  1.00 44.64      C2   C  
ATOM   2837  CG  PRO A 322       3.528  12.271   8.492  1.00 37.20      C2   C  
ATOM   2838  CD  PRO A 322       4.966  12.262   7.947  1.00 39.19      C2   C  
ATOM   2839  HA  PRO A 322       4.398   9.749   9.521  0.00 40.15      C2   H  
ATOM   2840  HB2 PRO A 322       2.436  10.859   7.472  0.00 44.64      C2   H  
ATOM   2841  HB3 PRO A 322       2.285  10.683   9.270  0.00 44.64      C2   H  
ATOM   2842  HG2 PRO A 322       2.769  13.043   8.365  0.00 37.20      C2   H  
ATOM   2843  HG3 PRO A 322       3.690  12.444   9.556  0.00 37.20      C2   H  
ATOM   2844  HD2 PRO A 322       4.906  12.522   6.890  0.00 39.19      C2   H  
ATOM   2845  HD3 PRO A 322       5.647  12.860   8.552  0.00 39.19      C2   H  
ATOM   2846  N   MET A 323       4.153   8.727   6.380  1.00 40.85      C2   N  
ATOM   2847  CA  MET A 323       4.015   7.435   5.635  1.00 41.07      C2   C  
ATOM   2848  C   MET A 323       4.972   6.308   6.075  1.00 38.53      C2   C  
ATOM   2849  O   MET A 323       4.605   5.137   6.340  1.00 39.99      C2   O  
ATOM   2850  CB  MET A 323       3.989   7.725   4.126  1.00 45.32      C2   C  
ATOM   2851  CG  MET A 323       3.724   6.499   3.240  1.00 56.49      C2   C  
ATOM   2852  SD  MET A 323       3.651   6.827   1.417  1.00 77.23      C2   S  
ATOM   2853  CE  MET A 323       5.377   6.968   0.877  1.00 65.29      C2   C  
ATOM   2854  H   MET A 323       4.227   9.568   5.825  0.00 40.85      C2   H  
ATOM   2855  HA  MET A 323       3.076   6.973   5.942  0.00 41.07      C2   H  
ATOM   2856  HB2 MET A 323       3.164   8.407   3.922  0.00 45.32      C2   H  
ATOM   2857  HB3 MET A 323       4.873   8.269   3.793  0.00 45.32      C2   H  
ATOM   2858  HG2 MET A 323       4.451   5.696   3.357  0.00 56.49      C2   H  
ATOM   2859  HG3 MET A 323       2.734   6.116   3.492  0.00 56.49      C2   H  
ATOM   2860  HE1 MET A 323       5.449   6.967  -0.210  0.00 65.29      C2   H  
ATOM   2861  HE2 MET A 323       5.793   7.852   1.358  0.00 65.29      C2   H  
ATOM   2862  HE3 MET A 323       5.880   6.114   1.332  0.00 65.29      C2   H  
ATOM   2863  N   LEU A 324       6.226   6.684   6.262  1.00 36.73      C2   N  
ATOM   2864  CA  LEU A 324       7.313   5.767   6.599  1.00 34.70      C2   C  
ATOM   2865  C   LEU A 324       7.215   5.510   8.178  1.00 34.95      C2   C  
ATOM   2866  O   LEU A 324       7.508   4.371   8.578  1.00 33.45      C2   O  
ATOM   2867  CB  LEU A 324       8.694   6.397   6.170  1.00 31.03      C2   C  
ATOM   2868  CG  LEU A 324       8.896   6.626   4.621  1.00 39.06      C2   C  
ATOM   2869  CD1 LEU A 324      10.099   7.503   4.352  1.00 33.83      C2   C  
ATOM   2870  CD2 LEU A 324       8.966   5.366   3.836  1.00 34.08      C2   C  
ATOM   2871  H   LEU A 324       6.447   7.659   6.114  0.00 36.73      C2   H  
ATOM   2872  HA  LEU A 324       7.173   4.886   5.973  0.00 34.70      C2   H  
ATOM   2873  HB2 LEU A 324       8.833   7.284   6.787  0.00 31.03      C2   H  
ATOM   2874  HB3 LEU A 324       9.471   5.740   6.557  0.00 31.03      C2   H  
ATOM   2875  HG  LEU A 324       8.088   7.217   4.190  0.00 39.06      C2   H  
ATOM   2876 HD11 LEU A 324      10.735   7.076   3.576  0.00 33.83      C2   H  
ATOM   2877 HD12 LEU A 324       9.743   8.479   4.024  0.00 33.83      C2   H  
ATOM   2878 HD13 LEU A 324      10.748   7.635   5.217  0.00 33.83      C2   H  
ATOM   2879 HD21 LEU A 324       8.627   4.404   4.221  0.00 34.08      C2   H  
ATOM   2880 HD22 LEU A 324       8.425   5.606   2.921  0.00 34.08      C2   H  
ATOM   2881 HD23 LEU A 324      10.009   5.202   3.563  0.00 34.08      C2   H  
ATOM   2882  N   LYS A 325       6.789   6.484   8.972  1.00 37.42      C2   N  
ATOM   2883  CA  LYS A 325       6.546   6.327  10.396  1.00 42.38      C2   C  
ATOM   2884  C   LYS A 325       5.446   5.325  10.788  1.00 35.25      C2   C  
ATOM   2885  O   LYS A 325       5.520   4.559  11.810  1.00 35.09      C2   O  
ATOM   2886  CB  LYS A 325       6.341   7.742  11.018  1.00 41.26      C2   C  
ATOM   2887  CG  LYS A 325       6.555   7.860  12.509  1.00 46.01      C2   C  
ATOM   2888  CD  LYS A 325       5.823   9.041  13.123  1.00 62.20      C2   C  
ATOM   2889  CE  LYS A 325       6.584   9.920  14.171  1.00 59.56      C2   C  
ATOM   2890  NZ  LYS A 325       7.283  11.025  13.505  1.00 80.99      C2   N  
ATOM   2891  H   LYS A 325       6.526   7.348   8.520  0.00 37.42      C2   H  
ATOM   2892  HA  LYS A 325       7.468   5.869  10.755  0.00 42.38      C2   H  
ATOM   2893  HB2 LYS A 325       7.056   8.417  10.549  0.00 41.26      C2   H  
ATOM   2894  HB3 LYS A 325       5.314   7.998  10.754  0.00 41.26      C2   H  
ATOM   2895  HG2 LYS A 325       6.318   6.931  13.029  0.00 46.01      C2   H  
ATOM   2896  HG3 LYS A 325       7.596   8.105  12.720  0.00 46.01      C2   H  
ATOM   2897  HD2 LYS A 325       5.386   9.683  12.358  0.00 62.20      C2   H  
ATOM   2898  HD3 LYS A 325       4.994   8.633  13.700  0.00 62.20      C2   H  
ATOM   2899  HE2 LYS A 325       5.888  10.328  14.903  0.00 59.56      C2   H  
ATOM   2900  HE3 LYS A 325       7.209   9.278  14.793  0.00 59.56      C2   H  
ATOM   2901  HZ1 LYS A 325       7.956  10.725  12.815  0.00 80.99      C2   H  
ATOM   2902  HZ2 LYS A 325       6.556  11.602  13.110  0.00 80.99      C2   H  
ATOM   2903  HZ3 LYS A 325       7.892  11.565  14.104  0.00 80.99      C2   H  
ATOM   2904  N   PHE A 326       4.400   5.313   9.950  1.00 35.63      C2   N  
ATOM   2905  CA  PHE A 326       3.250   4.378  10.046  1.00 38.81      C2   C  
ATOM   2906  C   PHE A 326       3.671   2.892   9.888  1.00 36.56      C2   C  
ATOM   2907  O   PHE A 326       3.101   1.943  10.454  1.00 35.91      C2   O  
ATOM   2908  CB  PHE A 326       2.250   4.767   8.967  1.00 41.02      C2   C  
ATOM   2909  CG  PHE A 326       1.287   3.671   8.341  1.00 38.36      C2   C  
ATOM   2910  CD1 PHE A 326       0.110   3.147   8.991  1.00 44.48      C2   C  
ATOM   2911  CD2 PHE A 326       1.752   2.975   7.183  1.00 41.90      C2   C  
ATOM   2912  CE1 PHE A 326      -0.652   2.208   8.456  1.00 47.47      C2   C  
ATOM   2913  CE2 PHE A 326       1.002   1.907   6.717  1.00 43.02      C2   C  
ATOM   2914  CZ  PHE A 326      -0.211   1.584   7.304  1.00 35.97      C2   C  
ATOM   2915  H   PHE A 326       4.304   5.947   9.170  0.00 35.63      C2   H  
ATOM   2916  HA  PHE A 326       2.761   4.503  11.012  0.00 38.81      C2   H  
ATOM   2917  HB2 PHE A 326       1.640   5.569   9.385  0.00 41.02      C2   H  
ATOM   2918  HB3 PHE A 326       2.813   5.253   8.171  0.00 41.02      C2   H  
ATOM   2919  HD1 PHE A 326      -0.243   3.643   9.883  0.00 44.48      C2   H  
ATOM   2920  HD2 PHE A 326       2.699   3.171   6.700  0.00 41.90      C2   H  
ATOM   2921  HE1 PHE A 326      -1.524   1.910   9.019  0.00 47.47      C2   H  
ATOM   2922  HE2 PHE A 326       1.204   1.376   5.798  0.00 43.02      C2   H  
ATOM   2923  HZ  PHE A 326      -0.881   0.901   6.804  0.00 35.97      C2   H  
ATOM   2924  N   HIE A 327       4.652   2.618   8.992  1.00 26.47      C2   N  
ATOM   2925  CA  HIE A 327       5.104   1.294   8.739  1.00 38.80      C2   C  
ATOM   2926  C   HIE A 327       5.839   0.641   9.926  1.00 37.22      C2   C  
ATOM   2927  O   HIE A 327       5.605  -0.570  10.217  1.00 38.09      C2   O  
ATOM   2928  CB  HIE A 327       5.957   1.179   7.428  1.00 31.41      C2   C  
ATOM   2929  CG  HIE A 327       5.099   0.959   6.140  1.00 37.71      C2   C  
ATOM   2930  CD2 HIE A 327       4.762   1.883   5.243  1.00 27.76      C2   C  
ATOM   2931  ND1 HIE A 327       4.612  -0.258   5.716  1.00 36.13      C2   N  
ATOM   2932  CE1 HIE A 327       3.973   0.019   4.602  1.00 33.52      C2   C  
ATOM   2933  NE2 HIE A 327       3.973   1.313   4.312  1.00 33.05      C2   N  
ATOM   2934  H   HIE A 327       4.952   3.253   8.267  0.00 26.47      C2   H  
ATOM   2935  HA  HIE A 327       4.277   0.588   8.664  0.00 38.80      C2   H  
ATOM   2936  HB2 HIE A 327       6.460   2.144   7.352  0.00 31.41      C2   H  
ATOM   2937  HB3 HIE A 327       6.639   0.329   7.452  0.00 31.41      C2   H  
ATOM   2938  HD2 HIE A 327       5.000   2.928   5.104  0.00 27.76      C2   H  
ATOM   2939  HE1 HIE A 327       3.560  -0.785   4.011  0.00 33.52      C2   H  
ATOM   2940  HE2 HIE A 327       3.447   1.776   3.585  0.00 33.05      C2   H  
ATOM   2941  N   TYR A 328       6.637   1.478  10.624  1.00 34.64      C2   N  
ATOM   2942  CA  TYR A 328       7.286   1.097  11.889  1.00 34.64      C2   C  
ATOM   2943  C   TYR A 328       6.245   0.761  12.911  1.00 36.85      C2   C  
ATOM   2944  O   TYR A 328       6.267  -0.267  13.542  1.00 39.10      C2   O  
ATOM   2945  CB  TYR A 328       8.404   2.080  12.366  1.00 39.00      C2   C  
ATOM   2946  CG  TYR A 328       9.672   1.900  11.526  1.00 42.28      C2   C  
ATOM   2947  CD1 TYR A 328      10.491   0.723  11.714  1.00 38.86      C2   C  
ATOM   2948  CD2 TYR A 328      10.094   2.751  10.542  1.00 43.73      C2   C  
ATOM   2949  CE1 TYR A 328      11.657   0.591  10.929  1.00 38.69      C2   C  
ATOM   2950  CE2 TYR A 328      11.281   2.656   9.825  1.00 38.09      C2   C  
ATOM   2951  CZ  TYR A 328      12.181   1.592  10.059  1.00 44.71      C2   C  
ATOM   2952  OH  TYR A 328      13.402   1.509   9.468  1.00 41.09      C2   O  
ATOM   2953  H   TYR A 328       6.765   2.373  10.172  0.00 34.64      C2   H  
ATOM   2954  HA  TYR A 328       7.724   0.140  11.606  0.00 34.64      C2   H  
ATOM   2955  HB2 TYR A 328       7.973   3.075  12.252  0.00 39.00      C2   H  
ATOM   2956  HB3 TYR A 328       8.548   1.859  13.424  0.00 39.00      C2   H  
ATOM   2957  HD1 TYR A 328      10.290  -0.074  12.416  0.00 38.86      C2   H  
ATOM   2958  HD2 TYR A 328       9.543   3.607  10.183  0.00 43.73      C2   H  
ATOM   2959  HE1 TYR A 328      12.250  -0.303  11.046  0.00 38.69      C2   H  
ATOM   2960  HE2 TYR A 328      11.579   3.440   9.144  0.00 38.09      C2   H  
ATOM   2961  HH  TYR A 328      14.002   0.807   9.731  0.00 41.09      C2   H  
ATOM   2962  N   MET A 329       5.320   1.738  13.077  1.00 34.94      C2   N  
ATOM   2963  CA  MET A 329       4.208   1.801  13.957  1.00 37.85      C2   C  
ATOM   2964  C   MET A 329       3.211   0.648  13.803  1.00 38.20      C2   C  
ATOM   2965  O   MET A 329       2.816   0.152  14.831  1.00 38.53      C2   O  
ATOM   2966  CB  MET A 329       3.608   3.187  13.971  1.00 43.94      C2   C  
ATOM   2967  CG  MET A 329       4.411   4.170  14.814  1.00 59.13      C2   C  
ATOM   2968  SD  MET A 329       3.516   5.738  15.076  1.00 76.96      C2   S  
ATOM   2969  CE  MET A 329       2.625   5.435  16.628  1.00 54.00      C2   C  
ATOM   2970  H   MET A 329       5.333   2.558  12.488  0.00 34.94      C2   H  
ATOM   2971  HA  MET A 329       4.702   1.546  14.895  0.00 37.85      C2   H  
ATOM   2972  HB2 MET A 329       3.683   3.680  13.002  0.00 43.94      C2   H  
ATOM   2973  HB3 MET A 329       2.540   3.231  14.186  0.00 43.94      C2   H  
ATOM   2974  HG2 MET A 329       4.749   3.837  15.795  0.00 59.13      C2   H  
ATOM   2975  HG3 MET A 329       5.400   4.390  14.414  0.00 59.13      C2   H  
ATOM   2976  HE1 MET A 329       2.153   4.463  16.485  0.00 54.00      C2   H  
ATOM   2977  HE2 MET A 329       3.319   5.342  17.464  0.00 54.00      C2   H  
ATOM   2978  HE3 MET A 329       1.885   6.228  16.729  0.00 54.00      C2   H  
ATOM   2979  N   LEU A 330       2.932   0.278  12.529  1.00 35.51      C2   N  
ATOM   2980  CA  LEU A 330       2.041  -0.858  12.198  1.00 36.43      C2   C  
ATOM   2981  C   LEU A 330       2.826  -2.153  12.635  1.00 40.17      C2   C  
ATOM   2982  O   LEU A 330       2.214  -3.024  13.253  1.00 39.09      C2   O  
ATOM   2983  CB  LEU A 330       1.528  -0.731  10.782  1.00 34.96      C2   C  
ATOM   2984  CG  LEU A 330       0.415  -1.820  10.394  1.00 36.98      C2   C  
ATOM   2985  CD1 LEU A 330      -0.813  -1.446  11.284  1.00 36.81      C2   C  
ATOM   2986  CD2 LEU A 330       0.114  -1.832   8.893  1.00 31.68      C2   C  
ATOM   2987  H   LEU A 330       3.260   0.797  11.729  0.00 35.51      C2   H  
ATOM   2988  HA  LEU A 330       1.194  -0.708  12.866  0.00 36.43      C2   H  
ATOM   2989  HB2 LEU A 330       1.193   0.307  10.781  0.00 34.96      C2   H  
ATOM   2990  HB3 LEU A 330       2.392  -0.980  10.166  0.00 34.96      C2   H  
ATOM   2991  HG  LEU A 330       0.715  -2.857  10.540  0.00 36.98      C2   H  
ATOM   2992 HD11 LEU A 330      -0.661  -0.520  11.838  0.00 36.81      C2   H  
ATOM   2993 HD12 LEU A 330      -1.773  -1.316  10.787  0.00 36.81      C2   H  
ATOM   2994 HD13 LEU A 330      -0.971  -2.135  12.114  0.00 36.81      C2   H  
ATOM   2995 HD21 LEU A 330      -0.935  -1.649   8.659  0.00 31.68      C2   H  
ATOM   2996 HD22 LEU A 330       0.694  -1.053   8.398  0.00 31.68      C2   H  
ATOM   2997 HD23 LEU A 330       0.292  -2.846   8.536  0.00 31.68      C2   H  
ATOM   2998  N   LYS A 331       4.108  -2.305  12.153  1.00 33.07      C2   N  
ATOM   2999  CA  LYS A 331       4.941  -3.479  12.582  1.00 40.44      C2   C  
ATOM   3000  C   LYS A 331       5.054  -3.674  14.105  1.00 43.56      C2   C  
ATOM   3001  O   LYS A 331       5.025  -4.849  14.506  1.00 39.32      C2   O  
ATOM   3002  CB  LYS A 331       6.245  -3.540  11.828  1.00 38.47      C2   C  
ATOM   3003  CG  LYS A 331       7.017  -4.802  12.007  1.00 49.75      C2   C  
ATOM   3004  CD  LYS A 331       6.324  -6.078  11.401  1.00 35.82      C2   C  
ATOM   3005  CE  LYS A 331       7.067  -7.412  11.654  1.00 47.01      C2   C  
ATOM   3006  NZ  LYS A 331       6.477  -8.548  10.994  1.00 53.95      C2   N  
ATOM   3007  H   LYS A 331       4.597  -1.631  11.581  0.00 33.07      C2   H  
ATOM   3008  HA  LYS A 331       4.433  -4.392  12.272  0.00 40.44      C2   H  
ATOM   3009  HB2 LYS A 331       5.991  -3.390  10.780  0.00 38.47      C2   H  
ATOM   3010  HB3 LYS A 331       6.950  -2.784  12.175  0.00 38.47      C2   H  
ATOM   3011  HG2 LYS A 331       7.936  -4.637  11.445  0.00 49.75      C2   H  
ATOM   3012  HG3 LYS A 331       7.279  -4.994  13.048  0.00 49.75      C2   H  
ATOM   3013  HD2 LYS A 331       5.355  -6.129  11.897  0.00 35.82      C2   H  
ATOM   3014  HD3 LYS A 331       5.994  -5.777  10.407  0.00 35.82      C2   H  
ATOM   3015  HE2 LYS A 331       8.061  -7.324  11.216  0.00 47.01      C2   H  
ATOM   3016  HE3 LYS A 331       7.233  -7.604  12.714  0.00 47.01      C2   H  
ATOM   3017  HZ1 LYS A 331       7.239  -9.200  10.877  0.00 53.95      C2   H  
ATOM   3018  HZ2 LYS A 331       5.672  -8.841  11.531  0.00 53.95      C2   H  
ATOM   3019  HZ3 LYS A 331       6.292  -8.272  10.041  0.00 53.95      C2   H  
ATOM   3020  N   LYS A 332       5.214  -2.588  14.826  1.00 40.28      C2   N  
ATOM   3021  CA  LYS A 332       5.289  -2.588  16.337  1.00 39.53      C2   C  
ATOM   3022  C   LYS A 332       4.075  -3.277  17.045  1.00 45.16      C2   C  
ATOM   3023  O   LYS A 332       4.127  -3.537  18.240  1.00 45.72      C2   O  
ATOM   3024  CB  LYS A 332       5.244  -1.109  16.773  1.00 54.52      C2   C  
ATOM   3025  CG  LYS A 332       5.443  -0.812  18.269  1.00 60.41      C2   C  
ATOM   3026  CD  LYS A 332       6.690  -1.458  18.958  1.00 89.66      C2   C  
ATOM   3027  CE  LYS A 332       8.036  -0.952  18.441  1.00 83.98      C2   C  
ATOM   3028  NZ  LYS A 332       9.078  -1.371  19.325  1.00 84.82      C2   N  
ATOM   3029  H   LYS A 332       5.326  -1.678  14.400  0.00 40.28      C2   H  
ATOM   3030  HA  LYS A 332       6.145  -3.180  16.661  0.00 39.53      C2   H  
ATOM   3031  HB2 LYS A 332       6.066  -0.704  16.184  0.00 54.52      C2   H  
ATOM   3032  HB3 LYS A 332       4.329  -0.640  16.411  0.00 54.52      C2   H  
ATOM   3033  HG2 LYS A 332       5.617   0.257  18.398  0.00 60.41      C2   H  
ATOM   3034  HG3 LYS A 332       4.609  -1.014  18.941  0.00 60.41      C2   H  
ATOM   3035  HD2 LYS A 332       6.567  -1.360  20.037  0.00 89.66      C2   H  
ATOM   3036  HD3 LYS A 332       6.622  -2.520  18.727  0.00 89.66      C2   H  
ATOM   3037  HE2 LYS A 332       8.281  -1.349  17.456  0.00 83.98      C2   H  
ATOM   3038  HE3 LYS A 332       7.972   0.135  18.402  0.00 83.98      C2   H  
ATOM   3039  HZ1 LYS A 332       8.779  -1.465  20.285  0.00 84.82      C2   H  
ATOM   3040  HZ2 LYS A 332       9.445  -2.243  18.971  0.00 84.82      C2   H  
ATOM   3041  HZ3 LYS A 332       9.907  -0.798  19.246  0.00 84.82      C2   H  
ATOM   3042  N   LEU A 333       2.905  -3.454  16.367  1.00 40.91      C2   N  
ATOM   3043  CA  LEU A 333       1.743  -4.093  17.002  1.00 39.32      C2   C  
ATOM   3044  C   LEU A 333       1.814  -5.638  17.020  1.00 45.12      C2   C  
ATOM   3045  O   LEU A 333       0.976  -6.292  17.653  1.00 43.08      C2   O  
ATOM   3046  CB  LEU A 333       0.431  -3.602  16.180  1.00 42.78      C2   C  
ATOM   3047  CG  LEU A 333       0.289  -2.067  16.176  1.00 37.18      C2   C  
ATOM   3048  CD1 LEU A 333      -0.710  -1.617  15.056  1.00 37.56      C2   C  
ATOM   3049  CD2 LEU A 333      -0.058  -1.502  17.580  1.00 30.89      C2   C  
ATOM   3050  H   LEU A 333       2.780  -3.280  15.379  0.00 40.91      C2   H  
ATOM   3051  HA  LEU A 333       1.503  -3.790  18.021  0.00 39.32      C2   H  
ATOM   3052  HB2 LEU A 333       0.478  -4.043  15.185  0.00 42.78      C2   H  
ATOM   3053  HB3 LEU A 333      -0.442  -4.115  16.581  0.00 42.78      C2   H  
ATOM   3054  HG  LEU A 333       1.180  -1.515  15.875  0.00 37.18      C2   H  
ATOM   3055 HD11 LEU A 333      -0.550  -2.344  14.259  0.00 37.56      C2   H  
ATOM   3056 HD12 LEU A 333      -1.785  -1.570  15.227  0.00 37.56      C2   H  
ATOM   3057 HD13 LEU A 333      -0.356  -0.747  14.502  0.00 37.56      C2   H  
ATOM   3058 HD21 LEU A 333      -0.113  -2.341  18.274  0.00 30.89      C2   H  
ATOM   3059 HD22 LEU A 333       0.718  -0.832  17.947  0.00 30.89      C2   H  
ATOM   3060 HD23 LEU A 333      -1.078  -1.130  17.483  0.00 30.89      C2   H  
ATOM   3061  N   GLN A 334       2.819  -6.191  16.296  1.00 38.98      C2   N  
ATOM   3062  CA  GLN A 334       3.088  -7.633  16.276  1.00 47.02      C2   C  
ATOM   3063  C   GLN A 334       1.895  -8.364  15.628  1.00 42.62      C2   C  
ATOM   3064  O   GLN A 334       1.483  -9.381  16.181  1.00 43.97      C2   O  
ATOM   3065  CB  GLN A 334       3.415  -8.020  17.766  1.00 39.36      C2   C  
ATOM   3066  CG  GLN A 334       3.967  -9.538  17.858  1.00 51.64      C2   C  
ATOM   3067  CD  GLN A 334       4.668  -9.735  19.196  1.00 61.15      C2   C  
ATOM   3068  NE2 GLN A 334       5.320 -10.827  19.505  1.00 71.80      C2   N  
ATOM   3069  OE1 GLN A 334       4.673  -8.817  20.043  1.00 71.51      C2   O  
ATOM   3070  H   GLN A 334       3.500  -5.558  15.905  0.00 38.98      C2   H  
ATOM   3071  HA  GLN A 334       3.963  -7.806  15.651  0.00 47.02      C2   H  
ATOM   3072  HB2 GLN A 334       4.258  -7.426  18.122  0.00 39.36      C2   H  
ATOM   3073  HB3 GLN A 334       2.539  -7.930  18.408  0.00 39.36      C2   H  
ATOM   3074  HG2 GLN A 334       3.132 -10.241  17.848  0.00 51.64      C2   H  
ATOM   3075  HG3 GLN A 334       4.548  -9.722  16.955  0.00 51.64      C2   H  
ATOM   3076 HE21 GLN A 334       5.328 -11.719  19.028  0.00 71.80      C2   H  
ATOM   3077 HE22 GLN A 334       6.006 -10.767  20.243  0.00 71.80      C2   H  
ATOM   3078  N   LEU A 335       1.422  -7.816  14.444  1.00 38.17      C2   N  
ATOM   3079  CA  LEU A 335       0.223  -8.360  13.755  1.00 38.49      C2   C  
ATOM   3080  C   LEU A 335       0.484  -9.634  12.983  1.00 48.97      C2   C  
ATOM   3081  O   LEU A 335       1.652  -9.787  12.541  1.00 38.99      C2   O  
ATOM   3082  CB  LEU A 335      -0.515  -7.359  12.847  1.00 40.35      C2   C  
ATOM   3083  CG  LEU A 335      -1.100  -6.133  13.596  1.00 52.95      C2   C  
ATOM   3084  CD1 LEU A 335      -1.263  -4.952  12.564  1.00 49.51      C2   C  
ATOM   3085  CD2 LEU A 335      -2.465  -6.425  14.293  1.00 41.48      C2   C  
ATOM   3086  H   LEU A 335       1.912  -7.052  14.000  0.00 38.17      C2   H  
ATOM   3087  HA  LEU A 335      -0.485  -8.595  14.550  0.00 38.49      C2   H  
ATOM   3088  HB2 LEU A 335       0.086  -7.034  11.997  0.00 40.35      C2   H  
ATOM   3089  HB3 LEU A 335      -1.407  -7.825  12.429  0.00 40.35      C2   H  
ATOM   3090  HG  LEU A 335      -0.420  -5.865  14.405  0.00 52.95      C2   H  
ATOM   3091 HD11 LEU A 335      -0.924  -5.223  11.564  0.00 49.51      C2   H  
ATOM   3092 HD12 LEU A 335      -2.193  -4.388  12.634  0.00 49.51      C2   H  
ATOM   3093 HD13 LEU A 335      -0.514  -4.203  12.820  0.00 49.51      C2   H  
ATOM   3094 HD21 LEU A 335      -2.680  -5.664  15.043  0.00 41.48      C2   H  
ATOM   3095 HD22 LEU A 335      -3.236  -6.190  13.559  0.00 41.48      C2   H  
ATOM   3096 HD23 LEU A 335      -2.559  -7.398  14.774  0.00 41.48      C2   H  
ATOM   3097  N   HIS A 336      -0.462 -10.538  12.907  1.00 44.51      C2   N  
ATOM   3098  CA  HIS A 336      -0.289 -11.818  12.316  1.00 43.35      C2   C  
ATOM   3099  C   HIS A 336      -1.265 -11.913  11.080  1.00 42.63      C2   C  
ATOM   3100  O   HIS A 336      -2.130 -11.077  10.937  1.00 43.77      C2   O  
ATOM   3101  CB  HIS A 336      -0.630 -12.881  13.429  1.00 42.55      C2   C  
ATOM   3102  CG  HIS A 336       0.092 -12.733  14.751  1.00 54.84      C2   C  
ATOM   3103  CD2 HIS A 336       1.239 -13.439  15.220  1.00 54.07      C2   C  
ATOM   3104  ND1 HIS A 336      -0.252 -11.927  15.785  1.00 58.07      C2   N  
ATOM   3105  CE1 HIS A 336       0.531 -12.177  16.831  1.00 60.74      C2   C  
ATOM   3106  NE2 HIS A 336       1.564 -13.048  16.526  1.00 56.65      C2   N  
ATOM   3107  H   HIS A 336      -1.220 -10.400  13.560  0.00 44.51      C2   H  
ATOM   3108  HA  HIS A 336       0.786 -11.959  12.210  0.00 43.35      C2   H  
ATOM   3109  HB2 HIS A 336      -1.712 -12.826  13.558  0.00 42.55      C2   H  
ATOM   3110  HB3 HIS A 336      -0.439 -13.892  13.070  0.00 42.55      C2   H  
ATOM   3111  HD1 HIS A 336      -1.140 -11.447  15.819  0.00 58.07      C2   H  
ATOM   3112  HD2 HIS A 336       1.781 -14.239  14.738  0.00 54.07      C2   H  
ATOM   3113  HE1 HIS A 336       0.364 -11.626  17.745  0.00 60.74      C2   H  
ATOM   3114  N   GLU A 337      -0.991 -12.929  10.182  1.00 38.48      C2   N  
ATOM   3115  CA  GLU A 337      -1.499 -13.029   8.809  1.00 47.99      C2   C  
ATOM   3116  C   GLU A 337      -2.988 -12.845   8.652  1.00 46.05      C2   C  
ATOM   3117  O   GLU A 337      -3.421 -12.031   7.843  1.00 37.89      C2   O  
ATOM   3118  CB  GLU A 337      -0.902 -14.250   8.059  1.00 46.80      C2   C  
ATOM   3119  CG  GLU A 337       0.667 -14.343   8.018  1.00 45.65      C2   C  
ATOM   3120  CD  GLU A 337       1.275 -15.475   7.265  1.00 54.52      C2   C  
ATOM   3121  OE1 GLU A 337       0.551 -16.296   6.650  1.00 52.07      C2   O  
ATOM   3122  OE2 GLU A 337       2.495 -15.593   7.250  1.00 68.59      C2   O  
ATOM   3123  H   GLU A 337      -0.216 -13.546  10.378  0.00 38.48      C2   H  
ATOM   3124  HA  GLU A 337      -1.047 -12.153   8.344  0.00 47.99      C2   H  
ATOM   3125  HB2 GLU A 337      -1.278 -15.113   8.609  0.00 46.80      C2   H  
ATOM   3126  HB3 GLU A 337      -1.359 -14.289   7.071  0.00 46.80      C2   H  
ATOM   3127  HG2 GLU A 337       1.020 -13.463   7.481  0.00 45.65      C2   H  
ATOM   3128  HG3 GLU A 337       1.122 -14.276   9.006  0.00 45.65      C2   H  
ATOM   3129  N   GLU A 338      -3.789 -13.390   9.537  1.00 39.45      C2   N  
ATOM   3130  CA  GLU A 338      -5.252 -13.258   9.520  1.00 43.12      C2   C  
ATOM   3131  C   GLU A 338      -5.680 -11.843  10.114  1.00 44.20      C2   C  
ATOM   3132  O   GLU A 338      -6.528 -11.282   9.420  1.00 43.22      C2   O  
ATOM   3133  CB  GLU A 338      -5.954 -14.483  10.177  1.00 38.83      C2   C  
ATOM   3134  CG  GLU A 338      -5.712 -15.870   9.488  1.00 42.61      C2   C  
ATOM   3135  CD  GLU A 338      -6.011 -17.156  10.341  1.00 58.33      C2   C  
ATOM   3136  OE1 GLU A 338      -5.629 -18.306   9.876  1.00 56.63      C2   O  
ATOM   3137  OE2 GLU A 338      -6.574 -17.088  11.452  1.00 77.07      C2   O  
ATOM   3138  H   GLU A 338      -3.290 -13.957  10.208  0.00 39.45      C2   H  
ATOM   3139  HA  GLU A 338      -5.487 -13.206   8.457  0.00 43.12      C2   H  
ATOM   3140  HB2 GLU A 338      -5.696 -14.424  11.235  0.00 38.83      C2   H  
ATOM   3141  HB3 GLU A 338      -7.026 -14.286  10.166  0.00 38.83      C2   H  
ATOM   3142  HG2 GLU A 338      -6.438 -15.961   8.679  0.00 42.61      C2   H  
ATOM   3143  HG3 GLU A 338      -4.709 -15.973   9.076  0.00 42.61      C2   H  
ATOM   3144  N   GLU A 339      -5.026 -11.334  11.156  1.00 40.73      C2   N  
ATOM   3145  CA  GLU A 339      -5.201  -9.953  11.585  1.00 44.81      C2   C  
ATOM   3146  C   GLU A 339      -4.818  -8.886  10.462  1.00 37.49      C2   C  
ATOM   3147  O   GLU A 339      -5.547  -7.953  10.347  1.00 36.60      C2   O  
ATOM   3148  CB  GLU A 339      -4.402  -9.622  12.910  1.00 35.37      C2   C  
ATOM   3149  CG  GLU A 339      -4.466 -10.751  13.916  1.00 40.18      C2   C  
ATOM   3150  CD  GLU A 339      -3.557 -10.672  15.095  1.00 50.43      C2   C  
ATOM   3151  OE1 GLU A 339      -3.870 -11.254  16.137  1.00 53.35      C2   O  
ATOM   3152  OE2 GLU A 339      -2.529  -9.964  14.980  1.00 45.48      C2   O  
ATOM   3153  H   GLU A 339      -4.176 -11.742  11.520  0.00 40.73      C2   H  
ATOM   3154  HA  GLU A 339      -6.251  -9.925  11.877  0.00 44.81      C2   H  
ATOM   3155  HB2 GLU A 339      -3.395  -9.374  12.573  0.00 35.37      C2   H  
ATOM   3156  HB3 GLU A 339      -4.853  -8.700  13.276  0.00 35.37      C2   H  
ATOM   3157  HG2 GLU A 339      -5.456 -10.775  14.371  0.00 40.18      C2   H  
ATOM   3158  HG3 GLU A 339      -4.117 -11.661  13.429  0.00 40.18      C2   H  
ATOM   3159  N   TYR A 340      -3.672  -9.093   9.806  1.00 33.83      C2   N  
ATOM   3160  CA  TYR A 340      -3.406  -8.288   8.599  1.00 36.16      C2   C  
ATOM   3161  C   TYR A 340      -4.509  -8.321   7.483  1.00 36.79      C2   C  
ATOM   3162  O   TYR A 340      -4.846  -7.273   6.959  1.00 37.82      C2   O  
ATOM   3163  CB  TYR A 340      -2.054  -8.710   8.008  1.00 32.16      C2   C  
ATOM   3164  CG  TYR A 340      -0.779  -8.003   8.486  1.00 39.63      C2   C  
ATOM   3165  CD1 TYR A 340       0.188  -8.656   9.290  1.00 31.83      C2   C  
ATOM   3166  CD2 TYR A 340      -0.481  -6.662   8.026  1.00 39.79      C2   C  
ATOM   3167  CE1 TYR A 340       1.462  -8.117   9.564  1.00 32.61      C2   C  
ATOM   3168  CE2 TYR A 340       0.799  -6.125   8.364  1.00 37.13      C2   C  
ATOM   3169  CZ  TYR A 340       1.744  -6.840   9.146  1.00 34.73      C2   C  
ATOM   3170  OH  TYR A 340       2.972  -6.313   9.427  1.00 39.46      C2   O  
ATOM   3171  H   TYR A 340      -3.192  -9.972   9.945  0.00 33.83      C2   H  
ATOM   3172  HA  TYR A 340      -3.347  -7.247   8.916  0.00 36.16      C2   H  
ATOM   3173  HB2 TYR A 340      -1.977  -9.792   7.901  0.00 32.16      C2   H  
ATOM   3174  HB3 TYR A 340      -2.077  -8.407   6.961  0.00 32.16      C2   H  
ATOM   3175  HD1 TYR A 340      -0.123  -9.650   9.578  0.00 31.83      C2   H  
ATOM   3176  HD2 TYR A 340      -1.142  -5.971   7.526  0.00 39.79      C2   H  
ATOM   3177  HE1 TYR A 340       2.202  -8.685  10.107  0.00 32.61      C2   H  
ATOM   3178  HE2 TYR A 340       1.117  -5.182   7.945  0.00 37.13      C2   H  
ATOM   3179  HH  TYR A 340       3.213  -5.455   9.069  0.00 39.46      C2   H  
ATOM   3180  N   VAL A 341      -5.006  -9.534   7.177  1.00 34.10      C2   N  
ATOM   3181  CA  VAL A 341      -6.152  -9.659   6.254  1.00 39.23      C2   C  
ATOM   3182  C   VAL A 341      -7.366  -8.966   6.712  1.00 36.51      C2   C  
ATOM   3183  O   VAL A 341      -8.049  -8.322   5.941  1.00 32.18      C2   O  
ATOM   3184  CB  VAL A 341      -6.430 -11.146   5.699  1.00 35.86      C2   C  
ATOM   3185  CG1 VAL A 341      -7.739 -11.160   4.898  1.00 30.42      C2   C  
ATOM   3186  CG2 VAL A 341      -5.248 -11.670   4.937  1.00 49.10      C2   C  
ATOM   3187  H   VAL A 341      -4.780 -10.411   7.624  0.00 34.10      C2   H  
ATOM   3188  HA  VAL A 341      -5.821  -9.181   5.332  0.00 39.23      C2   H  
ATOM   3189  HB  VAL A 341      -6.541 -11.912   6.467  0.00 35.86      C2   H  
ATOM   3190 HG11 VAL A 341      -8.626 -10.930   5.489  0.00 30.42      C2   H  
ATOM   3191 HG12 VAL A 341      -7.682 -10.558   3.989  0.00 30.42      C2   H  
ATOM   3192 HG13 VAL A 341      -7.835 -12.181   4.528  0.00 30.42      C2   H  
ATOM   3193 HG21 VAL A 341      -4.932 -11.023   4.119  0.00 49.10      C2   H  
ATOM   3194 HG22 VAL A 341      -4.357 -11.722   5.564  0.00 49.10      C2   H  
ATOM   3195 HG23 VAL A 341      -5.478 -12.688   4.626  0.00 49.10      C2   H  
ATOM   3196  N   LEU A 342      -7.733  -8.994   7.988  1.00 33.22      C2   N  
ATOM   3197  CA  LEU A 342      -8.889  -8.214   8.520  1.00 38.55      C2   C  
ATOM   3198  C   LEU A 342      -8.774  -6.649   8.517  1.00 40.98      C2   C  
ATOM   3199  O   LEU A 342      -9.802  -5.958   8.265  1.00 38.34      C2   O  
ATOM   3200  CB  LEU A 342      -9.006  -8.710  10.000  1.00 35.87      C2   C  
ATOM   3201  CG  LEU A 342      -9.675 -10.119  10.088  1.00 40.97      C2   C  
ATOM   3202  CD1 LEU A 342      -9.366 -10.724  11.423  1.00 36.94      C2   C  
ATOM   3203  CD2 LEU A 342     -11.140 -10.178   9.711  1.00 39.64      C2   C  
ATOM   3204  H   LEU A 342      -7.281  -9.621   8.638  0.00 33.22      C2   H  
ATOM   3205  HA  LEU A 342      -9.729  -8.458   7.869  0.00 38.55      C2   H  
ATOM   3206  HB2 LEU A 342      -7.998  -8.811  10.403  0.00 35.87      C2   H  
ATOM   3207  HB3 LEU A 342      -9.603  -8.002  10.575  0.00 35.87      C2   H  
ATOM   3208  HG  LEU A 342      -9.198 -10.818   9.399  0.00 40.97      C2   H  
ATOM   3209 HD11 LEU A 342      -9.631 -10.038  12.227  0.00 36.94      C2   H  
ATOM   3210 HD12 LEU A 342      -9.884 -11.661  11.624  0.00 36.94      C2   H  
ATOM   3211 HD13 LEU A 342      -8.303 -10.941  11.534  0.00 36.94      C2   H  
ATOM   3212 HD21 LEU A 342     -11.095 -10.330   8.633  0.00 39.64      C2   H  
ATOM   3213 HD22 LEU A 342     -11.647 -10.927  10.318  0.00 39.64      C2   H  
ATOM   3214 HD23 LEU A 342     -11.753  -9.303   9.928  0.00 39.64      C2   H  
ATOM   3215  N   MET A 343      -7.565  -6.086   8.604  1.00 36.82      C2   N  
ATOM   3216  CA  MET A 343      -7.433  -4.684   8.342  1.00 39.36      C2   C  
ATOM   3217  C   MET A 343      -7.763  -4.231   6.938  1.00 37.51      C2   C  
ATOM   3218  O   MET A 343      -8.377  -3.194   6.832  1.00 35.73      C2   O  
ATOM   3219  CB  MET A 343      -5.986  -4.205   8.632  1.00 33.13      C2   C  
ATOM   3220  CG  MET A 343      -5.520  -4.314  10.100  1.00 45.59      C2   C  
ATOM   3221  SD  MET A 343      -3.900  -3.574  10.208  1.00 44.39      C2   S  
ATOM   3222  CE  MET A 343      -2.793  -4.810   9.525  1.00 32.81      C2   C  
ATOM   3223  H   MET A 343      -6.751  -6.669   8.741  0.00 36.82      C2   H  
ATOM   3224  HA  MET A 343      -8.004  -4.228   9.151  0.00 39.36      C2   H  
ATOM   3225  HB2 MET A 343      -5.228  -4.732   8.054  0.00 33.13      C2   H  
ATOM   3226  HB3 MET A 343      -5.987  -3.119   8.541  0.00 33.13      C2   H  
ATOM   3227  HG2 MET A 343      -6.166  -3.835  10.836  0.00 45.59      C2   H  
ATOM   3228  HG3 MET A 343      -5.525  -5.330  10.493  0.00 45.59      C2   H  
ATOM   3229  HE1 MET A 343      -2.918  -5.658  10.198  0.00 32.81      C2   H  
ATOM   3230  HE2 MET A 343      -3.085  -5.111   8.520  0.00 32.81      C2   H  
ATOM   3231  HE3 MET A 343      -1.794  -4.372   9.498  0.00 32.81      C2   H  
ATOM   3232  N   GLN A 344      -7.414  -5.047   5.945  1.00 26.12      C2   N  
ATOM   3233  CA  GLN A 344      -7.666  -4.786   4.562  1.00 35.99      C2   C  
ATOM   3234  C   GLN A 344      -9.211  -4.933   4.229  1.00 36.32      C2   C  
ATOM   3235  O   GLN A 344      -9.658  -4.079   3.454  1.00 34.72      C2   O  
ATOM   3236  CB  GLN A 344      -6.928  -5.772   3.677  1.00 34.90      C2   C  
ATOM   3237  CG  GLN A 344      -5.356  -5.508   3.626  1.00 34.85      C2   C  
ATOM   3238  CD  GLN A 344      -4.459  -6.742   3.403  1.00 41.35      C2   C  
ATOM   3239  NE2 GLN A 344      -3.853  -7.226   4.493  1.00 33.03      C2   N  
ATOM   3240  OE1 GLN A 344      -4.188  -7.236   2.289  1.00 44.75      C2   O  
ATOM   3241  H   GLN A 344      -6.780  -5.820   6.089  0.00 26.12      C2   H  
ATOM   3242  HA  GLN A 344      -7.432  -3.782   4.207  0.00 35.99      C2   H  
ATOM   3243  HB2 GLN A 344      -7.210  -6.793   3.935  0.00 34.90      C2   H  
ATOM   3244  HB3 GLN A 344      -7.271  -5.600   2.657  0.00 34.90      C2   H  
ATOM   3245  HG2 GLN A 344      -5.089  -4.734   2.906  0.00 34.85      C2   H  
ATOM   3246  HG3 GLN A 344      -5.086  -5.088   4.595  0.00 34.85      C2   H  
ATOM   3247 HE21 GLN A 344      -4.075  -7.072   5.466  0.00 33.03      C2   H  
ATOM   3248 HE22 GLN A 344      -3.307  -8.038   4.243  0.00 33.03      C2   H  
ATOM   3249  N   ALA A 345      -9.939  -5.750   5.049  1.00 34.86      C2   N  
ATOM   3250  CA  ALA A 345     -11.420  -5.745   4.935  1.00 41.32      C2   C  
ATOM   3251  C   ALA A 345     -12.196  -4.605   5.548  1.00 40.28      C2   C  
ATOM   3252  O   ALA A 345     -13.086  -4.128   4.897  1.00 35.95      C2   O  
ATOM   3253  CB  ALA A 345     -12.038  -7.081   5.318  1.00 35.36      C2   C  
ATOM   3254  H   ALA A 345      -9.524  -6.284   5.799  0.00 34.86      C2   H  
ATOM   3255  HA  ALA A 345     -11.538  -5.677   3.853  0.00 41.32      C2   H  
ATOM   3256  HB1 ALA A 345     -13.081  -7.138   5.004  0.00 35.36      C2   H  
ATOM   3257  HB2 ALA A 345     -11.453  -7.900   4.904  0.00 35.36      C2   H  
ATOM   3258  HB3 ALA A 345     -12.012  -7.184   6.403  0.00 35.36      C2   H  
ATOM   3259  N   ILE A 346     -11.760  -4.097   6.699  1.00 36.83      C2   N  
ATOM   3260  CA  ILE A 346     -12.116  -2.845   7.279  1.00 35.03      C2   C  
ATOM   3261  C   ILE A 346     -11.785  -1.590   6.429  1.00 40.02      C2   C  
ATOM   3262  O   ILE A 346     -12.519  -0.606   6.537  1.00 37.10      C2   O  
ATOM   3263  CB  ILE A 346     -11.527  -2.734   8.752  1.00 37.48      C2   C  
ATOM   3264  CG1 ILE A 346     -12.097  -3.854   9.614  1.00 34.96      C2   C  
ATOM   3265  CG2 ILE A 346     -11.651  -1.388   9.441  1.00 35.76      C2   C  
ATOM   3266  CD1 ILE A 346     -11.111  -4.207  10.708  1.00 34.48      C2   C  
ATOM   3267  H   ILE A 346     -11.195  -4.702   7.278  0.00 36.83      C2   H  
ATOM   3268  HA  ILE A 346     -13.201  -2.775   7.353  0.00 35.03      C2   H  
ATOM   3269  HB  ILE A 346     -10.440  -2.784   8.699  0.00 37.48      C2   H  
ATOM   3270 HG12 ILE A 346     -13.102  -3.566   9.926  0.00 34.96      C2   H  
ATOM   3271 HG13 ILE A 346     -12.335  -4.752   9.044  0.00 34.96      C2   H  
ATOM   3272 HG21 ILE A 346     -12.695  -1.200   9.694  0.00 35.76      C2   H  
ATOM   3273 HG22 ILE A 346     -11.081  -1.418  10.370  0.00 35.76      C2   H  
ATOM   3274 HG23 ILE A 346     -11.322  -0.555   8.821  0.00 35.76      C2   H  
ATOM   3275 HD11 ILE A 346     -10.057  -4.152  10.433  0.00 34.48      C2   H  
ATOM   3276 HD12 ILE A 346     -11.301  -3.616  11.604  0.00 34.48      C2   H  
ATOM   3277 HD13 ILE A 346     -11.222  -5.209  11.126  0.00 34.48      C2   H  
ATOM   3278  N   SER A 347     -10.700  -1.630   5.669  1.00 33.99      C2   N  
ATOM   3279  CA  SER A 347     -10.298  -0.541   4.765  1.00 36.47      C2   C  
ATOM   3280  C   SER A 347     -11.233  -0.518   3.497  1.00 42.27      C2   C  
ATOM   3281  O   SER A 347     -11.700   0.530   3.117  1.00 37.89      C2   O  
ATOM   3282  CB  SER A 347      -8.825  -0.763   4.447  1.00 35.76      C2   C  
ATOM   3283  OG  SER A 347      -8.377   0.259   3.658  1.00 37.11      C2   O  
ATOM   3284  H   SER A 347     -10.124  -2.451   5.790  0.00 33.99      C2   H  
ATOM   3285  HA  SER A 347     -10.374   0.402   5.307  0.00 36.47      C2   H  
ATOM   3286  HB2 SER A 347      -8.144  -0.777   5.297  0.00 35.76      C2   H  
ATOM   3287  HB3 SER A 347      -8.765  -1.660   3.831  0.00 35.76      C2   H  
ATOM   3288  HG  SER A 347      -8.248   1.075   4.148  0.00 37.11      C2   H  
ATOM   3289  N   LEU A 348     -11.554  -1.717   2.990  1.00 37.40      C2   N  
ATOM   3290  CA  LEU A 348     -12.356  -1.957   1.810  1.00 37.79      C2   C  
ATOM   3291  C   LEU A 348     -13.733  -1.417   2.045  1.00 36.77      C2   C  
ATOM   3292  O   LEU A 348     -14.171  -0.456   1.405  1.00 35.97      C2   O  
ATOM   3293  CB  LEU A 348     -12.387  -3.425   1.379  1.00 36.28      C2   C  
ATOM   3294  CG  LEU A 348     -13.238  -3.675   0.030  1.00 39.42      C2   C  
ATOM   3295  CD1 LEU A 348     -12.851  -2.697  -1.085  1.00 31.97      C2   C  
ATOM   3296  CD2 LEU A 348     -13.172  -5.142  -0.478  1.00 37.16      C2   C  
ATOM   3297  H   LEU A 348     -10.920  -2.415   3.350  0.00 37.40      C2   H  
ATOM   3298  HA  LEU A 348     -11.904  -1.351   1.025  0.00 37.79      C2   H  
ATOM   3299  HB2 LEU A 348     -11.335  -3.617   1.171  0.00 36.28      C2   H  
ATOM   3300  HB3 LEU A 348     -12.760  -4.056   2.187  0.00 36.28      C2   H  
ATOM   3301  HG  LEU A 348     -14.298  -3.488   0.200  0.00 39.42      C2   H  
ATOM   3302 HD11 LEU A 348     -11.851  -2.295  -0.918  0.00 31.97      C2   H  
ATOM   3303 HD12 LEU A 348     -13.014  -3.137  -2.069  0.00 31.97      C2   H  
ATOM   3304 HD13 LEU A 348     -13.602  -1.927  -1.259  0.00 31.97      C2   H  
ATOM   3305 HD21 LEU A 348     -12.662  -5.317  -1.425  0.00 37.16      C2   H  
ATOM   3306 HD22 LEU A 348     -12.713  -5.758   0.295  0.00 37.16      C2   H  
ATOM   3307 HD23 LEU A 348     -14.164  -5.536  -0.699  0.00 37.16      C2   H  
ATOM   3308  N   PHE A 349     -14.387  -2.059   3.083  1.00 31.87      C2   N  
ATOM   3309  CA  PHE A 349     -15.650  -1.750   3.675  1.00 37.87      C2   C  
ATOM   3310  C   PHE A 349     -15.575  -0.566   4.693  1.00 36.95      C2   C  
ATOM   3311  O   PHE A 349     -15.703  -0.789   5.894  1.00 40.62      C2   O  
ATOM   3312  CB  PHE A 349     -16.266  -3.011   4.332  1.00 36.82      C2   C  
ATOM   3313  CG  PHE A 349     -16.676  -4.125   3.386  1.00 45.81      C2   C  
ATOM   3314  CD1 PHE A 349     -15.806  -5.138   3.117  1.00 34.43      C2   C  
ATOM   3315  CD2 PHE A 349     -17.881  -4.095   2.647  1.00 44.89      C2   C  
ATOM   3316  CE1 PHE A 349     -16.039  -6.017   2.055  1.00 47.73      C2   C  
ATOM   3317  CE2 PHE A 349     -18.079  -5.017   1.633  1.00 48.40      C2   C  
ATOM   3318  CZ  PHE A 349     -17.163  -5.987   1.310  1.00 42.05      C2   C  
ATOM   3319  H   PHE A 349     -13.864  -2.678   3.685  0.00 31.87      C2   H  
ATOM   3320  HA  PHE A 349     -16.192  -1.401   2.795  0.00 37.87      C2   H  
ATOM   3321  HB2 PHE A 349     -15.661  -3.459   5.122  0.00 36.82      C2   H  
ATOM   3322  HB3 PHE A 349     -17.209  -2.699   4.779  0.00 36.82      C2   H  
ATOM   3323  HD1 PHE A 349     -14.848  -5.213   3.611  0.00 34.43      C2   H  
ATOM   3324  HD2 PHE A 349     -18.586  -3.290   2.793  0.00 44.89      C2   H  
ATOM   3325  HE1 PHE A 349     -15.374  -6.764   1.647  0.00 47.73      C2   H  
ATOM   3326  HE2 PHE A 349     -19.007  -5.042   1.079  0.00 48.40      C2   H  
ATOM   3327  HZ  PHE A 349     -17.371  -6.669   0.498  0.00 42.05      C2   H  
ATOM   3328  N   SER A 350     -15.423   0.630   4.071  1.00 43.49      C2   N  
ATOM   3329  CA  SER A 350     -15.191   1.882   4.681  1.00 51.99      C2   C  
ATOM   3330  C   SER A 350     -16.415   2.848   4.371  1.00 48.47      C2   C  
ATOM   3331  O   SER A 350     -16.480   3.390   3.254  1.00 49.25      C2   O  
ATOM   3332  CB  SER A 350     -13.849   2.444   4.171  1.00 39.67      C2   C  
ATOM   3333  OG  SER A 350     -13.904   2.476   2.751  1.00 49.21      C2   O  
ATOM   3334  H   SER A 350     -15.270   0.622   3.072  0.00 43.49      C2   H  
ATOM   3335  HA  SER A 350     -15.057   1.812   5.761  0.00 51.99      C2   H  
ATOM   3336  HB2 SER A 350     -13.766   3.427   4.633  0.00 39.67      C2   H  
ATOM   3337  HB3 SER A 350     -13.035   1.782   4.471  0.00 39.67      C2   H  
ATOM   3338  HG  SER A 350     -13.433   1.683   2.483  0.00 49.21      C2   H  
ATOM   3339  N   PRO A 351     -17.306   3.112   5.348  1.00 50.35      C2   N  
ATOM   3340  CA  PRO A 351     -18.484   3.971   5.094  1.00 61.41      C2   C  
ATOM   3341  C   PRO A 351     -18.210   5.446   4.854  1.00 63.06      C2   C  
ATOM   3342  O   PRO A 351     -19.036   6.058   4.169  1.00 72.06      C2   O  
ATOM   3343  CB  PRO A 351     -19.387   3.777   6.312  1.00 61.18      C2   C  
ATOM   3344  CG  PRO A 351     -18.426   3.350   7.404  1.00 53.65      C2   C  
ATOM   3345  CD  PRO A 351     -17.329   2.533   6.703  1.00 53.93      C2   C  
ATOM   3346  HA  PRO A 351     -18.992   3.672   4.178  0.00 61.41      C2   H  
ATOM   3347  HB2 PRO A 351     -20.085   4.573   6.575  0.00 61.18      C2   H  
ATOM   3348  HB3 PRO A 351     -19.956   2.856   6.183  0.00 61.18      C2   H  
ATOM   3349  HG2 PRO A 351     -18.070   4.329   7.725  0.00 53.65      C2   H  
ATOM   3350  HG3 PRO A 351     -18.971   2.843   8.199  0.00 53.65      C2   H  
ATOM   3351  HD2 PRO A 351     -16.318   2.580   7.105  0.00 53.93      C2   H  
ATOM   3352  HD3 PRO A 351     -17.547   1.466   6.750  0.00 53.93      C2   H  
ATOM   3353  N   ASP A 352     -17.070   5.933   5.392  1.00 59.15      C2   N  
ATOM   3354  CA  ASP A 352     -16.647   7.371   5.430  1.00 64.80      C2   C  
ATOM   3355  C   ASP A 352     -16.006   7.919   4.158  1.00 66.37      C2   C  
ATOM   3356  O   ASP A 352     -15.237   8.816   4.259  1.00 73.41      C2   O  
ATOM   3357  CB  ASP A 352     -15.984   7.776   6.739  1.00 79.90      C2   C  
ATOM   3358  CG  ASP A 352     -16.760   7.599   8.038  1.00 85.74      C2   C  
ATOM   3359  OD1 ASP A 352     -15.973   7.652   9.055  1.00 69.85      C2   O  
ATOM   3360  OD2 ASP A 352     -17.988   7.704   8.124  1.00 90.67      C2   O  
ATOM   3361  H   ASP A 352     -16.411   5.246   5.728  0.00 59.15      C2   H  
ATOM   3362  HA  ASP A 352     -17.614   7.874   5.425  0.00 64.80      C2   H  
ATOM   3363  HB2 ASP A 352     -15.001   7.317   6.840  0.00 79.90      C2   H  
ATOM   3364  HB3 ASP A 352     -15.862   8.859   6.735  0.00 79.90      C2   H  
ATOM   3365  N   ARG A 353     -16.378   7.354   3.014  1.00 62.39      C2   N  
ATOM   3366  CA  ARG A 353     -16.134   7.887   1.682  1.00 51.78      C2   C  
ATOM   3367  C   ARG A 353     -17.334   8.773   1.320  1.00 55.76      C2   C  
ATOM   3368  O   ARG A 353     -18.405   8.167   1.347  1.00 57.10      C2   O  
ATOM   3369  CB  ARG A 353     -15.873   6.720   0.715  1.00 54.16      C2   C  
ATOM   3370  CG  ARG A 353     -14.829   5.637   1.020  1.00 58.80      C2   C  
ATOM   3371  CD  ARG A 353     -13.453   6.235   1.376  1.00 46.55      C2   C  
ATOM   3372  NE  ARG A 353     -12.667   5.081   1.932  1.00 48.70      C2   N  
ATOM   3373  CZ  ARG A 353     -11.380   4.961   2.143  1.00 50.96      C2   C  
ATOM   3374  NH1 ARG A 353     -10.539   6.001   2.031  1.00 42.69      C2   N  
ATOM   3375  NH2 ARG A 353     -10.878   3.858   2.757  1.00 35.45      C2   N  
ATOM   3376  H   ARG A 353     -17.105   6.656   3.067  0.00 62.39      C2   H  
ATOM   3377  HA  ARG A 353     -15.207   8.460   1.631  0.00 51.78      C2   H  
ATOM   3378  HB2 ARG A 353     -16.756   6.088   0.630  0.00 54.16      C2   H  
ATOM   3379  HB3 ARG A 353     -15.718   7.047  -0.313  0.00 54.16      C2   H  
ATOM   3380  HG2 ARG A 353     -15.175   4.869   1.711  0.00 58.80      C2   H  
ATOM   3381  HG3 ARG A 353     -14.685   5.092   0.087  0.00 58.80      C2   H  
ATOM   3382  HD2 ARG A 353     -12.965   6.581   0.466  0.00 46.55      C2   H  
ATOM   3383  HD3 ARG A 353     -13.522   7.100   2.035  0.00 46.55      C2   H  
ATOM   3384  HE  ARG A 353     -13.253   4.263   2.023  0.00 48.70      C2   H  
ATOM   3385 HH11 ARG A 353     -10.790   6.973   1.926  0.00 42.69      C2   H  
ATOM   3386 HH12 ARG A 353      -9.580   5.962   2.345  0.00 42.69      C2   H  
ATOM   3387 HH21 ARG A 353     -11.481   3.052   2.830  0.00 35.45      C2   H  
ATOM   3388 HH22 ARG A 353      -9.873   3.769   2.813  0.00 35.45      C2   H  
ATOM   3389  N   PRO A 354     -17.144  10.096   1.094  1.00 58.00      C2   N  
ATOM   3390  CA  PRO A 354     -18.378  10.936   0.782  1.00 56.67      C2   C  
ATOM   3391  C   PRO A 354     -19.171  10.586  -0.487  1.00 64.92      C2   C  
ATOM   3392  O   PRO A 354     -20.400  10.898  -0.460  1.00 56.61      C2   O  
ATOM   3393  CB  PRO A 354     -17.824  12.362   0.763  1.00 48.18      C2   C  
ATOM   3394  CG  PRO A 354     -16.337  12.179   0.344  1.00 43.38      C2   C  
ATOM   3395  CD  PRO A 354     -15.938  10.915   1.134  1.00 46.10      C2   C  
ATOM   3396  HA  PRO A 354     -19.031  10.927   1.655  0.00 56.67      C2   H  
ATOM   3397  HB2 PRO A 354     -18.422  13.106   0.238  0.00 48.18      C2   H  
ATOM   3398  HB3 PRO A 354     -17.881  12.730   1.787  0.00 48.18      C2   H  
ATOM   3399  HG2 PRO A 354     -16.223  12.009  -0.726  0.00 43.38      C2   H  
ATOM   3400  HG3 PRO A 354     -15.636  12.975   0.596  0.00 43.38      C2   H  
ATOM   3401  HD2 PRO A 354     -15.026  10.409   0.817  0.00 46.10      C2   H  
ATOM   3402  HD3 PRO A 354     -15.713  11.223   2.154  0.00 46.10      C2   H  
ATOM   3403  N   GLY A 355     -18.547   9.967  -1.472  1.00 61.99      C2   N  
ATOM   3404  CA  GLY A 355     -19.310   9.688  -2.644  1.00 59.29      C2   C  
ATOM   3405  C   GLY A 355     -20.022   8.273  -2.608  1.00 59.07      C2   C  
ATOM   3406  O   GLY A 355     -20.600   7.844  -3.571  1.00 66.38      C2   O  
ATOM   3407  H   GLY A 355     -17.581   9.680  -1.532  0.00 61.99      C2   H  
ATOM   3408  HA2 GLY A 355     -19.991  10.482  -2.951  0.00 59.29      C2   H  
ATOM   3409  HA3 GLY A 355     -18.572   9.595  -3.442  0.00 59.29      C2   H  
ATOM   3410  N   VAL A 356     -19.934   7.640  -1.501  1.00 47.17      C2   N  
ATOM   3411  CA  VAL A 356     -20.707   6.431  -1.211  1.00 51.38      C2   C  
ATOM   3412  C   VAL A 356     -22.040   6.726  -0.564  1.00 67.45      C2   C  
ATOM   3413  O   VAL A 356     -21.990   7.624   0.316  1.00 68.92      C2   O  
ATOM   3414  CB  VAL A 356     -19.842   5.484  -0.288  1.00 53.14      C2   C  
ATOM   3415  CG1 VAL A 356     -20.657   4.361   0.401  1.00 52.29      C2   C  
ATOM   3416  CG2 VAL A 356     -18.665   4.903  -1.047  1.00 50.49      C2   C  
ATOM   3417  H   VAL A 356     -19.446   8.094  -0.742  0.00 47.17      C2   H  
ATOM   3418  HA  VAL A 356     -20.896   5.827  -2.099  0.00 51.38      C2   H  
ATOM   3419  HB  VAL A 356     -19.500   6.193   0.466  0.00 53.14      C2   H  
ATOM   3420 HG11 VAL A 356     -19.934   3.582   0.640  0.00 52.29      C2   H  
ATOM   3421 HG12 VAL A 356     -21.054   4.666   1.370  0.00 52.29      C2   H  
ATOM   3422 HG13 VAL A 356     -21.342   3.883  -0.300  0.00 52.29      C2   H  
ATOM   3423 HG21 VAL A 356     -18.270   5.644  -1.741  0.00 50.49      C2   H  
ATOM   3424 HG22 VAL A 356     -17.962   4.550  -0.293  0.00 50.49      C2   H  
ATOM   3425 HG23 VAL A 356     -19.020   4.053  -1.630  0.00 50.49      C2   H  
ATOM   3426  N   LEU A 357     -23.114   6.308  -1.151  1.00 55.95      C2   N  
ATOM   3427  CA  LEU A 357     -24.409   6.666  -0.685  1.00 59.32      C2   C  
ATOM   3428  C   LEU A 357     -24.894   5.715   0.402  1.00 65.36      C2   C  
ATOM   3429  O   LEU A 357     -25.608   6.082   1.346  1.00 66.96      C2   O  
ATOM   3430  CB  LEU A 357     -25.469   6.700  -1.806  1.00 73.11      C2   C  
ATOM   3431  CG  LEU A 357     -24.990   7.423  -3.119  1.00 85.84      C2   C  
ATOM   3432  CD1 LEU A 357     -25.989   7.164  -4.249  1.00 85.97      C2   C  
ATOM   3433  CD2 LEU A 357     -24.962   8.893  -2.878  1.00 78.77      C2   C  
ATOM   3434  H   LEU A 357     -23.081   5.533  -1.798  0.00 55.95      C2   H  
ATOM   3435  HA  LEU A 357     -24.354   7.645  -0.208  0.00 59.32      C2   H  
ATOM   3436  HB2 LEU A 357     -25.689   5.671  -2.089  0.00 73.11      C2   H  
ATOM   3437  HB3 LEU A 357     -26.443   7.071  -1.484  0.00 73.11      C2   H  
ATOM   3438  HG  LEU A 357     -23.951   7.246  -3.397  0.00 85.84      C2   H  
ATOM   3439 HD11 LEU A 357     -25.578   7.234  -5.256  0.00 85.97      C2   H  
ATOM   3440 HD12 LEU A 357     -26.434   6.172  -4.177  0.00 85.97      C2   H  
ATOM   3441 HD13 LEU A 357     -26.821   7.861  -4.354  0.00 85.97      C2   H  
ATOM   3442 HD21 LEU A 357     -24.842   9.424  -3.822  0.00 78.77      C2   H  
ATOM   3443 HD22 LEU A 357     -25.883   9.243  -2.413  0.00 78.77      C2   H  
ATOM   3444 HD23 LEU A 357     -24.141   9.298  -2.286  0.00 78.77      C2   H  
ATOM   3445  N   GLN A 358     -24.552   4.416   0.196  1.00 59.64      C2   N  
ATOM   3446  CA  GLN A 358     -24.860   3.298   1.069  1.00 62.61      C2   C  
ATOM   3447  C   GLN A 358     -23.873   3.161   2.203  1.00 58.40      C2   C  
ATOM   3448  O   GLN A 358     -23.630   2.043   2.632  1.00 52.95      C2   O  
ATOM   3449  CB  GLN A 358     -24.810   2.014   0.247  1.00 59.43      C2   C  
ATOM   3450  CG  GLN A 358     -25.897   1.948  -0.866  1.00 57.77      C2   C  
ATOM   3451  CD  GLN A 358     -27.287   1.863  -0.282  1.00 69.18      C2   C  
ATOM   3452  NE2 GLN A 358     -27.897   0.741  -0.163  1.00 87.76      C2   N  
ATOM   3453  OE1 GLN A 358     -27.788   2.920   0.148  1.00 83.56      C2   O  
ATOM   3454  H   GLN A 358     -24.061   4.176  -0.652  0.00 59.64      C2   H  
ATOM   3455  HA  GLN A 358     -25.868   3.301   1.484  0.00 62.61      C2   H  
ATOM   3456  HB2 GLN A 358     -23.807   1.920  -0.171  0.00 59.43      C2   H  
ATOM   3457  HB3 GLN A 358     -25.056   1.158   0.875  0.00 59.43      C2   H  
ATOM   3458  HG2 GLN A 358     -25.817   2.765  -1.583  0.00 57.77      C2   H  
ATOM   3459  HG3 GLN A 358     -25.677   1.046  -1.438  0.00 57.77      C2   H  
ATOM   3460 HE21 GLN A 358     -27.631  -0.125  -0.610  0.00 87.76      C2   H  
ATOM   3461 HE22 GLN A 358     -28.760   0.744   0.360  0.00 87.76      C2   H  
ATOM   3462  N   HIS A 359     -23.300   4.262   2.722  1.00 59.74      C2   N  
ATOM   3463  CA  HIS A 359     -22.456   4.317   3.897  1.00 61.45      C2   C  
ATOM   3464  C   HIS A 359     -23.060   3.522   5.115  1.00 60.02      C2   C  
ATOM   3465  O   HIS A 359     -22.341   2.749   5.723  1.00 56.75      C2   O  
ATOM   3466  CB  HIS A 359     -21.912   5.734   4.205  1.00 59.63      C2   C  
ATOM   3467  CG  HIS A 359     -23.034   6.770   4.327  1.00 96.19      C2   C  
ATOM   3468  CD2 HIS A 359     -23.740   7.529   3.415  1.00 93.88      C2   C  
ATOM   3469  ND1 HIS A 359     -23.412   7.107   5.609  1.00112.53      C2   N  
ATOM   3470  CE1 HIS A 359     -24.528   7.821   5.449  1.00 95.78      C2   C  
ATOM   3471  NE2 HIS A 359     -24.814   8.162   4.196  1.00 91.41      C2   N  
ATOM   3472  H   HIS A 359     -23.383   5.132   2.213  0.00 59.74      C2   H  
ATOM   3473  HA  HIS A 359     -21.512   3.865   3.592  0.00 61.45      C2   H  
ATOM   3474  HB2 HIS A 359     -21.253   5.753   5.074  0.00 59.63      C2   H  
ATOM   3475  HB3 HIS A 359     -21.275   6.179   3.439  0.00 59.63      C2   H  
ATOM   3476  HD1 HIS A 359     -23.133   6.592   6.430  0.00112.53      C2   H  
ATOM   3477  HD2 HIS A 359     -23.602   7.581   2.345  0.00 93.88      C2   H  
ATOM   3478  HE1 HIS A 359     -25.150   8.181   6.255  0.00 95.78      C2   H  
ATOM   3479  N   ARG A 360     -24.391   3.626   5.395  1.00 55.75      C2   N  
ATOM   3480  CA  ARG A 360     -24.995   2.888   6.478  1.00 56.50      C2   C  
ATOM   3481  C   ARG A 360     -25.142   1.335   6.192  1.00 54.54      C2   C  
ATOM   3482  O   ARG A 360     -25.317   0.608   7.173  1.00 51.17      C2   O  
ATOM   3483  CB  ARG A 360     -26.391   3.455   6.850  1.00 59.50      C2   C  
ATOM   3484  CG  ARG A 360     -26.331   5.027   7.181  1.00 76.64      C2   C  
ATOM   3485  CD  ARG A 360     -27.717   5.562   7.676  1.00 91.41      C2   C  
ATOM   3486  NE  ARG A 360     -27.616   7.008   7.963  1.00107.70      C2   N  
ATOM   3487  CZ  ARG A 360     -28.010   8.093   7.291  1.00122.42      C2   C  
ATOM   3488  NH1 ARG A 360     -28.612   8.115   6.167  1.00113.15      C2   N  
ATOM   3489  NH2 ARG A 360     -27.732   9.310   7.786  1.00113.30      C2   N  
ATOM   3490  H   ARG A 360     -24.972   4.265   4.871  0.00 55.75      C2   H  
ATOM   3491  HA  ARG A 360     -24.379   3.051   7.361  0.00 56.50      C2   H  
ATOM   3492  HB2 ARG A 360     -27.128   3.214   6.085  0.00 59.50      C2   H  
ATOM   3493  HB3 ARG A 360     -26.809   2.856   7.660  0.00 59.50      C2   H  
ATOM   3494  HG2 ARG A 360     -25.506   5.119   7.887  0.00 76.64      C2   H  
ATOM   3495  HG3 ARG A 360     -26.032   5.635   6.326  0.00 76.64      C2   H  
ATOM   3496  HD2 ARG A 360     -28.416   5.599   6.840  0.00 91.41      C2   H  
ATOM   3497  HD3 ARG A 360     -28.109   5.063   8.562  0.00 91.41      C2   H  
ATOM   3498  HE  ARG A 360     -27.139   7.104   8.848  0.00107.70      C2   H  
ATOM   3499 HH11 ARG A 360     -28.787   7.237   5.699  0.00113.15      C2   H  
ATOM   3500 HH12 ARG A 360     -29.071   8.972   5.895  0.00113.15      C2   H  
ATOM   3501 HH21 ARG A 360     -27.188   9.424   8.630  0.00113.30      C2   H  
ATOM   3502 HH22 ARG A 360     -27.970  10.214   7.405  0.00113.30      C2   H  
ATOM   3503  N   VAL A 361     -25.157   0.881   4.949  1.00 52.93      C2   N  
ATOM   3504  CA  VAL A 361     -25.021  -0.503   4.592  1.00 54.23      C2   C  
ATOM   3505  C   VAL A 361     -23.499  -0.963   4.706  1.00 53.20      C2   C  
ATOM   3506  O   VAL A 361     -23.287  -2.132   5.103  1.00 48.33      C2   O  
ATOM   3507  CB  VAL A 361     -25.595  -0.735   3.164  1.00 54.20      C2   C  
ATOM   3508  CG1 VAL A 361     -25.141  -2.110   2.578  1.00 50.69      C2   C  
ATOM   3509  CG2 VAL A 361     -27.099  -0.488   3.160  1.00 57.11      C2   C  
ATOM   3510  H   VAL A 361     -25.086   1.442   4.113  0.00 52.93      C2   H  
ATOM   3511  HA  VAL A 361     -25.606  -1.029   5.347  0.00 54.23      C2   H  
ATOM   3512  HB  VAL A 361     -25.267  -0.006   2.423  0.00 54.20      C2   H  
ATOM   3513 HG11 VAL A 361     -25.413  -2.898   3.280  0.00 50.69      C2   H  
ATOM   3514 HG12 VAL A 361     -25.637  -2.216   1.614  0.00 50.69      C2   H  
ATOM   3515 HG13 VAL A 361     -24.066  -2.140   2.400  0.00 50.69      C2   H  
ATOM   3516 HG21 VAL A 361     -27.631  -1.232   3.753  0.00 57.11      C2   H  
ATOM   3517 HG22 VAL A 361     -27.434   0.530   3.362  0.00 57.11      C2   H  
ATOM   3518 HG23 VAL A 361     -27.492  -0.861   2.214  0.00 57.11      C2   H  
ATOM   3519  N   VAL A 362     -22.537  -0.149   4.452  1.00 53.96      C2   N  
ATOM   3520  CA  VAL A 362     -21.153  -0.470   4.722  1.00 58.27      C2   C  
ATOM   3521  C   VAL A 362     -20.830  -0.487   6.215  1.00 52.65      C2   C  
ATOM   3522  O   VAL A 362     -20.062  -1.355   6.627  1.00 47.41      C2   O  
ATOM   3523  CB  VAL A 362     -20.249   0.472   3.916  1.00 50.48      C2   C  
ATOM   3524  CG1 VAL A 362     -18.805   0.013   4.008  1.00 41.33      C2   C  
ATOM   3525  CG2 VAL A 362     -20.588   0.612   2.429  1.00 43.66      C2   C  
ATOM   3526  H   VAL A 362     -22.669   0.764   4.043  0.00 53.96      C2   H  
ATOM   3527  HA  VAL A 362     -21.002  -1.511   4.434  0.00 58.27      C2   H  
ATOM   3528  HB  VAL A 362     -20.329   1.443   4.403  0.00 50.48      C2   H  
ATOM   3529 HG11 VAL A 362     -18.749  -1.074   3.966  0.00 41.33      C2   H  
ATOM   3530 HG12 VAL A 362     -18.053   0.511   3.396  0.00 41.33      C2   H  
ATOM   3531 HG13 VAL A 362     -18.337   0.195   4.977  0.00 41.33      C2   H  
ATOM   3532 HG21 VAL A 362     -21.574   1.076   2.390  0.00 43.66      C2   H  
ATOM   3533 HG22 VAL A 362     -19.856   1.241   1.922  0.00 43.66      C2   H  
ATOM   3534 HG23 VAL A 362     -20.525  -0.384   1.991  0.00 43.66      C2   H  
ATOM   3535  N   ASP A 363     -21.260   0.466   7.045  1.00 50.81      C2   N  
ATOM   3536  CA  ASP A 363     -21.036   0.504   8.504  1.00 56.20      C2   C  
ATOM   3537  C   ASP A 363     -21.294  -0.798   9.300  1.00 45.30      C2   C  
ATOM   3538  O   ASP A 363     -20.330  -1.350   9.803  1.00 49.69      C2   O  
ATOM   3539  CB  ASP A 363     -21.795   1.626   9.063  1.00 60.12      C2   C  
ATOM   3540  CG  ASP A 363     -21.772   1.887  10.550  1.00 63.96      C2   C  
ATOM   3541  OD1 ASP A 363     -22.832   2.376  11.027  1.00 71.45      C2   O  
ATOM   3542  OD2 ASP A 363     -20.742   1.748  11.229  1.00 90.20      C2   O  
ATOM   3543  H   ASP A 363     -21.827   1.222   6.690  0.00 50.81      C2   H  
ATOM   3544  HA  ASP A 363     -19.997   0.638   8.808  0.00 56.20      C2   H  
ATOM   3545  HB2 ASP A 363     -21.406   2.543   8.620  0.00 60.12      C2   H  
ATOM   3546  HB3 ASP A 363     -22.799   1.530   8.649  0.00 60.12      C2   H  
ATOM   3547  N   GLN A 364     -22.453  -1.415   9.135  1.00 53.73      C2   N  
ATOM   3548  CA  GLN A 364     -22.713  -2.742   9.620  1.00 57.41      C2   C  
ATOM   3549  C   GLN A 364     -21.977  -3.975   9.031  1.00 61.14      C2   C  
ATOM   3550  O   GLN A 364     -21.705  -4.881   9.871  1.00 54.25      C2   O  
ATOM   3551  CB  GLN A 364     -24.226  -3.089   9.612  1.00 61.75      C2   C  
ATOM   3552  CG  GLN A 364     -25.062  -1.893  10.094  1.00 84.23      C2   C  
ATOM   3553  CD  GLN A 364     -26.490  -2.270  10.384  1.00109.02      C2   C  
ATOM   3554  NE2 GLN A 364     -27.484  -1.426  10.144  1.00105.55      C2   N  
ATOM   3555  OE1 GLN A 364     -26.796  -3.460  10.795  1.00 97.85      C2   O  
ATOM   3556  H   GLN A 364     -23.293  -0.907   8.894  0.00 53.73      C2   H  
ATOM   3557  HA  GLN A 364     -22.360  -2.657  10.648  0.00 57.41      C2   H  
ATOM   3558  HB2 GLN A 364     -24.612  -3.485   8.674  0.00 61.75      C2   H  
ATOM   3559  HB3 GLN A 364     -24.382  -3.984  10.216  0.00 61.75      C2   H  
ATOM   3560  HG2 GLN A 364     -24.587  -1.481  10.985  0.00 84.23      C2   H  
ATOM   3561  HG3 GLN A 364     -24.981  -0.990   9.490  0.00 84.23      C2   H  
ATOM   3562 HE21 GLN A 364     -27.194  -0.478   9.955  0.00105.55      C2   H  
ATOM   3563 HE22 GLN A 364     -28.440  -1.682  10.343  0.00105.55      C2   H  
ATOM   3564  N   LEU A 365     -21.606  -3.899   7.710  1.00 56.17      C2   N  
ATOM   3565  CA  LEU A 365     -20.598  -4.782   7.171  1.00 60.67      C2   C  
ATOM   3566  C   LEU A 365     -19.293  -4.529   7.904  1.00 48.66      C2   C  
ATOM   3567  O   LEU A 365     -18.709  -5.465   8.342  1.00 49.26      C2   O  
ATOM   3568  CB  LEU A 365     -20.435  -4.561   5.652  1.00 45.45      C2   C  
ATOM   3569  CG  LEU A 365     -21.455  -5.311   4.639  1.00 60.21      C2   C  
ATOM   3570  CD1 LEU A 365     -21.387  -4.778   3.238  1.00 51.31      C2   C  
ATOM   3571  CD2 LEU A 365     -21.560  -6.910   4.747  1.00 52.24      C2   C  
ATOM   3572  H   LEU A 365     -21.785  -3.094   7.127  0.00 56.17      C2   H  
ATOM   3573  HA  LEU A 365     -20.904  -5.802   7.401  0.00 60.67      C2   H  
ATOM   3574  HB2 LEU A 365     -20.535  -3.491   5.470  0.00 45.45      C2   H  
ATOM   3575  HB3 LEU A 365     -19.435  -4.869   5.345  0.00 45.45      C2   H  
ATOM   3576  HG  LEU A 365     -22.421  -4.916   4.953  0.00 60.21      C2   H  
ATOM   3577 HD11 LEU A 365     -20.631  -4.004   3.109  0.00 51.31      C2   H  
ATOM   3578 HD12 LEU A 365     -21.274  -5.679   2.635  0.00 51.31      C2   H  
ATOM   3579 HD13 LEU A 365     -22.339  -4.401   2.864  0.00 51.31      C2   H  
ATOM   3580 HD21 LEU A 365     -21.233  -7.460   3.866  0.00 52.24      C2   H  
ATOM   3581 HD22 LEU A 365     -21.000  -7.406   5.540  0.00 52.24      C2   H  
ATOM   3582 HD23 LEU A 365     -22.624  -7.132   4.825  0.00 52.24      C2   H  
ATOM   3583  N   GLN A 366     -18.905  -3.310   8.245  1.00 45.55      C2   N  
ATOM   3584  CA  GLN A 366     -17.589  -3.087   8.863  1.00 45.57      C2   C  
ATOM   3585  C   GLN A 366     -17.459  -3.540  10.346  1.00 52.80      C2   C  
ATOM   3586  O   GLN A 366     -16.356  -3.966  10.695  1.00 51.91      C2   O  
ATOM   3587  CB  GLN A 366     -17.283  -1.613   8.570  1.00 40.49      C2   C  
ATOM   3588  CG  GLN A 366     -15.892  -1.133   9.062  1.00 40.11      C2   C  
ATOM   3589  CD  GLN A 366     -15.530   0.291   8.944  1.00 40.07      C2   C  
ATOM   3590  NE2 GLN A 366     -14.413   0.596   8.348  1.00 33.02      C2   N  
ATOM   3591  OE1 GLN A 366     -16.061   1.090   9.682  1.00 46.00      C2   O  
ATOM   3592  H   GLN A 366     -19.415  -2.586   7.760  0.00 45.55      C2   H  
ATOM   3593  HA  GLN A 366     -16.827  -3.620   8.295  0.00 45.57      C2   H  
ATOM   3594  HB2 GLN A 366     -17.305  -1.370   7.508  0.00 40.49      C2   H  
ATOM   3595  HB3 GLN A 366     -17.929  -0.910   9.098  0.00 40.49      C2   H  
ATOM   3596  HG2 GLN A 366     -15.832  -1.374  10.124  0.00 40.11      C2   H  
ATOM   3597  HG3 GLN A 366     -15.050  -1.686   8.647  0.00 40.11      C2   H  
ATOM   3598 HE21 GLN A 366     -13.950  -0.145   7.841  0.00 33.02      C2   H  
ATOM   3599 HE22 GLN A 366     -14.053   1.539   8.319  0.00 33.02      C2   H  
ATOM   3600  N   GLU A 367     -18.576  -3.492  11.020  1.00 50.89      C2   N  
ATOM   3601  CA  GLU A 367     -18.784  -3.969  12.356  1.00 55.48      C2   C  
ATOM   3602  C   GLU A 367     -18.364  -5.368  12.443  1.00 50.51      C2   C  
ATOM   3603  O   GLU A 367     -17.640  -5.696  13.363  1.00 52.26      C2   O  
ATOM   3604  CB  GLU A 367     -20.223  -3.854  12.836  1.00 57.15      C2   C  
ATOM   3605  CG  GLU A 367     -20.663  -2.346  13.001  1.00 77.54      C2   C  
ATOM   3606  CD  GLU A 367     -22.023  -2.176  13.734  1.00 91.09      C2   C  
ATOM   3607  OE1 GLU A 367     -22.850  -3.126  13.623  1.00 98.11      C2   O  
ATOM   3608  OE2 GLU A 367     -22.134  -1.126  14.408  1.00 91.20      C2   O  
ATOM   3609  H   GLU A 367     -19.347  -2.907  10.731  0.00 50.89      C2   H  
ATOM   3610  HA  GLU A 367     -18.087  -3.452  13.015  0.00 55.48      C2   H  
ATOM   3611  HB2 GLU A 367     -20.867  -4.319  12.090  0.00 57.15      C2   H  
ATOM   3612  HB3 GLU A 367     -20.252  -4.386  13.786  0.00 57.15      C2   H  
ATOM   3613  HG2 GLU A 367     -19.912  -1.673  13.412  0.00 77.54      C2   H  
ATOM   3614  HG3 GLU A 367     -20.885  -1.973  12.000  0.00 77.54      C2   H  
ATOM   3615  N   GLN A 368     -18.956  -6.194  11.552  1.00 52.52      C2   N  
ATOM   3616  CA  GLN A 368     -18.799  -7.666  11.585  1.00 52.62      C2   C  
ATOM   3617  C   GLN A 368     -17.303  -7.985  11.465  1.00 47.26      C2   C  
ATOM   3618  O   GLN A 368     -16.815  -8.861  12.182  1.00 54.53      C2   O  
ATOM   3619  CB  GLN A 368     -19.653  -8.211  10.464  1.00 55.80      C2   C  
ATOM   3620  CG  GLN A 368     -21.142  -8.123  10.730  1.00 64.28      C2   C  
ATOM   3621  CD  GLN A 368     -21.853  -8.880   9.681  1.00 81.14      C2   C  
ATOM   3622  NE2 GLN A 368     -22.559  -8.198   8.805  1.00 74.99      C2   N  
ATOM   3623  OE1 GLN A 368     -21.907 -10.103   9.637  1.00 77.89      C2   O  
ATOM   3624  H   GLN A 368     -19.591  -5.750  10.904  0.00 52.52      C2   H  
ATOM   3625  HA  GLN A 368     -19.244  -8.068  12.495  0.00 52.62      C2   H  
ATOM   3626  HB2 GLN A 368     -19.268  -7.716   9.573  0.00 55.80      C2   H  
ATOM   3627  HB3 GLN A 368     -19.374  -9.259  10.348  0.00 55.80      C2   H  
ATOM   3628  HG2 GLN A 368     -21.423  -8.598  11.669  0.00 64.28      C2   H  
ATOM   3629  HG3 GLN A 368     -21.511  -7.106  10.865  0.00 64.28      C2   H  
ATOM   3630 HE21 GLN A 368     -22.566  -7.189   8.773  0.00 74.99      C2   H  
ATOM   3631 HE22 GLN A 368     -23.003  -8.715   8.059  0.00 74.99      C2   H  
ATOM   3632  N   PHE A 369     -16.554  -7.216  10.575  1.00 42.39      C2   N  
ATOM   3633  CA  PHE A 369     -15.110  -7.259  10.392  1.00 49.54      C2   C  
ATOM   3634  C   PHE A 369     -14.330  -6.810  11.675  1.00 46.40      C2   C  
ATOM   3635  O   PHE A 369     -13.444  -7.532  12.208  1.00 33.14      C2   O  
ATOM   3636  CB  PHE A 369     -14.647  -6.647   9.036  1.00 42.50      C2   C  
ATOM   3637  CG  PHE A 369     -15.207  -7.120   7.681  1.00 42.80      C2   C  
ATOM   3638  CD1 PHE A 369     -15.937  -6.273   6.863  1.00 39.33      C2   C  
ATOM   3639  CD2 PHE A 369     -15.061  -8.432   7.400  1.00 43.82      C2   C  
ATOM   3640  CE1 PHE A 369     -16.485  -6.739   5.683  1.00 45.70      C2   C  
ATOM   3641  CE2 PHE A 369     -15.550  -8.937   6.191  1.00 52.45      C2   C  
ATOM   3642  CZ  PHE A 369     -16.195  -8.066   5.263  1.00 40.81      C2   C  
ATOM   3643  H   PHE A 369     -16.997  -6.523   9.989  0.00 42.39      C2   H  
ATOM   3644  HA  PHE A 369     -14.894  -8.328  10.359  0.00 49.54      C2   H  
ATOM   3645  HB2 PHE A 369     -14.791  -5.567   9.026  0.00 42.50      C2   H  
ATOM   3646  HB3 PHE A 369     -13.573  -6.838   9.011  0.00 42.50      C2   H  
ATOM   3647  HD1 PHE A 369     -16.116  -5.217   7.002  0.00 39.33      C2   H  
ATOM   3648  HD2 PHE A 369     -14.535  -9.167   7.991  0.00 43.82      C2   H  
ATOM   3649  HE1 PHE A 369     -17.031  -6.004   5.110  0.00 45.70      C2   H  
ATOM   3650  HE2 PHE A 369     -15.421  -9.983   5.953  0.00 52.45      C2   H  
ATOM   3651  HZ  PHE A 369     -16.428  -8.448   4.281  0.00 40.81      C2   H  
ATOM   3652  N   ALA A 370     -14.730  -5.650  12.217  1.00 41.46      C2   N  
ATOM   3653  CA  ALA A 370     -14.060  -4.957  13.282  1.00 45.46      C2   C  
ATOM   3654  C   ALA A 370     -14.324  -5.644  14.672  1.00 45.20      C2   C  
ATOM   3655  O   ALA A 370     -13.433  -5.663  15.510  1.00 49.74      C2   O  
ATOM   3656  CB  ALA A 370     -14.398  -3.442  13.292  1.00 39.82      C2   C  
ATOM   3657  H   ALA A 370     -15.476  -5.120  11.787  0.00 41.46      C2   H  
ATOM   3658  HA  ALA A 370     -12.975  -5.025  13.195  0.00 45.46      C2   H  
ATOM   3659  HB1 ALA A 370     -14.089  -2.883  14.175  0.00 39.82      C2   H  
ATOM   3660  HB2 ALA A 370     -13.895  -2.947  12.460  0.00 39.82      C2   H  
ATOM   3661  HB3 ALA A 370     -15.486  -3.476  13.232  0.00 39.82      C2   H  
ATOM   3662  N   ILE A 371     -15.403  -6.352  14.815  1.00 49.24      C2   N  
ATOM   3663  CA  ILE A 371     -15.779  -7.220  15.919  1.00 47.61      C2   C  
ATOM   3664  C   ILE A 371     -15.233  -8.659  15.737  1.00 48.08      C2   C  
ATOM   3665  O   ILE A 371     -15.061  -9.322  16.747  1.00 49.09      C2   O  
ATOM   3666  CB  ILE A 371     -17.286  -7.218  16.238  1.00 47.86      C2   C  
ATOM   3667  CG1 ILE A 371     -17.768  -5.801  16.624  1.00 43.62      C2   C  
ATOM   3668  CG2 ILE A 371     -17.811  -8.307  17.313  1.00 43.87      C2   C  
ATOM   3669  CD1 ILE A 371     -17.199  -5.107  17.909  1.00 53.08      C2   C  
ATOM   3670  H   ILE A 371     -16.052  -6.184  14.058  0.00 49.24      C2   H  
ATOM   3671  HA  ILE A 371     -15.391  -6.827  16.858  0.00 47.61      C2   H  
ATOM   3672  HB  ILE A 371     -17.823  -7.506  15.334  0.00 47.86      C2   H  
ATOM   3673 HG12 ILE A 371     -17.679  -5.113  15.784  0.00 43.62      C2   H  
ATOM   3674 HG13 ILE A 371     -18.854  -5.838  16.703  0.00 43.62      C2   H  
ATOM   3675 HG21 ILE A 371     -17.145  -8.434  18.166  0.00 43.87      C2   H  
ATOM   3676 HG22 ILE A 371     -18.737  -8.002  17.800  0.00 43.87      C2   H  
ATOM   3677 HG23 ILE A 371     -17.925  -9.344  16.994  0.00 43.87      C2   H  
ATOM   3678 HD11 ILE A 371     -17.547  -4.075  17.951  0.00 53.08      C2   H  
ATOM   3679 HD12 ILE A 371     -17.531  -5.592  18.828  0.00 53.08      C2   H  
ATOM   3680 HD13 ILE A 371     -16.111  -5.072  17.961  0.00 53.08      C2   H  
ATOM   3681  N   THR A 372     -14.916  -9.161  14.497  1.00 42.92      C2   N  
ATOM   3682  CA  THR A 372     -14.142 -10.366  14.347  1.00 53.59      C2   C  
ATOM   3683  C   THR A 372     -12.620 -10.101  14.749  1.00 47.12      C2   C  
ATOM   3684  O   THR A 372     -12.181 -10.856  15.593  1.00 40.54      C2   O  
ATOM   3685  CB  THR A 372     -14.183 -10.930  12.912  1.00 51.59      C2   C  
ATOM   3686  CG2 THR A 372     -13.113 -11.955  12.568  1.00 40.35      C2   C  
ATOM   3687  OG1 THR A 372     -15.452 -11.391  12.678  1.00 48.12      C2   O  
ATOM   3688  H   THR A 372     -15.364  -8.669  13.737  0.00 42.92      C2   H  
ATOM   3689  HA  THR A 372     -14.538 -11.108  15.039  0.00 53.59      C2   H  
ATOM   3690  HB  THR A 372     -13.996 -10.154  12.170  0.00 51.59      C2   H  
ATOM   3691  HG1 THR A 372     -16.053 -10.649  12.777  0.00 48.12      C2   H  
ATOM   3692 HG21 THR A 372     -13.045 -12.818  13.231  0.00 40.35      C2   H  
ATOM   3693 HG22 THR A 372     -13.190 -12.444  11.597  0.00 40.35      C2   H  
ATOM   3694 HG23 THR A 372     -12.137 -11.471  12.561  0.00 40.35      C2   H  
ATOM   3695  N   LEU A 373     -12.029  -8.985  14.259  1.00 38.15      C2   N  
ATOM   3696  CA  LEU A 373     -10.711  -8.409  14.664  1.00 39.02      C2   C  
ATOM   3697  C   LEU A 373     -10.571  -8.188  16.222  1.00 44.62      C2   C  
ATOM   3698  O   LEU A 373      -9.527  -8.567  16.814  1.00 40.82      C2   O  
ATOM   3699  CB  LEU A 373     -10.213  -7.186  13.806  1.00 37.93      C2   C  
ATOM   3700  CG  LEU A 373      -8.755  -6.790  14.100  1.00 38.74      C2   C  
ATOM   3701  CD1 LEU A 373      -7.844  -7.942  13.594  1.00 29.26      C2   C  
ATOM   3702  CD2 LEU A 373      -8.522  -5.421  13.446  1.00 28.59      C2   C  
ATOM   3703  H   LEU A 373     -12.449  -8.510  13.472  0.00 38.15      C2   H  
ATOM   3704  HA  LEU A 373     -10.077  -9.282  14.510  0.00 39.02      C2   H  
ATOM   3705  HB2 LEU A 373     -10.500  -7.395  12.775  0.00 37.93      C2   H  
ATOM   3706  HB3 LEU A 373     -10.810  -6.333  14.129  0.00 37.93      C2   H  
ATOM   3707  HG  LEU A 373      -8.606  -6.610  15.163  0.00 38.74      C2   H  
ATOM   3708 HD11 LEU A 373      -7.710  -8.785  14.272  0.00 29.26      C2   H  
ATOM   3709 HD12 LEU A 373      -8.271  -8.405  12.705  0.00 29.26      C2   H  
ATOM   3710 HD13 LEU A 373      -6.886  -7.591  13.213  0.00 29.26      C2   H  
ATOM   3711 HD21 LEU A 373      -7.739  -5.338  12.694  0.00 28.59      C2   H  
ATOM   3712 HD22 LEU A 373      -9.372  -5.021  12.893  0.00 28.59      C2   H  
ATOM   3713 HD23 LEU A 373      -8.194  -4.625  14.114  0.00 28.59      C2   H  
ATOM   3714  N   LYS A 374     -11.608  -7.624  16.815  1.00 42.46      C2   N  
ATOM   3715  CA  LYS A 374     -11.568  -7.423  18.222  1.00 46.89      C2   C  
ATOM   3716  C   LYS A 374     -11.656  -8.694  19.053  1.00 50.24      C2   C  
ATOM   3717  O   LYS A 374     -10.826  -8.835  19.988  1.00 47.73      C2   O  
ATOM   3718  CB  LYS A 374     -12.790  -6.492  18.577  1.00 47.16      C2   C  
ATOM   3719  CG  LYS A 374     -12.973  -6.275  20.095  1.00 52.10      C2   C  
ATOM   3720  CD  LYS A 374     -13.997  -5.192  20.508  1.00 60.00      C2   C  
ATOM   3721  CE  LYS A 374     -14.432  -5.152  21.946  1.00 67.20      C2   C  
ATOM   3722  NZ  LYS A 374     -15.552  -4.191  22.095  1.00 87.92      C2   N  
ATOM   3723  H   LYS A 374     -12.385  -7.186  16.340  0.00 42.46      C2   H  
ATOM   3724  HA  LYS A 374     -10.711  -6.844  18.568  0.00 46.89      C2   H  
ATOM   3725  HB2 LYS A 374     -12.547  -5.561  18.067  0.00 47.16      C2   H  
ATOM   3726  HB3 LYS A 374     -13.724  -6.774  18.090  0.00 47.16      C2   H  
ATOM   3727  HG2 LYS A 374     -13.384  -7.179  20.543  0.00 52.10      C2   H  
ATOM   3728  HG3 LYS A 374     -12.004  -6.207  20.590  0.00 52.10      C2   H  
ATOM   3729  HD2 LYS A 374     -13.405  -4.289  20.355  0.00 60.00      C2   H  
ATOM   3730  HD3 LYS A 374     -14.815  -5.151  19.790  0.00 60.00      C2   H  
ATOM   3731  HE2 LYS A 374     -14.656  -6.147  22.331  0.00 67.20      C2   H  
ATOM   3732  HE3 LYS A 374     -13.713  -4.709  22.635  0.00 67.20      C2   H  
ATOM   3733  HZ1 LYS A 374     -15.681  -3.873  23.046  0.00 87.92      C2   H  
ATOM   3734  HZ2 LYS A 374     -15.264  -3.418  21.513  0.00 87.92      C2   H  
ATOM   3735  HZ3 LYS A 374     -16.447  -4.481  21.727  0.00 87.92      C2   H  
ATOM   3736  N   SER A 375     -12.549  -9.682  18.725  1.00 44.89      C2   N  
ATOM   3737  CA  SER A 375     -12.477 -11.086  19.244  1.00 47.60      C2   C  
ATOM   3738  C   SER A 375     -11.094 -11.724  18.999  1.00 51.08      C2   C  
ATOM   3739  O   SER A 375     -10.543 -12.399  19.866  1.00 51.24      C2   O  
ATOM   3740  CB  SER A 375     -13.673 -11.877  18.728  1.00 58.59      C2   C  
ATOM   3741  OG  SER A 375     -14.956 -11.224  18.869  1.00 62.17      C2   O  
ATOM   3742  H   SER A 375     -13.233  -9.527  17.998  0.00 44.89      C2   H  
ATOM   3743  HA  SER A 375     -12.682 -11.089  20.314  0.00 47.60      C2   H  
ATOM   3744  HB2 SER A 375     -13.531 -12.129  17.677  0.00 58.59      C2   H  
ATOM   3745  HB3 SER A 375     -13.725 -12.862  19.191  0.00 58.59      C2   H  
ATOM   3746  HG  SER A 375     -15.003 -10.616  18.127  0.00 62.17      C2   H  
ATOM   3747  N   TYR A 376     -10.551 -11.534  17.747  1.00 48.70      C2   N  
ATOM   3748  CA  TYR A 376      -9.229 -12.048  17.302  1.00 49.51      C2   C  
ATOM   3749  C   TYR A 376      -8.155 -11.563  18.308  1.00 49.53      C2   C  
ATOM   3750  O   TYR A 376      -7.360 -12.327  18.849  1.00 53.50      C2   O  
ATOM   3751  CB  TYR A 376      -8.853 -11.651  15.900  1.00 44.83      C2   C  
ATOM   3752  CG  TYR A 376      -8.016 -12.766  15.158  1.00 41.95      C2   C  
ATOM   3753  CD1 TYR A 376      -6.697 -13.043  15.570  1.00 46.53      C2   C  
ATOM   3754  CD2 TYR A 376      -8.577 -13.619  14.143  1.00 44.27      C2   C  
ATOM   3755  CE1 TYR A 376      -5.992 -14.153  15.113  1.00 50.39      C2   C  
ATOM   3756  CE2 TYR A 376      -7.837 -14.666  13.530  1.00 45.69      C2   C  
ATOM   3757  CZ  TYR A 376      -6.544 -14.938  14.074  1.00 55.00      C2   C  
ATOM   3758  OH  TYR A 376      -5.797 -15.950  13.548  1.00 49.72      C2   O  
ATOM   3759  H   TYR A 376     -11.146 -10.935  17.193  0.00 48.70      C2   H  
ATOM   3760  HA  TYR A 376      -9.223 -13.137  17.348  0.00 49.51      C2   H  
ATOM   3761  HB2 TYR A 376      -9.697 -11.335  15.287  0.00 44.83      C2   H  
ATOM   3762  HB3 TYR A 376      -8.266 -10.735  15.835  0.00 44.83      C2   H  
ATOM   3763  HD1 TYR A 376      -6.263 -12.439  16.352  0.00 46.53      C2   H  
ATOM   3764  HD2 TYR A 376      -9.596 -13.483  13.811  0.00 44.27      C2   H  
ATOM   3765  HE1 TYR A 376      -5.043 -14.405  15.564  0.00 50.39      C2   H  
ATOM   3766  HE2 TYR A 376      -8.236 -15.196  12.679  0.00 45.69      C2   H  
ATOM   3767  HH  TYR A 376      -6.227 -16.272  12.752  0.00 49.72      C2   H  
ATOM   3768  N   ILE A 377      -7.999 -10.260  18.500  1.00 47.74      C2   N  
ATOM   3769  CA  ILE A 377      -7.154  -9.651  19.562  1.00 46.54      C2   C  
ATOM   3770  C   ILE A 377      -7.495 -10.183  20.933  1.00 47.77      C2   C  
ATOM   3771  O   ILE A 377      -6.664 -10.901  21.471  1.00 55.95      C2   O  
ATOM   3772  CB  ILE A 377      -7.143  -8.049  19.519  1.00 45.20      C2   C  
ATOM   3773  CG1 ILE A 377      -6.602  -7.412  18.124  1.00 41.26      C2   C  
ATOM   3774  CG2 ILE A 377      -6.560  -7.367  20.752  1.00 38.29      C2   C  
ATOM   3775  CD1 ILE A 377      -5.110  -7.427  17.873  1.00 42.83      C2   C  
ATOM   3776  H   ILE A 377      -8.593  -9.682  17.923  0.00 47.74      C2   H  
ATOM   3777  HA  ILE A 377      -6.100  -9.900  19.433  0.00 46.54      C2   H  
ATOM   3778  HB  ILE A 377      -8.182  -7.738  19.616  0.00 45.20      C2   H  
ATOM   3779 HG12 ILE A 377      -7.055  -7.942  17.285  0.00 41.26      C2   H  
ATOM   3780 HG13 ILE A 377      -7.061  -6.424  18.102  0.00 41.26      C2   H  
ATOM   3781 HG21 ILE A 377      -6.510  -6.288  20.611  0.00 38.29      C2   H  
ATOM   3782 HG22 ILE A 377      -7.286  -7.453  21.562  0.00 38.29      C2   H  
ATOM   3783 HG23 ILE A 377      -5.580  -7.788  20.979  0.00 38.29      C2   H  
ATOM   3784 HD11 ILE A 377      -4.745  -7.527  16.851  0.00 42.83      C2   H  
ATOM   3785 HD12 ILE A 377      -4.635  -6.506  18.214  0.00 42.83      C2   H  
ATOM   3786 HD13 ILE A 377      -4.714  -8.273  18.434  0.00 42.83      C2   H  
ATOM   3787  N   GLU A 378      -8.658  -9.897  21.484  1.00 43.58      C2   N  
ATOM   3788  CA  GLU A 378      -8.949 -10.224  22.901  1.00 47.41      C2   C  
ATOM   3789  C   GLU A 378      -8.997 -11.665  23.320  1.00 59.76      C2   C  
ATOM   3790  O   GLU A 378      -8.718 -11.914  24.504  1.00 60.99      C2   O  
ATOM   3791  CB  GLU A 378     -10.360  -9.682  23.246  1.00 54.35      C2   C  
ATOM   3792  CG  GLU A 378     -10.430  -8.171  23.213  1.00 66.75      C2   C  
ATOM   3793  CD  GLU A 378     -11.820  -7.565  23.558  1.00 86.53      C2   C  
ATOM   3794  OE1 GLU A 378     -12.762  -8.262  23.945  1.00100.25      C2   O  
ATOM   3795  OE2 GLU A 378     -11.813  -6.339  23.726  1.00 84.76      C2   O  
ATOM   3796  H   GLU A 378      -9.407  -9.361  21.068  0.00 43.58      C2   H  
ATOM   3797  HA  GLU A 378      -8.275  -9.657  23.544  0.00 47.41      C2   H  
ATOM   3798  HB2 GLU A 378     -11.111 -10.015  22.530  0.00 54.35      C2   H  
ATOM   3799  HB3 GLU A 378     -10.646  -9.992  24.251  0.00 54.35      C2   H  
ATOM   3800  HG2 GLU A 378      -9.681  -7.861  23.941  0.00 66.75      C2   H  
ATOM   3801  HG3 GLU A 378     -10.219  -7.928  22.171  0.00 66.75      C2   H  
ATOM   3802  N   CYS A 379      -9.155 -12.634  22.407  1.00 55.80      C2   N  
ATOM   3803  CA  CYS A 379      -9.068 -14.021  22.658  1.00 64.60      C2   C  
ATOM   3804  C   CYS A 379      -7.689 -14.597  22.771  1.00 63.32      C2   C  
ATOM   3805  O   CYS A 379      -7.393 -15.508  23.530  1.00 68.81      C2   O  
ATOM   3806  CB  CYS A 379      -9.907 -14.881  21.582  1.00 63.47      C2   C  
ATOM   3807  SG  CYS A 379     -11.699 -14.623  21.610  1.00106.97      C2   S  
ATOM   3808  H   CYS A 379      -9.275 -12.337  21.449  0.00 55.80      C2   H  
ATOM   3809  HA  CYS A 379      -9.645 -14.169  23.572  0.00 64.60      C2   H  
ATOM   3810  HB2 CYS A 379      -9.575 -14.631  20.573  0.00 63.47      C2   H  
ATOM   3811  HB3 CYS A 379      -9.651 -15.939  21.627  0.00 63.47      C2   H  
ATOM   3812  HG  CYS A 379     -11.491 -13.304  21.664  0.00106.97      C2   H  
ATOM   3813  N   ASN A 380      -6.747 -14.139  21.946  1.00 59.89      C2   N  
ATOM   3814  CA  ASN A 380      -5.387 -14.662  21.692  1.00 66.63      C2   C  
ATOM   3815  C   ASN A 380      -4.357 -13.846  22.506  1.00 65.49      C2   C  
ATOM   3816  O   ASN A 380      -3.303 -14.288  22.870  1.00 87.87      C2   O  
ATOM   3817  CB  ASN A 380      -4.974 -14.682  20.189  1.00 62.56      C2   C  
ATOM   3818  CG  ASN A 380      -5.877 -15.590  19.335  1.00 81.60      C2   C  
ATOM   3819  ND2 ASN A 380      -6.721 -15.004  18.546  1.00 71.31      C2   N  
ATOM   3820  OD1 ASN A 380      -5.791 -16.808  19.454  1.00100.82      C2   O  
ATOM   3821  H   ASN A 380      -6.963 -13.261  21.495  0.00 59.89      C2   H  
ATOM   3822  HA  ASN A 380      -5.384 -15.653  22.145  0.00 66.63      C2   H  
ATOM   3823  HB2 ASN A 380      -5.030 -13.695  19.730  0.00 62.56      C2   H  
ATOM   3824  HB3 ASN A 380      -3.964 -15.036  19.980  0.00 62.56      C2   H  
ATOM   3825 HD21 ASN A 380      -6.613 -14.007  18.430  0.00 71.31      C2   H  
ATOM   3826 HD22 ASN A 380      -7.076 -15.598  17.810  0.00 71.31      C2   H  
ATOM   3827  N   ARG A 381      -4.805 -12.658  22.846  1.00 66.38      C2   N  
ATOM   3828  CA  ARG A 381      -4.001 -11.622  23.426  1.00 75.07      C2   C  
ATOM   3829  C   ARG A 381      -4.759 -10.736  24.403  1.00 75.74      C2   C  
ATOM   3830  O   ARG A 381      -5.077  -9.582  23.970  1.00 73.45      C2   O  
ATOM   3831  CB  ARG A 381      -3.192 -10.865  22.371  1.00 55.41      C2   C  
ATOM   3832  CG  ARG A 381      -2.147 -11.695  21.638  1.00 51.91      C2   C  
ATOM   3833  CD  ARG A 381      -1.136 -10.866  20.797  1.00 57.57      C2   C  
ATOM   3834  NE  ARG A 381      -1.688 -10.143  19.674  1.00 57.68      C2   N  
ATOM   3835  CZ  ARG A 381      -1.131  -9.220  18.889  1.00 49.36      C2   C  
ATOM   3836  NH1 ARG A 381      -0.076  -8.538  19.296  1.00 51.21      C2   N  
ATOM   3837  NH2 ARG A 381      -1.670  -8.814  17.756  1.00 46.74      C2   N  
ATOM   3838  H   ARG A 381      -5.679 -12.283  22.506  0.00 66.38      C2   H  
ATOM   3839  HA  ARG A 381      -3.280 -12.024  24.139  0.00 75.07      C2   H  
ATOM   3840  HB2 ARG A 381      -3.915 -10.270  21.813  0.00 55.41      C2   H  
ATOM   3841  HB3 ARG A 381      -2.689 -10.192  23.067  0.00 55.41      C2   H  
ATOM   3842  HG2 ARG A 381      -1.602 -12.404  22.259  0.00 51.91      C2   H  
ATOM   3843  HG3 ARG A 381      -2.728 -12.300  20.942  0.00 51.91      C2   H  
ATOM   3844  HD2 ARG A 381      -0.838 -10.027  21.425  0.00 57.57      C2   H  
ATOM   3845  HD3 ARG A 381      -0.182 -11.307  20.510  0.00 57.57      C2   H  
ATOM   3846  HE  ARG A 381      -2.584 -10.512  19.390  0.00 57.68      C2   H  
ATOM   3847 HH11 ARG A 381       0.409  -8.810  20.138  0.00 51.21      C2   H  
ATOM   3848 HH12 ARG A 381       0.151  -7.608  18.975  0.00 51.21      C2   H  
ATOM   3849 HH21 ARG A 381      -2.507  -9.146  17.298  0.00 46.74      C2   H  
ATOM   3850 HH22 ARG A 381      -1.173  -8.189  17.138  0.00 46.74      C2   H  
ATOM   3851  N   PRO A 382      -5.199 -11.273  25.516  1.00 95.97      C2   N  
ATOM   3852  CA  PRO A 382      -6.145 -10.520  26.385  1.00 97.46      C2   C  
ATOM   3853  C   PRO A 382      -5.673  -9.213  27.011  1.00 94.06      C2   C  
ATOM   3854  O   PRO A 382      -6.453  -8.306  27.226  1.00 98.78      C2   O  
ATOM   3855  CB  PRO A 382      -6.532 -11.608  27.431  1.00 95.59      C2   C  
ATOM   3856  CG  PRO A 382      -5.320 -12.559  27.456  1.00 84.19      C2   C  
ATOM   3857  CD  PRO A 382      -4.951 -12.627  25.990  1.00 82.07      C2   C  
ATOM   3858  HA  PRO A 382      -6.975 -10.346  25.700  0.00 97.46      C2   H  
ATOM   3859  HB2 PRO A 382      -6.744 -11.171  28.406  0.00 95.59      C2   H  
ATOM   3860  HB3 PRO A 382      -7.530 -12.015  27.270  0.00 95.59      C2   H  
ATOM   3861  HG2 PRO A 382      -4.493 -12.049  27.947  0.00 84.19      C2   H  
ATOM   3862  HG3 PRO A 382      -5.517 -13.528  27.915  0.00 84.19      C2   H  
ATOM   3863  HD2 PRO A 382      -3.913 -12.959  25.945  0.00 82.07      C2   H  
ATOM   3864  HD3 PRO A 382      -5.450 -13.419  25.430  0.00 82.07      C2   H  
ATOM   3865  N   GLN A 383      -4.355  -9.063  27.223  1.00 95.15      C2   N  
ATOM   3866  CA  GLN A 383      -3.577  -7.904  27.699  1.00105.54      C2   C  
ATOM   3867  C   GLN A 383      -4.102  -7.310  28.993  1.00119.14      C2   C  
ATOM   3868  O   GLN A 383      -4.615  -6.216  28.946  1.00110.27      C2   O  
ATOM   3869  CB  GLN A 383      -3.332  -6.873  26.609  0.00  0.00      C2   C  
ATOM   3870  CG  GLN A 383      -2.520  -7.241  25.321  0.00  0.00      C2   C  
ATOM   3871  CD  GLN A 383      -1.010  -7.377  25.543  0.00  0.00      C2   C  
ATOM   3872  NE2 GLN A 383      -0.443  -8.399  26.230  0.00  0.00      C2   N  
ATOM   3873  OE1 GLN A 383      -0.252  -6.651  24.998  0.00  0.00      C2   O  
ATOM   3874  H   GLN A 383      -3.752  -9.857  27.060  0.00 95.15      C2   H  
ATOM   3875  HA  GLN A 383      -2.645  -8.377  28.007  0.00105.54      C2   H  
ATOM   3876  HB2 GLN A 383      -4.260  -6.485  26.189  0.00  0.00      C2   H  
ATOM   3877  HB3 GLN A 383      -2.829  -6.003  27.030  0.00  0.00      C2   H  
ATOM   3878  HG2 GLN A 383      -2.871  -8.196  24.929  0.00  0.00      C2   H  
ATOM   3879  HG3 GLN A 383      -2.694  -6.468  24.574  0.00  0.00      C2   H  
ATOM   3880 HE21 GLN A 383      -1.009  -9.116  26.662  0.00  0.00      C2   H  
ATOM   3881 HE22 GLN A 383       0.549  -8.568  26.314  0.00  0.00      C2   H  
ATOM   3882  N   PRO A 384      -4.010  -8.103  30.088  1.00141.34      C2   N  
ATOM   3883  CA  PRO A 384      -4.498  -7.618  31.379  1.00141.83      C2   C  
ATOM   3884  C   PRO A 384      -3.861  -6.267  31.820  1.00135.09      C2   C  
ATOM   3885  O   PRO A 384      -2.635  -6.121  31.955  1.00149.37      C2   O  
ATOM   3886  CB  PRO A 384      -4.269  -8.808  32.299  0.00  0.00      C2   C  
ATOM   3887  CG  PRO A 384      -3.195  -9.604  31.647  0.00  0.00      C2   C  
ATOM   3888  CD  PRO A 384      -3.523  -9.487  30.136  0.00  0.00      C2   C  
ATOM   3889  HA  PRO A 384      -5.584  -7.531  31.357  0.00141.83      C2   H  
ATOM   3890  HB2 PRO A 384      -3.926  -8.489  33.283  0.00  0.00      C2   H  
ATOM   3891  HB3 PRO A 384      -5.174  -9.416  32.331  0.00  0.00      C2   H  
ATOM   3892  HG2 PRO A 384      -2.272  -9.029  31.738  0.00  0.00      C2   H  
ATOM   3893  HG3 PRO A 384      -3.019 -10.584  32.089  0.00  0.00      C2   H  
ATOM   3894  HD2 PRO A 384      -2.583  -9.676  29.616  0.00  0.00      C2   H  
ATOM   3895  HD3 PRO A 384      -4.137 -10.289  29.726  0.00  0.00      C2   H  
ATOM   3896  N   ALA A 385      -4.763  -5.303  31.998  1.00 98.97      C2   N  
ATOM   3897  CA  ALA A 385      -4.472  -3.932  32.356  1.00 88.33      C2   C  
ATOM   3898  C   ALA A 385      -3.920  -3.083  31.198  1.00 77.25      C2   C  
ATOM   3899  O   ALA A 385      -3.703  -1.874  31.396  1.00 72.26      C2   O  
ATOM   3900  CB  ALA A 385      -3.561  -3.801  33.562  1.00 78.01      C2   C  
ATOM   3901  H   ALA A 385      -5.714  -5.638  32.060  0.00 98.97      C2   H  
ATOM   3902  HA  ALA A 385      -5.356  -3.400  32.708  0.00 88.33      C2   H  
ATOM   3903  HB1 ALA A 385      -4.015  -4.471  34.292  0.00 78.01      C2   H  
ATOM   3904  HB2 ALA A 385      -2.562  -4.234  33.498  0.00 78.01      C2   H  
ATOM   3905  HB3 ALA A 385      -3.383  -2.767  33.857  0.00 78.01      C2   H  
ATOM   3906  N   HIS A 386      -3.791  -3.644  30.035  1.00 63.02      C2   N  
ATOM   3907  CA  HIS A 386      -3.638  -2.900  28.757  1.00 63.53      C2   C  
ATOM   3908  C   HIS A 386      -4.577  -3.436  27.670  1.00 58.29      C2   C  
ATOM   3909  O   HIS A 386      -4.194  -3.659  26.536  1.00 57.97      C2   O  
ATOM   3910  CB  HIS A 386      -2.084  -2.842  28.418  1.00 58.35      C2   C  
ATOM   3911  CG  HIS A 386      -1.170  -4.029  28.481  1.00 61.88      C2   C  
ATOM   3912  CD2 HIS A 386      -1.179  -5.294  29.088  1.00 57.74      C2   C  
ATOM   3913  ND1 HIS A 386       0.121  -3.897  28.021  1.00 73.75      C2   N  
ATOM   3914  CE1 HIS A 386       0.819  -5.003  28.311  1.00 67.98      C2   C  
ATOM   3915  NE2 HIS A 386       0.084  -5.902  29.012  1.00 66.13      C2   N  
ATOM   3916  H   HIS A 386      -3.955  -4.638  29.971  0.00 63.02      C2   H  
ATOM   3917  HA  HIS A 386      -4.002  -1.872  28.770  0.00 63.53      C2   H  
ATOM   3918  HB2 HIS A 386      -2.037  -2.330  27.457  0.00 58.35      C2   H  
ATOM   3919  HB3 HIS A 386      -1.626  -2.172  29.145  0.00 58.35      C2   H  
ATOM   3920  HD1 HIS A 386       0.433  -3.139  27.430  0.00 73.75      C2   H  
ATOM   3921  HD2 HIS A 386      -1.999  -5.787  29.590  0.00 57.74      C2   H  
ATOM   3922  HE1 HIS A 386       1.840  -5.110  27.978  0.00 67.98      C2   H  
ATOM   3923  N   ARG A 387      -5.874  -3.479  28.003  1.00 57.50      C2   N  
ATOM   3924  CA  ARG A 387      -6.848  -3.949  27.060  1.00 56.10      C2   C  
ATOM   3925  C   ARG A 387      -7.133  -2.865  25.908  1.00 54.20      C2   C  
ATOM   3926  O   ARG A 387      -8.082  -3.064  25.125  1.00 49.85      C2   O  
ATOM   3927  CB  ARG A 387      -8.150  -4.261  27.803  1.00 55.63      C2   C  
ATOM   3928  CG  ARG A 387      -7.981  -5.364  28.864  1.00 53.68      C2   C  
ATOM   3929  CD  ARG A 387      -9.254  -5.949  29.335  1.00 56.18      C2   C  
ATOM   3930  NE  ARG A 387      -9.176  -7.247  30.047  1.00 49.01      C2   N  
ATOM   3931  CZ  ARG A 387      -9.276  -8.425  29.490  1.00 51.97      C2   C  
ATOM   3932  NH1 ARG A 387      -9.592  -8.645  28.240  1.00 54.28      C2   N  
ATOM   3933  NH2 ARG A 387      -9.090  -9.542  30.182  1.00 52.94      C2   N  
ATOM   3934  H   ARG A 387      -6.208  -3.177  28.906  0.00 57.50      C2   H  
ATOM   3935  HA  ARG A 387      -6.392  -4.778  26.518  0.00 56.10      C2   H  
ATOM   3936  HB2 ARG A 387      -8.531  -3.343  28.250  0.00 55.63      C2   H  
ATOM   3937  HB3 ARG A 387      -8.916  -4.445  27.050  0.00 55.63      C2   H  
ATOM   3938  HG2 ARG A 387      -7.451  -6.204  28.415  0.00 53.68      C2   H  
ATOM   3939  HG3 ARG A 387      -7.294  -5.133  29.677  0.00 53.68      C2   H  
ATOM   3940  HD2 ARG A 387      -9.651  -5.294  30.111  0.00 56.18      C2   H  
ATOM   3941  HD3 ARG A 387      -9.987  -6.019  28.531  0.00 56.18      C2   H  
ATOM   3942  HE  ARG A 387      -8.934  -7.134  31.021  0.00 49.01      C2   H  
ATOM   3943 HH11 ARG A 387      -9.847  -7.917  27.589  0.00 54.28      C2   H  
ATOM   3944 HH12 ARG A 387      -9.592  -9.595  27.897  0.00 54.28      C2   H  
ATOM   3945 HH21 ARG A 387      -8.818  -9.620  31.151  0.00 52.94      C2   H  
ATOM   3946 HH22 ARG A 387      -9.326 -10.440  29.785  0.00 52.94      C2   H  
ATOM   3947  N   PHE A 388      -6.278  -1.818  25.828  1.00 49.16      C2   N  
ATOM   3948  CA  PHE A 388      -6.432  -0.800  24.756  1.00 53.52      C2   C  
ATOM   3949  C   PHE A 388      -5.787  -1.204  23.403  1.00 46.13      C2   C  
ATOM   3950  O   PHE A 388      -5.879  -0.387  22.490  1.00 46.46      C2   O  
ATOM   3951  CB  PHE A 388      -5.923   0.529  25.317  1.00 48.61      C2   C  
ATOM   3952  CG  PHE A 388      -4.405   0.720  25.540  1.00 55.41      C2   C  
ATOM   3953  CD1 PHE A 388      -3.607   1.216  24.525  1.00 51.56      C2   C  
ATOM   3954  CD2 PHE A 388      -3.728   0.371  26.729  1.00 56.14      C2   C  
ATOM   3955  CE1 PHE A 388      -2.222   1.430  24.537  1.00 57.48      C2   C  
ATOM   3956  CE2 PHE A 388      -2.331   0.497  26.768  1.00 53.67      C2   C  
ATOM   3957  CZ  PHE A 388      -1.638   1.176  25.761  1.00 51.43      C2   C  
ATOM   3958  H   PHE A 388      -5.383  -2.027  26.249  0.00 49.16      C2   H  
ATOM   3959  HA  PHE A 388      -7.472  -0.758  24.432  0.00 53.52      C2   H  
ATOM   3960  HB2 PHE A 388      -6.398   1.338  24.761  0.00 48.61      C2   H  
ATOM   3961  HB3 PHE A 388      -6.400   0.607  26.294  0.00 48.61      C2   H  
ATOM   3962  HD1 PHE A 388      -4.117   1.445  23.601  0.00 51.56      C2   H  
ATOM   3963  HD2 PHE A 388      -4.256  -0.040  27.578  0.00 56.14      C2   H  
ATOM   3964  HE1 PHE A 388      -1.749   1.884  23.679  0.00 57.48      C2   H  
ATOM   3965  HE2 PHE A 388      -1.766   0.194  27.637  0.00 53.67      C2   H  
ATOM   3966  HZ  PHE A 388      -0.569   1.232  25.901  0.00 51.43      C2   H  
ATOM   3967  N   LEU A 389      -5.154  -2.386  23.276  1.00 37.30      C2   N  
ATOM   3968  CA  LEU A 389      -4.436  -2.858  22.116  1.00 40.24      C2   C  
ATOM   3969  C   LEU A 389      -5.237  -2.719  20.806  1.00 41.37      C2   C  
ATOM   3970  O   LEU A 389      -4.763  -2.166  19.776  1.00 40.01      C2   O  
ATOM   3971  CB  LEU A 389      -3.996  -4.325  22.370  1.00 37.14      C2   C  
ATOM   3972  CG  LEU A 389      -3.449  -5.215  21.213  1.00 43.80      C2   C  
ATOM   3973  CD1 LEU A 389      -2.067  -4.648  20.793  1.00 41.25      C2   C  
ATOM   3974  CD2 LEU A 389      -3.304  -6.700  21.576  1.00 49.47      C2   C  
ATOM   3975  H   LEU A 389      -5.196  -2.989  24.085  0.00 37.30      C2   H  
ATOM   3976  HA  LEU A 389      -3.582  -2.185  22.038  0.00 40.24      C2   H  
ATOM   3977  HB2 LEU A 389      -3.234  -4.341  23.149  0.00 37.14      C2   H  
ATOM   3978  HB3 LEU A 389      -4.800  -4.886  22.848  0.00 37.14      C2   H  
ATOM   3979  HG  LEU A 389      -4.105  -5.081  20.353  0.00 43.80      C2   H  
ATOM   3980 HD11 LEU A 389      -1.203  -5.136  21.246  0.00 41.25      C2   H  
ATOM   3981 HD12 LEU A 389      -2.019  -4.647  19.705  0.00 41.25      C2   H  
ATOM   3982 HD13 LEU A 389      -2.076  -3.596  21.079  0.00 41.25      C2   H  
ATOM   3983 HD21 LEU A 389      -3.917  -7.150  22.357  0.00 49.47      C2   H  
ATOM   3984 HD22 LEU A 389      -3.507  -7.293  20.685  0.00 49.47      C2   H  
ATOM   3985 HD23 LEU A 389      -2.281  -6.877  21.906  0.00 49.47      C2   H  
ATOM   3986  N   PHE A 390      -6.452  -3.247  20.821  1.00 36.00      C2   N  
ATOM   3987  CA  PHE A 390      -7.298  -3.401  19.651  1.00 35.77      C2   C  
ATOM   3988  C   PHE A 390      -7.598  -2.098  18.957  1.00 40.68      C2   C  
ATOM   3989  O   PHE A 390      -7.568  -1.994  17.743  1.00 39.38      C2   O  
ATOM   3990  CB  PHE A 390      -8.589  -4.176  19.936  1.00 34.04      C2   C  
ATOM   3991  CG  PHE A 390      -9.778  -3.902  19.013  1.00 42.76      C2   C  
ATOM   3992  CD1 PHE A 390      -9.747  -4.483  17.727  1.00 32.16      C2   C  
ATOM   3993  CD2 PHE A 390     -10.922  -3.178  19.398  1.00 39.24      C2   C  
ATOM   3994  CE1 PHE A 390     -10.707  -4.148  16.773  1.00 46.66      C2   C  
ATOM   3995  CE2 PHE A 390     -11.934  -2.917  18.463  1.00 36.10      C2   C  
ATOM   3996  CZ  PHE A 390     -11.794  -3.367  17.162  1.00 44.26      C2   C  
ATOM   3997  H   PHE A 390      -6.850  -3.635  21.664  0.00 36.00      C2   H  
ATOM   3998  HA  PHE A 390      -6.734  -4.066  18.997  0.00 35.77      C2   H  
ATOM   3999  HB2 PHE A 390      -8.332  -5.235  19.935  0.00 34.04      C2   H  
ATOM   4000  HB3 PHE A 390      -8.882  -4.005  20.972  0.00 34.04      C2   H  
ATOM   4001  HD1 PHE A 390      -9.017  -5.248  17.511  0.00 32.16      C2   H  
ATOM   4002  HD2 PHE A 390     -11.053  -2.818  20.408  0.00 39.24      C2   H  
ATOM   4003  HE1 PHE A 390     -10.616  -4.529  15.766  0.00 46.66      C2   H  
ATOM   4004  HE2 PHE A 390     -12.797  -2.340  18.760  0.00 36.10      C2   H  
ATOM   4005  HZ  PHE A 390     -12.504  -3.115  16.388  0.00 44.26      C2   H  
ATOM   4006  N   LEU A 391      -7.728  -1.090  19.772  1.00 38.25      C2   N  
ATOM   4007  CA  LEU A 391      -7.990   0.309  19.482  1.00 41.92      C2   C  
ATOM   4008  C   LEU A 391      -6.903   0.993  18.678  1.00 38.34      C2   C  
ATOM   4009  O   LEU A 391      -7.149   1.857  17.852  1.00 38.26      C2   O  
ATOM   4010  CB  LEU A 391      -8.595   1.096  20.659  1.00 44.46      C2   C  
ATOM   4011  CG  LEU A 391      -9.819   0.470  21.517  1.00 52.84      C2   C  
ATOM   4012  CD1 LEU A 391      -9.937   1.067  22.900  1.00 46.43      C2   C  
ATOM   4013  CD2 LEU A 391     -11.127   0.434  20.733  1.00 42.05      C2   C  
ATOM   4014  H   LEU A 391      -7.380  -1.287  20.701  0.00 38.25      C2   H  
ATOM   4015  HA  LEU A 391      -8.809   0.297  18.761  0.00 41.92      C2   H  
ATOM   4016  HB2 LEU A 391      -7.794   1.291  21.372  0.00 44.46      C2   H  
ATOM   4017  HB3 LEU A 391      -8.850   2.108  20.344  0.00 44.46      C2   H  
ATOM   4018  HG  LEU A 391      -9.504  -0.570  21.596  0.00 52.84      C2   H  
ATOM   4019 HD11 LEU A 391      -8.941   1.229  23.309  0.00 46.43      C2   H  
ATOM   4020 HD12 LEU A 391     -10.481   2.005  22.786  0.00 46.43      C2   H  
ATOM   4021 HD13 LEU A 391     -10.506   0.378  23.525  0.00 46.43      C2   H  
ATOM   4022 HD21 LEU A 391     -11.767   1.316  20.685  0.00 42.05      C2   H  
ATOM   4023 HD22 LEU A 391     -10.823   0.281  19.697  0.00 42.05      C2   H  
ATOM   4024 HD23 LEU A 391     -11.830  -0.344  21.029  0.00 42.05      C2   H  
ATOM   4025  N   LYS A 392      -5.648   0.555  18.924  1.00 44.03      C2   N  
ATOM   4026  CA  LYS A 392      -4.564   0.925  18.015  1.00 32.40      C2   C  
ATOM   4027  C   LYS A 392      -4.733   0.517  16.541  1.00 39.07      C2   C  
ATOM   4028  O   LYS A 392      -4.230   1.257  15.707  1.00 36.22      C2   O  
ATOM   4029  CB  LYS A 392      -3.252   0.288  18.466  1.00 43.23      C2   C  
ATOM   4030  CG  LYS A 392      -2.731   0.630  19.884  1.00 42.91      C2   C  
ATOM   4031  CD  LYS A 392      -1.198   0.297  20.022  1.00 50.61      C2   C  
ATOM   4032  CE  LYS A 392      -0.653   0.740  21.386  1.00 60.87      C2   C  
ATOM   4033  NZ  LYS A 392       0.800   0.456  21.624  1.00 62.36      C2   N  
ATOM   4034  H   LYS A 392      -5.525  -0.191  19.593  0.00 44.03      C2   H  
ATOM   4035  HA  LYS A 392      -4.293   1.980  18.044  0.00 32.40      C2   H  
ATOM   4036  HB2 LYS A 392      -3.335  -0.793  18.342  0.00 43.23      C2   H  
ATOM   4037  HB3 LYS A 392      -2.468   0.670  17.811  0.00 43.23      C2   H  
ATOM   4038  HG2 LYS A 392      -2.936   1.672  20.127  0.00 42.91      C2   H  
ATOM   4039  HG3 LYS A 392      -3.274   0.049  20.628  0.00 42.91      C2   H  
ATOM   4040  HD2 LYS A 392      -1.067  -0.784  19.970  0.00 50.61      C2   H  
ATOM   4041  HD3 LYS A 392      -0.707   0.709  19.140  0.00 50.61      C2   H  
ATOM   4042  HE2 LYS A 392      -0.700   1.825  21.297  0.00 60.87      C2   H  
ATOM   4043  HE3 LYS A 392      -1.234   0.456  22.263  0.00 60.87      C2   H  
ATOM   4044  HZ1 LYS A 392       1.235   0.981  22.370  0.00 62.36      C2   H  
ATOM   4045  HZ2 LYS A 392       0.815  -0.526  21.860  0.00 62.36      C2   H  
ATOM   4046  HZ3 LYS A 392       1.359   0.765  20.842  0.00 62.36      C2   H  
ATOM   4047  N   ILE A 393      -5.301  -0.667  16.273  1.00 35.63      C2   N  
ATOM   4048  CA  ILE A 393      -5.443  -1.324  14.972  1.00 36.68      C2   C  
ATOM   4049  C   ILE A 393      -6.569  -0.657  14.137  1.00 43.03      C2   C  
ATOM   4050  O   ILE A 393      -6.320  -0.435  12.945  1.00 37.71      C2   O  
ATOM   4051  CB  ILE A 393      -5.577  -2.874  14.947  1.00 39.08      C2   C  
ATOM   4052  CG1 ILE A 393      -5.000  -3.546  16.124  1.00 35.79      C2   C  
ATOM   4053  CG2 ILE A 393      -5.294  -3.489  13.583  1.00 28.54      C2   C  
ATOM   4054  CD1 ILE A 393      -3.464  -3.507  16.390  1.00 36.45      C2   C  
ATOM   4055  H   ILE A 393      -5.620  -1.202  17.069  0.00 35.63      C2   H  
ATOM   4056  HA  ILE A 393      -4.557  -0.945  14.461  0.00 36.68      C2   H  
ATOM   4057  HB  ILE A 393      -6.656  -3.009  15.018  0.00 39.08      C2   H  
ATOM   4058 HG12 ILE A 393      -5.519  -3.165  17.004  0.00 35.79      C2   H  
ATOM   4059 HG13 ILE A 393      -5.276  -4.600  16.144  0.00 35.79      C2   H  
ATOM   4060 HG21 ILE A 393      -6.048  -3.271  12.826  0.00 28.54      C2   H  
ATOM   4061 HG22 ILE A 393      -4.331  -3.136  13.215  0.00 28.54      C2   H  
ATOM   4062 HG23 ILE A 393      -5.294  -4.567  13.744  0.00 28.54      C2   H  
ATOM   4063 HD11 ILE A 393      -2.840  -3.604  15.501  0.00 36.45      C2   H  
ATOM   4064 HD12 ILE A 393      -3.127  -2.540  16.762  0.00 36.45      C2   H  
ATOM   4065 HD13 ILE A 393      -3.107  -4.330  17.009  0.00 36.45      C2   H  
ATOM   4066  N   MET A 394      -7.645  -0.241  14.801  1.00 34.43      C2   N  
ATOM   4067  CA  MET A 394      -8.719   0.624  14.347  1.00 36.34      C2   C  
ATOM   4068  C   MET A 394      -8.261   2.082  14.147  1.00 41.33      C2   C  
ATOM   4069  O   MET A 394      -8.692   2.724  13.186  1.00 35.55      C2   O  
ATOM   4070  CB  MET A 394      -9.953   0.646  15.340  1.00 45.76      C2   C  
ATOM   4071  CG  MET A 394     -10.691  -0.714  15.278  1.00 42.39      C2   C  
ATOM   4072  SD  MET A 394     -11.138  -1.371  13.677  1.00 51.96      C2   S  
ATOM   4073  CE  MET A 394     -12.317  -0.093  13.135  1.00 55.81      C2   C  
ATOM   4074  H   MET A 394      -7.692  -0.462  15.786  0.00 34.43      C2   H  
ATOM   4075  HA  MET A 394      -8.982   0.283  13.345  0.00 36.34      C2   H  
ATOM   4076  HB2 MET A 394      -9.751   0.913  16.377  0.00 45.76      C2   H  
ATOM   4077  HB3 MET A 394     -10.655   1.424  15.042  0.00 45.76      C2   H  
ATOM   4078  HG2 MET A 394     -10.004  -1.434  15.723  0.00 42.39      C2   H  
ATOM   4079  HG3 MET A 394     -11.664  -0.785  15.765  0.00 42.39      C2   H  
ATOM   4080  HE1 MET A 394     -11.729   0.822  13.088  0.00 55.81      C2   H  
ATOM   4081  HE2 MET A 394     -12.661  -0.441  12.161  0.00 55.81      C2   H  
ATOM   4082  HE3 MET A 394     -13.149   0.185  13.783  0.00 55.81      C2   H  
ATOM   4083  N   ALA A 395      -7.344   2.564  15.021  1.00 35.29      C2   N  
ATOM   4084  CA  ALA A 395      -6.742   3.990  14.965  1.00 32.72      C2   C  
ATOM   4085  C   ALA A 395      -5.874   4.207  13.741  1.00 39.39      C2   C  
ATOM   4086  O   ALA A 395      -6.262   5.107  12.941  1.00 35.45      C2   O  
ATOM   4087  CB  ALA A 395      -6.047   4.421  16.221  1.00 34.62      C2   C  
ATOM   4088  H   ALA A 395      -7.186   1.981  15.831  0.00 35.29      C2   H  
ATOM   4089  HA  ALA A 395      -7.579   4.687  14.929  0.00 32.72      C2   H  
ATOM   4090  HB1 ALA A 395      -6.577   4.413  17.172  0.00 34.62      C2   H  
ATOM   4091  HB2 ALA A 395      -5.159   3.790  16.279  0.00 34.62      C2   H  
ATOM   4092  HB3 ALA A 395      -5.660   5.437  16.141  0.00 34.62      C2   H  
ATOM   4093  N   MET A 396      -4.862   3.292  13.527  1.00 38.41      C2   N  
ATOM   4094  CA  MET A 396      -3.950   3.264  12.417  1.00 33.86      C2   C  
ATOM   4095  C   MET A 396      -4.734   3.226  11.091  1.00 39.56      C2   C  
ATOM   4096  O   MET A 396      -4.309   3.809  10.087  1.00 36.63      C2   O  
ATOM   4097  CB  MET A 396      -2.935   2.087  12.564  1.00 45.52      C2   C  
ATOM   4098  CG  MET A 396      -1.772   2.379  13.485  1.00 36.41      C2   C  
ATOM   4099  SD  MET A 396      -0.195   2.774  12.627  1.00 54.67      C2   S  
ATOM   4100  CE  MET A 396      -0.279   4.591  12.441  1.00 46.37      C2   C  
ATOM   4101  H   MET A 396      -4.636   2.604  14.231  0.00 38.41      C2   H  
ATOM   4102  HA  MET A 396      -3.529   4.269  12.383  0.00 33.86      C2   H  
ATOM   4103  HB2 MET A 396      -3.471   1.215  12.938  0.00 45.52      C2   H  
ATOM   4104  HB3 MET A 396      -2.547   1.668  11.636  0.00 45.52      C2   H  
ATOM   4105  HG2 MET A 396      -2.076   3.216  14.115  0.00 36.41      C2   H  
ATOM   4106  HG3 MET A 396      -1.630   1.451  14.038  0.00 36.41      C2   H  
ATOM   4107  HE1 MET A 396      -1.251   5.008  12.176  0.00 46.37      C2   H  
ATOM   4108  HE2 MET A 396       0.005   5.070  13.377  0.00 46.37      C2   H  
ATOM   4109  HE3 MET A 396       0.497   4.837  11.716  0.00 46.37      C2   H  
ATOM   4110  N   LEU A 397      -5.965   2.607  11.014  1.00 33.22      C2   N  
ATOM   4111  CA  LEU A 397      -6.702   2.490   9.763  1.00 35.19      C2   C  
ATOM   4112  C   LEU A 397      -7.388   3.806   9.358  1.00 41.18      C2   C  
ATOM   4113  O   LEU A 397      -7.862   3.956   8.213  1.00 34.77      C2   O  
ATOM   4114  CB  LEU A 397      -7.674   1.321   9.925  1.00 38.51      C2   C  
ATOM   4115  CG  LEU A 397      -6.965  -0.032   9.716  1.00 42.86      C2   C  
ATOM   4116  CD1 LEU A 397      -7.821  -1.319  10.007  1.00 38.57      C2   C  
ATOM   4117  CD2 LEU A 397      -6.406  -0.164   8.280  1.00 39.14      C2   C  
ATOM   4118  H   LEU A 397      -6.286   2.099  11.826  0.00 33.22      C2   H  
ATOM   4119  HA  LEU A 397      -5.948   2.419   8.977  0.00 35.19      C2   H  
ATOM   4120  HB2 LEU A 397      -8.092   1.300  10.931  0.00 38.51      C2   H  
ATOM   4121  HB3 LEU A 397      -8.472   1.360   9.185  0.00 38.51      C2   H  
ATOM   4122  HG  LEU A 397      -6.152  -0.100  10.439  0.00 42.86      C2   H  
ATOM   4123 HD11 LEU A 397      -8.117  -1.838   9.095  0.00 38.57      C2   H  
ATOM   4124 HD12 LEU A 397      -7.456  -1.993  10.782  0.00 38.57      C2   H  
ATOM   4125 HD13 LEU A 397      -8.758  -0.945  10.417  0.00 38.57      C2   H  
ATOM   4126 HD21 LEU A 397      -6.663   0.717   7.693  0.00 39.14      C2   H  
ATOM   4127 HD22 LEU A 397      -5.329  -0.324   8.279  0.00 39.14      C2   H  
ATOM   4128 HD23 LEU A 397      -6.891  -1.008   7.790  0.00 39.14      C2   H  
ATOM   4129  N   THR A 398      -7.646   4.632  10.407  1.00 37.37      C2   N  
ATOM   4130  CA  THR A 398      -8.184   5.980  10.332  1.00 40.76      C2   C  
ATOM   4131  C   THR A 398      -7.083   7.042  10.067  1.00 41.38      C2   C  
ATOM   4132  O   THR A 398      -7.201   7.864   9.206  1.00 43.63      C2   O  
ATOM   4133  CB  THR A 398      -8.920   6.274  11.671  1.00 42.30      C2   C  
ATOM   4134  CG2 THR A 398      -9.709   7.607  11.523  1.00 36.34      C2   C  
ATOM   4135  OG1 THR A 398      -9.879   5.266  11.910  1.00 47.01      C2   O  
ATOM   4136  H   THR A 398      -7.149   4.336  11.234  0.00 37.37      C2   H  
ATOM   4137  HA  THR A 398      -8.843   6.077   9.469  0.00 40.76      C2   H  
ATOM   4138  HB  THR A 398      -8.201   6.350  12.487  0.00 42.30      C2   H  
ATOM   4139  HG1 THR A 398      -9.343   4.493  12.101  0.00 47.01      C2   H  
ATOM   4140 HG21 THR A 398     -10.285   7.782  10.614  0.00 36.34      C2   H  
ATOM   4141 HG22 THR A 398     -10.418   7.667  12.350  0.00 36.34      C2   H  
ATOM   4142 HG23 THR A 398      -9.029   8.447  11.665  0.00 36.34      C2   H  
ATOM   4143  N   GLU A 399      -5.902   6.883  10.653  1.00 33.65      C2   N  
ATOM   4144  CA  GLU A 399      -4.659   7.594  10.279  1.00 37.20      C2   C  
ATOM   4145  C   GLU A 399      -4.168   7.290   8.811  1.00 46.91      C2   C  
ATOM   4146  O   GLU A 399      -3.769   8.289   8.203  1.00 42.06      C2   O  
ATOM   4147  CB  GLU A 399      -3.489   7.293  11.250  1.00 42.93      C2   C  
ATOM   4148  CG  GLU A 399      -3.820   7.577  12.741  1.00 54.27      C2   C  
ATOM   4149  CD  GLU A 399      -2.656   7.762  13.695  1.00 79.55      C2   C  
ATOM   4150  OE1 GLU A 399      -1.494   7.928  13.253  1.00 97.62      C2   O  
ATOM   4151  OE2 GLU A 399      -2.931   7.845  14.885  1.00 66.87      C2   O  
ATOM   4152  H   GLU A 399      -5.864   6.177  11.374  0.00 33.65      C2   H  
ATOM   4153  HA  GLU A 399      -4.871   8.644  10.479  0.00 37.20      C2   H  
ATOM   4154  HB2 GLU A 399      -3.194   6.246  11.183  0.00 42.93      C2   H  
ATOM   4155  HB3 GLU A 399      -2.633   7.872  10.904  0.00 42.93      C2   H  
ATOM   4156  HG2 GLU A 399      -4.278   8.566  12.743  0.00 54.27      C2   H  
ATOM   4157  HG3 GLU A 399      -4.358   6.742  13.190  0.00 54.27      C2   H  
ATOM   4158  N   LEU A 400      -4.161   6.019   8.287  1.00 35.19      C2   N  
ATOM   4159  CA  LEU A 400      -3.759   5.675   6.934  1.00 36.74      C2   C  
ATOM   4160  C   LEU A 400      -4.594   6.549   5.920  1.00 42.48      C2   C  
ATOM   4161  O   LEU A 400      -4.056   6.890   4.854  1.00 37.87      C2   O  
ATOM   4162  CB  LEU A 400      -3.892   4.163   6.767  1.00 45.17      C2   C  
ATOM   4163  CG  LEU A 400      -3.454   3.566   5.365  1.00 45.31      C2   C  
ATOM   4164  CD1 LEU A 400      -2.222   4.107   4.705  1.00 32.79      C2   C  
ATOM   4165  CD2 LEU A 400      -3.708   2.060   5.542  1.00 45.98      C2   C  
ATOM   4166  H   LEU A 400      -4.516   5.254   8.842  0.00 35.19      C2   H  
ATOM   4167  HA  LEU A 400      -2.680   5.830   6.900  0.00 36.74      C2   H  
ATOM   4168  HB2 LEU A 400      -3.122   3.923   7.500  0.00 45.17      C2   H  
ATOM   4169  HB3 LEU A 400      -4.877   3.880   7.136  0.00 45.17      C2   H  
ATOM   4170  HG  LEU A 400      -4.235   3.918   4.690  0.00 45.31      C2   H  
ATOM   4171 HD11 LEU A 400      -1.314   3.903   5.271  0.00 32.79      C2   H  
ATOM   4172 HD12 LEU A 400      -2.090   3.634   3.731  0.00 32.79      C2   H  
ATOM   4173 HD13 LEU A 400      -2.358   5.172   4.514  0.00 32.79      C2   H  
ATOM   4174 HD21 LEU A 400      -3.694   1.422   4.657  0.00 45.98      C2   H  
ATOM   4175 HD22 LEU A 400      -2.924   1.565   6.114  0.00 45.98      C2   H  
ATOM   4176 HD23 LEU A 400      -4.648   1.887   6.065  0.00 45.98      C2   H  
ATOM   4177  N   ARG A 401      -5.874   6.843   6.253  1.00 32.66      C2   N  
ATOM   4178  CA  ARG A 401      -6.664   7.689   5.348  1.00 42.58      C2   C  
ATOM   4179  C   ARG A 401      -6.232   9.196   5.196  1.00 43.39      C2   C  
ATOM   4180  O   ARG A 401      -6.402   9.807   4.186  1.00 47.83      C2   O  
ATOM   4181  CB  ARG A 401      -8.178   7.635   5.721  1.00 45.60      C2   C  
ATOM   4182  CG  ARG A 401      -8.664   6.257   6.104  1.00 51.09      C2   C  
ATOM   4183  CD  ARG A 401     -10.177   6.013   5.784  1.00 51.12      C2   C  
ATOM   4184  NE  ARG A 401     -11.041   6.643   6.814  1.00 75.74      C2   N  
ATOM   4185  CZ  ARG A 401     -11.634   7.799   6.907  1.00 88.81      C2   C  
ATOM   4186  NH1 ARG A 401     -11.553   8.741   5.970  1.00 93.27      C2   N  
ATOM   4187  NH2 ARG A 401     -12.264   8.087   8.059  1.00 85.07      C2   N  
ATOM   4188  H   ARG A 401      -6.335   6.131   6.802  0.00 32.66      C2   H  
ATOM   4189  HA  ARG A 401      -6.658   7.268   4.343  0.00 42.58      C2   H  
ATOM   4190  HB2 ARG A 401      -8.456   8.239   6.585  0.00 45.60      C2   H  
ATOM   4191  HB3 ARG A 401      -8.747   7.985   4.860  0.00 45.60      C2   H  
ATOM   4192  HG2 ARG A 401      -8.071   5.497   5.595  0.00 51.09      C2   H  
ATOM   4193  HG3 ARG A 401      -8.460   6.140   7.169  0.00 51.09      C2   H  
ATOM   4194  HD2 ARG A 401     -10.473   6.466   4.837  0.00 51.12      C2   H  
ATOM   4195  HD3 ARG A 401     -10.226   4.924   5.760  0.00 51.12      C2   H  
ATOM   4196  HE  ARG A 401     -11.053   6.026   7.614  0.00 75.74      C2   H  
ATOM   4197 HH11 ARG A 401     -11.080   8.559   5.097  0.00 93.27      C2   H  
ATOM   4198 HH12 ARG A 401     -12.115   9.578   5.903  0.00 93.27      C2   H  
ATOM   4199 HH21 ARG A 401     -12.259   7.441   8.834  0.00 85.07      C2   H  
ATOM   4200 HH22 ARG A 401     -12.961   8.809   8.182  0.00 85.07      C2   H  
ATOM   4201  N   SER A 402      -5.660   9.755   6.329  1.00 35.47      C2   N  
ATOM   4202  CA  SER A 402      -5.003  11.035   6.404  1.00 43.64      C2   C  
ATOM   4203  C   SER A 402      -3.702  10.922   5.596  1.00 37.91      C2   C  
ATOM   4204  O   SER A 402      -3.581  11.695   4.633  1.00 36.70      C2   O  
ATOM   4205  CB  SER A 402      -4.765  11.355   7.920  1.00 38.91      C2   C  
ATOM   4206  OG  SER A 402      -4.335  12.661   8.222  1.00 60.22      C2   O  
ATOM   4207  H   SER A 402      -5.533   9.209   7.168  0.00 35.47      C2   H  
ATOM   4208  HA  SER A 402      -5.768  11.772   6.156  0.00 43.64      C2   H  
ATOM   4209  HB2 SER A 402      -5.714  11.397   8.454  0.00 38.91      C2   H  
ATOM   4210  HB3 SER A 402      -4.037  10.666   8.350  0.00 38.91      C2   H  
ATOM   4211  HG  SER A 402      -4.529  12.870   9.138  0.00 60.22      C2   H  
ATOM   4212  N   ILE A 403      -2.738   9.979   5.790  1.00 35.61      C2   N  
ATOM   4213  CA  ILE A 403      -1.639   9.625   4.937  1.00 41.94      C2   C  
ATOM   4214  C   ILE A 403      -1.919   9.459   3.424  1.00 42.18      C2   C  
ATOM   4215  O   ILE A 403      -1.203  10.022   2.629  1.00 37.68      C2   O  
ATOM   4216  CB  ILE A 403      -0.940   8.284   5.444  1.00 44.66      C2   C  
ATOM   4217  CG1 ILE A 403      -0.535   8.453   6.909  1.00 40.42      C2   C  
ATOM   4218  CG2 ILE A 403       0.253   7.878   4.656  1.00 44.00      C2   C  
ATOM   4219  CD1 ILE A 403       0.228   7.242   7.426  1.00 37.95      C2   C  
ATOM   4220  H   ILE A 403      -2.877   9.259   6.486  0.00 35.61      C2   H  
ATOM   4221  HA  ILE A 403      -1.005  10.509   5.011  0.00 41.94      C2   H  
ATOM   4222  HB  ILE A 403      -1.669   7.475   5.466  0.00 44.66      C2   H  
ATOM   4223 HG12 ILE A 403       0.188   9.269   6.919  0.00 40.42      C2   H  
ATOM   4224 HG13 ILE A 403      -1.369   8.594   7.596  0.00 40.42      C2   H  
ATOM   4225 HG21 ILE A 403       1.072   8.592   4.742  0.00 44.00      C2   H  
ATOM   4226 HG22 ILE A 403       0.757   6.959   4.953  0.00 44.00      C2   H  
ATOM   4227 HG23 ILE A 403       0.000   7.729   3.605  0.00 44.00      C2   H  
ATOM   4228 HD11 ILE A 403       0.033   6.265   6.984  0.00 37.95      C2   H  
ATOM   4229 HD12 ILE A 403       1.314   7.279   7.336  0.00 37.95      C2   H  
ATOM   4230 HD13 ILE A 403       0.216   6.990   8.487  0.00 37.95      C2   H  
ATOM   4231  N   ASN A 404      -3.096   8.869   3.163  1.00 40.81      C2   N  
ATOM   4232  CA  ASN A 404      -3.768   8.684   1.791  1.00 40.04      C2   C  
ATOM   4233  C   ASN A 404      -4.175  10.048   1.132  1.00 38.87      C2   C  
ATOM   4234  O   ASN A 404      -3.751  10.448   0.046  1.00 40.10      C2   O  
ATOM   4235  CB  ASN A 404      -4.915   7.705   1.968  1.00 41.24      C2   C  
ATOM   4236  CG  ASN A 404      -5.587   7.332   0.661  1.00 45.31      C2   C  
ATOM   4237  ND2 ASN A 404      -6.687   6.573   0.750  1.00 47.29      C2   N  
ATOM   4238  OD1 ASN A 404      -5.128   7.625  -0.473  1.00 40.62      C2   O  
ATOM   4239  H   ASN A 404      -3.461   8.360   3.956  0.00 40.81      C2   H  
ATOM   4240  HA  ASN A 404      -3.006   8.235   1.153  0.00 40.04      C2   H  
ATOM   4241  HB2 ASN A 404      -4.679   6.756   2.449  0.00 41.24      C2   H  
ATOM   4242  HB3 ASN A 404      -5.604   8.209   2.644  0.00 41.24      C2   H  
ATOM   4243 HD21 ASN A 404      -6.872   6.094   1.619  0.00 47.29      C2   H  
ATOM   4244 HD22 ASN A 404      -7.308   6.348  -0.014  0.00 47.29      C2   H  
ATOM   4245  N   ALA A 405      -4.954  10.875   1.916  1.00 36.67      C2   N  
ATOM   4246  CA  ALA A 405      -5.306  12.254   1.598  1.00 45.79      C2   C  
ATOM   4247  C   ALA A 405      -4.119  13.194   1.162  1.00 49.31      C2   C  
ATOM   4248  O   ALA A 405      -4.205  13.800   0.030  1.00 45.56      C2   O  
ATOM   4249  CB  ALA A 405      -6.015  12.910   2.795  1.00 29.18      C2   C  
ATOM   4250  H   ALA A 405      -5.181  10.573   2.853  0.00 36.67      C2   H  
ATOM   4251  HA  ALA A 405      -5.975  12.200   0.738  0.00 45.79      C2   H  
ATOM   4252  HB1 ALA A 405      -5.301  13.195   3.568  0.00 29.18      C2   H  
ATOM   4253  HB2 ALA A 405      -6.379  13.901   2.523  0.00 29.18      C2   H  
ATOM   4254  HB3 ALA A 405      -6.723  12.229   3.267  0.00 29.18      C2   H  
ATOM   4255  N   GLN A 406      -2.917  13.112   1.790  1.00 36.84      C2   N  
ATOM   4256  CA  GLN A 406      -1.572  13.753   1.455  1.00 45.21      C2   C  
ATOM   4257  C   GLN A 406      -1.004  13.110   0.130  1.00 46.17      C2   C  
ATOM   4258  O   GLN A 406      -0.319  13.810  -0.654  1.00 38.95      C2   O  
ATOM   4259  CB  GLN A 406      -0.688  13.340   2.706  1.00 44.54      C2   C  
ATOM   4260  CG  GLN A 406       0.719  13.935   3.030  1.00 76.28      C2   C  
ATOM   4261  CD  GLN A 406       0.769  15.471   3.189  1.00 90.01      C2   C  
ATOM   4262  NE2 GLN A 406       1.925  15.920   3.638  1.00 69.15      C2   N  
ATOM   4263  OE1 GLN A 406      -0.107  16.249   2.899  1.00 78.65      C2   O  
ATOM   4264  H   GLN A 406      -2.832  12.506   2.593  0.00 36.84      C2   H  
ATOM   4265  HA  GLN A 406      -1.738  14.828   1.396  0.00 45.21      C2   H  
ATOM   4266  HB2 GLN A 406      -1.313  13.513   3.582  0.00 44.54      C2   H  
ATOM   4267  HB3 GLN A 406      -0.644  12.256   2.608  0.00 44.54      C2   H  
ATOM   4268  HG2 GLN A 406       1.042  13.495   3.973  0.00 76.28      C2   H  
ATOM   4269  HG3 GLN A 406       1.429  13.767   2.220  0.00 76.28      C2   H  
ATOM   4270 HE21 GLN A 406       2.589  15.289   4.063  0.00 69.15      C2   H  
ATOM   4271 HE22 GLN A 406       2.086  16.906   3.794  0.00 69.15      C2   H  
ATOM   4272  N   HIE A 407      -1.058  11.766   0.001  1.00 46.91      C2   N  
ATOM   4273  CA  HIE A 407      -0.600  10.912  -1.078  1.00 51.24      C2   C  
ATOM   4274  C   HIE A 407      -1.366  11.041  -2.395  1.00 46.25      C2   C  
ATOM   4275  O   HIE A 407      -0.793  11.060  -3.472  1.00 43.69      C2   O  
ATOM   4276  CB  HIE A 407      -0.330   9.416  -0.734  1.00 40.88      C2   C  
ATOM   4277  CG  HIE A 407       1.070   9.050  -1.112  1.00 60.92      C2   C  
ATOM   4278  CD2 HIE A 407       1.662   8.297  -2.140  1.00 58.21      C2   C  
ATOM   4279  ND1 HIE A 407       2.146   9.710  -0.424  1.00 70.03      C2   N  
ATOM   4280  CE1 HIE A 407       3.259   9.212  -0.999  1.00 71.96      C2   C  
ATOM   4281  NE2 HIE A 407       3.078   8.262  -1.898  1.00 63.84      C2   N  
ATOM   4282  H   HIE A 407      -1.597  11.279   0.701  0.00 46.91      C2   H  
ATOM   4283  HA  HIE A 407       0.312  11.422  -1.384  0.00 51.24      C2   H  
ATOM   4284  HB2 HIE A 407      -0.462   9.307   0.342  0.00 40.88      C2   H  
ATOM   4285  HB3 HIE A 407      -1.127   8.790  -1.136  0.00 40.88      C2   H  
ATOM   4286  HD2 HIE A 407       1.214   7.724  -2.938  0.00 58.21      C2   H  
ATOM   4287  HE1 HIE A 407       4.246   9.633  -0.870  0.00 71.96      C2   H  
ATOM   4288  HE2 HIE A 407       3.862   7.769  -2.304  0.00 63.84      C2   H  
ATOM   4289  N   THR A 408      -2.697  11.245  -2.257  1.00 33.52      C2   N  
ATOM   4290  CA  THR A 408      -3.644  11.475  -3.378  1.00 40.20      C2   C  
ATOM   4291  C   THR A 408      -3.263  12.780  -4.162  1.00 47.48      C2   C  
ATOM   4292  O   THR A 408      -3.266  12.647  -5.401  1.00 45.84      C2   O  
ATOM   4293  CB  THR A 408      -5.082  11.589  -2.911  1.00 43.10      C2   C  
ATOM   4294  CG2 THR A 408      -6.149  11.605  -3.975  1.00 38.57      C2   C  
ATOM   4295  OG1 THR A 408      -5.405  10.584  -1.973  1.00 46.21      C2   O  
ATOM   4296  H   THR A 408      -3.066  11.324  -1.320  0.00 33.52      C2   H  
ATOM   4297  HA  THR A 408      -3.586  10.626  -4.059  0.00 40.20      C2   H  
ATOM   4298  HB  THR A 408      -5.192  12.519  -2.352  0.00 43.10      C2   H  
ATOM   4299  HG1 THR A 408      -4.763  10.535  -1.260  0.00 46.21      C2   H  
ATOM   4300 HG21 THR A 408      -6.193  10.733  -4.627  0.00 38.57      C2   H  
ATOM   4301 HG22 THR A 408      -7.110  11.688  -3.467  0.00 38.57      C2   H  
ATOM   4302 HG23 THR A 408      -6.193  12.516  -4.572  0.00 38.57      C2   H  
ATOM   4303  N   GLN A 409      -2.774  13.833  -3.532  1.00 38.18      C2   N  
ATOM   4304  CA  GLN A 409      -2.099  14.996  -4.084  1.00 57.29      C2   C  
ATOM   4305  C   GLN A 409      -0.752  14.704  -4.768  1.00 48.33      C2   C  
ATOM   4306  O   GLN A 409      -0.524  15.126  -5.901  1.00 43.99      C2   O  
ATOM   4307  CB  GLN A 409      -1.883  16.079  -2.924  1.00 55.54      C2   C  
ATOM   4308  CG  GLN A 409      -3.017  16.427  -1.965  1.00 73.35      C2   C  
ATOM   4309  CD  GLN A 409      -4.341  16.543  -2.704  1.00 99.03      C2   C  
ATOM   4310  NE2 GLN A 409      -4.604  17.736  -3.340  1.00 79.01      C2   N  
ATOM   4311  OE1 GLN A 409      -5.074  15.572  -2.794  1.00 86.70      C2   O  
ATOM   4312  H   GLN A 409      -2.766  13.773  -2.523  0.00 38.18      C2   H  
ATOM   4313  HA  GLN A 409      -2.641  15.516  -4.874  0.00 57.29      C2   H  
ATOM   4314  HB2 GLN A 409      -0.993  15.942  -2.310  0.00 55.54      C2   H  
ATOM   4315  HB3 GLN A 409      -1.770  16.960  -3.556  0.00 55.54      C2   H  
ATOM   4316  HG2 GLN A 409      -3.173  15.662  -1.204  0.00 73.35      C2   H  
ATOM   4317  HG3 GLN A 409      -2.739  17.300  -1.376  0.00 73.35      C2   H  
ATOM   4318 HE21 GLN A 409      -4.225  18.617  -3.023  0.00 79.01      C2   H  
ATOM   4319 HE22 GLN A 409      -5.440  17.845  -3.897  0.00 79.01      C2   H  
ATOM   4320  N   ARG A 410       0.036  13.832  -4.150  1.00 43.28      C2   N  
ATOM   4321  CA  ARG A 410       1.326  13.373  -4.674  1.00 54.68      C2   C  
ATOM   4322  C   ARG A 410       1.148  12.563  -5.951  1.00 51.29      C2   C  
ATOM   4323  O   ARG A 410       1.949  12.783  -6.889  1.00 43.49      C2   O  
ATOM   4324  CB  ARG A 410       1.985  12.599  -3.500  1.00 53.41      C2   C  
ATOM   4325  CG  ARG A 410       2.769  13.434  -2.560  1.00 68.51      C2   C  
ATOM   4326  CD  ARG A 410       3.115  12.844  -1.125  1.00 79.29      C2   C  
ATOM   4327  NE  ARG A 410       4.069  13.645  -0.382  1.00 71.64      C2   N  
ATOM   4328  CZ  ARG A 410       4.617  13.305   0.780  1.00 79.10      C2   C  
ATOM   4329  NH1 ARG A 410       4.266  12.207   1.421  1.00 81.57      C2   N  
ATOM   4330  NH2 ARG A 410       5.678  13.952   1.209  1.00 80.52      C2   N  
ATOM   4331  H   ARG A 410      -0.310  13.370  -3.321  0.00 43.28      C2   H  
ATOM   4332  HA  ARG A 410       1.832  14.293  -4.969  0.00 54.68      C2   H  
ATOM   4333  HB2 ARG A 410       1.329  11.870  -3.024  0.00 53.41      C2   H  
ATOM   4334  HB3 ARG A 410       2.639  11.781  -3.804  0.00 53.41      C2   H  
ATOM   4335  HG2 ARG A 410       3.627  13.646  -3.199  0.00 68.51      C2   H  
ATOM   4336  HG3 ARG A 410       2.328  14.408  -2.349  0.00 68.51      C2   H  
ATOM   4337  HD2 ARG A 410       2.231  12.671  -0.512  0.00 79.29      C2   H  
ATOM   4338  HD3 ARG A 410       3.507  11.853  -1.348  0.00 79.29      C2   H  
ATOM   4339  HE  ARG A 410       4.489  14.444  -0.836  0.00 71.64      C2   H  
ATOM   4340 HH11 ARG A 410       3.476  11.722   1.020  0.00 81.57      C2   H  
ATOM   4341 HH12 ARG A 410       4.549  12.024   2.373  0.00 81.57      C2   H  
ATOM   4342 HH21 ARG A 410       5.936  14.760   0.661  0.00 80.52      C2   H  
ATOM   4343 HH22 ARG A 410       6.110  13.638   2.065  0.00 80.52      C2   H  
ATOM   4344  N   LEU A 411       0.116  11.708  -6.007  1.00 42.64      C2   N  
ATOM   4345  CA  LEU A 411      -0.217  10.845  -7.143  1.00 54.96      C2   C  
ATOM   4346  C   LEU A 411      -0.450  11.652  -8.426  1.00 42.75      C2   C  
ATOM   4347  O   LEU A 411       0.123  11.407  -9.530  1.00 42.99      C2   O  
ATOM   4348  CB  LEU A 411      -1.385   9.893  -6.729  1.00 42.40      C2   C  
ATOM   4349  CG  LEU A 411      -1.992   8.998  -7.917  1.00 57.93      C2   C  
ATOM   4350  CD1 LEU A 411      -1.081   7.871  -8.441  1.00 59.02      C2   C  
ATOM   4351  CD2 LEU A 411      -3.408   8.524  -7.466  1.00 49.79      C2   C  
ATOM   4352  H   LEU A 411      -0.413  11.559  -5.159  0.00 42.64      C2   H  
ATOM   4353  HA  LEU A 411       0.630  10.179  -7.306  0.00 54.96      C2   H  
ATOM   4354  HB2 LEU A 411      -1.109   9.234  -5.905  0.00 42.40      C2   H  
ATOM   4355  HB3 LEU A 411      -2.143  10.389  -6.121  0.00 42.40      C2   H  
ATOM   4356  HG  LEU A 411      -2.130   9.721  -8.721  0.00 57.93      C2   H  
ATOM   4357 HD11 LEU A 411      -1.598   6.962  -8.747  0.00 59.02      C2   H  
ATOM   4358 HD12 LEU A 411      -0.594   8.236  -9.346  0.00 59.02      C2   H  
ATOM   4359 HD13 LEU A 411      -0.290   7.680  -7.717  0.00 59.02      C2   H  
ATOM   4360 HD21 LEU A 411      -3.446   7.438  -7.381  0.00 49.79      C2   H  
ATOM   4361 HD22 LEU A 411      -3.749   8.954  -6.524  0.00 49.79      C2   H  
ATOM   4362 HD23 LEU A 411      -4.140   8.744  -8.243  0.00 49.79      C2   H  
ATOM   4363  N   LEU A 412      -1.062  12.854  -8.239  1.00 42.04      C2   N  
ATOM   4364  CA  LEU A 412      -1.388  13.783  -9.307  1.00 48.14      C2   C  
ATOM   4365  C   LEU A 412      -0.184  14.474  -9.853  1.00 47.92      C2   C  
ATOM   4366  O   LEU A 412      -0.122  14.823 -11.063  1.00 46.26      C2   O  
ATOM   4367  CB  LEU A 412      -2.321  14.836  -8.764  1.00 40.93      C2   C  
ATOM   4368  CG  LEU A 412      -3.721  14.336  -8.400  1.00 56.93      C2   C  
ATOM   4369  CD1 LEU A 412      -4.474  15.437  -7.580  1.00 52.50      C2   C  
ATOM   4370  CD2 LEU A 412      -4.506  13.890  -9.572  1.00 54.26      C2   C  
ATOM   4371  H   LEU A 412      -1.403  13.172  -7.343  0.00 42.04      C2   H  
ATOM   4372  HA  LEU A 412      -1.806  13.086 -10.033  0.00 48.14      C2   H  
ATOM   4373  HB2 LEU A 412      -1.877  15.339  -7.904  0.00 40.93      C2   H  
ATOM   4374  HB3 LEU A 412      -2.539  15.633  -9.474  0.00 40.93      C2   H  
ATOM   4375  HG  LEU A 412      -3.591  13.481  -7.737  0.00 56.93      C2   H  
ATOM   4376 HD11 LEU A 412      -3.909  16.360  -7.449  0.00 52.50      C2   H  
ATOM   4377 HD12 LEU A 412      -5.331  15.770  -8.167  0.00 52.50      C2   H  
ATOM   4378 HD13 LEU A 412      -4.741  15.006  -6.616  0.00 52.50      C2   H  
ATOM   4379 HD21 LEU A 412      -3.996  13.044 -10.031  0.00 54.26      C2   H  
ATOM   4380 HD22 LEU A 412      -5.491  13.501  -9.313  0.00 54.26      C2   H  
ATOM   4381 HD23 LEU A 412      -4.628  14.668 -10.325  0.00 54.26      C2   H  
ATOM   4382  N   ARG A 413       0.805  14.781  -9.034  1.00 42.24      C2   N  
ATOM   4383  CA  ARG A 413       2.025  15.468  -9.402  1.00 49.12      C2   C  
ATOM   4384  C   ARG A 413       2.979  14.488 -10.028  1.00 56.51      C2   C  
ATOM   4385  O   ARG A 413       3.465  14.838 -11.125  1.00 53.54      C2   O  
ATOM   4386  CB  ARG A 413       2.750  16.283  -8.257  1.00 46.59      C2   C  
ATOM   4387  CG  ARG A 413       1.776  17.168  -7.439  1.00 51.32      C2   C  
ATOM   4388  CD  ARG A 413       2.371  18.191  -6.568  1.00 57.99      C2   C  
ATOM   4389  NE  ARG A 413       2.773  17.754  -5.215  1.00 67.91      C2   N  
ATOM   4390  CZ  ARG A 413       2.183  18.136  -4.033  1.00 69.10      C2   C  
ATOM   4391  NH1 ARG A 413       1.273  19.092  -4.011  1.00 69.51      C2   N  
ATOM   4392  NH2 ARG A 413       2.469  17.417  -2.919  1.00 61.10      C2   N  
ATOM   4393  H   ARG A 413       0.717  14.367  -8.117  0.00 42.24      C2   H  
ATOM   4394  HA  ARG A 413       1.733  16.265 -10.085  0.00 49.12      C2   H  
ATOM   4395  HB2 ARG A 413       3.255  15.772  -7.437  0.00 46.59      C2   H  
ATOM   4396  HB3 ARG A 413       3.470  16.917  -8.775  0.00 46.59      C2   H  
ATOM   4397  HG2 ARG A 413       1.003  17.623  -8.058  0.00 51.32      C2   H  
ATOM   4398  HG3 ARG A 413       1.180  16.434  -6.895  0.00 51.32      C2   H  
ATOM   4399  HD2 ARG A 413       3.290  18.457  -7.091  0.00 57.99      C2   H  
ATOM   4400  HD3 ARG A 413       1.712  19.059  -6.548  0.00 57.99      C2   H  
ATOM   4401  HE  ARG A 413       3.381  16.950  -5.264  0.00 67.91      C2   H  
ATOM   4402 HH11 ARG A 413       1.156  19.698  -4.810  0.00 69.51      C2   H  
ATOM   4403 HH12 ARG A 413       0.784  19.251  -3.142  0.00 69.51      C2   H  
ATOM   4404 HH21 ARG A 413       3.186  16.725  -3.091  0.00 61.10      C2   H  
ATOM   4405 HH22 ARG A 413       2.153  17.667  -1.993  0.00 61.10      C2   H  
ATOM   4406  N   ILE A 414       3.219  13.273  -9.523  1.00 47.23      C2   N  
ATOM   4407  CA  ILE A 414       4.097  12.229 -10.183  1.00 51.93      C2   C  
ATOM   4408  C   ILE A 414       3.626  11.989 -11.684  1.00 51.68      C2   C  
ATOM   4409  O   ILE A 414       4.430  11.537 -12.492  1.00 56.55      C2   O  
ATOM   4410  CB  ILE A 414       4.032  10.926  -9.309  1.00 50.88      C2   C  
ATOM   4411  CG1 ILE A 414       4.890  11.225  -8.014  1.00 60.35      C2   C  
ATOM   4412  CG2 ILE A 414       4.339   9.501  -9.780  1.00 60.00      C2   C  
ATOM   4413  CD1 ILE A 414       4.525  10.388  -6.806  1.00 41.50      C2   C  
ATOM   4414  H   ILE A 414       2.894  12.972  -8.616  0.00 47.23      C2   H  
ATOM   4415  HA  ILE A 414       5.078  12.702 -10.207  0.00 51.93      C2   H  
ATOM   4416  HB  ILE A 414       2.988  10.867  -9.002  0.00 50.88      C2   H  
ATOM   4417 HG12 ILE A 414       5.925  10.943  -8.212  0.00 60.35      C2   H  
ATOM   4418 HG13 ILE A 414       5.019  12.295  -7.849  0.00 60.35      C2   H  
ATOM   4419 HG21 ILE A 414       5.369   9.374 -10.112  0.00 60.00      C2   H  
ATOM   4420 HG22 ILE A 414       4.221   8.767  -8.983  0.00 60.00      C2   H  
ATOM   4421 HG23 ILE A 414       3.669   9.311 -10.617  0.00 60.00      C2   H  
ATOM   4422 HD11 ILE A 414       5.381   9.820  -6.444  0.00 41.50      C2   H  
ATOM   4423 HD12 ILE A 414       4.010  11.031  -6.091  0.00 41.50      C2   H  
ATOM   4424 HD13 ILE A 414       3.717   9.707  -7.073  0.00 41.50      C2   H  
ATOM   4425  N   GLN A 415       2.326  12.218 -11.931  1.00 51.63      C2   N  
ATOM   4426  CA  GLN A 415       1.590  11.922 -13.186  1.00 53.26      C2   C  
ATOM   4427  C   GLN A 415       1.926  12.968 -14.240  1.00 54.84      C2   C  
ATOM   4428  O   GLN A 415       1.896  12.644 -15.358  1.00 55.96      C2   O  
ATOM   4429  CB  GLN A 415       0.129  11.759 -12.837  1.00 46.32      C2   C  
ATOM   4430  CG  GLN A 415      -0.838  11.481 -14.033  1.00 36.21      C2   C  
ATOM   4431  CD  GLN A 415      -0.652  10.101 -14.672  1.00 58.62      C2   C  
ATOM   4432  NE2 GLN A 415      -1.276   9.831 -15.780  1.00 48.02      C2   N  
ATOM   4433  OE1 GLN A 415      -0.053   9.206 -14.011  1.00 47.92      C2   O  
ATOM   4434  H   GLN A 415       1.794  12.329 -11.080  0.00 51.63      C2   H  
ATOM   4435  HA  GLN A 415       2.069  11.019 -13.565  0.00 53.26      C2   H  
ATOM   4436  HB2 GLN A 415       0.016  10.998 -12.064  0.00 46.32      C2   H  
ATOM   4437  HB3 GLN A 415      -0.198  12.734 -12.475  0.00 46.32      C2   H  
ATOM   4438  HG2 GLN A 415      -1.906  11.521 -13.815  0.00 36.21      C2   H  
ATOM   4439  HG3 GLN A 415      -0.691  12.200 -14.839  0.00 36.21      C2   H  
ATOM   4440 HE21 GLN A 415      -1.789  10.544 -16.280  0.00 48.02      C2   H  
ATOM   4441 HE22 GLN A 415      -1.017   8.973 -16.243  0.00 48.02      C2   H  
ATOM   4442  N   ASP A 416       2.138  14.201 -13.879  1.00 54.12      C2   N  
ATOM   4443  CA  ASP A 416       2.588  15.278 -14.852  1.00 58.84      C2   C  
ATOM   4444  C   ASP A 416       3.946  14.865 -15.348  1.00 60.06      C2   C  
ATOM   4445  O   ASP A 416       4.066  14.907 -16.572  1.00 71.06      C2   O  
ATOM   4446  CB  ASP A 416       2.646  16.768 -14.366  1.00 64.78      C2   C  
ATOM   4447  CG  ASP A 416       1.323  17.386 -13.924  1.00 69.46      C2   C  
ATOM   4448  OD1 ASP A 416       1.369  18.448 -13.259  1.00 77.88      C2   O  
ATOM   4449  OD2 ASP A 416       0.282  16.854 -14.350  1.00 76.62      C2   O  
ATOM   4450  H   ASP A 416       2.210  14.318 -12.879  0.00 54.12      C2   H  
ATOM   4451  HA  ASP A 416       1.931  15.177 -15.716  0.00 58.84      C2   H  
ATOM   4452  HB2 ASP A 416       3.231  16.867 -13.451  0.00 64.78      C2   H  
ATOM   4453  HB3 ASP A 416       3.208  17.322 -15.119  0.00 64.78      C2   H  
ATOM   4454  N   ILE A 417       4.928  14.523 -14.452  1.00 59.31      C2   N  
ATOM   4455  CA  ILE A 417       6.267  14.207 -14.874  1.00 61.73      C2   C  
ATOM   4456  C   ILE A 417       6.429  13.150 -16.011  1.00 67.48      C2   C  
ATOM   4457  O   ILE A 417       7.205  13.375 -16.945  1.00 67.39      C2   O  
ATOM   4458  CB  ILE A 417       7.109  13.637 -13.669  1.00 78.79      C2   C  
ATOM   4459  CG1 ILE A 417       7.188  14.669 -12.532  1.00 71.29      C2   C  
ATOM   4460  CG2 ILE A 417       8.534  13.070 -13.902  1.00 68.42      C2   C  
ATOM   4461  CD1 ILE A 417       7.618  16.026 -12.923  1.00 80.81      C2   C  
ATOM   4462  H   ILE A 417       4.701  14.310 -13.490  0.00 59.31      C2   H  
ATOM   4463  HA  ILE A 417       6.699  15.121 -15.281  0.00 61.73      C2   H  
ATOM   4464  HB  ILE A 417       6.521  12.745 -13.451  0.00 78.79      C2   H  
ATOM   4465 HG12 ILE A 417       6.225  15.037 -12.178  0.00 71.29      C2   H  
ATOM   4466 HG13 ILE A 417       7.736  14.322 -11.656  0.00 71.29      C2   H  
ATOM   4467 HG21 ILE A 417       8.801  12.713 -12.906  0.00 68.42      C2   H  
ATOM   4468 HG22 ILE A 417       8.642  12.246 -14.608  0.00 68.42      C2   H  
ATOM   4469 HG23 ILE A 417       9.258  13.838 -14.174  0.00 68.42      C2   H  
ATOM   4470 HD11 ILE A 417       8.190  15.989 -13.849  0.00 80.81      C2   H  
ATOM   4471 HD12 ILE A 417       6.786  16.730 -12.947  0.00 80.81      C2   H  
ATOM   4472 HD13 ILE A 417       8.363  16.430 -12.239  0.00 80.81      C2   H  
ATOM   4473  N   HIS A 418       5.568  12.076 -15.944  1.00 60.16      C2   N  
ATOM   4474  CA  HIS A 418       5.440  11.050 -16.999  1.00 59.46      C2   C  
ATOM   4475  C   HIS A 418       4.149  10.370 -16.568  1.00 56.55      C2   C  
ATOM   4476  O   HIS A 418       3.807  10.297 -15.372  1.00 54.64      C2   O  
ATOM   4477  CB  HIS A 418       6.663  10.082 -17.005  1.00 61.74      C2   C  
ATOM   4478  CG  HIS A 418       6.502   8.943 -15.991  1.00 66.16      C2   C  
ATOM   4479  CD2 HIS A 418       6.489   8.896 -14.642  1.00 64.52      C2   C  
ATOM   4480  ND1 HIS A 418       6.337   7.629 -16.414  1.00 63.82      C2   N  
ATOM   4481  CE1 HIS A 418       6.140   6.879 -15.318  1.00 69.23      C2   C  
ATOM   4482  NE2 HIS A 418       6.182   7.631 -14.209  1.00 63.26      C2   N  
ATOM   4483  H   HIS A 418       4.887  12.030 -15.201  0.00 60.16      C2   H  
ATOM   4484  HA  HIS A 418       5.418  11.472 -18.003  0.00 59.46      C2   H  
ATOM   4485  HB2 HIS A 418       6.706   9.594 -17.979  0.00 61.74      C2   H  
ATOM   4486  HB3 HIS A 418       7.660  10.523 -17.004  0.00 61.74      C2   H  
ATOM   4487  HD1 HIS A 418       6.288   7.327 -17.377  0.00 63.82      C2   H  
ATOM   4488  HD2 HIS A 418       6.644   9.699 -13.937  0.00 64.52      C2   H  
ATOM   4489  HE1 HIS A 418       5.927   5.822 -15.250  0.00 69.23      C2   H  
ATOM   4490  N   PRO A 419       3.410   9.846 -17.640  1.00 62.39      C2   N  
ATOM   4491  CA  PRO A 419       2.232   8.959 -17.581  1.00 51.28      C2   C  
ATOM   4492  C   PRO A 419       2.463   7.698 -16.675  1.00 55.96      C2   C  
ATOM   4493  O   PRO A 419       2.678   6.637 -17.181  1.00 60.40      C2   O  
ATOM   4494  CB  PRO A 419       1.824   8.732 -19.005  1.00 52.67      C2   C  
ATOM   4495  CG  PRO A 419       2.943   9.148 -19.916  1.00 50.90      C2   C  
ATOM   4496  CD  PRO A 419       3.719  10.197 -19.055  1.00 55.16      C2   C  
ATOM   4497  HA  PRO A 419       1.437   9.566 -17.148  0.00 51.28      C2   H  
ATOM   4498  HB2 PRO A 419       1.624   7.667 -19.123  0.00 52.67      C2   H  
ATOM   4499  HB3 PRO A 419       0.921   9.251 -19.325  0.00 52.67      C2   H  
ATOM   4500  HG2 PRO A 419       3.717   8.396 -20.067  0.00 50.90      C2   H  
ATOM   4501  HG3 PRO A 419       2.684   9.571 -20.887  0.00 50.90      C2   H  
ATOM   4502  HD2 PRO A 419       4.779   9.985 -19.196  0.00 55.16      C2   H  
ATOM   4503  HD3 PRO A 419       3.248  11.145 -19.315  0.00 55.16      C2   H  
ATOM   4504  N   PHE A 420       2.289   8.005 -15.347  1.00 47.04      C2   N  
ATOM   4505  CA  PHE A 420       2.574   7.017 -14.253  1.00 57.41      C2   C  
ATOM   4506  C   PHE A 420       1.453   5.967 -14.303  1.00 47.67      C2   C  
ATOM   4507  O   PHE A 420       1.718   4.799 -14.494  1.00 60.21      C2   O  
ATOM   4508  CB  PHE A 420       2.784   7.770 -12.931  1.00 47.63      C2   C  
ATOM   4509  CG  PHE A 420       3.124   6.943 -11.704  1.00 51.74      C2   C  
ATOM   4510  CD1 PHE A 420       2.130   6.620 -10.737  1.00 47.25      C2   C  
ATOM   4511  CD2 PHE A 420       4.436   6.477 -11.449  1.00 45.88      C2   C  
ATOM   4512  CE1 PHE A 420       2.360   5.775  -9.637  1.00 53.54      C2   C  
ATOM   4513  CE2 PHE A 420       4.671   5.583 -10.436  1.00 56.06      C2   C  
ATOM   4514  CZ  PHE A 420       3.651   5.308  -9.532  1.00 43.25      C2   C  
ATOM   4515  H   PHE A 420       2.212   8.982 -15.102  0.00 47.04      C2   H  
ATOM   4516  HA  PHE A 420       3.497   6.452 -14.388  0.00 57.41      C2   H  
ATOM   4517  HB2 PHE A 420       3.580   8.487 -13.127  0.00 47.63      C2   H  
ATOM   4518  HB3 PHE A 420       1.973   8.459 -12.696  0.00 47.63      C2   H  
ATOM   4519  HD1 PHE A 420       1.141   7.003 -10.943  0.00 47.25      C2   H  
ATOM   4520  HD2 PHE A 420       5.257   6.743 -12.099  0.00 45.88      C2   H  
ATOM   4521  HE1 PHE A 420       1.599   5.412  -8.961  0.00 53.54      C2   H  
ATOM   4522  HE2 PHE A 420       5.668   5.272 -10.166  0.00 56.06      C2   H  
ATOM   4523  HZ  PHE A 420       3.773   4.680  -8.662  0.00 43.25      C2   H  
ATOM   4524  N   ALA A 421       0.233   6.398 -14.092  1.00 48.28      C2   N  
ATOM   4525  CA  ALA A 421      -0.964   5.601 -13.977  1.00 53.97      C2   C  
ATOM   4526  C   ALA A 421      -1.480   4.905 -15.181  1.00 47.36      C2   C  
ATOM   4527  O   ALA A 421      -1.730   5.569 -16.199  1.00 41.36      C2   O  
ATOM   4528  CB  ALA A 421      -2.037   6.318 -13.270  1.00 50.76      C2   C  
ATOM   4529  H   ALA A 421       0.216   7.408 -14.077  0.00 48.28      C2   H  
ATOM   4530  HA  ALA A 421      -0.811   4.757 -13.306  0.00 53.97      C2   H  
ATOM   4531  HB1 ALA A 421      -1.746   6.510 -12.238  0.00 50.76      C2   H  
ATOM   4532  HB2 ALA A 421      -2.436   7.201 -13.771  0.00 50.76      C2   H  
ATOM   4533  HB3 ALA A 421      -2.875   5.631 -13.160  0.00 50.76      C2   H  
ATOM   4534  N   THR A 422      -1.659   3.538 -15.036  1.00 36.88      C2   N  
ATOM   4535  CA  THR A 422      -2.300   2.644 -15.966  1.00 53.07      C2   C  
ATOM   4536  C   THR A 422      -3.695   3.307 -16.308  1.00 50.36      C2   C  
ATOM   4537  O   THR A 422      -4.306   3.802 -15.360  1.00 48.95      C2   O  
ATOM   4538  CB  THR A 422      -2.511   1.201 -15.370  1.00 52.88      C2   C  
ATOM   4539  CG2 THR A 422      -3.469   1.022 -14.136  1.00 40.58      C2   C  
ATOM   4540  OG1 THR A 422      -3.005   0.264 -16.281  1.00 46.78      C2   O  
ATOM   4541  H   THR A 422      -1.407   3.115 -14.154  0.00 36.88      C2   H  
ATOM   4542  HA  THR A 422      -1.701   2.669 -16.877  0.00 53.07      C2   H  
ATOM   4543  HB  THR A 422      -1.500   0.851 -15.158  0.00 52.88      C2   H  
ATOM   4544  HG1 THR A 422      -2.312   0.118 -16.931  0.00 46.78      C2   H  
ATOM   4545 HG21 THR A 422      -3.487   1.912 -13.508  0.00 40.58      C2   H  
ATOM   4546 HG22 THR A 422      -4.459   0.991 -14.590  0.00 40.58      C2   H  
ATOM   4547 HG23 THR A 422      -3.328   0.172 -13.467  0.00 40.58      C2   H  
ATOM   4548  N   PRO A 423      -4.215   3.132 -17.527  1.00 52.09      C2   N  
ATOM   4549  CA  PRO A 423      -5.436   3.835 -17.897  1.00 54.55      C2   C  
ATOM   4550  C   PRO A 423      -6.647   3.641 -17.035  1.00 53.00      C2   C  
ATOM   4551  O   PRO A 423      -7.365   4.625 -16.737  1.00 52.36      C2   O  
ATOM   4552  CB  PRO A 423      -5.752   3.496 -19.434  1.00 52.37      C2   C  
ATOM   4553  CG  PRO A 423      -4.397   3.036 -20.005  1.00 53.04      C2   C  
ATOM   4554  CD  PRO A 423      -3.709   2.384 -18.716  1.00 56.04      C2   C  
ATOM   4555  HA  PRO A 423      -5.191   4.894 -17.823  0.00 54.55      C2   H  
ATOM   4556  HB2 PRO A 423      -6.412   2.630 -19.489  0.00 52.37      C2   H  
ATOM   4557  HB3 PRO A 423      -6.252   4.370 -19.851  0.00 52.37      C2   H  
ATOM   4558  HG2 PRO A 423      -4.424   2.351 -20.852  0.00 53.04      C2   H  
ATOM   4559  HG3 PRO A 423      -3.840   3.951 -20.203  0.00 53.04      C2   H  
ATOM   4560  HD2 PRO A 423      -3.907   1.314 -18.654  0.00 56.04      C2   H  
ATOM   4561  HD3 PRO A 423      -2.623   2.426 -18.803  0.00 56.04      C2   H  
ATOM   4562  N   LEU A 424      -6.860   2.413 -16.554  1.00 43.61      C2   N  
ATOM   4563  CA  LEU A 424      -8.037   1.992 -15.861  1.00 46.34      C2   C  
ATOM   4564  C   LEU A 424      -8.127   2.631 -14.490  1.00 45.35      C2   C  
ATOM   4565  O   LEU A 424      -9.208   3.019 -13.980  1.00 51.25      C2   O  
ATOM   4566  CB  LEU A 424      -7.930   0.481 -15.551  1.00 39.92      C2   C  
ATOM   4567  CG  LEU A 424      -7.827  -0.471 -16.823  1.00 45.35      C2   C  
ATOM   4568  CD1 LEU A 424      -6.340  -0.645 -17.253  1.00 48.42      C2   C  
ATOM   4569  CD2 LEU A 424      -8.450  -1.849 -16.390  1.00 47.26      C2   C  
ATOM   4570  H   LEU A 424      -6.383   1.624 -16.968  0.00 43.61      C2   H  
ATOM   4571  HA  LEU A 424      -8.969   2.345 -16.301  0.00 46.34      C2   H  
ATOM   4572  HB2 LEU A 424      -7.065   0.460 -14.888  0.00 39.92      C2   H  
ATOM   4573  HB3 LEU A 424      -8.781   0.116 -14.978  0.00 39.92      C2   H  
ATOM   4574  HG  LEU A 424      -8.328  -0.115 -17.724  0.00 45.35      C2   H  
ATOM   4575 HD11 LEU A 424      -6.104  -0.217 -18.228  0.00 48.42      C2   H  
ATOM   4576 HD12 LEU A 424      -5.626  -0.243 -16.533  0.00 48.42      C2   H  
ATOM   4577 HD13 LEU A 424      -6.225  -1.727 -17.205  0.00 48.42      C2   H  
ATOM   4578 HD21 LEU A 424      -8.164  -2.674 -17.042  0.00 47.26      C2   H  
ATOM   4579 HD22 LEU A 424      -8.074  -2.157 -15.416  0.00 47.26      C2   H  
ATOM   4580 HD23 LEU A 424      -9.540  -1.879 -16.371  0.00 47.26      C2   H  
ATOM   4581  N   MET A 425      -6.946   2.857 -13.876  1.00 42.83      C2   N  
ATOM   4582  CA  MET A 425      -6.874   3.611 -12.586  1.00 50.38      C2   C  
ATOM   4583  C   MET A 425      -7.276   5.006 -12.744  1.00 50.80      C2   C  
ATOM   4584  O   MET A 425      -7.896   5.504 -11.828  1.00 47.02      C2   O  
ATOM   4585  CB  MET A 425      -5.427   3.556 -11.954  1.00 50.47      C2   C  
ATOM   4586  CG  MET A 425      -5.207   4.477 -10.691  1.00 52.14      C2   C  
ATOM   4587  SD  MET A 425      -3.507   4.518 -10.158  1.00 52.55      C2   S  
ATOM   4588  CE  MET A 425      -3.308   2.879  -9.378  1.00 46.69      C2   C  
ATOM   4589  H   MET A 425      -6.070   2.609 -14.314  0.00 42.83      C2   H  
ATOM   4590  HA  MET A 425      -7.634   3.189 -11.929  0.00 50.38      C2   H  
ATOM   4591  HB2 MET A 425      -5.090   2.570 -11.634  0.00 50.47      C2   H  
ATOM   4592  HB3 MET A 425      -4.711   3.845 -12.724  0.00 50.47      C2   H  
ATOM   4593  HG2 MET A 425      -5.660   5.450 -10.880  0.00 52.14      C2   H  
ATOM   4594  HG3 MET A 425      -5.755   4.144  -9.809  0.00 52.14      C2   H  
ATOM   4595  HE1 MET A 425      -4.024   2.939  -8.559  0.00 46.69      C2   H  
ATOM   4596  HE2 MET A 425      -3.606   1.991  -9.933  0.00 46.69      C2   H  
ATOM   4597  HE3 MET A 425      -2.283   2.685  -9.063  0.00 46.69      C2   H  
ATOM   4598  N   GLN A 426      -6.796   5.718 -13.766  1.00 51.35      C2   N  
ATOM   4599  CA  GLN A 426      -7.135   7.099 -14.010  1.00 59.68      C2   C  
ATOM   4600  C   GLN A 426      -8.596   7.244 -14.192  1.00 61.50      C2   C  
ATOM   4601  O   GLN A 426      -9.036   8.242 -13.623  1.00 57.14      C2   O  
ATOM   4602  CB  GLN A 426      -6.408   7.671 -15.299  1.00 59.98      C2   C  
ATOM   4603  CG  GLN A 426      -4.849   7.532 -15.294  1.00 61.09      C2   C  
ATOM   4604  CD  GLN A 426      -4.360   8.051 -16.657  1.00 64.77      C2   C  
ATOM   4605  NE2 GLN A 426      -3.315   7.563 -17.241  1.00 61.40      C2   N  
ATOM   4606  OE1 GLN A 426      -4.913   9.011 -17.218  1.00 67.12      C2   O  
ATOM   4607  H   GLN A 426      -6.204   5.232 -14.424  0.00 51.35      C2   H  
ATOM   4608  HA  GLN A 426      -6.944   7.656 -13.092  0.00 59.68      C2   H  
ATOM   4609  HB2 GLN A 426      -6.762   7.205 -16.219  0.00 59.98      C2   H  
ATOM   4610  HB3 GLN A 426      -6.691   8.723 -15.336  0.00 59.98      C2   H  
ATOM   4611  HG2 GLN A 426      -4.443   8.207 -14.540  0.00 61.09      C2   H  
ATOM   4612  HG3 GLN A 426      -4.521   6.496 -15.217  0.00 61.09      C2   H  
ATOM   4613 HE21 GLN A 426      -2.926   6.748 -16.787  0.00 61.40      C2   H  
ATOM   4614 HE22 GLN A 426      -2.870   7.954 -18.059  0.00 61.40      C2   H  
ATOM   4615  N   GLU A 427      -9.211   6.284 -14.897  1.00 57.63      C2   N  
ATOM   4616  CA  GLU A 427     -10.669   6.221 -15.077  1.00 51.72      C2   C  
ATOM   4617  C   GLU A 427     -11.457   6.000 -13.728  1.00 57.17      C2   C  
ATOM   4618  O   GLU A 427     -12.359   6.751 -13.285  1.00 57.00      C2   O  
ATOM   4619  CB  GLU A 427     -11.115   5.277 -16.204  1.00 51.17      C2   C  
ATOM   4620  CG  GLU A 427     -10.810   5.858 -17.627  1.00 64.95      C2   C  
ATOM   4621  CD  GLU A 427     -11.275   4.920 -18.746  1.00 72.48      C2   C  
ATOM   4622  OE1 GLU A 427     -10.862   5.051 -19.876  1.00 71.94      C2   O  
ATOM   4623  OE2 GLU A 427     -12.125   4.029 -18.462  1.00 71.82      C2   O  
ATOM   4624  H   GLU A 427      -8.657   5.561 -15.331  0.00 57.63      C2   H  
ATOM   4625  HA  GLU A 427     -10.846   7.197 -15.530  0.00 51.72      C2   H  
ATOM   4626  HB2 GLU A 427     -10.748   4.278 -15.965  0.00 51.17      C2   H  
ATOM   4627  HB3 GLU A 427     -12.187   5.107 -16.110  0.00 51.17      C2   H  
ATOM   4628  HG2 GLU A 427     -11.384   6.783 -17.667  0.00 64.95      C2   H  
ATOM   4629  HG3 GLU A 427      -9.734   5.984 -17.746  0.00 64.95      C2   H  
ATOM   4630  N   LEU A 428     -10.908   5.007 -13.006  1.00 60.92      C2   N  
ATOM   4631  CA  LEU A 428     -11.318   4.750 -11.582  1.00 67.75      C2   C  
ATOM   4632  C   LEU A 428     -11.263   5.974 -10.649  1.00 72.85      C2   C  
ATOM   4633  O   LEU A 428     -12.248   6.324 -10.032  1.00 75.38      C2   O  
ATOM   4634  CB  LEU A 428     -10.520   3.509 -11.027  1.00 70.47      C2   C  
ATOM   4635  CG  LEU A 428     -11.131   2.783  -9.817  1.00 77.70      C2   C  
ATOM   4636  CD1 LEU A 428     -12.453   2.097  -9.994  1.00 71.80      C2   C  
ATOM   4637  CD2 LEU A 428     -10.087   1.708  -9.326  1.00 75.82      C2   C  
ATOM   4638  H   LEU A 428     -10.218   4.411 -13.441  0.00 60.92      C2   H  
ATOM   4639  HA  LEU A 428     -12.366   4.471 -11.692  0.00 67.75      C2   H  
ATOM   4640  HB2 LEU A 428     -10.363   2.802 -11.841  0.00 70.47      C2   H  
ATOM   4641  HB3 LEU A 428      -9.519   3.849 -10.764  0.00 70.47      C2   H  
ATOM   4642  HG  LEU A 428     -11.083   3.487  -8.985  0.00 77.70      C2   H  
ATOM   4643 HD11 LEU A 428     -13.097   2.807 -10.512  0.00 71.80      C2   H  
ATOM   4644 HD12 LEU A 428     -12.376   1.249 -10.673  0.00 71.80      C2   H  
ATOM   4645 HD13 LEU A 428     -12.985   1.816  -9.085  0.00 71.80      C2   H  
ATOM   4646 HD21 LEU A 428      -9.101   2.137  -9.146  0.00 75.82      C2   H  
ATOM   4647 HD22 LEU A 428     -10.469   1.372  -8.363  0.00 75.82      C2   H  
ATOM   4648 HD23 LEU A 428      -9.989   0.829  -9.964  0.00 75.82      C2   H  
ATOM   4649  N   PHE A 429     -10.175   6.683 -10.758  1.00 53.67      C2   N  
ATOM   4650  CA  PHE A 429      -9.927   7.841  -9.893  1.00 72.27      C2   C  
ATOM   4651  C   PHE A 429     -10.538   9.092 -10.534  1.00 71.32      C2   C  
ATOM   4652  O   PHE A 429     -10.397  10.158  -9.941  1.00 78.33      C2   O  
ATOM   4653  CB  PHE A 429      -8.383   8.028  -9.642  1.00 56.41      C2   C  
ATOM   4654  CG  PHE A 429      -7.790   7.064  -8.660  1.00 63.34      C2   C  
ATOM   4655  CD1 PHE A 429      -8.099   5.701  -8.624  1.00 59.59      C2   C  
ATOM   4656  CD2 PHE A 429      -6.760   7.493  -7.836  1.00 59.95      C2   C  
ATOM   4657  CE1 PHE A 429      -7.431   4.841  -7.810  1.00 69.17      C2   C  
ATOM   4658  CE2 PHE A 429      -6.153   6.619  -7.007  1.00 67.39      C2   C  
ATOM   4659  CZ  PHE A 429      -6.503   5.293  -6.948  1.00 75.48      C2   C  
ATOM   4660  H   PHE A 429      -9.407   6.373 -11.337  0.00 53.67      C2   H  
ATOM   4661  HA  PHE A 429     -10.472   7.789  -8.951  0.00 72.27      C2   H  
ATOM   4662  HB2 PHE A 429      -7.867   7.938 -10.598  0.00 56.41      C2   H  
ATOM   4663  HB3 PHE A 429      -8.184   9.001  -9.192  0.00 56.41      C2   H  
ATOM   4664  HD1 PHE A 429      -8.795   5.319  -9.357  0.00 59.59      C2   H  
ATOM   4665  HD2 PHE A 429      -6.481   8.516  -8.042  0.00 59.95      C2   H  
ATOM   4666  HE1 PHE A 429      -7.657   3.788  -7.887  0.00 69.17      C2   H  
ATOM   4667  HE2 PHE A 429      -5.387   7.089  -6.407  0.00 67.39      C2   H  
ATOM   4668  HZ  PHE A 429      -5.955   4.646  -6.278  0.00 75.48      C2   H  
ATOM   4669  N   GLY A 430     -11.222   9.034 -11.692  1.00 80.26      C2   N  
ATOM   4670  CA  GLY A 430     -11.807  10.176 -12.315  1.00 84.19      C2   C  
ATOM   4671  C   GLY A 430     -10.862  11.141 -13.010  1.00 88.17      C2   C  
ATOM   4672  O   GLY A 430     -11.228  12.216 -13.505  1.00 81.66      C2   O  
ATOM   4673  H   GLY A 430     -11.351   8.084 -12.011  0.00 80.26      C2   H  
ATOM   4674  HA2 GLY A 430     -12.451   9.802 -13.110  0.00 84.19      C2   H  
ATOM   4675  HA3 GLY A 430     -12.526  10.747 -11.728  0.00 84.19      C2   H  
ATOM   4676  N   ILE A 431      -9.532  10.873 -13.048  1.00 88.20      C2   N  
ATOM   4677  CA  ILE A 431      -8.409  11.672 -13.431  1.00 86.19      C2   C  
ATOM   4678  C   ILE A 431      -8.474  11.838 -14.944  1.00 81.45      C2   C  
ATOM   4679  O   ILE A 431      -8.052  12.880 -15.434  1.00 91.51      C2   O  
ATOM   4680  CB  ILE A 431      -7.011  11.105 -12.955  1.00 73.93      C2   C  
ATOM   4681  CG1 ILE A 431      -6.892  11.147 -11.437  1.00 73.55      C2   C  
ATOM   4682  CG2 ILE A 431      -5.743  11.909 -13.547  1.00 71.13      C2   C  
ATOM   4683  CD1 ILE A 431      -5.710  10.242 -10.953  1.00 56.75      C2   C  
ATOM   4684  H   ILE A 431      -9.258  10.005 -12.611  0.00 88.20      C2   H  
ATOM   4685  HA  ILE A 431      -8.619  12.633 -12.962  0.00 86.19      C2   H  
ATOM   4686  HB  ILE A 431      -6.927  10.082 -13.320  0.00 73.93      C2   H  
ATOM   4687 HG12 ILE A 431      -6.577  12.135 -11.101  0.00 73.55      C2   H  
ATOM   4688 HG13 ILE A 431      -7.798  10.881 -10.891  0.00 73.55      C2   H  
ATOM   4689 HG21 ILE A 431      -4.891  11.336 -13.182  0.00 71.13      C2   H  
ATOM   4690 HG22 ILE A 431      -5.799  11.810 -14.631  0.00 71.13      C2   H  
ATOM   4691 HG23 ILE A 431      -5.625  12.947 -13.233  0.00 71.13      C2   H  
ATOM   4692 HD11 ILE A 431      -4.722  10.629 -11.206  0.00 56.75      C2   H  
ATOM   4693 HD12 ILE A 431      -5.745   9.972  -9.898  0.00 56.75      C2   H  
ATOM   4694 HD13 ILE A 431      -5.742   9.271 -11.447  0.00 56.75      C2   H  
ATOM   4695  N   THR A 432      -9.006  10.853 -15.697  1.00111.94      C2   N  
ATOM   4696  CA  THR A 432      -9.471  10.982 -17.106  1.00116.35      C2   C  
ATOM   4697  C   THR A 432     -10.949  10.577 -17.133  1.00105.51      C2   C  
ATOM   4698  O   THR A 432     -11.310   9.755 -16.296  1.00100.62      C2   O  
ATOM   4699  CB  THR A 432      -8.493  10.300 -18.088  1.00120.49      C2   C  
ATOM   4700  CG2 THR A 432      -8.728   8.740 -18.249  1.00114.99      C2   C  
ATOM   4701  OG1 THR A 432      -8.723  10.975 -19.306  1.00 98.70      C2   O  
ATOM   4702  H   THR A 432      -9.308  10.038 -15.182  0.00111.94      C2   H  
ATOM   4703  HA  THR A 432      -9.520  12.057 -17.280  0.00116.35      C2   H  
ATOM   4704  HB  THR A 432      -7.509  10.528 -17.680  0.00120.49      C2   H  
ATOM   4705  HG1 THR A 432      -7.875  11.290 -19.625  0.00 98.70      C2   H  
ATOM   4706 HG21 THR A 432      -9.658   8.514 -18.770  0.00114.99      C2   H  
ATOM   4707 HG22 THR A 432      -7.888   8.270 -18.763  0.00114.99      C2   H  
ATOM   4708 HG23 THR A 432      -8.874   8.191 -17.319  0.00114.99      C2   H  
ATOM   4709  N   GLY A 433     -11.653  11.040 -18.140  1.00 30.00      C2   N  
ATOM   4710  CA  GLY A 433     -13.014  10.455 -18.404  1.00 30.00      C2   C  
ATOM   4711  C   GLY A 433     -12.913   9.071 -19.109  1.00 30.00      C2   C  
ATOM   4712  O   GLY A 433     -12.016   8.808 -19.885  1.00 30.00      C2   O  
ATOM   4713  H   GLY A 433     -11.226  11.732 -18.740  0.00 30.00      C2   H  
ATOM   4714  HA2 GLY A 433     -13.519  10.362 -17.442  0.00 30.00      C2   H  
ATOM   4715  HA3 GLY A 433     -13.688  11.080 -18.989  0.00 30.00      C2   H  
ATOM   4716  N   SER A 434     -13.903   8.252 -18.918  1.00 30.00      C2   N  
ATOM   4717  CA  SER A 434     -14.145   6.978 -19.571  1.00 30.00      C2   C  
ATOM   4718  C   SER A 434     -15.126   7.207 -20.706  1.00 30.00      C2   C  
ATOM   4719  O   SER A 434     -14.989   6.560 -21.756  1.00 30.00      C2   O  
ATOM   4720  CB  SER A 434     -14.800   6.107 -18.480  1.00 30.00      C2   C  
ATOM   4721  OG  SER A 434     -16.084   6.488 -18.070  1.00 30.00      C2   O  
ATOM   4722  H   SER A 434     -14.640   8.459 -18.260  0.00 30.00      C2   H  
ATOM   4723  HA  SER A 434     -13.284   6.580 -20.109  0.00 30.00      C2   H  
ATOM   4724  HB2 SER A 434     -14.732   5.179 -19.046  0.00 30.00      C2   H  
ATOM   4725  HB3 SER A 434     -14.104   6.127 -17.641  0.00 30.00      C2   H  
ATOM   4726  HG  SER A 434     -16.217   6.547 -17.121  0.00 30.00      C2   H  
ATOM   4727  HXT SER A 434     -15.895   7.962 -20.543  0.00 30.00      C2   H  
TER   
ATOM   4728  C01 WU6 A 501       7.642  -0.691  -2.860  1.00 53.47      C2   C  
ATOM   4729  C02 WU6 A 501       7.075   0.312  -1.944  1.00 57.92      C2   C  
ATOM   4730  C03 WU6 A 501       8.073   1.175  -1.070  1.00 63.63      C2   C  
ATOM   4731  C04 WU6 A 501       7.429   2.350  -0.269  1.00 53.98      C2   C  
ATOM   4732  C05 WU6 A 501       6.457   1.923   0.825  1.00 49.49      C2   C  
ATOM   4733  C06 WU6 A 501       5.853   3.077   1.678  1.00 53.83      C2   C  
ATOM   4734  O07 WU6 A 501       6.690   3.198  -1.088  1.00 55.87      C2   O  
ATOM   4735  C08 WU6 A 501       7.269   4.198  -1.803  1.00 64.94      C2   C  
ATOM   4736  C09 WU6 A 501       8.686   4.384  -1.780  1.00 64.95      C2   C  
ATOM   4737  C10 WU6 A 501       9.277   5.312  -2.618  1.00 61.29      C2   C  
ATOM   4738  C11 WU6 A 501       8.497   6.126  -3.461  1.00 67.98      C2   C  
ATOM   4739  C12 WU6 A 501       9.083   7.172  -4.355  1.00 75.13      C2   C  
ATOM   4740  O13 WU6 A 501       8.389   8.076  -4.935  1.00 73.96      C2   O  
ATOM   4741  O14 WU6 A 501      10.423   7.155  -4.455  1.00 79.48      C2   O  
ATOM   4742  C15 WU6 A 501      10.994   7.884  -5.508  1.00 64.23      C2   C  
ATOM   4743  C16 WU6 A 501       7.103   5.900  -3.502  1.00 65.01      C2   C  
ATOM   4744  C17 WU6 A 501       6.508   4.959  -2.651  1.00 59.56      C2   C  
ATOM   4745  N18 WU6 A 501       5.101   4.609  -2.753  1.00 61.21      C2   N  
ATOM   4746  C19 WU6 A 501       4.161   5.421  -3.273  1.00 59.86      C2   C  
ATOM   4747  O20 WU6 A 501       4.364   6.601  -3.558  1.00 53.47      C2   O  
ATOM   4748  C21 WU6 A 501       2.930   4.699  -3.575  1.00 55.54      C2   C  
ATOM   4749  N22 WU6 A 501       2.489   3.674  -2.932  1.00 46.24      C2   N  
ATOM   4750  N23 WU6 A 501       1.166   3.417  -3.303  1.00 60.02      C2   N  
ATOM   4751  N24 WU6 A 501       0.842   4.281  -4.364  1.00 61.86      C2   N  
ATOM   4752  C25 WU6 A 501      -0.411   4.246  -4.992  1.00 62.56      C2   C  
ATOM   4753  C26 WU6 A 501      -0.857   3.005  -5.438  1.00 53.28      C2   C  
ATOM   4754  C27 WU6 A 501      -2.119   2.838  -6.015  1.00 59.00      C2   C  
ATOM   4755  O28 WU6 A 501      -2.551   1.653  -6.575  1.00 61.45      C2   O  
ATOM   4756  C29 WU6 A 501      -1.873   0.466  -6.319  1.00 44.70      C2   C  
ATOM   4757  C30 WU6 A 501      -2.943   3.913  -5.955  1.00 56.13      C2   C  
ATOM   4758  C31 WU6 A 501      -2.516   5.148  -5.434  1.00 56.84      C2   C  
ATOM   4759  C32 WU6 A 501      -1.276   5.389  -4.948  1.00 63.71      C2   C  
ATOM   4760  O33 WU6 A 501      -0.898   6.556  -4.408  1.00 53.22      C2   O  
ATOM   4761  C34 WU6 A 501      -1.931   7.449  -3.923  1.00 53.39      C2   C  
ATOM   4762  C35 WU6 A 501       1.979   5.035  -4.619  1.00 53.15      C2   C  
ATOM   4763  C36 WU6 A 501       2.005   5.971  -5.900  1.00 49.64      C2   C  
ATOM   4764 HN18 WU6 A 501       4.877   3.666  -2.467  0.00 61.21      C2   H  
ATOM   4765 HC04 WU6 A 501       8.202   2.868   0.298  0.00 53.98      C2   H  
ATOM   4766 HC09 WU6 A 501       9.411   3.931  -1.120  0.00 64.95      C2   H  
ATOM   4767 HC10 WU6 A 501      10.351   5.398  -2.551  0.00 61.29      C2   H  
ATOM   4768 HC16 WU6 A 501       6.530   6.367  -4.289  0.00 65.01      C2   H  
ATOM   4769 HC26 WU6 A 501      -0.190   2.156  -5.415  0.00 53.28      C2   H  
ATOM   4770 HC30 WU6 A 501      -3.935   3.796  -6.366  0.00 56.13      C2   H  
ATOM   4771 HC31 WU6 A 501      -3.221   5.966  -5.475  0.00 56.84      C2   H  
ATOM   4772 H011 WU6 A 501       8.368  -0.251  -3.543  0.00 53.47      C2   H  
ATOM   4773 H012 WU6 A 501       8.119  -1.549  -2.387  0.00 53.47      C2   H  
ATOM   4774 H013 WU6 A 501       6.886  -1.043  -3.563  0.00 53.47      C2   H  
ATOM   4775 H021 WU6 A 501       6.359  -0.195  -1.296  0.00 57.92      C2   H  
ATOM   4776 H022 WU6 A 501       6.514   0.969  -2.608  0.00 57.92      C2   H  
ATOM   4777 H031 WU6 A 501       8.788   1.663  -1.733  0.00 63.63      C2   H  
ATOM   4778 H032 WU6 A 501       8.535   0.478  -0.371  0.00 63.63      C2   H  
ATOM   4779 H051 WU6 A 501       7.055   1.268   1.459  0.00 49.49      C2   H  
ATOM   4780 H052 WU6 A 501       5.664   1.290   0.428  0.00 49.49      C2   H  
ATOM   4781 H061 WU6 A 501       6.614   3.600   2.258  0.00 53.83      C2   H  
ATOM   4782 H062 WU6 A 501       5.269   3.858   1.192  0.00 53.83      C2   H  
ATOM   4783 H063 WU6 A 501       5.175   2.636   2.410  0.00 53.83      C2   H  
ATOM   4784 H151 WU6 A 501      12.002   7.662  -5.858  0.00 64.23      C2   H  
ATOM   4785 H152 WU6 A 501      10.382   8.004  -6.401  0.00 64.23      C2   H  
ATOM   4786 H153 WU6 A 501      11.215   8.855  -5.066  0.00 64.23      C2   H  
ATOM   4787 H291 WU6 A 501      -2.630  -0.310  -6.433  0.00 44.70      C2   H  
ATOM   4788 H292 WU6 A 501      -1.042   0.345  -7.016  0.00 44.70      C2   H  
ATOM   4789 H293 WU6 A 501      -1.450   0.512  -5.315  0.00 44.70      C2   H  
ATOM   4790 H341 WU6 A 501      -2.612   7.740  -4.723  0.00 53.39      C2   H  
ATOM   4791 H342 WU6 A 501      -2.586   7.047  -3.148  0.00 53.39      C2   H  
ATOM   4792 H343 WU6 A 501      -1.536   8.375  -3.506  0.00 53.39      C2   H  
ATOM   4793 H361 WU6 A 501       1.123   6.610  -5.934  0.00 49.64      C2   H  
ATOM   4794 H362 WU6 A 501       2.848   6.662  -5.849  0.00 49.64      C2   H  
ATOM   4795 H363 WU6 A 501       2.068   5.407  -6.831  0.00 49.64      C2   H  
CONECT    1    2    7    8
CONECT    2    1    3    5    6
CONECT    3    2    4    4    9
CONECT    4    3    3
CONECT    5    2
CONECT    6    2
CONECT    7    1
CONECT    8    1
CONECT    9    3   10   17
CONECT   10    9   11   13   18
CONECT   11   10   12   12   28
CONECT   12   11   11
CONECT   13   10   14   19   20
CONECT   14   13   15   16   21
CONECT   15   14   22   23   24
CONECT   16   14   25   26   27
CONECT   17    9
CONECT   18   10
CONECT   19   13
CONECT   20   13
CONECT   21   14
CONECT   22   15
CONECT   23   15
CONECT   24   15
CONECT   25   16
CONECT   26   16
CONECT   27   16
CONECT   28   11   29   35
CONECT   29   28   30   32   36
CONECT   30   29   31   31   42
CONECT   31   30   30
CONECT   32   29   33   34   37
CONECT   33   32   39   40   41
CONECT   34   32   38
CONECT   35   28
CONECT   36   29
CONECT   37   32
CONECT   38   34
CONECT   39   33
CONECT   40   33
CONECT   41   33
CONECT   42   30   43   51
CONECT   43   42   44   46   52
CONECT   44   43   45   45   57
CONECT   45   44   44
CONECT   46   43   47   53   54
CONECT   47   46   48   55   56
CONECT   48   47   49   49   50
CONECT   49   48   48
CONECT   50   48
CONECT   51   42
CONECT   52   43
CONECT   53   46
CONECT   54   46
CONECT   55   47
CONECT   56   47
CONECT   57   44   58   66
CONECT   58   57   59   61   67
CONECT   59   58   60   60   72
CONECT   60   59   59
CONECT   61   58   62   68   69
CONECT   62   61   63   70   71
CONECT   63   62   64   64   65
CONECT   64   63   63
CONECT   65   63
CONECT   66   57
CONECT   67   58
CONECT   68   61
CONECT   69   61
CONECT   70   62
CONECT   71   62
CONECT   72   59   73   81
CONECT   73   72   74   76   82
CONECT   74   73   75   75   89
CONECT   75   74   74
CONECT   76   73   77   83   84
CONECT   77   76   78   85   86
CONECT   78   77   79   80   80
CONECT   79   78   87   88
CONECT   80   78   78
CONECT   81   72
CONECT   82   73
CONECT   83   76
CONECT   84   76
CONECT   85   77
CONECT   86   77
CONECT   87   79
CONECT   88   79
CONECT   89   74   90  100
CONECT   90   89   91   93  101
CONECT   91   90   92   92  113
CONECT   92   91   91
CONECT   93   90   94  102  103
CONECT   94   93   95  104  105
CONECT   95   94   96  106  107
CONECT   96   95   97  108
CONECT   97   96   98   99   99
CONECT   98   97  109  110
CONECT   99   97   97  111  112
CONECT  100   89
CONECT  101   90
CONECT  102   93
CONECT  103   93
CONECT  104   94
CONECT  105   94
CONECT  106   95
CONECT  107   95
CONECT  108   96
CONECT  109   98
CONECT  110   98
CONECT  111   99
CONECT  112   99
CONECT  113   91  114  121
CONECT  114  113  115  117  122
CONECT  115  114  116  116  130
CONECT  116  115  115
CONECT  117  114  118  123  124
CONECT  118  117  119  125  126
CONECT  119  118  120
CONECT  120  119  127  128  129
CONECT  121  113
CONECT  122  114
CONECT  123  117
CONECT  124  117
CONECT  125  118
CONECT  126  118
CONECT  127  120
CONECT  128  120
CONECT  129  120
CONECT  130  115  131  138
CONECT  131  130  132  134  139
CONECT  132  131  133  133  147
CONECT  133  132  132
CONECT  134  131  135  140  141
CONECT  135  134  136  142  143
CONECT  136  135  137
CONECT  137  136  144  145  146
CONECT  138  130
CONECT  139  131
CONECT  140  134
CONECT  141  134
CONECT  142  135
CONECT  143  135
CONECT  144  137
CONECT  145  137
CONECT  146  137
CONECT  147  132  148  155
CONECT  148  147  149  151  156
CONECT  149  148  150  150  166
CONECT  150  149  149
CONECT  151  148  152  153  157
CONECT  152  151  154  158  159
CONECT  153  151  160  161  162
CONECT  154  152  163  164  165
CONECT  155  147
CONECT  156  148
CONECT  157  151
CONECT  158  152
CONECT  159  152
CONECT  160  153
CONECT  161  153
CONECT  162  153
CONECT  163  154
CONECT  164  154
CONECT  165  154
CONECT  166  149  167  177
CONECT  167  166  168  170  178
CONECT  168  167  169  169  190
CONECT  169  168  168
CONECT  170  167  171  179  180
CONECT  171  170  172  181  182
CONECT  172  171  173  183  184
CONECT  173  172  174  185
CONECT  174  173  175  176  176
CONECT  175  174  186  187
CONECT  176  174  174  188  189
CONECT  177  166
CONECT  178  167
CONECT  179  170
CONECT  180  170
CONECT  181  171
CONECT  182  171
CONECT  183  172
CONECT  184  172
CONECT  185  173
CONECT  186  175
CONECT  187  175
CONECT  188  176
CONECT  189  176
CONECT  190  168  191  199
CONECT  191  190  192  194  200
CONECT  192  191  193  193  205
CONECT  193  192  192
CONECT  194  191  195  201  202
CONECT  195  194  196  203  204
CONECT  196  195  197  197  198
CONECT  197  196  196
CONECT  198  196
CONECT  199  190
CONECT  200  191
CONECT  201  194
CONECT  202  194
CONECT  203  195
CONECT  204  195
CONECT  205  192  206  213
CONECT  206  205  207  209  214
CONECT  207  206  208  208  224
CONECT  208  207  207
CONECT  209  206  210  215  216
CONECT  210  209  211  212  217
CONECT  211  210  218  219  220
CONECT  212  210  221  222  223
CONECT  213  205
CONECT  214  206
CONECT  215  209
CONECT  216  209
CONECT  217  210
CONECT  218  211
CONECT  219  211
CONECT  220  211
CONECT  221  212
CONECT  222  212
CONECT  223  212
CONECT  224  207  225  232
CONECT  225  224  226  228  233
CONECT  226  225  227  227  241
CONECT  227  226  226
CONECT  228  225  229  234  235
CONECT  229  228  230  236  237
CONECT  230  229  231
CONECT  231  230  238  239  240
CONECT  232  224
CONECT  233  225
CONECT  234  228
CONECT  235  228
CONECT  236  229
CONECT  237  229
CONECT  238  231
CONECT  239  231
CONECT  240  231
CONECT  241  226  242  249
CONECT  242  241  243  245  250
CONECT  243  242  244  244  253
CONECT  244  243  243
CONECT  245  242  246  251  252
CONECT  246  245  247  247  248
CONECT  247  246  246
CONECT  248  246
CONECT  249  241
CONECT  250  242
CONECT  251  245
CONECT  252  245
CONECT  253  243  254  258
CONECT  254  253  255  257  259
CONECT  255  254  256  256  263
CONECT  256  255  255
CONECT  257  254  260  261  262
CONECT  258  253
CONECT  259  254
CONECT  260  257
CONECT  261  257
CONECT  262  257
CONECT  263  255  264  272
CONECT  264  263  265  267  273
CONECT  265  264  266  266  280
CONECT  266  265  265
CONECT  267  264  268  274  275
CONECT  268  267  269  276  277
CONECT  269  268  270  271  271
CONECT  270  269  278  279
CONECT  271  269  269
CONECT  272  263
CONECT  273  264
CONECT  274  267
CONECT  275  267
CONECT  276  268
CONECT  277  268
CONECT  278  270
CONECT  279  270
CONECT  280  265  281  288
CONECT  281  280  282  284  289
CONECT  282  281  283  283  297
CONECT  283  282  282
CONECT  284  281  285  290  291
CONECT  285  284  286  292  293
CONECT  286  285  287
CONECT  287  286  294  295  296
CONECT  288  280
CONECT  289  281
CONECT  290  284
CONECT  291  284
CONECT  292  285
CONECT  293  285
CONECT  294  287
CONECT  295  287
CONECT  296  287
CONECT  297  282  298  306
CONECT  298  297  299  301  307
CONECT  299  298  300  300  319
CONECT  300  299  299
CONECT  301  298  302  308  309
CONECT  302  301  303  310  311
CONECT  303  302  304  312  313
CONECT  304  303  305  314  315
CONECT  305  304  316  317  318
CONECT  306  297
CONECT  307  298
CONECT  308  301
CONECT  309  301
CONECT  310  302
CONECT  311  302
CONECT  312  303
CONECT  313  303
CONECT  314  304
CONECT  315  304
CONECT  316  305
CONECT  317  305
CONECT  318  305
CONECT  319  299  320  326
CONECT  320  319  321  323  327
CONECT  321  320  322  322  333
CONECT  322  321  321
CONECT  323  320  324  325  328
CONECT  324  323  330  331  332
CONECT  325  323  329
CONECT  326  319
CONECT  327  320
CONECT  328  323
CONECT  329  325
CONECT  330  324
CONECT  331  324
CONECT  332  324
CONECT  333  321  334  344
CONECT  334  333  335  337  345
CONECT  335  334  336  336  353
CONECT  336  335  335
CONECT  337  334  338  346  347
CONECT  338  337  339  339  340
CONECT  339  338  338  341  348
CONECT  340  338  342  342  349
CONECT  341  339  343  343  350
CONECT  342  340  340  343  351
CONECT  343  341  341  342  352
CONECT  344  333
CONECT  345  334
CONECT  346  337
CONECT  347  337
CONECT  348  339
CONECT  349  340
CONECT  350  341
CONECT  351  342
CONECT  352  343
CONECT  353  335  354  361
CONECT  354  353  355  357  362
CONECT  355  354  356  356  365
CONECT  356  355  355
CONECT  357  354  358  363  364
CONECT  358  357  359  359  360
CONECT  359  358  358
CONECT  360  358
CONECT  361  353
CONECT  362  354
CONECT  363  357
CONECT  364  357
CONECT  365  355  366  372
CONECT  366  365  367  369  373
CONECT  367  366  368  368  379
CONECT  368  367  367
CONECT  369  366  370  371  374
CONECT  370  369  376  377  378
CONECT  371  369  375
CONECT  372  365
CONECT  373  366
CONECT  374  369
CONECT  375  371
CONECT  376  370
CONECT  377  370
CONECT  378  370
CONECT  379  367  380  386
CONECT  380  379  381  383  387
CONECT  381  380  382  382  393
CONECT  382  381  381
CONECT  383  380  384  385  388
CONECT  384  383  390  391  392
CONECT  385  383  389
CONECT  386  379
CONECT  387  380
CONECT  388  383
CONECT  389  385
CONECT  390  384
CONECT  391  384
CONECT  392  384
CONECT  393  381  394  404
CONECT  394  393  395  397  405
CONECT  395  394  396  396  413
CONECT  396  395  395
CONECT  397  394  398  406  407
CONECT  398  397  399  399  400
CONECT  399  398  398  401  408
CONECT  400  398  402  402  409
CONECT  401  399  403  403  410
CONECT  402  400  400  403  411
CONECT  403  401  401  402  412
CONECT  404  393
CONECT  405  394
CONECT  406  397
CONECT  407  397
CONECT  408  399
CONECT  409  400
CONECT  410  401
CONECT  411  402
CONECT  412  403
CONECT  413  395  414  419
CONECT  414  413  415  417  420
CONECT  415  414  416  416  424
CONECT  416  415  415
CONECT  417  414  418  421  422
CONECT  418  417  423
CONECT  419  413
CONECT  420  414
CONECT  421  417
CONECT  422  417
CONECT  423  418
CONECT  424  415  425  434
CONECT  425  424  426  428  435
CONECT  426  425  427  427  441
CONECT  427  426  426
CONECT  428  425  429  436  437
CONECT  429  428  430  430  431
CONECT  430  429  429  433  439
CONECT  431  429  432  438
CONECT  432  431  433  433  440
CONECT  433  430  432  432
CONECT  434  424
CONECT  435  425
CONECT  436  428
CONECT  437  428
CONECT  438  431
CONECT  439  430
CONECT  440  432
CONECT  441  426  442  452
CONECT  442  441  443  445  453
CONECT  443  442  444  444  461
CONECT  444  443  443
CONECT  445  442  446  454  455
CONECT  446  445  447  447  448
CONECT  447  446  446  449  456
CONECT  448  446  450  450  457
CONECT  449  447  451  451  458
CONECT  450  448  448  451  459
CONECT  451  449  449  450  460
CONECT  452  441
CONECT  453  442
CONECT  454  445
CONECT  455  445
CONECT  456  447
CONECT  457  448
CONECT  458  449
CONECT  459  450
CONECT  460  451
CONECT  461  443  462  470
CONECT  462  461  463  465  471
CONECT  463  462  464  464  483
CONECT  464  463  463
CONECT  465  462  466  472  473
CONECT  466  465  467  474  475
CONECT  467  466  468  476  477
CONECT  468  467  469  478  479
CONECT  469  468  480  481  482
CONECT  470  461
CONECT  471  462
CONECT  472  465
CONECT  473  465
CONECT  474  466
CONECT  475  466
CONECT  476  467
CONECT  477  467
CONECT  478  468
CONECT  479  468
CONECT  480  469
CONECT  481  469
CONECT  482  469
CONECT  483  463  484  491
CONECT  484  483  485  487  492
CONECT  485  484  486  486  497
CONECT  486  485  485
CONECT  487  484  488  493  494
CONECT  488  487  489  490  490
CONECT  489  488  495  496
CONECT  490  488  488
CONECT  491  483
CONECT  492  484
CONECT  493  487
CONECT  494  487
CONECT  495  489
CONECT  496  489
CONECT  497  485  498  508
CONECT  498  497  499  501  509
CONECT  499  498  500  500  517
CONECT  500  499  499
[truncated: 99,325 more chars]
