# Supplementary material for: Chemical manipulation of an activation/inhibition switch in the nuclear receptor PXR
Source: Nat Commun. 2024 May 14;15:4054. doi: 10.1038/s41467-024-48472-1 (PMC11094003; doi:10.1038/s41467-024-48472-1)
Supplement: Supplementary file 5 — Supplementary Data 2 [file 41467_2024_48472_MOESM5_ESM.zip › 331_initial.pdb]

ATOM      1  N   GLY A 142     -14.792 -17.868  22.750  1.00103.43           N  
ATOM      2  CA  GLY A 142     -14.320 -17.982  21.383  1.00 89.04           C  
ATOM      3  C   GLY A 142     -15.083 -17.096  20.419  1.00 83.74           C  
ATOM      4  O   GLY A 142     -15.826 -16.202  20.832  1.00 76.95           O  
ATOM      5  N   LEU A 143     -14.913 -17.351  19.127  1.00 86.31           N  
ATOM      6  CA  LEU A 143     -15.625 -16.618  18.093  1.00 67.11           C  
ATOM      7  C   LEU A 143     -16.862 -17.387  17.652  1.00 81.51           C  
ATOM      8  O   LEU A 143     -16.959 -18.605  17.809  1.00 80.81           O  
ATOM      9  CB  LEU A 143     -14.722 -16.378  16.879  1.00 73.23           C  
ATOM     10  CG  LEU A 143     -13.484 -15.492  16.984  1.00 66.34           C  
ATOM     11  CD1 LEU A 143     -12.374 -16.031  16.095  1.00 65.01           C  
ATOM     12  CD2 LEU A 143     -13.860 -14.087  16.562  1.00 58.00           C  
ATOM     13  N   THR A 144     -17.818 -16.655  17.093  1.00 81.58           N  
ATOM     14  CA  THR A 144     -18.995 -17.307  16.552  1.00 73.77           C  
ATOM     15  C   THR A 144     -18.668 -17.947  15.205  1.00 81.28           C  
ATOM     16  O   THR A 144     -17.655 -17.638  14.568  1.00 76.86           O  
ATOM     17  CB  THR A 144     -20.156 -16.316  16.424  1.00 79.82           C  
ATOM     18  CG2 THR A 144     -20.215 -15.433  17.648  1.00 76.77           C  
ATOM     19  OG1 THR A 144     -19.966 -15.493  15.266  1.00 68.08           O  
ATOM     20  N   GLU A 145     -19.532 -18.881  14.794  1.00 81.21           N  
ATOM     21  CA  GLU A 145     -19.348 -19.556  13.515  1.00 84.63           C  
ATOM     22  C   GLU A 145     -19.341 -18.559  12.360  1.00 77.53           C  
ATOM     23  O   GLU A 145     -18.573 -18.710  11.402  1.00 74.89           O  
ATOM     24  CB  GLU A 145     -20.427 -20.618  13.327  1.00 86.26           C  
ATOM     25  CG  GLU A 145     -20.073 -21.649  12.274  1.00 95.15           C  
ATOM     26  CD  GLU A 145     -18.942 -22.546  12.762  1.00110.20           C  
ATOM     27  OE1 GLU A 145     -19.048 -23.060  13.899  1.00110.14           O  
ATOM     28  OE2 GLU A 145     -17.944 -22.722  12.026  1.00113.43           O1-
ATOM     29  N   GLU A 146     -20.215 -17.550  12.421  1.00 76.02           N  
ATOM     30  CA  GLU A 146     -20.252 -16.513  11.393  1.00 81.17           C  
ATOM     31  C   GLU A 146     -18.926 -15.768  11.313  1.00 68.34           C  
ATOM     32  O   GLU A 146     -18.390 -15.533  10.225  1.00 68.46           O  
ATOM     33  CB  GLU A 146     -21.382 -15.532  11.694  1.00 94.65           C  
ATOM     34  CG  GLU A 146     -21.783 -14.650  10.527  1.00117.12           C  
ATOM     35  CD  GLU A 146     -22.534 -13.412  10.974  1.00135.10           C  
ATOM     36  OE1 GLU A 146     -22.742 -13.257  12.199  1.00137.01           O  
ATOM     37  OE2 GLU A 146     -22.908 -12.590  10.106  1.00132.66           O1-
ATOM     38  N   GLN A 147     -18.388 -15.386  12.469  1.00 65.21           N  
ATOM     39  CA  GLN A 147     -17.124 -14.664  12.520  1.00 61.99           C  
ATOM     40  C   GLN A 147     -15.973 -15.541  12.036  1.00 70.04           C  
ATOM     41  O   GLN A 147     -15.061 -15.067  11.344  1.00 57.02           O  
ATOM     42  CB  GLN A 147     -16.902 -14.165  13.946  1.00 60.88           C  
ATOM     43  CG  GLN A 147     -18.033 -13.242  14.421  1.00 53.39           C  
ATOM     44  CD  GLN A 147     -17.862 -12.783  15.855  1.00 71.21           C  
ATOM     45  NE2 GLN A 147     -18.221 -11.531  16.129  1.00 62.42           N  
ATOM     46  OE1 GLN A 147     -17.421 -13.549  16.712  1.00 76.38           O  
ATOM     47  N   ARG A 148     -15.998 -16.827  12.396  1.00 67.72           N  
ATOM     48  CA  ARG A 148     -14.979 -17.759  11.923  1.00 67.71           C  
ATOM     49  C   ARG A 148     -15.066 -17.955  10.414  1.00 54.46           C  
ATOM     50  O   ARG A 148     -14.034 -18.036   9.738  1.00 53.94           O  
ATOM     51  CB  ARG A 148     -15.121 -19.072  12.691  1.00 69.28           C  
ATOM     52  CG  ARG A 148     -14.390 -19.026  14.037  1.00 79.67           C  
ATOM     53  CD  ARG A 148     -14.687 -20.227  14.922  1.00 84.26           C  
ATOM     54  NE  ARG A 148     -16.122 -20.466  15.013  1.00 94.44           N  
ATOM     55  CZ  ARG A 148     -16.674 -21.566  15.506  1.00109.17           C  
ATOM     56  NH1 ARG A 148     -15.936 -22.569  15.956  1.00114.37           N1+
ATOM     57  NH2 ARG A 148     -18.001 -21.652  15.582  1.00101.58           N  
ATOM     58  N   MET A 149     -16.281 -18.002   9.863  1.00 56.95           N  
ATOM     59  CA  MET A 149     -16.444 -18.091   8.414  1.00 65.18           C  
ATOM     60  C   MET A 149     -15.957 -16.823   7.728  1.00 56.85           C  
ATOM     61  O   MET A 149     -15.355 -16.879   6.649  1.00 48.12           O  
ATOM     62  CB  MET A 149     -17.910 -18.345   8.071  1.00 56.93           C  
ATOM     63  CG  MET A 149     -18.150 -18.906   6.682  1.00 81.30           C  
ATOM     64  SD  MET A 149     -17.161 -20.365   6.320  1.00 99.70           S  
ATOM     65  CE  MET A 149     -16.293 -19.829   4.845  1.00 72.37           C  
ATOM     66  N   MET A 150     -16.220 -15.673   8.347  1.00 58.14           N  
ATOM     67  CA  MET A 150     -15.741 -14.396   7.834  1.00 50.18           C  
ATOM     68  C   MET A 150     -14.221 -14.381   7.724  1.00 50.02           C  
ATOM     69  O   MET A 150     -13.664 -14.098   6.656  1.00 42.44           O  
ATOM     70  CB  MET A 150     -16.251 -13.286   8.756  1.00 58.18           C  
ATOM     71  CG  MET A 150     -16.009 -11.859   8.315  1.00 56.48           C  
ATOM     72  SD  MET A 150     -16.752 -10.737   9.533  1.00 70.08           S  
ATOM     73  CE  MET A 150     -18.488 -10.966   9.174  1.00 62.09           C  
ATOM     74  N   ILE A 151     -13.530 -14.695   8.823  1.00 46.21           N  
ATOM     75  CA  ILE A 151     -12.070 -14.734   8.809  1.00 52.32           C  
ATOM     76  C   ILE A 151     -11.576 -15.755   7.798  1.00 50.06           C  
ATOM     77  O   ILE A 151     -10.631 -15.503   7.042  1.00 42.52           O  
ATOM     78  CB  ILE A 151     -11.534 -15.041  10.219  1.00 47.87           C  
ATOM     79  CG1 ILE A 151     -11.971 -13.964  11.210  1.00 42.72           C  
ATOM     80  CG2 ILE A 151     -10.014 -15.162  10.196  1.00 38.75           C  
ATOM     81  CD1 ILE A 151     -11.557 -14.259  12.645  1.00 54.88           C  
ATOM     82  N   ARG A 152     -12.228 -16.917   7.753  1.00 49.56           N  
ATOM     83  CA  ARG A 152     -11.843 -17.950   6.801  1.00 48.03           C  
ATOM     84  C   ARG A 152     -12.004 -17.450   5.371  1.00 52.65           C  
ATOM     85  O   ARG A 152     -11.144 -17.700   4.516  1.00 48.68           O  
ATOM     86  CB  ARG A 152     -12.672 -19.212   7.055  1.00 55.72           C  
ATOM     87  CG  ARG A 152     -11.909 -20.516   6.877  1.00 67.68           C  
ATOM     88  CD  ARG A 152     -12.499 -21.643   7.734  1.00 82.47           C  
ATOM     89  NE  ARG A 152     -13.631 -22.321   7.112  1.00103.32           N  
ATOM     90  CZ  ARG A 152     -14.847 -22.404   7.639  1.00104.26           C  
ATOM     91  NH1 ARG A 152     -15.133 -21.864   8.815  1.00 91.23           N1+
ATOM     92  NH2 ARG A 152     -15.797 -23.053   6.974  1.00 83.70           N  
ATOM     93  N   GLU A 153     -13.095 -16.728   5.096  1.00 44.36           N  
ATOM     94  CA  GLU A 153     -13.289 -16.161   3.765  1.00 45.25           C  
ATOM     95  C   GLU A 153     -12.203 -15.135   3.441  1.00 48.00           C  
ATOM     96  O   GLU A 153     -11.661 -15.121   2.329  1.00 48.12           O  
ATOM     97  CB  GLU A 153     -14.685 -15.537   3.650  1.00 44.11           C  
ATOM     98  CG  GLU A 153     -15.094 -15.246   2.206  1.00 60.73           C  
ATOM     99  CD  GLU A 153     -16.476 -14.616   2.079  1.00 83.54           C  
ATOM    100  OE1 GLU A 153     -17.237 -14.615   3.072  1.00 84.95           O  
ATOM    101  OE2 GLU A 153     -16.813 -14.138   0.972  1.00 79.46           O1-
ATOM    102  N   LEU A 154     -11.864 -14.275   4.404  1.00 48.43           N  
ATOM    103  CA  LEU A 154     -10.864 -13.240   4.151  1.00 46.44           C  
ATOM    104  C   LEU A 154      -9.475 -13.845   3.945  1.00 43.98           C  
ATOM    105  O   LEU A 154      -8.724 -13.403   3.065  1.00 37.83           O  
ATOM    106  CB  LEU A 154     -10.864 -12.239   5.304  1.00 39.04           C  
ATOM    107  CG  LEU A 154     -12.121 -11.377   5.448  1.00 35.90           C  
ATOM    108  CD1 LEU A 154     -11.997 -10.466   6.657  1.00 38.75           C  
ATOM    109  CD2 LEU A 154     -12.389 -10.563   4.194  1.00 43.90           C  
ATOM    110  N   MET A 155      -9.118 -14.859   4.744  1.00 42.14           N  
ATOM    111  CA  MET A 155      -7.823 -15.522   4.589  1.00 42.11           C  
ATOM    112  C   MET A 155      -7.706 -16.206   3.230  1.00 47.74           C  
ATOM    113  O   MET A 155      -6.657 -16.130   2.576  1.00 36.14           O  
ATOM    114  CB  MET A 155      -7.618 -16.529   5.724  1.00 39.58           C  
ATOM    115  CG  MET A 155      -7.322 -15.905   7.080  1.00 38.12           C  
ATOM    116  SD  MET A 155      -5.802 -14.924   7.103  1.00 45.82           S  
ATOM    117  CE  MET A 155      -4.595 -16.229   7.304  1.00 50.66           C  
ATOM    118  N   ASP A 156      -8.767 -16.892   2.794  1.00 44.52           N  
ATOM    119  CA  ASP A 156      -8.766 -17.489   1.460  1.00 43.23           C  
ATOM    120  C   ASP A 156      -8.605 -16.434   0.376  1.00 38.29           C  
ATOM    121  O   ASP A 156      -7.844 -16.625  -0.580  1.00 46.08           O  
ATOM    122  CB  ASP A 156     -10.054 -18.284   1.235  1.00 52.06           C  
ATOM    123  CG  ASP A 156      -9.995 -19.139  -0.015  1.00 64.35           C  
ATOM    124  OD1 ASP A 156      -9.084 -19.995  -0.124  1.00 67.56           O  
ATOM    125  OD2 ASP A 156     -10.849 -18.930  -0.902  1.00 69.30           O1-
ATOM    126  N   ALA A 157      -9.308 -15.309   0.513  1.00 38.09           N  
ATOM    127  CA  ALA A 157      -9.141 -14.192  -0.411  1.00 38.95           C  
ATOM    128  C   ALA A 157      -7.693 -13.715  -0.438  1.00 36.54           C  
ATOM    129  O   ALA A 157      -7.110 -13.498  -1.509  1.00 36.31           O  
ATOM    130  CB  ALA A 157     -10.060 -13.043   0.007  1.00 34.95           C  
ATOM    131  N   GLN A 158      -7.104 -13.521   0.740  1.00 35.14           N  
ATOM    132  CA  GLN A 158      -5.723 -13.060   0.798  1.00 37.86           C  
ATOM    133  C   GLN A 158      -4.792 -14.076   0.157  1.00 39.84           C  
ATOM    134  O   GLN A 158      -3.948 -13.725  -0.675  1.00 39.68           O  
ATOM    135  CB  GLN A 158      -5.321 -12.794   2.252  1.00 35.57           C  
ATOM    136  CG  GLN A 158      -3.957 -12.138   2.387  1.00 37.12           C  
ATOM    137  CD  GLN A 158      -4.045 -10.625   2.247  1.00 36.72           C  
ATOM    138  NE2 GLN A 158      -3.317  -9.915   3.086  1.00 30.92           N  
ATOM    139  OE1 GLN A 158      -4.761 -10.107   1.385  1.00 36.03           O  
ATOM    140  N   MET A 159      -4.972 -15.357   0.488  1.00 45.91           N  
ATOM    141  CA  MET A 159      -4.095 -16.395  -0.042  1.00 43.56           C  
ATOM    142  C   MET A 159      -4.155 -16.450  -1.563  1.00 46.04           C  
ATOM    143  O   MET A 159      -3.127 -16.637  -2.222  1.00 43.86           O  
ATOM    144  CB  MET A 159      -4.465 -17.748   0.574  1.00 37.88           C  
ATOM    145  CG  MET A 159      -3.645 -18.932   0.093  1.00 46.25           C  
ATOM    146  SD  MET A 159      -4.296 -19.685  -1.417  1.00 55.05           S  
ATOM    147  CE  MET A 159      -5.639 -20.649  -0.720  1.00 49.84           C  
ATOM    148  N   LYS A 160      -5.347 -16.280  -2.139  1.00 51.06           N  
ATOM    149  CA  LYS A 160      -5.494 -16.406  -3.585  1.00 47.36           C  
ATOM    150  C   LYS A 160      -4.989 -15.190  -4.352  1.00 43.71           C  
ATOM    151  O   LYS A 160      -4.658 -15.318  -5.535  1.00 39.67           O  
ATOM    152  CB  LYS A 160      -6.964 -16.650  -3.949  1.00 43.47           C  
ATOM    153  CG  LYS A 160      -7.455 -18.076  -3.700  1.00 51.22           C  
ATOM    154  CD  LYS A 160      -8.979 -18.162  -3.832  1.00 62.58           C  
ATOM    155  CE  LYS A 160      -9.478 -19.591  -3.661  1.00 80.24           C  
ATOM    156  NZ  LYS A 160     -10.951 -19.681  -3.869  1.00 83.00           N1+
ATOM    157  N   THR A 161      -4.872 -14.026  -3.709  1.00 36.62           N  
ATOM    158  CA  THR A 161      -4.662 -12.789  -4.446  1.00 41.14           C  
ATOM    159  C   THR A 161      -3.446 -11.980  -4.012  1.00 43.56           C  
ATOM    160  O   THR A 161      -3.124 -10.995  -4.685  1.00 50.20           O  
ATOM    161  CB  THR A 161      -5.906 -11.888  -4.340  1.00 32.82           C  
ATOM    162  CG2 THR A 161      -7.163 -12.617  -4.844  1.00 32.74           C  
ATOM    163  OG1 THR A 161      -6.108 -11.507  -2.979  1.00 33.69           O  
ATOM    164  N   PHE A 162      -2.769 -12.344  -2.922  1.00 41.32           N  
ATOM    165  CA  PHE A 162      -1.550 -11.663  -2.488  1.00 34.60           C  
ATOM    166  C   PHE A 162      -0.356 -12.545  -2.857  1.00 38.55           C  
ATOM    167  O   PHE A 162      -0.046 -13.519  -2.161  1.00 40.65           O  
ATOM    168  CB  PHE A 162      -1.601 -11.358  -0.991  1.00 33.10           C  
ATOM    169  CG  PHE A 162      -0.439 -10.521  -0.480  1.00 36.47           C  
ATOM    170  CD1 PHE A 162       0.483  -9.948  -1.353  1.00 36.99           C  
ATOM    171  CD2 PHE A 162      -0.253 -10.346   0.883  1.00 38.52           C  
ATOM    172  CE1 PHE A 162       1.555  -9.202  -0.876  1.00 39.24           C  
ATOM    173  CE2 PHE A 162       0.818  -9.594   1.373  1.00 34.67           C  
ATOM    174  CZ  PHE A 162       1.722  -9.026   0.492  1.00 35.04           C  
ATOM    175  N   ASP A 163       0.334 -12.176  -3.941  1.00 45.58           N  
ATOM    176  CA  ASP A 163       1.567 -12.836  -4.386  1.00 48.68           C  
ATOM    177  C   ASP A 163       2.704 -12.328  -3.510  1.00 39.85           C  
ATOM    178  O   ASP A 163       3.416 -11.385  -3.861  1.00 40.99           O  
ATOM    179  CB  ASP A 163       1.832 -12.552  -5.860  1.00 42.82           C  
ATOM    180  CG  ASP A 163       3.091 -13.238  -6.381  1.00 54.69           C  
ATOM    181  OD1 ASP A 163       3.594 -14.184  -5.725  1.00 51.60           O  
ATOM    182  OD2 ASP A 163       3.588 -12.812  -7.447  1.00 52.73           O1-
ATOM    183  N   THR A 164       2.879 -12.975  -2.354  1.00 44.64           N  
ATOM    184  CA  THR A 164       3.818 -12.482  -1.351  1.00 54.43           C  
ATOM    185  C   THR A 164       5.262 -12.549  -1.842  1.00 52.83           C  
ATOM    186  O   THR A 164       6.089 -11.709  -1.467  1.00 66.23           O  
ATOM    187  CB  THR A 164       3.642 -13.270  -0.058  1.00 46.37           C  
ATOM    188  CG2 THR A 164       2.211 -13.116   0.457  1.00 42.58           C  
ATOM    189  OG1 THR A 164       3.912 -14.654  -0.302  1.00 56.68           O  
ATOM    190  N   THR A 165       5.601 -13.557  -2.645  1.00 47.66           N  
ATOM    191  CA  THR A 165       6.935 -13.637  -3.229  1.00 54.99           C  
ATOM    192  C   THR A 165       7.102 -12.766  -4.470  1.00 55.03           C  
ATOM    193  O   THR A 165       8.209 -12.703  -5.015  1.00 48.94           O  
ATOM    194  CB  THR A 165       7.290 -15.089  -3.556  1.00 56.51           C  
ATOM    195  CG2 THR A 165       7.102 -15.957  -2.324  1.00 62.41           C  
ATOM    196  OG1 THR A 165       6.449 -15.567  -4.613  1.00 61.18           O  
ATOM    197  N   PHE A 166       6.032 -12.126  -4.940  1.00 50.83           N  
ATOM    198  CA  PHE A 166       6.063 -11.274  -6.131  1.00 57.87           C  
ATOM    199  C   PHE A 166       6.587 -12.025  -7.356  1.00 55.66           C  
ATOM    200  O   PHE A 166       7.156 -11.423  -8.271  1.00 64.92           O  
ATOM    201  CB  PHE A 166       6.902 -10.010  -5.887  1.00 56.71           C  
ATOM    202  CG  PHE A 166       6.296  -9.061  -4.875  1.00 57.43           C  
ATOM    203  CD1 PHE A 166       6.306  -9.370  -3.520  1.00 42.88           C  
ATOM    204  CD2 PHE A 166       5.683  -7.883  -5.281  1.00 53.61           C  
ATOM    205  CE1 PHE A 166       5.746  -8.510  -2.587  1.00 47.45           C  
ATOM    206  CE2 PHE A 166       5.114  -7.021  -4.352  1.00 50.73           C  
ATOM    207  CZ  PHE A 166       5.148  -7.337  -3.005  1.00 51.96           C  
ATOM    208  N   SER A 167       6.374 -13.343  -7.407  1.00 61.35           N  
ATOM    209  CA  SER A 167       6.896 -14.139  -8.515  1.00 71.17           C  
ATOM    210  C   SER A 167       6.240 -13.804  -9.851  1.00 64.90           C  
ATOM    211  O   SER A 167       6.856 -14.022 -10.900  1.00 72.88           O  
ATOM    212  CB  SER A 167       6.734 -15.633  -8.217  1.00 77.42           C  
ATOM    213  OG  SER A 167       7.206 -15.958  -6.920  1.00 91.78           O  
ATOM    214  N   HIS A 168       5.008 -13.297  -9.842  1.00 66.12           N  
ATOM    215  CA  HIS A 168       4.279 -12.983 -11.064  1.00 70.36           C  
ATOM    216  C   HIS A 168       4.308 -11.498 -11.408  1.00 65.02           C  
ATOM    217  O   HIS A 168       3.530 -11.050 -12.254  1.00 65.33           O  
ATOM    218  CB  HIS A 168       2.833 -13.472 -10.965  1.00 70.34           C  
ATOM    219  CG  HIS A 168       2.709 -14.960 -10.853  1.00 79.42           C  
ATOM    220  CD2 HIS A 168       2.970 -15.948 -11.741  1.00 80.79           C  
ATOM    221  ND1 HIS A 168       2.283 -15.584  -9.699  1.00 84.10           N  
ATOM    222  CE1 HIS A 168       2.278 -16.892  -9.886  1.00 86.53           C  
ATOM    223  NE2 HIS A 168       2.690 -17.139 -11.116  1.00 92.51           N  
ATOM    224  N   PHE A 169       5.144 -10.720 -10.735  1.00 58.25           N  
ATOM    225  CA  PHE A 169       5.396  -9.327 -11.102  1.00 63.25           C  
ATOM    226  C   PHE A 169       6.579  -9.326 -12.062  1.00 63.13           C  
ATOM    227  O   PHE A 169       7.735  -9.376 -11.640  1.00 63.23           O  
ATOM    228  CB  PHE A 169       5.671  -8.493  -9.855  1.00 55.45           C  
ATOM    229  CG  PHE A 169       5.990  -7.054 -10.134  1.00 59.91           C  
ATOM    230  CD1 PHE A 169       5.285  -6.337 -11.091  1.00 51.49           C  
ATOM    231  CD2 PHE A 169       6.993  -6.411  -9.421  1.00 50.84           C  
ATOM    232  CE1 PHE A 169       5.581  -4.997 -11.333  1.00 45.28           C  
ATOM    233  CE2 PHE A 169       7.293  -5.077  -9.659  1.00 47.28           C  
ATOM    234  CZ  PHE A 169       6.587  -4.372 -10.619  1.00 50.01           C  
ATOM    235  N   LYS A 170       6.295  -9.276 -13.362  1.00 74.29           N  
ATOM    236  CA  LYS A 170       7.330  -9.412 -14.376  1.00 73.60           C  
ATOM    237  C   LYS A 170       7.237  -8.275 -15.384  1.00 70.10           C  
ATOM    238  O   LYS A 170       6.252  -7.533 -15.444  1.00 70.56           O  
ATOM    239  CB  LYS A 170       7.223 -10.762 -15.099  1.00 70.21           C  
ATOM    240  CG  LYS A 170       7.470 -11.962 -14.205  1.00 80.52           C  
ATOM    241  CD  LYS A 170       7.360 -13.261 -14.984  1.00 89.91           C  
ATOM    242  CE  LYS A 170       7.654 -14.443 -14.082  1.00 97.78           C  
ATOM    243  NZ  LYS A 170       9.096 -14.465 -13.692  1.00103.15           N1+
ATOM    244  N   ASN A 171       8.314  -8.133 -16.161  1.00 78.05           N  
ATOM    245  CA  ASN A 171       8.406  -7.147 -17.240  1.00 86.03           C  
ATOM    246  C   ASN A 171       8.190  -5.728 -16.742  1.00 62.05           C  
ATOM    247  O   ASN A 171       7.702  -4.875 -17.479  1.00 70.71           O  
ATOM    248  CB  ASN A 171       7.418  -7.445 -18.372  1.00 83.56           C  
ATOM    249  CG  ASN A 171       7.521  -8.862 -18.867  1.00 85.26           C  
ATOM    250  ND2 ASN A 171       8.698  -9.230 -19.360  1.00 68.73           N  
ATOM    251  OD1 ASN A 171       6.556  -9.623 -18.811  1.00 96.40           O  
ATOM    252  N   PHE A 172       8.611  -5.439 -15.522  1.00 60.54           N  
ATOM    253  CA  PHE A 172       8.449  -4.075 -15.057  1.00 52.40           C  
ATOM    254  C   PHE A 172       9.564  -3.201 -15.618  1.00 61.55           C  
ATOM    255  O   PHE A 172      10.597  -3.683 -16.103  1.00 61.18           O  
ATOM    256  CB  PHE A 172       8.449  -4.039 -13.535  1.00 41.98           C  
ATOM    257  CG  PHE A 172       9.452  -4.968 -12.923  1.00 55.50           C  
ATOM    258  CD1 PHE A 172      10.795  -4.625 -12.860  1.00 45.57           C  
ATOM    259  CD2 PHE A 172       9.046  -6.192 -12.414  1.00 52.13           C  
ATOM    260  CE1 PHE A 172      11.715  -5.490 -12.303  1.00 53.94           C  
ATOM    261  CE2 PHE A 172       9.960  -7.059 -11.851  1.00 57.58           C  
ATOM    262  CZ  PHE A 172      11.296  -6.709 -11.798  1.00 63.85           C  
ATOM    263  N   ARG A 173       9.366  -1.897 -15.511  1.00 54.83           N  
ATOM    264  CA  ARG A 173      10.367  -0.972 -16.004  1.00 52.26           C  
ATOM    265  C   ARG A 173      11.363  -0.673 -14.897  1.00 41.18           C  
ATOM    266  O   ARG A 173      11.093  -0.874 -13.709  1.00 46.45           O  
ATOM    267  CB  ARG A 173       9.723   0.315 -16.512  1.00 44.66           C  
ATOM    268  CG  ARG A 173       8.981   0.121 -17.823  1.00 55.16           C  
ATOM    269  CD  ARG A 173       8.089   1.302 -18.175  1.00 55.08           C  
ATOM    270  NE  ARG A 173       6.787   1.245 -17.519  1.00 56.57           N  
ATOM    271  CZ  ARG A 173       5.946   2.269 -17.433  1.00 59.51           C  
ATOM    272  NH1 ARG A 173       6.213   3.432 -18.004  1.00 57.09           N1+
ATOM    273  NH2 ARG A 173       4.808   2.120 -16.761  1.00 59.61           N  
ATOM    274  N   LEU A 174      12.551  -0.261 -15.309  1.00 37.86           N  
ATOM    275  CA  LEU A 174      13.634   0.012 -14.386  1.00 56.32           C  
ATOM    276  C   LEU A 174      14.335   1.298 -14.792  1.00 55.10           C  
ATOM    277  O   LEU A 174      14.300   1.677 -15.966  1.00 51.62           O  
ATOM    278  CB  LEU A 174      14.631  -1.156 -14.380  1.00 48.62           C  
ATOM    279  CG  LEU A 174      14.118  -2.450 -13.740  1.00 54.00           C  
ATOM    280  CD1 LEU A 174      15.129  -3.560 -13.923  1.00 56.07           C  
ATOM    281  CD2 LEU A 174      13.789  -2.282 -12.263  1.00 48.14           C  
ATOM    282  N   PRO A 175      14.955   2.003 -13.847  1.00 54.99           N  
ATOM    283  CA  PRO A 175      15.776   3.155 -14.227  1.00 47.19           C  
ATOM    284  C   PRO A 175      16.902   2.723 -15.156  1.00 61.57           C  
ATOM    285  O   PRO A 175      17.438   1.616 -15.055  1.00 51.61           O  
ATOM    286  CB  PRO A 175      16.319   3.665 -12.887  1.00 54.01           C  
ATOM    287  CG  PRO A 175      15.345   3.168 -11.870  1.00 54.53           C  
ATOM    288  CD  PRO A 175      14.888   1.830 -12.386  1.00 59.57           C  
ATOM    289  N   GLY A 176      17.280   3.608 -16.074  1.00 69.90           N  
ATOM    290  CA  GLY A 176      18.275   3.237 -17.097  1.00 69.60           C  
ATOM    291  C   GLY A 176      19.708   3.168 -16.613  1.00 76.41           C  
ATOM    292  O   GLY A 176      19.991   3.704 -15.531  1.00 75.45           O  
ATOM    293  N   VAL A 177      20.584   2.563 -17.417  1.00 73.73           N  
ATOM    294  CA  VAL A 177      22.023   2.406 -17.065  1.00 79.83           C  
ATOM    295  C   VAL A 177      22.786   3.694 -17.379  1.00 83.48           C  
ATOM    296  O   VAL A 177      24.023   3.656 -17.381  1.00 82.88           O  
ATOM    297  CB  VAL A 177      22.617   1.207 -17.823  1.00 83.97           C  
ATOM    298  CG1 VAL A 177      21.834  -0.062 -17.542  1.00 79.83           C  
ATOM    299  CG2 VAL A 177      22.683   1.474 -19.317  1.00 85.70           C  
ATOM    300  N   LEU A 178      22.063   4.771 -17.685  1.00103.77           N  
ATOM    301  CA  LEU A 178      22.707   6.087 -17.936  1.00104.54           C  
ATOM    302  C   LEU A 178      22.182   7.084 -16.909  1.00 95.90           C  
ATOM    303  O   LEU A 178      22.360   6.808 -15.712  1.00101.36           O  
ATOM    304  CB  LEU A 178      22.379   6.553 -19.355  1.00106.82           C  
ATOM    305  CG  LEU A 178      23.313   7.615 -19.930  1.00113.93           C  
ATOM    306  CD1 LEU A 178      22.588   8.942 -20.098  1.00107.18           C  
ATOM    307  CD2 LEU A 178      24.546   7.780 -19.054  1.00109.04           C  
ATOM    308  N   SER A 179      21.545   8.173 -17.348  1.00 35.16           N  
ATOM    309  CA  SER A 179      21.103   9.246 -16.414  1.00 35.16           C  
ATOM    310  C   SER A 179      22.305  10.122 -16.046  1.00 35.16           C  
ATOM    311  O   SER A 179      22.208  10.894 -15.068  1.00 35.16           O  
ATOM    312  CB  SER A 179      20.424   8.695 -15.181  1.00 35.16           C  
ATOM    313  OG  SER A 179      20.272   9.696 -14.185  1.00 35.16           O  
ATOM    314  N   SER A 180      23.400   9.993 -16.797  1.00 35.51           N  
ATOM    315  CA  SER A 180      24.605  10.822 -16.537  1.00 35.51           C  
ATOM    316  C   SER A 180      25.084  11.455 -17.855  1.00 35.51           C  
ATOM    317  O   SER A 180      25.706  12.529 -17.778  1.00 35.51           O  
ATOM    318  CB  SER A 180      25.658  10.006 -15.830  1.00 35.51           C  
ATOM    319  OG  SER A 180      25.169   9.502 -14.596  1.00 35.51           O  
ATOM    320  N   GLY A 181      24.803  10.835 -19.013  1.00 32.20           N  
ATOM    321  CA  GLY A 181      25.112  11.427 -20.340  1.00 32.20           C  
ATOM    322  C   GLY A 181      23.843  12.064 -20.884  1.00 32.20           C  
ATOM    323  O   GLY A 181      23.159  12.704 -20.058  1.00 32.20           O  
ATOM    324  N   CYS A 182      23.527  11.950 -22.192  1.00 31.72           N  
ATOM    325  CA  CYS A 182      22.223  12.468 -22.609  1.00 31.72           C  
ATOM    326  C   CYS A 182      22.317  13.984 -22.811  1.00 31.72           C  
ATOM    327  O   CYS A 182      22.471  14.740 -21.849  1.00 31.72           O  
ATOM    328  CB  CYS A 182      21.121  12.041 -21.631  1.00 31.72           C  
ATOM    329  SG  CYS A 182      19.621  11.637 -22.572  1.00 31.72           S  
ATOM    330  N   GLU A 183      22.263  14.386 -24.078  1.00 29.91           N  
ATOM    331  CA  GLU A 183      22.200  15.761 -24.557  1.00 29.91           C  
ATOM    332  C   GLU A 183      21.203  16.584 -23.725  1.00 29.91           C  
ATOM    333  O   GLU A 183      20.053  16.182 -23.518  1.00 29.91           O  
ATOM    334  CB  GLU A 183      21.805  15.744 -26.048  1.00 29.91           C  
ATOM    335  CG  GLU A 183      22.865  15.037 -26.914  1.00 29.91           C  
ATOM    336  CD  GLU A 183      22.511  14.971 -28.409  1.00 29.91           C  
ATOM    337  OE1 GLU A 183      21.300  14.996 -28.729  1.00 29.91           O  
ATOM    338  OE2 GLU A 183      23.461  14.844 -29.213  1.00 29.91           O1-
ATOM    339  N   LEU A 184      21.665  17.731 -23.216  1.00 33.57           N  
ATOM    340  CA  LEU A 184      20.803  18.791 -22.701  1.00 33.57           C  
ATOM    341  C   LEU A 184      19.744  19.088 -23.770  1.00 33.57           C  
ATOM    342  O   LEU A 184      20.128  19.493 -24.867  1.00 33.57           O  
ATOM    343  CB  LEU A 184      21.654  20.060 -22.460  1.00 33.57           C  
ATOM    344  CG  LEU A 184      22.202  20.193 -21.029  1.00 33.57           C  
ATOM    345  CD1 LEU A 184      23.657  20.666 -21.035  1.00 33.57           C  
ATOM    346  CD2 LEU A 184      21.377  21.206 -20.232  1.00 33.57           C  
ATOM    347  N   PRO A 185      18.438  18.946 -23.482  1.00 36.52           N  
ATOM    348  CA  PRO A 185      17.433  19.503 -24.365  1.00 36.52           C  
ATOM    349  C   PRO A 185      17.675  21.010 -24.475  1.00 36.52           C  
ATOM    350  O   PRO A 185      17.799  21.705 -23.461  1.00 36.52           O  
ATOM    351  CB  PRO A 185      16.071  19.159 -23.754  1.00 36.52           C  
ATOM    352  CG  PRO A 185      16.391  18.014 -22.791  1.00 36.52           C  
ATOM    353  CD  PRO A 185      17.816  18.318 -22.334  1.00 36.52           C  
ATOM    354  N   GLU A 186      17.787  21.465 -25.716  1.00 34.18           N  
ATOM    355  CA  GLU A 186      17.971  22.847 -26.138  1.00 34.18           C  
ATOM    356  C   GLU A 186      17.096  23.830 -25.337  1.00 34.18           C  
ATOM    357  O   GLU A 186      15.895  23.634 -25.164  1.00 34.18           O  
ATOM    358  CB  GLU A 186      17.630  22.933 -27.636  1.00 34.18           C  
ATOM    359  CG  GLU A 186      18.627  22.166 -28.526  1.00 34.18           C  
ATOM    360  CD  GLU A 186      18.171  22.081 -29.991  1.00 34.18           C  
ATOM    361  OE1 GLU A 186      16.975  21.781 -30.209  1.00 34.18           O  
ATOM    362  OE2 GLU A 186      19.024  22.309 -30.878  1.00 34.18           O1-
ATOM    363  N   SER A 187      17.741  24.893 -24.839  1.00 32.36           N  
ATOM    364  CA  SER A 187      17.164  26.168 -24.379  1.00 32.36           C  
ATOM    365  C   SER A 187      15.725  26.132 -23.834  1.00 32.36           C  
ATOM    366  O   SER A 187      14.776  26.539 -24.507  1.00 32.36           O  
ATOM    367  CB  SER A 187      17.288  27.210 -25.500  1.00 32.36           C  
ATOM    368  OG  SER A 187      16.507  26.860 -26.622  1.00 32.36           O  
ATOM    369  N   LEU A 188      15.550  25.747 -22.569  1.00 44.80           N  
ATOM    370  CA  LEU A 188      14.313  26.061 -21.856  1.00 44.80           C  
ATOM    371  C   LEU A 188      14.333  27.544 -21.466  1.00 44.80           C  
ATOM    372  O   LEU A 188      15.204  27.985 -20.711  1.00 44.80           O  
ATOM    373  CB  LEU A 188      14.122  25.114 -20.659  1.00 44.80           C  
ATOM    374  CG  LEU A 188      13.768  23.674 -21.080  1.00 44.80           C  
ATOM    375  CD1 LEU A 188      13.906  22.730 -19.883  1.00 44.80           C  
ATOM    376  CD2 LEU A 188      12.330  23.558 -21.598  1.00 44.80           C  
ATOM    377  N   GLN A 189      13.270  28.255 -21.860  1.00 55.49           N  
ATOM    378  CA  GLN A 189      13.139  29.701 -21.538  1.00 55.49           C  
ATOM    379  C   GLN A 189      12.991  29.913 -20.031  1.00 55.49           C  
ATOM    380  O   GLN A 189      13.369  29.008 -19.265  1.00 55.49           O  
ATOM    381  CB  GLN A 189      11.871  30.252 -22.192  1.00 55.49           C  
ATOM    382  CG  GLN A 189      11.629  29.732 -23.601  1.00 55.49           C  
ATOM    383  CD  GLN A 189      10.293  30.185 -24.135  1.00 55.49           C  
ATOM    384  NE2 GLN A 189       9.997  29.810 -25.369  1.00 55.49           N  
ATOM    385  OE1 GLN A 189       9.528  30.863 -23.451  1.00 55.49           O  
ATOM    386  N   ALA A 190      12.444  31.065 -19.627  1.00 62.16           N  
ATOM    387  CA  ALA A 190      12.173  31.323 -18.194  1.00 62.16           C  
ATOM    388  C   ALA A 190      10.871  30.619 -17.798  1.00 62.16           C  
ATOM    389  O   ALA A 190       9.793  31.140 -18.139  1.00 62.16           O  
ATOM    390  CB  ALA A 190      12.086  32.808 -17.949  1.00 62.16           C  
ATOM    391  N   PRO A 191      10.923  29.466 -17.094  1.00 69.23           N  
ATOM    392  CA  PRO A 191       9.715  28.720 -16.733  1.00 69.23           C  
ATOM    393  C   PRO A 191       8.718  29.604 -15.971  1.00 69.23           C  
ATOM    394  O   PRO A 191       9.135  30.344 -15.101  1.00 69.23           O  
ATOM    395  CB  PRO A 191      10.248  27.607 -15.814  1.00 69.23           C  
ATOM    396  CG  PRO A 191      11.679  27.424 -16.258  1.00 69.23           C  
ATOM    397  CD  PRO A 191      12.143  28.822 -16.603  1.00 69.23           C  
ATOM    398  N   SER A 192       7.433  29.497 -16.325  1.00123.23           N  
ATOM    399  CA  SER A 192       6.378  30.416 -15.823  1.00144.03           C  
ATOM    400  C   SER A 192       6.389  30.429 -14.294  1.00145.95           C  
ATOM    401  O   SER A 192       6.824  29.432 -13.696  1.00151.59           O  
ATOM    402  CB  SER A 192       5.031  30.014 -16.352  1.00141.69           C  
ATOM    403  OG  SER A 192       5.040  29.963 -17.769  1.00134.18           O  
ATOM    404  N   ARG A 193       5.897  31.506 -13.691  1.00111.86           N  
ATOM    405  CA  ARG A 193       5.943  31.629 -12.213  1.00114.52           C  
ATOM    406  C   ARG A 193       5.265  30.410 -11.593  1.00109.97           C  
ATOM    407  O   ARG A 193       5.869  29.791 -10.704  1.00104.73           O  
ATOM    408  CB  ARG A 193       5.251  32.918 -11.765  1.00 95.66           C  
ATOM    409  N   GLU A 194       4.062  30.077 -12.061  1.00121.94           N  
ATOM    410  CA  GLU A 194       3.307  28.949 -11.463  1.00112.06           C  
ATOM    411  C   GLU A 194       3.955  27.640 -11.906  1.00102.42           C  
ATOM    412  O   GLU A 194       3.857  26.665 -11.145  1.00 97.63           O  
ATOM    413  CB  GLU A 194       1.823  29.022 -11.824  1.00108.96           C  
ATOM    414  CG  GLU A 194       0.989  27.960 -11.136  1.00114.77           C  
ATOM    415  CD  GLU A 194      -0.507  28.217 -11.163  1.00137.87           C  
ATOM    416  OE1 GLU A 194      -0.919  29.235 -11.754  1.00128.77           O  
ATOM    417  OE2 GLU A 194      -1.256  27.401 -10.587  1.00143.71           O1-
ATOM    418  N   GLU A 195       4.636  27.626 -13.053  1.00100.89           N  
ATOM    419  CA  GLU A 195       5.280  26.365 -13.389  1.00 99.91           C  
ATOM    420  C   GLU A 195       6.521  26.122 -12.537  1.00100.13           C  
ATOM    421  O   GLU A 195       6.919  24.967 -12.335  1.00100.11           O  
ATOM    422  CB  GLU A 195       5.636  26.356 -14.877  1.00 97.30           C  
ATOM    423  CG  GLU A 195       6.226  25.049 -15.379  1.00 94.31           C  
ATOM    424  CD  GLU A 195       6.459  25.069 -16.873  1.00117.25           C  
ATOM    425  OE1 GLU A 195       5.499  25.386 -17.605  1.00127.49           O  
ATOM    426  OE2 GLU A 195       7.590  24.769 -17.317  1.00111.26           O1-
ATOM    427  N   ALA A 196       7.148  27.187 -12.028  1.00 99.76           N  
ATOM    428  CA  ALA A 196       8.217  27.024 -11.054  1.00 96.84           C  
ATOM    429  C   ALA A 196       7.673  26.505  -9.725  1.00 90.34           C  
ATOM    430  O   ALA A 196       8.303  25.631  -9.117  1.00 89.38           O  
ATOM    431  CB  ALA A 196       8.949  28.350 -10.848  1.00103.09           C  
ATOM    432  N   ALA A 197       6.531  27.024  -9.288  1.00 90.39           N  
ATOM    433  CA  ALA A 197       5.924  26.694  -8.004  1.00 89.00           C  
ATOM    434  C   ALA A 197       5.429  25.251  -7.972  1.00 82.20           C  
ATOM    435  O   ALA A 197       5.529  24.581  -6.937  1.00 65.71           O  
ATOM    436  CB  ALA A 197       4.779  27.659  -7.695  1.00 74.27           C  
ATOM    437  N   LYS A 198       4.869  24.758  -9.083  1.00 83.11           N  
ATOM    438  CA  LYS A 198       4.485  23.350  -9.119  1.00 83.43           C  
ATOM    439  C   LYS A 198       5.712  22.460  -8.993  1.00 86.61           C  
ATOM    440  O   LYS A 198       5.653  21.393  -8.372  1.00 89.87           O  
ATOM    441  CB  LYS A 198       3.757  23.006 -10.419  1.00 72.73           C  
ATOM    442  CG  LYS A 198       2.438  23.688 -10.686  1.00 72.61           C  
ATOM    443  CD  LYS A 198       1.767  22.988 -11.859  1.00 68.93           C  
ATOM    444  CE  LYS A 198       0.630  23.805 -12.443  1.00 85.33           C  
ATOM    445  NZ  LYS A 198      -0.278  22.960 -13.276  1.00 90.54           N1+
ATOM    446  N   TRP A 199       6.838  22.889  -9.578  1.00 81.47           N  
ATOM    447  CA  TRP A 199       8.056  22.085  -9.530  1.00 95.58           C  
ATOM    448  C   TRP A 199       8.645  22.062  -8.127  1.00 98.48           C  
ATOM    449  O   TRP A 199       9.048  21.004  -7.631  1.00 92.86           O  
ATOM    450  CB  TRP A 199       9.093  22.614 -10.526  1.00101.40           C  
ATOM    451  CG  TRP A 199       9.094  21.903 -11.845  1.00103.46           C  
ATOM    452  CD1 TRP A 199       8.238  22.100 -12.890  1.00 94.93           C  
ATOM    453  CD2 TRP A 199       9.981  20.848 -12.243  1.00102.21           C  
ATOM    454  CE2 TRP A 199       9.613  20.463 -13.548  1.00103.77           C  
ATOM    455  CE3 TRP A 199      11.053  20.194 -11.624  1.00100.70           C  
ATOM    456  NE1 TRP A 199       8.550  21.243 -13.922  1.00 95.01           N  
ATOM    457  CZ2 TRP A 199      10.281  19.454 -14.246  1.00 92.43           C  
ATOM    458  CZ3 TRP A 199      11.714  19.194 -12.317  1.00 99.35           C  
ATOM    459  CH2 TRP A 199      11.325  18.835 -13.613  1.00 99.91           C  
ATOM    460  N   SER A 200       8.704  23.227  -7.476  1.00101.78           N  
ATOM    461  CA  SER A 200       9.269  23.307  -6.134  1.00 98.10           C  
ATOM    462  C   SER A 200       8.517  22.394  -5.175  1.00 90.92           C  
ATOM    463  O   SER A 200       9.127  21.631  -4.418  1.00 95.37           O  
ATOM    464  CB  SER A 200       9.241  24.755  -5.646  1.00 93.19           C  
ATOM    465  OG  SER A 200       9.833  25.621  -6.602  1.00111.66           O  
ATOM    466  N   GLN A 201       7.184  22.454  -5.206  1.00 86.65           N  
ATOM    467  CA  GLN A 201       6.383  21.604  -4.333  1.00 88.34           C  
ATOM    468  C   GLN A 201       6.569  20.131  -4.686  1.00 89.66           C  
ATOM    469  O   GLN A 201       6.553  19.266  -3.802  1.00 80.79           O  
ATOM    470  CB  GLN A 201       4.911  22.002  -4.429  1.00 79.80           C  
ATOM    471  CG  GLN A 201       4.007  21.355  -3.386  1.00 92.08           C  
ATOM    472  CD  GLN A 201       4.575  21.451  -1.980  1.00 94.29           C  
ATOM    473  NE2 GLN A 201       4.379  22.599  -1.341  1.00 89.99           N  
ATOM    474  OE1 GLN A 201       5.178  20.502  -1.472  1.00 83.69           O  
ATOM    475  N   VAL A 202       6.734  19.826  -5.979  1.00 94.74           N  
ATOM    476  CA  VAL A 202       6.956  18.445  -6.415  1.00 97.81           C  
ATOM    477  C   VAL A 202       8.342  17.950  -6.007  1.00103.52           C  
ATOM    478  O   VAL A 202       8.512  16.769  -5.671  1.00112.51           O  
ATOM    479  CB  VAL A 202       6.721  18.326  -7.933  1.00 85.11           C  
ATOM    480  CG1 VAL A 202       7.441  17.111  -8.509  1.00 90.70           C  
ATOM    481  CG2 VAL A 202       5.235  18.234  -8.221  1.00 85.48           C  
ATOM    482  N   ARG A 203       9.352  18.827  -6.021  1.00 96.22           N  
ATOM    483  CA  ARG A 203      10.669  18.413  -5.544  1.00 98.76           C  
ATOM    484  C   ARG A 203      10.625  18.096  -4.052  1.00101.61           C  
ATOM    485  O   ARG A 203      11.239  17.121  -3.604  1.00103.94           O  
ATOM    486  CB  ARG A 203      11.718  19.486  -5.846  1.00 84.40           C  
ATOM    487  CG  ARG A 203      11.940  19.762  -7.330  1.00 81.81           C  
ATOM    488  CD  ARG A 203      13.135  20.686  -7.554  1.00 94.85           C  
ATOM    489  NE  ARG A 203      13.148  21.276  -8.889  1.00107.38           N  
ATOM    490  CZ  ARG A 203      12.699  22.491  -9.177  1.00105.74           C  
ATOM    491  NH1 ARG A 203      12.193  23.283  -8.243  1.00 92.13           N1+
ATOM    492  NH2 ARG A 203      12.759  22.925 -10.433  1.00109.58           N  
ATOM    493  N   LYS A 204       9.910  18.911  -3.270  1.00 92.33           N  
ATOM    494  CA  LYS A 204       9.653  18.562  -1.874  1.00 91.85           C  
ATOM    495  C   LYS A 204       8.824  17.287  -1.774  1.00106.01           C  
ATOM    496  O   LYS A 204       9.005  16.491  -0.846  1.00111.76           O  
ATOM    497  CB  LYS A 204       8.951  19.712  -1.146  1.00 80.97           C  
ATOM    498  CG  LYS A 204       9.563  21.077  -1.365  1.00 87.84           C  
ATOM    499  CD  LYS A 204       9.044  22.086  -0.348  1.00 82.75           C  
ATOM    500  CE  LYS A 204       7.719  22.699  -0.762  1.00 88.56           C  
ATOM    501  NZ  LYS A 204       7.344  23.849   0.120  1.00 78.70           N1+
ATOM    502  N   ASP A 205       7.901  17.084  -2.718  1.00102.09           N  
ATOM    503  CA  ASP A 205       7.043  15.905  -2.691  1.00107.97           C  
ATOM    504  C   ASP A 205       7.834  14.632  -2.972  1.00116.72           C  
ATOM    505  O   ASP A 205       7.541  13.573  -2.405  1.00115.18           O  
ATOM    506  CB  ASP A 205       5.916  16.054  -3.714  1.00100.72           C  
ATOM    507  CG  ASP A 205       4.810  16.984  -3.242  1.00 99.42           C  
ATOM    508  OD1 ASP A 205       4.675  17.190  -2.015  1.00102.28           O  
ATOM    509  OD2 ASP A 205       4.075  17.507  -4.105  1.00 92.97           O1-
ATOM    510  N   LEU A 206       8.839  14.714  -3.844  1.00122.40           N  
ATOM    511  CA  LEU A 206       9.587  13.532  -4.256  1.00124.25           C  
ATOM    512  C   LEU A 206      10.789  13.229  -3.368  1.00131.97           C  
ATOM    513  O   LEU A 206      11.282  12.096  -3.392  1.00134.49           O  
ATOM    514  CB  LEU A 206      10.031  13.670  -5.715  1.00112.69           C  
ATOM    515  CG  LEU A 206       9.136  12.817  -6.619  1.00103.01           C  
ATOM    516  CD1 LEU A 206       9.287  13.177  -8.076  1.00 97.21           C  
ATOM    517  CD2 LEU A 206       9.464  11.341  -6.407  1.00107.44           C  
ATOM    518  N   CYS A 207      11.277  14.203  -2.600  1.00132.95           N  
ATOM    519  CA  CYS A 207      12.371  13.989  -1.655  1.00136.20           C  
ATOM    520  C   CYS A 207      11.904  13.330  -0.360  1.00130.92           C  
ATOM    521  O   CYS A 207      12.742  12.981   0.479  1.00127.08           O  
ATOM    522  CB  CYS A 207      13.060  15.323  -1.343  1.00138.74           C  
ATOM    523  SG  CYS A 207      14.636  15.224  -0.442  1.00138.50           S  
ATOM    524  N   SER A 208      10.593  13.138  -0.195  1.00127.29           N  
ATOM    525  CA  SER A 208      10.052  12.552   1.030  1.00122.86           C  
ATOM    526  C   SER A 208      10.379  11.064   1.149  1.00113.47           C  
ATOM    527  O   SER A 208      10.605  10.563   2.255  1.00110.24           O  
ATOM    528  CB  SER A 208       8.539  12.777   1.090  1.00111.02           C  
ATOM    529  OG  SER A 208       7.902  12.392  -0.116  1.00125.36           O  
ATOM    530  N   LEU A 209      10.386  10.334   0.035  1.00103.32           N  
ATOM    531  CA  LEU A 209      10.568   8.878   0.033  1.00 98.09           C  
ATOM    532  C   LEU A 209      11.738   8.480  -0.869  1.00 91.16           C  
ATOM    533  O   LEU A 209      11.573   8.363  -2.086  1.00 99.18           O  
ATOM    534  CB  LEU A 209       9.279   8.175  -0.388  1.00 85.85           C  
ATOM    535  CG  LEU A 209       9.022   6.870   0.365  1.00 84.33           C  
ATOM    536  CD1 LEU A 209       9.595   6.958   1.768  1.00 82.80           C  
ATOM    537  CD2 LEU A 209       7.535   6.586   0.423  1.00 85.45           C  
ATOM    538  N   LYS A 210      12.903   8.262  -0.250  1.00 87.84           N  
ATOM    539  CA  LYS A 210      14.141   7.910  -0.995  1.00 82.00           C  
ATOM    540  C   LYS A 210      14.515   6.447  -0.750  1.00 59.50           C  
ATOM    541  O   LYS A 210      14.869   6.112   0.385  1.00 64.86           O  
ATOM    542  CB  LYS A 210      15.253   8.848  -0.527  1.00 76.47           C  
ATOM    543  CG  LYS A 210      14.805   9.929   0.446  1.00 84.22           C  
ATOM    544  CD  LYS A 210      14.799   9.469   1.886  1.00 86.59           C  
ATOM    545  CE  LYS A 210      13.541   9.856   2.631  1.00 73.05           C  
ATOM    546  NZ  LYS A 210      13.815  10.130   4.061  1.00 74.99           N1+
ATOM    547  N   VAL A 211      14.470   5.623  -1.788  1.00 57.30           N  
ATOM    548  CA  VAL A 211      14.728   4.191  -1.659  1.00 55.80           C  
ATOM    549  C   VAL A 211      15.726   3.746  -2.721  1.00 51.39           C  
ATOM    550  O   VAL A 211      15.733   4.260  -3.845  1.00 53.19           O  
ATOM    551  CB  VAL A 211      13.444   3.336  -1.784  1.00 49.23           C  
ATOM    552  CG1 VAL A 211      12.489   3.609  -0.629  1.00 50.74           C  
ATOM    553  CG2 VAL A 211      12.785   3.526  -3.142  1.00 46.39           C  
ATOM    554  N   SER A 212      16.601   2.823  -2.345  1.00 46.52           N  
ATOM    555  CA  SER A 212      17.395   2.088  -3.314  1.00 52.23           C  
ATOM    556  C   SER A 212      16.637   0.833  -3.746  1.00 54.37           C  
ATOM    557  O   SER A 212      15.800   0.298  -3.008  1.00 43.52           O  
ATOM    558  CB  SER A 212      18.774   1.726  -2.752  1.00 44.25           C  
ATOM    559  OG  SER A 212      18.693   0.849  -1.640  1.00 48.66           O  
ATOM    560  N   LEU A 213      16.912   0.390  -4.971  1.00 46.06           N  
ATOM    561  CA  LEU A 213      16.227  -0.741  -5.581  1.00 50.35           C  
ATOM    562  C   LEU A 213      17.219  -1.880  -5.769  1.00 53.25           C  
ATOM    563  O   LEU A 213      18.315  -1.657  -6.298  1.00 55.07           O  
ATOM    564  CB  LEU A 213      15.636  -0.314  -6.922  1.00 49.81           C  
ATOM    565  CG  LEU A 213      14.278  -0.885  -7.324  1.00 67.04           C  
ATOM    566  CD1 LEU A 213      13.729  -0.164  -8.564  1.00 68.59           C  
ATOM    567  CD2 LEU A 213      14.326  -2.422  -7.546  1.00 61.79           C  
ATOM    568  N   GLN A 214      16.841  -3.089  -5.342  1.00 50.42           N  
ATOM    569  CA  GLN A 214      17.725  -4.251  -5.386  1.00 43.20           C  
ATOM    570  C   GLN A 214      17.066  -5.416  -6.117  1.00 51.62           C  
ATOM    571  O   GLN A 214      15.939  -5.807  -5.786  1.00 46.84           O  
ATOM    572  CB  GLN A 214      18.112  -4.660  -3.966  1.00 48.65           C  
ATOM    573  CG  GLN A 214      19.423  -5.410  -3.831  1.00 73.56           C  
ATOM    574  CD  GLN A 214      19.671  -5.911  -2.408  1.00 96.27           C  
ATOM    575  NE2 GLN A 214      19.737  -7.231  -2.251  1.00 90.88           N  
ATOM    576  OE1 GLN A 214      19.803  -5.121  -1.466  1.00 96.33           O  
ATOM    577  N   LEU A 215      17.787  -5.975  -7.093  1.00 52.45           N  
ATOM    578  CA  LEU A 215      17.241  -7.106  -7.887  1.00 50.44           C  
ATOM    579  C   LEU A 215      18.190  -8.303  -7.782  1.00 45.24           C  
ATOM    580  O   LEU A 215      19.300  -8.226  -8.344  1.00 44.36           O  
ATOM    581  CB  LEU A 215      17.069  -6.650  -9.339  1.00 47.04           C  
ATOM    582  CG  LEU A 215      16.097  -5.488  -9.541  1.00 72.80           C  
ATOM    583  CD1 LEU A 215      16.841  -4.165  -9.641  1.00 79.27           C  
ATOM    584  CD2 LEU A 215      15.231  -5.710 -10.770  1.00 76.57           C  
ATOM    585  N   ARG A 216      17.768  -9.358  -7.080  1.00 50.74           N  
ATOM    586  CA  ARG A 216      18.582 -10.562  -6.925  1.00 53.32           C  
ATOM    587  C   ARG A 216      18.311 -11.497  -8.093  1.00 51.29           C  
ATOM    588  O   ARG A 216      17.153 -11.829  -8.368  1.00 50.66           O  
ATOM    589  CB  ARG A 216      18.308 -11.268  -5.594  1.00 54.95           C  
ATOM    590  CG  ARG A 216      18.771 -10.449  -4.417  1.00 68.67           C  
ATOM    591  CD  ARG A 216      18.349 -11.041  -3.096  1.00 85.21           C  
ATOM    592  NE  ARG A 216      16.926 -10.859  -2.831  1.00 87.03           N  
ATOM    593  CZ  ARG A 216      16.348  -9.691  -2.585  1.00 83.08           C  
ATOM    594  NH1 ARG A 216      17.040  -8.560  -2.580  1.00 70.10           N1+
ATOM    595  NH2 ARG A 216      15.047  -9.656  -2.306  1.00 70.78           N  
ATOM    596  N   GLY A 217      19.372 -11.889  -8.802  1.00 55.58           N  
ATOM    597  CA  GLY A 217      19.213 -12.796  -9.912  1.00 56.94           C  
ATOM    598  C   GLY A 217      19.141 -14.234  -9.451  1.00 65.83           C  
ATOM    599  O   GLY A 217      19.492 -14.568  -8.322  1.00 58.70           O  
ATOM    600  N   GLU A 218      18.678 -15.099 -10.355  1.00 68.75           N  
ATOM    601  CA  GLU A 218      18.491 -16.500  -9.997  1.00 82.57           C  
ATOM    602  C   GLU A 218      19.811 -17.144  -9.585  1.00 79.07           C  
ATOM    603  O   GLU A 218      19.857 -17.960  -8.654  1.00 70.61           O  
ATOM    604  CB  GLU A 218      17.867 -17.240 -11.178  1.00 88.44           C  
ATOM    605  CG  GLU A 218      16.407 -16.856 -11.444  1.00106.89           C  
ATOM    606  CD  GLU A 218      15.844 -17.526 -12.686  1.00116.35           C  
ATOM    607  OE1 GLU A 218      16.474 -18.499 -13.160  1.00110.98           O  
ATOM    608  OE2 GLU A 218      14.776 -17.089 -13.182  1.00124.83           O1-
ATOM    609  N   ASP A 219      20.902 -16.759 -10.245  1.00 74.02           N  
ATOM    610  CA  ASP A 219      22.207 -17.356 -10.007  1.00 84.63           C  
ATOM    611  C   ASP A 219      22.858 -16.862  -8.722  1.00 78.60           C  
ATOM    612  O   ASP A 219      23.926 -17.366  -8.356  1.00 89.27           O  
ATOM    613  CB  ASP A 219      23.109 -17.096 -11.217  1.00 95.35           C  
ATOM    614  CG  ASP A 219      23.141 -15.634 -11.630  1.00 93.50           C  
ATOM    615  OD1 ASP A 219      23.227 -14.751 -10.750  1.00 81.92           O  
ATOM    616  OD2 ASP A 219      22.990 -15.373 -12.842  1.00106.67           O1-
ATOM    617  N   GLY A 220      22.254 -15.893  -8.039  1.00 75.58           N  
ATOM    618  CA  GLY A 220      22.810 -15.335  -6.824  1.00 75.39           C  
ATOM    619  C   GLY A 220      23.331 -13.921  -6.959  1.00 68.23           C  
ATOM    620  O   GLY A 220      23.612 -13.286  -5.938  1.00 61.80           O  
ATOM    621  N   SER A 221      23.475 -13.413  -8.179  1.00 68.27           N  
ATOM    622  CA  SER A 221      23.959 -12.058  -8.397  1.00 63.73           C  
ATOM    623  C   SER A 221      22.964 -11.028  -7.860  1.00 70.76           C  
ATOM    624  O   SER A 221      21.788 -11.321  -7.625  1.00 57.25           O  
ATOM    625  CB  SER A 221      24.189 -11.812  -9.885  1.00 60.50           C  
ATOM    626  OG  SER A 221      22.956 -11.792 -10.583  1.00 64.02           O  
ATOM    627  N   VAL A 222      23.454  -9.802  -7.657  1.00 65.48           N  
ATOM    628  CA  VAL A 222      22.640  -8.720  -7.110  1.00 61.33           C  
ATOM    629  C   VAL A 222      22.937  -7.432  -7.870  1.00 52.95           C  
ATOM    630  O   VAL A 222      24.078  -6.958  -7.871  1.00 51.18           O  
ATOM    631  CB  VAL A 222      22.887  -8.509  -5.606  1.00 64.34           C  
ATOM    632  CG1 VAL A 222      22.123  -7.295  -5.113  1.00 54.16           C  
ATOM    633  CG2 VAL A 222      22.472  -9.738  -4.821  1.00 67.17           C  
ATOM    634  N   TRP A 223      21.905  -6.850  -8.481  1.00 52.01           N  
ATOM    635  CA  TRP A 223      21.960  -5.510  -9.056  1.00 53.57           C  
ATOM    636  C   TRP A 223      21.329  -4.529  -8.077  1.00 49.53           C  
ATOM    637  O   TRP A 223      20.190  -4.725  -7.640  1.00 46.89           O  
ATOM    638  CB  TRP A 223      21.221  -5.434 -10.393  1.00 41.17           C  
ATOM    639  CG  TRP A 223      22.042  -5.782 -11.591  1.00 53.54           C  
ATOM    640  CD1 TRP A 223      21.949  -6.916 -12.347  1.00 48.64           C  
ATOM    641  CD2 TRP A 223      23.079  -4.991 -12.183  1.00 42.15           C  
ATOM    642  CE2 TRP A 223      23.567  -5.709 -13.292  1.00 47.61           C  
ATOM    643  CE3 TRP A 223      23.645  -3.746 -11.882  1.00 54.11           C  
ATOM    644  NE1 TRP A 223      22.859  -6.879 -13.369  1.00 56.03           N  
ATOM    645  CZ2 TRP A 223      24.596  -5.225 -14.103  1.00 55.65           C  
ATOM    646  CZ3 TRP A 223      24.665  -3.266 -12.686  1.00 45.06           C  
ATOM    647  CH2 TRP A 223      25.132  -4.005 -13.784  1.00 58.84           C  
ATOM    648  N   ASN A 224      22.064  -3.473  -7.746  1.00 50.08           N  
ATOM    649  CA  ASN A 224      21.609  -2.456  -6.808  1.00 48.75           C  
ATOM    650  C   ASN A 224      21.533  -1.120  -7.531  1.00 40.62           C  
ATOM    651  O   ASN A 224      22.478  -0.731  -8.224  1.00 42.53           O  
ATOM    652  CB  ASN A 224      22.557  -2.357  -5.607  1.00 46.17           C  
ATOM    653  CG  ASN A 224      22.029  -1.441  -4.515  1.00 56.84           C  
ATOM    654  ND2 ASN A 224      21.622  -2.028  -3.396  1.00 70.63           N  
ATOM    655  OD1 ASN A 224      22.005  -0.218  -4.667  1.00 76.62           O  
ATOM    656  N   TYR A 225      20.402  -0.435  -7.392  1.00 42.23           N  
ATOM    657  CA  TYR A 225      20.217   0.893  -7.966  1.00 54.34           C  
ATOM    658  C   TYR A 225      20.115   1.912  -6.837  1.00 50.28           C  
ATOM    659  O   TYR A 225      19.216   1.818  -5.995  1.00 43.92           O  
ATOM    660  CB  TYR A 225      18.976   0.957  -8.856  1.00 42.40           C  
ATOM    661  CG  TYR A 225      18.721   2.350  -9.374  1.00 48.53           C  
ATOM    662  CD1 TYR A 225      19.444   2.844 -10.455  1.00 41.20           C  
ATOM    663  CD2 TYR A 225      17.748   3.169  -8.796  1.00 53.59           C  
ATOM    664  CE1 TYR A 225      19.222   4.117 -10.939  1.00 53.71           C  
ATOM    665  CE2 TYR A 225      17.516   4.447  -9.279  1.00 53.91           C  
ATOM    666  CZ  TYR A 225      18.258   4.915 -10.349  1.00 60.08           C  
ATOM    667  OH  TYR A 225      18.040   6.178 -10.840  1.00 60.05           O  
ATOM    668  N   LYS A 226      21.062   2.847  -6.793  1.00 48.52           N  
ATOM    669  CA  LYS A 226      20.977   3.969  -5.869  1.00 60.57           C  
ATOM    670  C   LYS A 226      20.507   5.203  -6.615  1.00 60.14           C  
ATOM    671  O   LYS A 226      21.190   5.638  -7.557  1.00 61.46           O  
ATOM    672  CB  LYS A 226      22.319   4.233  -5.195  1.00 59.05           C  
ATOM    673  CG  LYS A 226      22.433   3.511  -3.864  1.00 77.42           C  
ATOM    674  CD  LYS A 226      23.824   3.554  -3.268  1.00 83.98           C  
ATOM    675  CE  LYS A 226      23.864   2.718  -1.994  1.00 92.89           C  
ATOM    676  NZ  LYS A 226      24.997   3.091  -1.106  1.00108.06           N1+
ATOM    677  N   PRO A 227      19.385   5.805  -6.232  1.00 75.67           N  
ATOM    678  CA  PRO A 227      18.839   6.925  -7.003  1.00 79.38           C  
ATOM    679  C   PRO A 227      19.771   8.120  -6.942  1.00 89.15           C  
ATOM    680  O   PRO A 227      20.634   8.208  -6.055  1.00 74.04           O  
ATOM    681  CB  PRO A 227      17.495   7.214  -6.315  1.00 76.71           C  
ATOM    682  CG  PRO A 227      17.641   6.675  -4.941  1.00 79.68           C  
ATOM    683  CD  PRO A 227      18.600   5.519  -5.018  1.00 72.37           C  
ATOM    684  N   PRO A 228      19.669   9.036  -7.897  1.00 90.52           N  
ATOM    685  CA  PRO A 228      20.563  10.198  -7.907  1.00 81.38           C  
ATOM    686  C   PRO A 228      20.122  11.231  -6.879  1.00 97.14           C  
ATOM    687  O   PRO A 228      19.021  11.184  -6.331  1.00 95.36           O  
ATOM    688  CB  PRO A 228      20.426  10.746  -9.330  1.00 77.91           C  
ATOM    689  CG  PRO A 228      19.078  10.275  -9.794  1.00 98.76           C  
ATOM    690  CD  PRO A 228      18.744   9.018  -9.048  1.00 79.52           C  
ATOM    691  N   ALA A 229      20.922  12.282  -6.723  1.00109.46           N  
ATOM    692  CA  ALA A 229      20.497  13.388  -5.832  1.00127.07           C  
ATOM    693  C   ALA A 229      19.726  14.429  -6.648  1.00119.87           C  
ATOM    694  O   ALA A 229      19.950  14.505  -7.867  1.00127.28           O  
ATOM    695  CB  ALA A 229      21.692  14.009  -5.164  1.00107.59           C  
ATOM    696  N   ASP A 230      18.863  15.204  -5.994  1.00 98.02           N  
ATOM    697  CA  ASP A 230      18.139  16.282  -6.716  1.00 93.08           C  
ATOM    698  C   ASP A 230      19.159  17.306  -7.216  1.00 95.89           C  
ATOM    699  O   ASP A 230      19.912  17.843  -6.385  1.00108.94           O  
ATOM    700  CB  ASP A 230      17.057  16.929  -5.857  1.00 84.74           C  
ATOM    701  CG  ASP A 230      16.253  17.974  -6.608  1.00107.53           C  
ATOM    702  OD1 ASP A 230      16.334  17.996  -7.852  1.00101.51           O  
ATOM    703  OD2 ASP A 230      15.553  18.761  -5.944  1.00113.72           O1-
ATOM    704  N   SER A 231      19.179  17.554  -8.524  1.00 30.00           N  
ATOM    705  CA  SER A 231      20.165  18.491  -9.120  1.00 30.00           C  
ATOM    706  C   SER A 231      19.420  19.647  -9.783  1.00 30.00           C  
ATOM    707  O   SER A 231      20.065  20.666 -10.092  1.00 30.00           O  
ATOM    708  CB  SER A 231      21.042  17.779 -10.113  1.00 30.00           C  
ATOM    709  OG  SER A 231      21.884  16.845  -9.456  1.00 30.00           O  
ATOM    710  N   GLY A 232      18.109  19.488  -9.985  1.00112.15           N  
ATOM    711  CA  GLY A 232      17.312  20.529 -10.655  1.00113.47           C  
ATOM    712  C   GLY A 232      16.884  20.071 -12.032  1.00108.62           C  
ATOM    713  O   GLY A 232      16.856  20.905 -12.950  1.00129.54           O  
ATOM    714  N   GLY A 233      16.561  18.787 -12.172  1.00104.99           N  
ATOM    715  CA  GLY A 233      16.200  18.252 -13.492  1.00 97.44           C  
ATOM    716  C   GLY A 233      15.131  17.189 -13.424  1.00 96.61           C  
ATOM    717  O   GLY A 233      14.326  17.228 -12.487  1.00104.38           O  
ATOM    718  N   LYS A 234      15.161  16.239 -14.355  1.00105.11           N  
ATOM    719  CA  LYS A 234      14.099  15.250 -14.448  1.00104.23           C  
ATOM    720  C   LYS A 234      14.477  13.943 -13.767  1.00 99.69           C  
ATOM    721  O   LYS A 234      13.630  13.052 -13.632  1.00 97.42           O  
ATOM    722  CB  LYS A 234      13.781  15.010 -15.927  1.00109.90           C  
ATOM    723  CG  LYS A 234      13.154  16.222 -16.629  1.00108.17           C  
ATOM    724  CD  LYS A 234      11.636  16.308 -16.582  1.00 97.17           C  
ATOM    725  CE  LYS A 234      11.134  17.057 -17.826  1.00 97.76           C  
ATOM    726  NZ  LYS A 234      12.033  18.186 -18.242  1.00 90.56           N1+
ATOM    727  N   GLU A 235      15.710  13.853 -13.262  1.00 95.91           N  
ATOM    728  CA  GLU A 235      16.230  12.620 -12.682  1.00 91.49           C  
ATOM    729  C   GLU A 235      15.543  12.227 -11.385  1.00 91.30           C  
ATOM    730  O   GLU A 235      15.574  11.050 -11.018  1.00 82.17           O  
ATOM    731  CB  GLU A 235      17.731  12.756 -12.449  1.00 84.66           C  
ATOM    732  CG  GLU A 235      18.129  13.911 -11.537  1.00 87.02           C  
ATOM    733  CD  GLU A 235      18.096  15.254 -12.244  1.00 96.49           C  
ATOM    734  OE1 GLU A 235      17.937  15.278 -13.485  1.00 98.06           O  
ATOM    735  OE2 GLU A 235      18.223  16.289 -11.554  1.00 96.61           O1-
ATOM    736  N   ILE A 236      14.909  13.165 -10.692  1.00 87.41           N  
ATOM    737  CA  ILE A 236      14.215  12.841  -9.453  1.00 74.08           C  
ATOM    738  C   ILE A 236      12.956  12.034  -9.772  1.00 81.01           C  
ATOM    739  O   ILE A 236      12.254  11.575  -8.860  1.00 75.80           O  
ATOM    740  CB  ILE A 236      13.900  14.122  -8.654  1.00 90.59           C  
ATOM    741  CG1 ILE A 236      13.264  15.180  -9.557  1.00 93.25           C  
ATOM    742  CG2 ILE A 236      15.178  14.713  -8.071  1.00 83.12           C  
ATOM    743  CD1 ILE A 236      11.785  15.098  -9.684  1.00 91.14           C  
ATOM    744  N   PHE A 237      12.670  11.847 -11.072  1.00 75.59           N  
ATOM    745  CA  PHE A 237      11.586  10.998 -11.572  1.00 61.82           C  
ATOM    746  C   PHE A 237      12.031   9.595 -11.983  1.00 70.27           C  
ATOM    747  O   PHE A 237      11.205   8.839 -12.503  1.00 62.27           O  
ATOM    748  CB  PHE A 237      10.912  11.629 -12.798  1.00 70.98           C  
ATOM    749  CG  PHE A 237      10.379  13.016 -12.579  1.00 77.46           C  
ATOM    750  CD1 PHE A 237       9.516  13.286 -11.537  1.00 67.88           C  
ATOM    751  CD2 PHE A 237      10.726  14.047 -13.444  1.00 85.88           C  
ATOM    752  CE1 PHE A 237       9.014  14.555 -11.346  1.00 74.02           C  
ATOM    753  CE2 PHE A 237      10.236  15.323 -13.257  1.00 84.72           C  
ATOM    754  CZ  PHE A 237       9.383  15.579 -12.199  1.00 79.06           C  
ATOM    755  N   SER A 238      13.298   9.224 -11.767  1.00 60.28           N  
ATOM    756  CA  SER A 238      13.844   8.026 -12.410  1.00 57.80           C  
ATOM    757  C   SER A 238      13.102   6.751 -12.011  1.00 52.93           C  
ATOM    758  O   SER A 238      13.115   5.765 -12.759  1.00 44.59           O  
ATOM    759  CB  SER A 238      15.340   7.903 -12.095  1.00 51.02           C  
ATOM    760  OG  SER A 238      15.578   7.938 -10.697  1.00 71.26           O  
ATOM    761  N   LEU A 239      12.475   6.737 -10.840  1.00 55.83           N  
ATOM    762  CA  LEU A 239      11.816   5.547 -10.321  1.00 47.03           C  
ATOM    763  C   LEU A 239      10.312   5.524 -10.593  1.00 49.27           C  
ATOM    764  O   LEU A 239       9.651   4.530 -10.267  1.00 45.02           O  
ATOM    765  CB  LEU A 239      12.076   5.444  -8.813  1.00 53.84           C  
ATOM    766  CG  LEU A 239      13.316   4.664  -8.361  1.00 58.59           C  
ATOM    767  CD1 LEU A 239      13.449   4.709  -6.845  1.00 59.87           C  
ATOM    768  CD2 LEU A 239      13.249   3.234  -8.838  1.00 50.31           C  
ATOM    769  N   LEU A 240       9.756   6.591 -11.175  1.00 49.66           N  
ATOM    770  CA  LEU A 240       8.306   6.655 -11.364  1.00 48.30           C  
ATOM    771  C   LEU A 240       7.771   5.563 -12.279  1.00 46.95           C  
ATOM    772  O   LEU A 240       6.760   4.935 -11.917  1.00 45.19           O  
ATOM    773  CB  LEU A 240       7.907   8.045 -11.870  1.00 46.51           C  
ATOM    774  CG  LEU A 240       7.931   9.144 -10.813  1.00 60.96           C  
ATOM    775  CD1 LEU A 240       7.514  10.468 -11.415  1.00 50.29           C  
ATOM    776  CD2 LEU A 240       6.976   8.742  -9.699  1.00 54.90           C  
ATOM    777  N   PRO A 241       8.352   5.296 -13.461  1.00 44.36           N  
ATOM    778  CA  PRO A 241       7.819   4.191 -14.272  1.00 38.57           C  
ATOM    779  C   PRO A 241       7.814   2.863 -13.539  1.00 45.33           C  
ATOM    780  O   PRO A 241       6.842   2.107 -13.668  1.00 43.39           O  
ATOM    781  CB  PRO A 241       8.739   4.177 -15.500  1.00 40.80           C  
ATOM    782  CG  PRO A 241       9.221   5.579 -15.610  1.00 40.98           C  
ATOM    783  CD  PRO A 241       9.398   6.039 -14.189  1.00 44.09           C  
ATOM    784  N   HIS A 242       8.848   2.567 -12.743  1.00 37.30           N  
ATOM    785  CA  HIS A 242       8.846   1.312 -11.995  1.00 40.87           C  
ATOM    786  C   HIS A 242       7.753   1.314 -10.937  1.00 45.91           C  
ATOM    787  O   HIS A 242       7.019   0.329 -10.792  1.00 42.42           O  
ATOM    788  CB  HIS A 242      10.196   1.054 -11.330  1.00 42.47           C  
ATOM    789  CG  HIS A 242      10.217  -0.197 -10.501  1.00 42.67           C  
ATOM    790  CD2 HIS A 242       9.971  -0.399  -9.184  1.00 37.88           C  
ATOM    791  ND1 HIS A 242      10.449  -1.445 -11.042  1.00 42.97           N  
ATOM    792  CE1 HIS A 242      10.382  -2.357 -10.088  1.00 42.96           C  
ATOM    793  NE2 HIS A 242      10.092  -1.748  -8.950  1.00 34.30           N  
ATOM    794  N   MET A 243       7.645   2.409 -10.174  1.00 43.66           N  
ATOM    795  CA  MET A 243       6.640   2.486  -9.116  1.00 48.39           C  
ATOM    796  C   MET A 243       5.233   2.394  -9.687  1.00 42.46           C  
ATOM    797  O   MET A 243       4.352   1.770  -9.085  1.00 47.97           O  
ATOM    798  CB  MET A 243       6.795   3.788  -8.320  1.00 47.33           C  
ATOM    799  CG  MET A 243       7.951   3.794  -7.321  1.00 56.12           C  
ATOM    800  SD  MET A 243       8.134   2.219  -6.449  1.00 53.25           S  
ATOM    801  CE  MET A 243       9.828   2.350  -5.858  1.00 62.87           C  
ATOM    802  N   ALA A 244       5.006   3.006 -10.854  1.00 43.56           N  
ATOM    803  CA  ALA A 244       3.702   2.900 -11.500  1.00 46.23           C  
ATOM    804  C   ALA A 244       3.404   1.458 -11.885  1.00 49.23           C  
ATOM    805  O   ALA A 244       2.264   0.994 -11.762  1.00 44.37           O  
ATOM    806  CB  ALA A 244       3.646   3.802 -12.732  1.00 37.10           C  
ATOM    807  N   ASP A 245       4.418   0.733 -12.352  1.00 41.24           N  
ATOM    808  CA  ASP A 245       4.228  -0.674 -12.672  1.00 47.65           C  
ATOM    809  C   ASP A 245       3.922  -1.464 -11.407  1.00 45.21           C  
ATOM    810  O   ASP A 245       3.000  -2.289 -11.387  1.00 41.88           O  
ATOM    811  CB  ASP A 245       5.478  -1.222 -13.366  1.00 36.08           C  
ATOM    812  CG  ASP A 245       5.621  -0.717 -14.791  1.00 47.97           C  
ATOM    813  OD1 ASP A 245       4.611  -0.274 -15.378  1.00 38.55           O  
ATOM    814  OD2 ASP A 245       6.758  -0.744 -15.321  1.00 51.43           O1-
ATOM    815  N   MET A 246       4.684  -1.202 -10.337  1.00 42.18           N  
ATOM    816  CA AMET A 246       4.456  -1.894  -9.071  0.61 44.70           C  
ATOM    817  CA BMET A 246       4.462  -1.881  -9.062  0.39 47.56           C  
ATOM    818  C   MET A 246       3.074  -1.585  -8.513  1.00 47.96           C  
ATOM    819  O   MET A 246       2.351  -2.495  -8.088  1.00 46.48           O  
ATOM    820  CB AMET A 246       5.554  -1.528  -8.069  0.61 48.59           C  
ATOM    821  CB BMET A 246       5.548  -1.467  -8.066  0.39 49.04           C  
ATOM    822  CG AMET A 246       5.383  -2.117  -6.660  0.61 48.49           C  
ATOM    823  CG BMET A 246       5.310  -1.891  -6.615  0.39 48.58           C  
ATOM    824  SD AMET A 246       5.353  -3.928  -6.592  0.61 49.09           S  
ATOM    825  SD BMET A 246       4.174  -0.825  -5.698  0.39 51.63           S  
ATOM    826  CE AMET A 246       6.915  -4.279  -5.792  0.61 45.13           C  
ATOM    827  CE BMET A 246       5.143   0.667  -5.502  0.39 50.69           C  
ATOM    828  N   SER A 247       2.686  -0.305  -8.511  1.00 44.40           N  
ATOM    829  CA ASER A 247       1.383   0.067  -7.971  0.69 48.13           C  
ATOM    830  CA BSER A 247       1.383   0.073  -7.971  0.31 45.83           C  
ATOM    831  C   SER A 247       0.252  -0.560  -8.775  1.00 45.05           C  
ATOM    832  O   SER A 247      -0.717  -1.072  -8.199  1.00 31.91           O  
ATOM    833  CB ASER A 247       1.244   1.585  -7.939  0.69 41.77           C  
ATOM    834  CB BSER A 247       1.250   1.596  -7.942  0.31 40.28           C  
ATOM    835  OG ASER A 247       1.886   2.121  -6.803  0.69 50.67           O  
ATOM    836  OG BSER A 247       1.352   2.155  -9.242  0.31 42.70           O  
ATOM    837  N   THR A 248       0.350  -0.529 -10.102  1.00 46.79           N  
ATOM    838  CA  THR A 248      -0.667  -1.158 -10.939  1.00 40.72           C  
ATOM    839  C   THR A 248      -0.783  -2.647 -10.634  1.00 45.67           C  
ATOM    840  O   THR A 248      -1.893  -3.181 -10.517  1.00 43.19           O  
ATOM    841  CB  THR A 248      -0.332  -0.926 -12.412  1.00 37.49           C  
ATOM    842  CG2 THR A 248      -1.302  -1.659 -13.312  1.00 35.41           C  
ATOM    843  OG1 THR A 248      -0.400   0.476 -12.696  1.00 45.66           O  
ATOM    844  N   TYR A 249       0.355  -3.333 -10.491  1.00 39.24           N  
ATOM    845  CA  TYR A 249       0.325  -4.746 -10.130  1.00 41.23           C  
ATOM    846  C   TYR A 249      -0.350  -4.959  -8.780  1.00 41.02           C  
ATOM    847  O   TYR A 249      -1.221  -5.824  -8.639  1.00 43.13           O  
ATOM    848  CB  TYR A 249       1.745  -5.308 -10.113  1.00 48.19           C  
ATOM    849  CG  TYR A 249       1.836  -6.768  -9.717  1.00 45.19           C  
ATOM    850  CD1 TYR A 249       1.521  -7.775 -10.622  1.00 42.54           C  
ATOM    851  CD2 TYR A 249       2.247  -7.140  -8.438  1.00 47.69           C  
ATOM    852  CE1 TYR A 249       1.610  -9.115 -10.265  1.00 57.88           C  
ATOM    853  CE2 TYR A 249       2.338  -8.482  -8.073  1.00 49.87           C  
ATOM    854  CZ  TYR A 249       2.017  -9.460  -8.992  1.00 62.88           C  
ATOM    855  OH  TYR A 249       2.107 -10.787  -8.634  1.00 70.23           O  
ATOM    856  N   MET A 250       0.033  -4.166  -7.773  1.00 39.30           N  
ATOM    857  CA  MET A 250      -0.570  -4.311  -6.450  1.00 41.24           C  
ATOM    858  C   MET A 250      -2.067  -4.016  -6.482  1.00 46.57           C  
ATOM    859  O   MET A 250      -2.852  -4.701  -5.812  1.00 42.00           O  
ATOM    860  CB  MET A 250       0.142  -3.415  -5.435  1.00 36.57           C  
ATOM    861  CG  MET A 250       1.566  -3.864  -5.125  1.00 43.87           C  
ATOM    862  SD  MET A 250       1.589  -5.466  -4.268  1.00 44.93           S  
ATOM    863  CE  MET A 250       1.161  -4.951  -2.606  1.00 33.00           C  
ATOM    864  N   PHE A 251      -2.484  -3.005  -7.249  1.00 31.92           N  
ATOM    865  CA  PHE A 251      -3.906  -2.671  -7.306  1.00 42.29           C  
ATOM    866  C   PHE A 251      -4.718  -3.816  -7.912  1.00 44.18           C  
ATOM    867  O   PHE A 251      -5.836  -4.100  -7.465  1.00 33.50           O  
ATOM    868  CB  PHE A 251      -4.104  -1.376  -8.097  1.00 43.51           C  
ATOM    869  CG  PHE A 251      -5.512  -0.839  -8.060  1.00 56.89           C  
ATOM    870  CD1 PHE A 251      -6.367  -1.135  -7.005  1.00 62.74           C  
ATOM    871  CD2 PHE A 251      -5.987  -0.047  -9.093  1.00 59.01           C  
ATOM    872  CE1 PHE A 251      -7.662  -0.645  -6.981  1.00 56.10           C  
ATOM    873  CE2 PHE A 251      -7.280   0.448  -9.076  1.00 57.87           C  
ATOM    874  CZ  PHE A 251      -8.119   0.150  -8.014  1.00 55.81           C  
ATOM    875  N   LYS A 252      -4.172  -4.492  -8.925  1.00 43.02           N  
ATOM    876  CA  LYS A 252      -4.881  -5.633  -9.492  1.00 41.61           C  
ATOM    877  C   LYS A 252      -5.052  -6.749  -8.467  1.00 42.06           C  
ATOM    878  O   LYS A 252      -6.117  -7.376  -8.394  1.00 47.96           O  
ATOM    879  CB  LYS A 252      -4.177  -6.154 -10.744  1.00 38.42           C  
ATOM    880  CG  LYS A 252      -4.230  -5.218 -11.947  1.00 38.89           C  
ATOM    881  CD  LYS A 252      -4.196  -6.056 -13.222  1.00 62.03           C  
ATOM    882  CE  LYS A 252      -3.367  -5.423 -14.323  1.00 67.09           C  
ATOM    883  NZ  LYS A 252      -3.209  -6.351 -15.483  1.00 79.35           N1+
ATOM    884  N   GLY A 253      -4.021  -7.007  -7.655  1.00 31.66           N  
ATOM    885  CA  GLY A 253      -4.176  -7.992  -6.598  1.00 32.70           C  
ATOM    886  C   GLY A 253      -5.229  -7.584  -5.587  1.00 44.91           C  
ATOM    887  O   GLY A 253      -5.940  -8.440  -5.047  1.00 39.09           O  
ATOM    888  N   ILE A 254      -5.372  -6.276  -5.352  1.00 32.80           N  
ATOM    889  CA  ILE A 254      -6.371  -5.763  -4.424  1.00 35.83           C  
ATOM    890  C   ILE A 254      -7.771  -5.880  -5.012  1.00 33.84           C  
ATOM    891  O   ILE A 254      -8.724  -6.237  -4.310  1.00 31.60           O  
ATOM    892  CB  ILE A 254      -6.032  -4.307  -4.051  1.00 41.40           C  
ATOM    893  CG1 ILE A 254      -4.756  -4.256  -3.207  1.00 39.32           C  
ATOM    894  CG2 ILE A 254      -7.220  -3.626  -3.370  1.00 24.75           C  
ATOM    895  CD1 ILE A 254      -4.158  -2.875  -3.099  1.00 39.65           C  
ATOM    896  N   ILE A 255      -7.920  -5.567  -6.299  1.00 38.84           N  
ATOM    897  CA  ILE A 255      -9.206  -5.748  -6.969  1.00 39.24           C  
ATOM    898  C   ILE A 255      -9.647  -7.208  -6.904  1.00 42.81           C  
ATOM    899  O   ILE A 255     -10.798  -7.512  -6.564  1.00 43.16           O  
ATOM    900  CB  ILE A 255      -9.128  -5.241  -8.420  1.00 38.35           C  
ATOM    901  CG1 ILE A 255      -9.002  -3.712  -8.439  1.00 40.37           C  
ATOM    902  CG2 ILE A 255     -10.331  -5.735  -9.227  1.00 35.04           C  
ATOM    903  CD1 ILE A 255      -8.490  -3.142  -9.752  1.00 46.22           C  
ATOM    904  N   SER A 256      -8.729  -8.136  -7.199  1.00 38.01           N  
ATOM    905  CA  SER A 256      -9.046  -9.562  -7.123  1.00 34.39           C  
ATOM    906  C   SER A 256      -9.427  -9.963  -5.702  1.00 38.97           C  
ATOM    907  O   SER A 256     -10.323 -10.787  -5.496  1.00 37.80           O  
ATOM    908  CB  SER A 256      -7.854 -10.390  -7.612  1.00 31.02           C  
ATOM    909  OG  SER A 256      -7.437  -9.992  -8.909  1.00 39.46           O  
ATOM    910  N   PHE A 257      -8.734  -9.402  -4.709  1.00 37.30           N  
ATOM    911  CA  PHE A 257      -9.064  -9.653  -3.310  1.00 35.26           C  
ATOM    912  C   PHE A 257     -10.504  -9.244  -3.008  1.00 41.74           C  
ATOM    913  O   PHE A 257     -11.291 -10.032  -2.467  1.00 36.20           O  
ATOM    914  CB  PHE A 257      -8.078  -8.888  -2.418  1.00 30.55           C  
ATOM    915  CG  PHE A 257      -8.446  -8.881  -0.964  1.00 33.19           C  
ATOM    916  CD1 PHE A 257      -8.198  -9.987  -0.162  1.00 29.93           C  
ATOM    917  CD2 PHE A 257      -9.041  -7.762  -0.395  1.00 33.96           C  
ATOM    918  CE1 PHE A 257      -8.517  -9.974   1.195  1.00 32.80           C  
ATOM    919  CE2 PHE A 257      -9.372  -7.738   0.961  1.00 36.60           C  
ATOM    920  CZ  PHE A 257      -9.110  -8.848   1.757  1.00 41.07           C  
ATOM    921  N   ALA A 258     -10.866  -8.005  -3.350  1.00 30.97           N  
ATOM    922  CA  ALA A 258     -12.236  -7.561  -3.125  1.00 38.24           C  
ATOM    923  C   ALA A 258     -13.230  -8.430  -3.887  1.00 46.30           C  
ATOM    924  O   ALA A 258     -14.332  -8.695  -3.391  1.00 38.61           O  
ATOM    925  CB  ALA A 258     -12.385  -6.092  -3.537  1.00 27.81           C  
ATOM    926  N   LYS A 259     -12.832  -8.928  -5.062  1.00 47.03           N  
ATOM    927  CA  LYS A 259     -13.776  -9.597  -5.954  1.00 48.73           C  
ATOM    928  C   LYS A 259     -14.251 -10.929  -5.390  1.00 45.30           C  
ATOM    929  O   LYS A 259     -15.350 -11.380  -5.725  1.00 50.84           O  
ATOM    930  CB  LYS A 259     -13.137  -9.798  -7.331  1.00 45.63           C  
ATOM    931  CG  LYS A 259     -14.018  -9.370  -8.488  1.00 67.20           C  
ATOM    932  CD  LYS A 259     -13.267  -9.408  -9.816  1.00 62.52           C  
ATOM    933  CE  LYS A 259     -12.873 -10.818 -10.215  1.00 68.86           C  
ATOM    934  NZ  LYS A 259     -11.722 -10.802 -11.162  1.00 80.16           N1+
ATOM    935  N   VAL A 260     -13.448 -11.588  -4.553  1.00 41.74           N  
ATOM    936  CA  VAL A 260     -13.860 -12.878  -4.005  1.00 48.23           C  
ATOM    937  C   VAL A 260     -14.594 -12.753  -2.673  1.00 47.77           C  
ATOM    938  O   VAL A 260     -15.089 -13.766  -2.154  1.00 63.42           O  
ATOM    939  CB  VAL A 260     -12.659 -13.833  -3.872  1.00 61.46           C  
ATOM    940  CG1 VAL A 260     -11.712 -13.686  -5.062  1.00 61.74           C  
ATOM    941  CG2 VAL A 260     -11.952 -13.559  -2.629  1.00 56.78           C  
ATOM    942  N   ILE A 261     -14.628 -11.563  -2.072  1.00 55.18           N  
ATOM    943  CA  ILE A 261     -15.390 -11.346  -0.845  1.00 50.29           C  
ATOM    944  C   ILE A 261     -16.875 -11.230  -1.186  1.00 55.04           C  
ATOM    945  O   ILE A 261     -17.291 -10.313  -1.906  1.00 48.33           O  
ATOM    946  CB  ILE A 261     -14.888 -10.097  -0.107  1.00 48.96           C  
ATOM    947  CG1 ILE A 261     -13.454 -10.311   0.383  1.00 47.76           C  
ATOM    948  CG2 ILE A 261     -15.794  -9.761   1.063  1.00 51.03           C  
ATOM    949  CD1 ILE A 261     -12.720  -9.021   0.715  1.00 46.70           C  
ATOM    950  N   SER A 262     -17.688 -12.126  -0.616  1.00 53.59           N  
ATOM    951  CA  SER A 262     -19.109 -12.166  -0.962  1.00 59.25           C  
ATOM    952  C   SER A 262     -19.801 -10.848  -0.643  1.00 61.51           C  
ATOM    953  O   SER A 262     -20.591 -10.340  -1.448  1.00 48.85           O  
ATOM    954  CB  SER A 262     -19.811 -13.311  -0.226  1.00 56.38           C  
ATOM    955  OG  SER A 262     -19.679 -13.180   1.182  1.00 61.92           O  
ATOM    956  N   TYR A 263     -19.494 -10.267   0.517  1.00 50.96           N  
ATOM    957  CA  TYR A 263     -20.141  -9.022   0.915  1.00 57.18           C  
ATOM    958  C   TYR A 263     -19.849  -7.904  -0.079  1.00 49.68           C  
ATOM    959  O   TYR A 263     -20.671  -6.999  -0.260  1.00 56.37           O  
ATOM    960  CB  TYR A 263     -19.675  -8.621   2.313  1.00 58.81           C  
ATOM    961  CG  TYR A 263     -19.826  -9.721   3.339  1.00 68.66           C  
ATOM    962  CD1 TYR A 263     -21.069 -10.037   3.880  1.00 54.30           C  
ATOM    963  CD2 TYR A 263     -18.715 -10.434   3.784  1.00 61.77           C  
ATOM    964  CE1 TYR A 263     -21.201 -11.043   4.822  1.00 56.15           C  
ATOM    965  CE2 TYR A 263     -18.837 -11.436   4.725  1.00 64.93           C  
ATOM    966  CZ  TYR A 263     -20.081 -11.736   5.242  1.00 72.22           C  
ATOM    967  OH  TYR A 263     -20.203 -12.735   6.181  1.00 84.23           O  
ATOM    968  N   PHE A 264     -18.687  -7.958  -0.733  1.00 50.01           N  
ATOM    969  CA  PHE A 264     -18.306  -6.932  -1.695  1.00 48.53           C  
ATOM    970  C   PHE A 264     -19.011  -7.114  -3.033  1.00 46.46           C  
ATOM    971  O   PHE A 264     -19.500  -6.140  -3.615  1.00 38.13           O  
ATOM    972  CB  PHE A 264     -16.791  -6.964  -1.898  1.00 44.09           C  
ATOM    973  CG  PHE A 264     -16.281  -5.927  -2.856  1.00 46.61           C  
ATOM    974  CD1 PHE A 264     -15.930  -4.658  -2.408  1.00 38.08           C  
ATOM    975  CD2 PHE A 264     -16.161  -6.218  -4.207  1.00 36.44           C  
ATOM    976  CE1 PHE A 264     -15.453  -3.707  -3.291  1.00 42.68           C  
ATOM    977  CE2 PHE A 264     -15.689  -5.271  -5.098  1.00 43.52           C  
ATOM    978  CZ  PHE A 264     -15.332  -4.015  -4.639  1.00 41.06           C  
ATOM    979  N   ARG A 265     -19.080  -8.353  -3.525  1.00 53.10           N  
ATOM    980  CA  ARG A 265     -19.669  -8.604  -4.837  1.00 54.49           C  
ATOM    981  C   ARG A 265     -21.142  -8.227  -4.891  1.00 54.57           C  
ATOM    982  O   ARG A 265     -21.649  -7.863  -5.958  1.00 48.40           O  
ATOM    983  CB  ARG A 265     -19.484 -10.069  -5.214  1.00 59.44           C  
ATOM    984  CG  ARG A 265     -18.101 -10.364  -5.701  1.00 64.45           C  
ATOM    985  CD  ARG A 265     -18.029 -10.330  -7.215  1.00 78.22           C  
ATOM    986  NE  ARG A 265     -18.359 -11.629  -7.786  1.00 85.38           N  
ATOM    987  CZ  ARG A 265     -18.518 -11.863  -9.081  1.00 90.71           C  
ATOM    988  NH1 ARG A 265     -18.410 -10.895  -9.978  1.00 81.22           N1+
ATOM    989  NH2 ARG A 265     -18.798 -13.098  -9.487  1.00 95.39           N  
ATOM    990  N   ASP A 266     -21.848  -8.319  -3.764  1.00 60.89           N  
ATOM    991  CA  ASP A 266     -23.275  -8.025  -3.739  1.00 58.68           C  
ATOM    992  C   ASP A 266     -23.573  -6.532  -3.778  1.00 55.56           C  
ATOM    993  O   ASP A 266     -24.727  -6.153  -3.998  1.00 53.92           O  
ATOM    994  CB  ASP A 266     -23.915  -8.639  -2.490  1.00 72.42           C  
ATOM    995  CG  ASP A 266     -23.882 -10.155  -2.505  1.00 88.60           C  
ATOM    996  OD1 ASP A 266     -23.681 -10.739  -3.592  1.00 86.96           O  
ATOM    997  OD2 ASP A 266     -24.073 -10.762  -1.432  1.00100.47           O1-
ATOM    998  N   LEU A 267     -22.565  -5.685  -3.587  1.00 45.80           N  
ATOM    999  CA  LEU A 267     -22.785  -4.251  -3.607  1.00 54.70           C  
ATOM   1000  C   LEU A 267     -23.019  -3.782  -5.043  1.00 46.65           C  
ATOM   1001  O   LEU A 267     -22.572  -4.432  -5.992  1.00 41.12           O  
ATOM   1002  CB  LEU A 267     -21.581  -3.523  -3.020  1.00 48.84           C  
ATOM   1003  CG  LEU A 267     -21.208  -3.884  -1.588  1.00 48.22           C  
ATOM   1004  CD1 LEU A 267     -19.888  -3.217  -1.246  1.00 39.27           C  
ATOM   1005  CD2 LEU A 267     -22.306  -3.457  -0.627  1.00 42.57           C  
ATOM   1006  N   PRO A 268     -23.716  -2.659  -5.230  1.00 46.60           N  
ATOM   1007  CA  PRO A 268     -23.822  -2.095  -6.582  1.00 44.28           C  
ATOM   1008  C   PRO A 268     -22.440  -1.792  -7.138  1.00 49.77           C  
ATOM   1009  O   PRO A 268     -21.505  -1.462  -6.400  1.00 46.01           O  
ATOM   1010  CB  PRO A 268     -24.645  -0.815  -6.385  1.00 46.63           C  
ATOM   1011  CG  PRO A 268     -25.285  -0.938  -5.053  1.00 55.07           C  
ATOM   1012  CD  PRO A 268     -24.487  -1.903  -4.229  1.00 42.75           C  
ATOM   1013  N   ILE A 269     -22.318  -1.912  -8.461  1.00 40.83           N  
ATOM   1014  CA  ILE A 269     -21.000  -1.825  -9.085  1.00 50.40           C  
ATOM   1015  C   ILE A 269     -20.368  -0.451  -8.885  1.00 49.31           C  
ATOM   1016  O   ILE A 269     -19.142  -0.340  -8.758  1.00 46.59           O  
ATOM   1017  CB  ILE A 269     -21.091  -2.216 -10.573  1.00 47.94           C  
ATOM   1018  CG1 ILE A 269     -19.691  -2.201 -11.194  1.00 55.65           C  
ATOM   1019  CG2 ILE A 269     -22.088  -1.337 -11.319  1.00 47.69           C  
ATOM   1020  CD1 ILE A 269     -18.922  -3.459 -10.950  1.00 43.72           C  
ATOM   1021  N   GLU A 270     -21.174   0.611  -8.828  1.00 45.58           N  
ATOM   1022  CA  GLU A 270     -20.604   1.930  -8.584  1.00 54.83           C  
ATOM   1023  C   GLU A 270     -20.011   2.027  -7.185  1.00 53.19           C  
ATOM   1024  O   GLU A 270     -18.961   2.651  -6.994  1.00 42.83           O  
ATOM   1025  CB  GLU A 270     -21.653   3.013  -8.826  1.00 48.61           C  
ATOM   1026  CG  GLU A 270     -21.931   3.239 -10.303  1.00 61.26           C  
ATOM   1027  CD  GLU A 270     -20.651   3.514 -11.100  1.00 74.47           C  
ATOM   1028  OE1 GLU A 270     -19.669   4.027 -10.516  1.00 79.39           O  
ATOM   1029  OE2 GLU A 270     -20.622   3.223 -12.315  1.00 75.56           O1-
ATOM   1030  N   ASP A 271     -20.662   1.412  -6.198  1.00 46.42           N  
ATOM   1031  CA  ASP A 271     -20.088   1.386  -4.859  1.00 46.03           C  
ATOM   1032  C   ASP A 271     -18.831   0.522  -4.816  1.00 45.98           C  
ATOM   1033  O   ASP A 271     -17.863   0.865  -4.127  1.00 47.91           O  
ATOM   1034  CB  ASP A 271     -21.128   0.884  -3.860  1.00 50.56           C  
ATOM   1035  CG  ASP A 271     -22.080   1.981  -3.406  1.00 72.67           C  
ATOM   1036  OD1 ASP A 271     -21.885   3.152  -3.804  1.00 67.42           O  
ATOM   1037  OD2 ASP A 271     -23.034   1.667  -2.662  1.00 80.42           O1-
ATOM   1038  N   GLN A 272     -18.812  -0.583  -5.571  1.00 43.40           N  
ATOM   1039  CA  GLN A 272     -17.599  -1.392  -5.676  1.00 45.25           C  
ATOM   1040  C   GLN A 272     -16.429  -0.569  -6.202  1.00 43.98           C  
ATOM   1041  O   GLN A 272     -15.322  -0.626  -5.654  1.00 37.65           O  
ATOM   1042  CB  GLN A 272     -17.845  -2.593  -6.591  1.00 38.96           C  
ATOM   1043  CG  GLN A 272     -18.725  -3.687  -5.986  1.00 46.87           C  
ATOM   1044  CD  GLN A 272     -18.904  -4.877  -6.921  1.00 47.29           C  
ATOM   1045  NE2 GLN A 272     -20.113  -5.430  -6.948  1.00 46.71           N  
ATOM   1046  OE1 GLN A 272     -17.970  -5.292  -7.611  1.00 41.89           O  
ATOM   1047  N   ILE A 273     -16.667   0.223  -7.249  1.00 41.75           N  
ATOM   1048  CA  ILE A 273     -15.621   1.077  -7.800  1.00 44.35           C  
ATOM   1049  C   ILE A 273     -15.225   2.152  -6.794  1.00 47.19           C  
ATOM   1050  O   ILE A 273     -14.032   2.410  -6.575  1.00 39.46           O  
ATOM   1051  CB  ILE A 273     -16.096   1.687  -9.130  1.00 49.88           C  
ATOM   1052  CG1 ILE A 273     -16.028   0.638 -10.242  1.00 46.53           C  
ATOM   1053  CG2 ILE A 273     -15.271   2.919  -9.481  1.00 43.84           C  
ATOM   1054  CD1 ILE A 273     -16.939   0.928 -11.413  1.00 52.30           C  
ATOM   1055  N   SER A 274     -16.214   2.787  -6.158  1.00 39.92           N  
ATOM   1056  CA  SER A 274     -15.925   3.871  -5.221  1.00 47.50           C  
ATOM   1057  C   SER A 274     -15.106   3.374  -4.034  1.00 42.38           C  
ATOM   1058  O   SER A 274     -14.171   4.052  -3.590  1.00 43.60           O  
ATOM   1059  CB  SER A 274     -17.229   4.512  -4.746  1.00 45.31           C  
ATOM   1060  OG  SER A 274     -17.886   5.158  -5.820  1.00 49.67           O  
ATOM   1061  N   LEU A 275     -15.443   2.190  -3.510  1.00 38.87           N  
ATOM   1062  CA  LEU A 275     -14.703   1.640  -2.379  1.00 43.67           C  
ATOM   1063  C   LEU A 275     -13.272   1.306  -2.778  1.00 50.77           C  
ATOM   1064  O   LEU A 275     -12.331   1.537  -2.009  1.00 42.58           O  
ATOM   1065  CB  LEU A 275     -15.418   0.396  -1.841  1.00 33.66           C  
ATOM   1066  CG  LEU A 275     -16.809   0.662  -1.248  1.00 46.23           C  
ATOM   1067  CD1 LEU A 275     -17.500  -0.627  -0.840  1.00 31.53           C  
ATOM   1068  CD2 LEU A 275     -16.718   1.615  -0.062  1.00 31.74           C  
ATOM   1069  N   LEU A 276     -13.093   0.761  -3.980  1.00 38.57           N  
ATOM   1070  CA  LEU A 276     -11.762   0.390  -4.438  1.00 42.04           C  
ATOM   1071  C   LEU A 276     -10.893   1.619  -4.672  1.00 43.25           C  
ATOM   1072  O   LEU A 276      -9.704   1.625  -4.329  1.00 37.53           O  
ATOM   1073  CB  LEU A 276     -11.885  -0.441  -5.717  1.00 34.00           C  
ATOM   1074  CG  LEU A 276     -12.251  -1.906  -5.464  1.00 43.06           C  
ATOM   1075  CD1 LEU A 276     -12.736  -2.596  -6.738  1.00 36.46           C  
ATOM   1076  CD2 LEU A 276     -11.047  -2.634  -4.881  1.00 36.52           C  
ATOM   1077  N   LYS A 277     -11.483   2.677  -5.231  1.00 37.35           N  
ATOM   1078  CA  LYS A 277     -10.739   3.911  -5.464  1.00 41.28           C  
ATOM   1079  C   LYS A 277     -10.296   4.534  -4.148  1.00 42.37           C  
ATOM   1080  O   LYS A 277      -9.186   5.069  -4.043  1.00 51.15           O  
ATOM   1081  CB  LYS A 277     -11.603   4.893  -6.255  1.00 45.26           C  
ATOM   1082  CG  LYS A 277     -11.635   4.579  -7.744  1.00 59.81           C  
ATOM   1083  CD  LYS A 277     -12.730   5.350  -8.455  1.00 51.31           C  
ATOM   1084  CE  LYS A 277     -12.407   6.835  -8.462  1.00 51.27           C  
ATOM   1085  NZ  LYS A 277     -12.970   7.515  -9.661  1.00 65.17           N1+
ATOM   1086  N   GLY A 278     -11.158   4.492  -3.134  1.00 40.02           N  
ATOM   1087  CA  GLY A 278     -10.810   5.101  -1.866  1.00 39.87           C  
ATOM   1088  C   GLY A 278      -9.857   4.286  -1.024  1.00 41.62           C  
ATOM   1089  O   GLY A 278      -9.127   4.859  -0.212  1.00 49.34           O  
ATOM   1090  N   ALA A 279      -9.816   2.968  -1.220  1.00 38.65           N  
ATOM   1091  CA  ALA A 279      -9.062   2.095  -0.331  1.00 45.84           C  
ATOM   1092  C   ALA A 279      -7.831   1.473  -0.974  1.00 42.54           C  
ATOM   1093  O   ALA A 279      -7.032   0.856  -0.257  1.00 36.31           O  
ATOM   1094  CB  ALA A 279      -9.966   0.977   0.207  1.00 34.66           C  
ATOM   1095  N   ALA A 280      -7.642   1.633  -2.289  1.00 37.29           N  
ATOM   1096  CA  ALA A 280      -6.550   0.951  -2.984  1.00 45.80           C  
ATOM   1097  C   ALA A 280      -5.205   1.225  -2.320  1.00 41.25           C  
ATOM   1098  O   ALA A 280      -4.430   0.299  -2.054  1.00 42.14           O  
ATOM   1099  CB  ALA A 280      -6.521   1.367  -4.455  1.00 44.75           C  
ATOM   1100  N   PHE A 281      -4.918   2.498  -2.044  1.00 42.51           N  
ATOM   1101  CA  PHE A 281      -3.655   2.865  -1.415  1.00 45.09           C  
ATOM   1102  C   PHE A 281      -3.515   2.225  -0.041  1.00 35.39           C  
ATOM   1103  O   PHE A 281      -2.454   1.690   0.299  1.00 36.83           O  
ATOM   1104  CB  PHE A 281      -3.571   4.389  -1.290  1.00 47.00           C  
ATOM   1105  CG  PHE A 281      -2.425   4.884  -0.442  1.00 40.77           C  
ATOM   1106  CD1 PHE A 281      -1.171   5.115  -1.000  1.00 38.40           C  
ATOM   1107  CD2 PHE A 281      -2.600   5.107   0.919  1.00 34.60           C  
ATOM   1108  CE1 PHE A 281      -0.114   5.582  -0.217  1.00 39.63           C  
ATOM   1109  CE2 PHE A 281      -1.554   5.563   1.714  1.00 42.51           C  
ATOM   1110  CZ  PHE A 281      -0.306   5.804   1.144  1.00 42.95           C  
ATOM   1111  N   GLU A 282      -4.594   2.234   0.744  1.00 34.69           N  
ATOM   1112  CA  GLU A 282      -4.524   1.747   2.117  1.00 38.09           C  
ATOM   1113  C   GLU A 282      -4.289   0.242   2.159  1.00 37.76           C  
ATOM   1114  O   GLU A 282      -3.494  -0.244   2.969  1.00 32.91           O  
ATOM   1115  CB  GLU A 282      -5.801   2.132   2.868  1.00 33.41           C  
ATOM   1116  CG  GLU A 282      -6.007   3.649   2.932  1.00 44.27           C  
ATOM   1117  CD  GLU A 282      -7.344   4.054   3.531  1.00 45.71           C  
ATOM   1118  OE1 GLU A 282      -7.975   3.221   4.216  1.00 48.04           O  
ATOM   1119  OE2 GLU A 282      -7.769   5.212   3.303  1.00 45.42           O1-
ATOM   1120  N   LEU A 283      -4.971  -0.510   1.292  1.00 34.48           N  
ATOM   1121  CA  LEU A 283      -4.773  -1.950   1.253  1.00 31.99           C  
ATOM   1122  C   LEU A 283      -3.407  -2.287   0.685  1.00 31.37           C  
ATOM   1123  O   LEU A 283      -2.781  -3.273   1.097  1.00 33.96           O  
ATOM   1124  CB  LEU A 283      -5.885  -2.595   0.428  1.00 31.70           C  
ATOM   1125  CG  LEU A 283      -7.140  -2.975   1.215  1.00 32.75           C  
ATOM   1126  CD1 LEU A 283      -7.965  -1.747   1.569  1.00 29.09           C  
ATOM   1127  CD2 LEU A 283      -7.957  -3.998   0.434  1.00 37.40           C  
ATOM   1128  N   CYS A 284      -2.933  -1.481  -0.260  1.00 28.93           N  
ATOM   1129  CA  CYS A 284      -1.582  -1.651  -0.773  1.00 31.28           C  
ATOM   1130  C   CYS A 284      -0.553  -1.489   0.345  1.00 42.00           C  
ATOM   1131  O   CYS A 284       0.359  -2.317   0.481  1.00 31.68           O  
ATOM   1132  CB  CYS A 284      -1.344  -0.647  -1.901  1.00 31.95           C  
ATOM   1133  SG  CYS A 284       0.144  -0.888  -2.882  1.00 50.60           S  
ATOM   1134  N   GLN A 285      -0.723  -0.469   1.184  1.00 25.86           N  
ATOM   1135  CA  GLN A 285       0.246  -0.196   2.276  1.00 33.57           C  
ATOM   1136  C   GLN A 285       0.159  -1.284   3.348  1.00 33.50           C  
ATOM   1137  O   GLN A 285       1.200  -1.648   3.891  1.00 29.81           O  
ATOM   1138  CB  GLN A 285       0.024   1.204   2.855  1.00 30.35           C  
ATOM   1139  CG  GLN A 285       0.282   2.329   1.867  1.00 30.19           C  
ATOM   1140  CD  GLN A 285       1.638   2.222   1.217  1.00 36.91           C  
ATOM   1141  NE2 GLN A 285       1.683   2.483  -0.077  1.00 44.86           N  
ATOM   1142  OE1 GLN A 285       2.633   1.907   1.857  1.00 33.64           O  
ATOM   1143  N   LEU A 286      -1.040  -1.782   3.625  1.00 28.70           N  
ATOM   1144  CA  LEU A 286      -1.169  -2.873   4.588  1.00 32.89           C  
ATOM   1145  C   LEU A 286      -0.486  -4.140   4.085  1.00 33.56           C  
ATOM   1146  O   LEU A 286       0.147  -4.866   4.862  1.00 32.87           O  
ATOM   1147  CB  LEU A 286      -2.640  -3.142   4.884  1.00 32.17           C  
ATOM   1148  CG  LEU A 286      -3.379  -2.045   5.639  1.00 32.41           C  
ATOM   1149  CD1 LEU A 286      -4.868  -2.371   5.695  1.00 33.01           C  
ATOM   1150  CD2 LEU A 286      -2.792  -1.898   7.032  1.00 28.54           C  
ATOM   1151  N   ARG A 287      -0.609  -4.430   2.786  1.00 31.44           N  
ATOM   1152  CA  ARG A 287       0.075  -5.589   2.234  1.00 39.00           C  
ATOM   1153  C   ARG A 287       1.586  -5.391   2.253  1.00 38.96           C  
ATOM   1154  O   ARG A 287       2.332  -6.294   2.656  1.00 29.37           O  
ATOM   1155  CB  ARG A 287      -0.425  -5.855   0.810  1.00 29.64           C  
ATOM   1156  CG  ARG A 287      -1.739  -6.638   0.770  1.00 36.63           C  
ATOM   1157  CD  ARG A 287      -2.228  -6.963  -0.647  1.00 28.36           C  
ATOM   1158  NE  ARG A 287      -3.292  -7.958  -0.573  1.00 31.42           N  
ATOM   1159  CZ  ARG A 287      -3.842  -8.576  -1.611  1.00 33.19           C  
ATOM   1160  NH1 ARG A 287      -3.487  -8.292  -2.854  1.00 29.24           N1+
ATOM   1161  NH2 ARG A 287      -4.748  -9.525  -1.392  1.00 35.60           N  
ATOM   1162  N   PHE A 288       2.052  -4.187   1.900  1.00 26.42           N  
ATOM   1163  CA  PHE A 288       3.486  -3.915   1.939  1.00 34.43           C  
ATOM   1164  C   PHE A 288       4.044  -4.053   3.346  1.00 38.39           C  
ATOM   1165  O   PHE A 288       5.190  -4.481   3.518  1.00 32.91           O  
ATOM   1166  CB  PHE A 288       3.776  -2.524   1.380  1.00 35.08           C  
ATOM   1167  CG  PHE A 288       3.911  -2.496  -0.110  1.00 42.37           C  
ATOM   1168  CD1 PHE A 288       4.638  -3.477  -0.761  1.00 40.99           C  
ATOM   1169  CD2 PHE A 288       3.307  -1.502  -0.864  1.00 38.99           C  
ATOM   1170  CE1 PHE A 288       4.766  -3.468  -2.131  1.00 49.97           C  
ATOM   1171  CE2 PHE A 288       3.435  -1.485  -2.240  1.00 37.75           C  
ATOM   1172  CZ  PHE A 288       4.157  -2.473  -2.872  1.00 46.37           C  
ATOM   1173  N   ASN A 289       3.237  -3.746   4.365  1.00 32.78           N  
ATOM   1174  CA  ASN A 289       3.736  -3.814   5.730  1.00 37.52           C  
ATOM   1175  C   ASN A 289       4.091  -5.236   6.149  1.00 34.64           C  
ATOM   1176  O   ASN A 289       4.996  -5.426   6.973  1.00 33.96           O  
ATOM   1177  CB  ASN A 289       2.717  -3.199   6.688  1.00 28.69           C  
ATOM   1178  CG  ASN A 289       3.284  -3.004   8.075  1.00 34.45           C  
ATOM   1179  ND2 ASN A 289       4.227  -2.078   8.196  1.00 26.68           N  
ATOM   1180  OD1 ASN A 289       2.938  -3.730   9.012  1.00 30.91           O  
ATOM   1181  N   THR A 290       3.419  -6.242   5.586  1.00 35.80           N  
ATOM   1182  CA  THR A 290       3.722  -7.618   5.961  1.00 35.80           C  
ATOM   1183  C   THR A 290       5.055  -8.092   5.395  1.00 35.27           C  
ATOM   1184  O   THR A 290       5.606  -9.079   5.896  1.00 49.91           O  
ATOM   1185  CB  THR A 290       2.582  -8.555   5.529  1.00 48.48           C  
ATOM   1186  CG2 THR A 290       1.247  -8.058   6.091  1.00 36.64           C  
ATOM   1187  OG1 THR A 290       2.502  -8.620   4.096  1.00 35.24           O  
ATOM   1188  N   VAL A 291       5.580  -7.428   4.363  1.00 32.78           N  
ATOM   1189  CA  VAL A 291       6.890  -7.757   3.810  1.00 39.22           C  
ATOM   1190  C   VAL A 291       7.929  -6.709   4.182  1.00 41.44           C  
ATOM   1191  O   VAL A 291       9.010  -6.664   3.578  1.00 36.96           O  
ATOM   1192  CB  VAL A 291       6.836  -7.957   2.283  1.00 30.14           C  
ATOM   1193  CG1 VAL A 291       5.925  -9.130   1.924  1.00 27.57           C  
ATOM   1194  CG2 VAL A 291       6.392  -6.683   1.579  1.00 28.16           C  
ATOM   1195  N   PHE A 292       7.624  -5.853   5.154  1.00 35.92           N  
ATOM   1196  CA  PHE A 292       8.543  -4.814   5.587  1.00 42.91           C  
ATOM   1197  C   PHE A 292       9.433  -5.368   6.693  1.00 42.42           C  
ATOM   1198  O   PHE A 292       8.942  -5.864   7.713  1.00 36.23           O  
ATOM   1199  CB  PHE A 292       7.769  -3.583   6.070  1.00 37.41           C  
ATOM   1200  CG  PHE A 292       8.646  -2.422   6.467  1.00 42.27           C  
ATOM   1201  CD1 PHE A 292       9.497  -1.828   5.543  1.00 41.16           C  
ATOM   1202  CD2 PHE A 292       8.616  -1.924   7.763  1.00 43.41           C  
ATOM   1203  CE1 PHE A 292      10.308  -0.752   5.907  1.00 48.17           C  
ATOM   1204  CE2 PHE A 292       9.422  -0.850   8.136  1.00 44.32           C  
ATOM   1205  CZ  PHE A 292      10.269  -0.262   7.205  1.00 35.69           C  
ATOM   1206  N   ASN A 293      10.742  -5.276   6.488  1.00 34.64           N  
ATOM   1207  CA  ASN A 293      11.729  -5.646   7.498  1.00 43.20           C  
ATOM   1208  C   ASN A 293      12.115  -4.370   8.240  1.00 45.98           C  
ATOM   1209  O   ASN A 293      12.778  -3.493   7.676  1.00 42.24           O  
ATOM   1210  CB  ASN A 293      12.940  -6.307   6.838  1.00 38.63           C  
ATOM   1211  CG  ASN A 293      13.941  -6.871   7.846  1.00 56.13           C  
ATOM   1212  ND2 ASN A 293      14.443  -8.066   7.566  1.00 58.85           N  
ATOM   1213  OD1 ASN A 293      14.269  -6.231   8.851  1.00 45.45           O  
ATOM   1214  N   ALA A 294      11.683  -4.258   9.499  1.00 44.56           N  
ATOM   1215  CA  ALA A 294      11.888  -3.030  10.262  1.00 49.95           C  
ATOM   1216  C   ALA A 294      13.325  -2.867  10.747  1.00 52.96           C  
ATOM   1217  O   ALA A 294      13.746  -1.746  11.045  1.00 51.02           O  
ATOM   1218  CB  ALA A 294      10.922  -2.990  11.450  1.00 42.73           C  
ATOM   1219  N   GLU A 295      14.082  -3.958  10.851  1.00 54.65           N  
ATOM   1220  CA  GLU A 295      15.475  -3.846  11.265  1.00 59.15           C  
ATOM   1221  C   GLU A 295      16.358  -3.290  10.155  1.00 54.42           C  
ATOM   1222  O   GLU A 295      17.315  -2.562  10.443  1.00 57.48           O  
ATOM   1223  CB  GLU A 295      16.001  -5.207  11.734  1.00 55.08           C  
ATOM   1224  CG  GLU A 295      15.442  -5.672  13.081  1.00 73.46           C  
ATOM   1225  CD  GLU A 295      13.982  -6.093  13.032  1.00 91.88           C  
ATOM   1226  OE1 GLU A 295      13.469  -6.376  11.928  1.00 91.41           O  
ATOM   1227  OE2 GLU A 295      13.343  -6.119  14.108  1.00 88.76           O1-
ATOM   1228  N   THR A 296      16.041  -3.602   8.896  1.00 46.31           N  
ATOM   1229  CA  THR A 296      16.815  -3.155   7.746  1.00 43.70           C  
ATOM   1230  C   THR A 296      16.135  -2.044   6.956  1.00 44.93           C  
ATOM   1231  O   THR A 296      16.722  -1.554   5.980  1.00 41.18           O  
ATOM   1232  CB  THR A 296      17.093  -4.329   6.804  1.00 46.30           C  
ATOM   1233  CG2 THR A 296      17.785  -5.458   7.547  1.00 44.18           C  
ATOM   1234  OG1 THR A 296      15.854  -4.801   6.262  1.00 46.01           O  
ATOM   1235  N   GLY A 297      14.917  -1.647   7.330  1.00 35.99           N  
ATOM   1236  CA  GLY A 297      14.183  -0.635   6.591  1.00 40.40           C  
ATOM   1237  C   GLY A 297      13.960  -1.014   5.140  1.00 41.55           C  
ATOM   1238  O   GLY A 297      14.163  -0.196   4.241  1.00 36.74           O  
ATOM   1239  N   THR A 298      13.529  -2.252   4.902  1.00 40.45           N  
ATOM   1240  CA  THR A 298      13.494  -2.815   3.557  1.00 41.01           C  
ATOM   1241  C   THR A 298      12.193  -3.562   3.309  1.00 38.72           C  
ATOM   1242  O   THR A 298      11.796  -4.401   4.121  1.00 43.74           O  
ATOM   1243  CB  THR A 298      14.686  -3.757   3.362  1.00 44.67           C  
ATOM   1244  CG2 THR A 298      14.642  -4.437   1.997  1.00 38.30           C  
ATOM   1245  OG1 THR A 298      15.897  -3.009   3.500  1.00 49.69           O  
ATOM   1246  N   TRP A 299      11.528  -3.255   2.197  1.00 40.39           N  
ATOM   1247  CA  TRP A 299      10.400  -4.063   1.744  1.00 40.40           C  
ATOM   1248  C   TRP A 299      10.941  -5.212   0.892  1.00 38.29           C  
ATOM   1249  O   TRP A 299      11.483  -4.987  -0.199  1.00 34.60           O  
ATOM   1250  CB  TRP A 299       9.392  -3.220   0.963  1.00 35.45           C  
ATOM   1251  CG  TRP A 299       8.695  -2.210   1.828  1.00 42.70           C  
ATOM   1252  CD1 TRP A 299       7.563  -2.401   2.571  1.00 37.39           C  
ATOM   1253  CD2 TRP A 299       9.094  -0.849   2.044  1.00 40.37           C  
ATOM   1254  CE2 TRP A 299       8.152  -0.270   2.925  1.00 43.63           C  
ATOM   1255  CE3 TRP A 299      10.145  -0.061   1.569  1.00 37.75           C  
ATOM   1256  NE1 TRP A 299       7.231  -1.237   3.234  1.00 41.96           N  
ATOM   1257  CZ2 TRP A 299       8.240   1.060   3.345  1.00 41.76           C  
ATOM   1258  CZ3 TRP A 299      10.233   1.265   1.992  1.00 44.87           C  
ATOM   1259  CH2 TRP A 299       9.286   1.807   2.871  1.00 42.49           C  
ATOM   1260  N   GLU A 300      10.778  -6.438   1.382  1.00 38.53           N  
ATOM   1261  CA  GLU A 300      11.352  -7.618   0.736  1.00 50.03           C  
ATOM   1262  C   GLU A 300      10.279  -8.218  -0.161  1.00 39.75           C  
ATOM   1263  O   GLU A 300       9.341  -8.858   0.316  1.00 40.28           O  
ATOM   1264  CB  GLU A 300      11.859  -8.612   1.777  1.00 37.36           C  
ATOM   1265  CG  GLU A 300      13.040  -8.062   2.593  1.00 53.45           C  
ATOM   1266  CD  GLU A 300      13.338  -8.845   3.868  1.00 72.94           C  
ATOM   1267  OE1 GLU A 300      12.704  -9.896   4.105  1.00 81.23           O  
ATOM   1268  OE2 GLU A 300      14.231  -8.411   4.626  1.00 72.80           O1-
ATOM   1269  N   CYS A 301      10.392  -7.962  -1.461  1.00 37.43           N  
ATOM   1270  CA  CYS A 301       9.392  -8.396  -2.429  1.00 42.37           C  
ATOM   1271  C   CYS A 301       9.978  -9.471  -3.340  1.00 45.55           C  
ATOM   1272  O   CYS A 301      10.126  -9.290  -4.552  1.00 41.90           O  
ATOM   1273  CB  CYS A 301       8.865  -7.192  -3.224  1.00 42.93           C  
ATOM   1274  SG  CYS A 301       8.237  -5.838  -2.200  1.00 41.79           S  
ATOM   1275  N   GLY A 302      10.282 -10.619  -2.740  1.00 38.75           N  
ATOM   1276  CA  GLY A 302      10.870 -11.712  -3.488  1.00 48.89           C  
ATOM   1277  C   GLY A 302      12.277 -11.388  -3.937  1.00 39.74           C  
ATOM   1278  O   GLY A 302      13.154 -11.145  -3.104  1.00 51.93           O  
ATOM   1279  N   ARG A 303      12.506 -11.378  -5.253  1.00 44.78           N  
ATOM   1280  CA  ARG A 303      13.802 -10.983  -5.797  1.00 52.21           C  
ATOM   1281  C   ARG A 303      13.978  -9.470  -5.858  1.00 56.08           C  
ATOM   1282  O   ARG A 303      15.080  -9.009  -6.185  1.00 48.60           O  
ATOM   1283  CB  ARG A 303      13.994 -11.560  -7.205  1.00 47.60           C  
ATOM   1284  CG  ARG A 303      12.928 -11.113  -8.195  1.00 55.80           C  
ATOM   1285  CD  ARG A 303      13.036 -11.822  -9.540  1.00 64.75           C  
ATOM   1286  NE  ARG A 303      12.294 -11.116 -10.580  1.00 80.02           N  
ATOM   1287  CZ  ARG A 303      10.975 -10.954 -10.594  1.00 75.96           C  
ATOM   1288  NH1 ARG A 303      10.200 -11.459  -9.644  1.00 58.34           N1+
ATOM   1289  NH2 ARG A 303      10.417 -10.279 -11.596  1.00 68.78           N  
ATOM   1290  N   LEU A 304      12.935  -8.696  -5.551  1.00 43.02           N  
ATOM   1291  CA  LEU A 304      13.008  -7.242  -5.510  1.00 43.13           C  
ATOM   1292  C   LEU A 304      13.051  -6.767  -4.066  1.00 45.38           C  
ATOM   1293  O   LEU A 304      12.347  -7.300  -3.203  1.00 43.20           O  
ATOM   1294  CB  LEU A 304      11.804  -6.604  -6.210  1.00 43.86           C  
ATOM   1295  CG  LEU A 304      11.788  -6.498  -7.731  1.00 53.07           C  
ATOM   1296  CD1 LEU A 304      10.356  -6.409  -8.218  1.00 52.54           C  
ATOM   1297  CD2 LEU A 304      12.543  -5.278  -8.157  1.00 55.76           C  
ATOM   1298  N   SER A 305      13.865  -5.748  -3.812  1.00 51.01           N  
ATOM   1299  CA  SER A 305      13.965  -5.172  -2.481  1.00 44.89           C  
ATOM   1300  C   SER A 305      14.030  -3.660  -2.602  1.00 44.23           C  
ATOM   1301  O   SER A 305      14.745  -3.122  -3.454  1.00 48.32           O  
ATOM   1302  CB  SER A 305      15.193  -5.691  -1.719  1.00 39.57           C  
ATOM   1303  OG  SER A 305      14.893  -6.889  -1.028  1.00 62.55           O  
ATOM   1304  N   TYR A 306      13.277  -2.987  -1.741  1.00 36.82           N  
ATOM   1305  CA  TYR A 306      13.220  -1.533  -1.687  1.00 37.22           C  
ATOM   1306  C   TYR A 306      13.701  -1.150  -0.298  1.00 37.03           C  
ATOM   1307  O   TYR A 306      13.034  -1.450   0.701  1.00 34.16           O  
ATOM   1308  CB  TYR A 306      11.805  -1.018  -1.960  1.00 41.34           C  
ATOM   1309  CG  TYR A 306      11.239  -1.540  -3.257  1.00 39.08           C  
ATOM   1310  CD1 TYR A 306      11.478  -0.877  -4.455  1.00 34.67           C  
ATOM   1311  CD2 TYR A 306      10.487  -2.717  -3.287  1.00 37.67           C  
ATOM   1312  CE1 TYR A 306      10.971  -1.360  -5.649  1.00 44.47           C  
ATOM   1313  CE2 TYR A 306       9.973  -3.204  -4.474  1.00 39.01           C  
ATOM   1314  CZ  TYR A 306      10.217  -2.523  -5.653  1.00 46.03           C  
ATOM   1315  OH  TYR A 306       9.714  -3.011  -6.840  1.00 41.25           O  
ATOM   1316  N   CYS A 307      14.873  -0.529  -0.243  1.00 31.99           N  
ATOM   1317  CA  CYS A 307      15.590  -0.236   0.989  1.00 47.18           C  
ATOM   1318  C   CYS A 307      15.655   1.275   1.204  1.00 40.69           C  
ATOM   1319  O   CYS A 307      16.130   2.008   0.328  1.00 43.20           O  
ATOM   1320  CB  CYS A 307      16.999  -0.835   0.912  1.00 49.42           C  
ATOM   1321  SG  CYS A 307      18.040  -0.580   2.356  1.00 60.75           S  
ATOM   1322  N   LEU A 308      15.195   1.744   2.366  1.00 43.54           N  
ATOM   1323  CA  LEU A 308      15.328   3.165   2.684  1.00 53.02           C  
ATOM   1324  C   LEU A 308      16.794   3.577   2.669  1.00 53.21           C  
ATOM   1325  O   LEU A 308      17.646   2.923   3.285  1.00 39.85           O  
ATOM   1326  CB  LEU A 308      14.702   3.502   4.041  1.00 49.11           C  
ATOM   1327  CG  LEU A 308      13.181   3.588   4.260  1.00 48.02           C  
ATOM   1328  CD1 LEU A 308      12.499   4.116   3.006  1.00 37.08           C  
ATOM   1329  CD2 LEU A 308      12.522   2.318   4.764  1.00 46.54           C  
ATOM   1330  N   GLU A 309      17.075   4.711   2.031  1.00 62.42           N  
ATOM   1331  CA  GLU A 309      18.458   5.112   1.861  1.00 72.66           C  
ATOM   1332  C   GLU A 309      19.040   5.647   3.158  1.00 69.35           C  
ATOM   1333  O   GLU A 309      18.366   6.303   3.958  1.00 56.47           O  
ATOM   1334  CB  GLU A 309      18.582   6.168   0.762  1.00 79.80           C  
ATOM   1335  CG  GLU A 309      18.642   5.615  -0.660  1.00 93.26           C  
ATOM   1336  CD  GLU A 309      19.768   4.595  -0.845  1.00103.18           C  
ATOM   1337  OE1 GLU A 309      19.626   3.436  -0.391  1.00 94.02           O  
ATOM   1338  OE2 GLU A 309      20.810   4.961  -1.434  1.00 93.97           O1-
ATOM   1339  N   ASP A 310      20.321   5.368   3.345  1.00 75.32           N  
ATOM   1340  CA  ASP A 310      21.002   5.789   4.554  1.00 79.20           C  
ATOM   1341  C   ASP A 310      21.126   7.304   4.557  1.00 68.08           C  
ATOM   1342  O   ASP A 310      21.484   7.918   3.550  1.00 79.14           O  
ATOM   1343  CB  ASP A 310      22.379   5.131   4.639  1.00 80.66           C  
ATOM   1344  CG  ASP A 310      23.060   5.377   5.967  1.00 92.43           C  
ATOM   1345  OD1 ASP A 310      22.356   5.671   6.953  1.00 93.93           O  
ATOM   1346  OD2 ASP A 310      24.303   5.282   6.023  1.00106.77           O1-
ATOM   1347  N   THR A 311      20.792   7.906   5.692  1.00 64.83           N  
ATOM   1348  CA  THR A 311      20.687   9.350   5.803  1.00 68.64           C  
ATOM   1349  C   THR A 311      21.428   9.808   7.049  1.00 64.83           C  
ATOM   1350  O   THR A 311      21.546   9.063   8.024  1.00 59.61           O  
ATOM   1351  CB  THR A 311      19.213   9.790   5.851  1.00 68.58           C  
ATOM   1352  CG2 THR A 311      18.438   8.974   6.886  1.00 64.34           C  
ATOM   1353  OG1 THR A 311      19.130  11.182   6.177  1.00 72.56           O  
ATOM   1354  N   ALA A 312      21.936  11.044   7.006  1.00 66.21           N  
ATOM   1355  CA  ALA A 312      22.668  11.580   8.150  1.00 68.35           C  
ATOM   1356  C   ALA A 312      21.783  11.700   9.385  1.00 63.71           C  
ATOM   1357  O   ALA A 312      22.293  11.713  10.511  1.00 69.79           O  
ATOM   1358  CB  ALA A 312      23.287  12.936   7.798  1.00 68.97           C  
ATOM   1359  N   GLY A 313      20.464  11.789   9.197  1.00 51.35           N  
ATOM   1360  CA  GLY A 313      19.535  11.783  10.310  1.00 51.30           C  
ATOM   1361  C   GLY A 313      19.180  10.410  10.853  1.00 64.47           C  
ATOM   1362  O   GLY A 313      18.505  10.325  11.885  1.00 60.31           O  
ATOM   1363  N   GLY A 314      19.604   9.337  10.178  1.00 60.85           N  
ATOM   1364  CA  GLY A 314      19.418   7.992  10.694  1.00 61.21           C  
ATOM   1365  C   GLY A 314      17.957   7.567  10.791  1.00 57.28           C  
ATOM   1366  O   GLY A 314      17.109   7.938   9.974  1.00 56.16           O  
ATOM   1367  N   PHE A 315      17.674   6.756  11.815  1.00 61.88           N  
ATOM   1368  CA  PHE A 315      16.323   6.246  12.043  1.00 57.44           C  
ATOM   1369  C   PHE A 315      15.317   7.373  12.260  1.00 52.57           C  
ATOM   1370  O   PHE A 315      14.249   7.393  11.635  1.00 46.75           O  
ATOM   1371  CB  PHE A 315      16.317   5.294  13.237  1.00 56.27           C  
ATOM   1372  CG  PHE A 315      14.956   4.750  13.566  1.00 60.16           C  
ATOM   1373  CD1 PHE A 315      14.240   4.007  12.638  1.00 59.18           C  
ATOM   1374  CD2 PHE A 315      14.384   5.006  14.803  1.00 57.04           C  
ATOM   1375  CE1 PHE A 315      12.978   3.516  12.946  1.00 58.26           C  
ATOM   1376  CE2 PHE A 315      13.128   4.524  15.120  1.00 58.36           C  
ATOM   1377  CZ  PHE A 315      12.421   3.776  14.191  1.00 57.89           C  
ATOM   1378  N   GLN A 316      15.629   8.301  13.172  1.00 54.02           N  
ATOM   1379  CA  GLN A 316      14.732   9.423  13.441  1.00 46.50           C  
ATOM   1380  C   GLN A 316      14.409  10.249  12.205  1.00 44.20           C  
ATOM   1381  O   GLN A 316      13.359  10.900  12.173  1.00 41.77           O  
ATOM   1382  CB  GLN A 316      15.346  10.338  14.507  1.00 52.43           C  
ATOM   1383  CG  GLN A 316      15.414   9.728  15.896  1.00 48.16           C  
ATOM   1384  CD  GLN A 316      14.037   9.375  16.427  1.00 67.92           C  
ATOM   1385  NE2 GLN A 316      13.898   8.176  16.989  1.00 55.11           N  
ATOM   1386  OE1 GLN A 316      13.100  10.169  16.315  1.00 64.37           O  
ATOM   1387  N   GLN A 317      15.263  10.231  11.180  1.00 46.70           N  
ATOM   1388  CA  GLN A 317      14.946  10.991   9.978  1.00 49.82           C  
ATOM   1389  C   GLN A 317      13.771  10.362   9.238  1.00 49.81           C  
ATOM   1390  O   GLN A 317      12.897  11.075   8.726  1.00 38.05           O  
ATOM   1391  CB  GLN A 317      16.165  11.073   9.054  1.00 40.01           C  
ATOM   1392  CG  GLN A 317      15.964  12.040   7.901  1.00 43.30           C  
ATOM   1393  CD  GLN A 317      16.275  13.478   8.334  1.00 50.91           C  
ATOM   1394  NE2 GLN A 317      16.158  14.427   7.409  1.00 49.61           N  
ATOM   1395  OE1 GLN A 317      16.599  13.723   9.498  1.00 48.42           O  
ATOM   1396  N   LEU A 318      13.713   9.026   9.217  1.00 43.00           N  
ATOM   1397  CA  LEU A 318      12.626   8.331   8.535  1.00 42.27           C  
ATOM   1398  C   LEU A 318      11.285   8.672   9.164  1.00 44.70           C  
ATOM   1399  O   LEU A 318      10.278   8.820   8.458  1.00 40.51           O  
ATOM   1400  CB  LEU A 318      12.866   6.817   8.555  1.00 46.53           C  
ATOM   1401  CG  LEU A 318      14.234   6.324   8.063  1.00 51.25           C  
ATOM   1402  CD1 LEU A 318      14.379   4.822   8.267  1.00 42.31           C  
ATOM   1403  CD2 LEU A 318      14.435   6.686   6.597  1.00 40.97           C  
ATOM   1404  N   LEU A 319      11.251   8.790  10.494  1.00 43.28           N  
ATOM   1405  CA  LEU A 319      10.012   9.095  11.203  1.00 37.75           C  
ATOM   1406  C   LEU A 319       9.416  10.446  10.828  1.00 47.06           C  
ATOM   1407  O   LEU A 319       8.271  10.716  11.209  1.00 48.34           O  
ATOM   1408  CB  LEU A 319      10.241   9.036  12.706  1.00 38.07           C  
ATOM   1409  CG  LEU A 319      10.629   7.650  13.210  1.00 47.95           C  
ATOM   1410  CD1 LEU A 319      10.668   7.631  14.727  1.00 45.95           C  
ATOM   1411  CD2 LEU A 319       9.687   6.580  12.667  1.00 44.37           C  
ATOM   1412  N   LEU A 320      10.151  11.311  10.118  1.00 36.03           N  
ATOM   1413  CA  LEU A 320       9.541  12.563   9.678  1.00 47.95           C  
ATOM   1414  C   LEU A 320       8.464  12.328   8.626  1.00 44.66           C  
ATOM   1415  O   LEU A 320       7.485  13.079   8.571  1.00 49.65           O  
ATOM   1416  CB  LEU A 320      10.598  13.518   9.121  1.00 39.88           C  
ATOM   1417  CG  LEU A 320      11.532  14.099  10.179  1.00 49.53           C  
ATOM   1418  CD1 LEU A 320      12.700  14.867   9.556  1.00 40.72           C  
ATOM   1419  CD2 LEU A 320      10.745  14.957  11.140  1.00 45.05           C  
ATOM   1420  N   GLU A 321       8.636  11.319   7.770  1.00 47.79           N  
ATOM   1421  CA  GLU A 321       7.618  10.951   6.793  1.00 40.03           C  
ATOM   1422  C   GLU A 321       6.502  10.138   7.439  1.00 36.54           C  
ATOM   1423  O   GLU A 321       6.745   9.015   7.898  1.00 36.71           O  
ATOM   1424  CB  GLU A 321       8.236  10.186   5.622  1.00 48.96           C  
ATOM   1425  CG  GLU A 321       7.204   9.686   4.620  1.00 73.80           C  
ATOM   1426  CD  GLU A 321       6.484  10.806   3.883  1.00100.72           C  
ATOM   1427  OE1 GLU A 321       7.044  11.917   3.763  1.00100.34           O  
ATOM   1428  OE2 GLU A 321       5.339  10.577   3.433  1.00 92.33           O1-
ATOM   1429  N   PRO A 322       5.278  10.671   7.497  1.00 42.13           N  
ATOM   1430  CA  PRO A 322       4.178   9.930   8.140  1.00 40.15           C  
ATOM   1431  C   PRO A 322       3.974   8.535   7.562  1.00 43.97           C  
ATOM   1432  O   PRO A 322       3.572   7.615   8.287  1.00 32.77           O  
ATOM   1433  CB  PRO A 322       2.959  10.836   7.896  1.00 44.64           C  
ATOM   1434  CG  PRO A 322       3.549  12.217   7.726  1.00 37.20           C  
ATOM   1435  CD  PRO A 322       4.856  12.000   7.019  1.00 39.19           C  
ATOM   1436  N   MET A 323       4.254   8.349   6.272  1.00 40.85           N  
ATOM   1437  CA  MET A 323       4.126   7.023   5.677  1.00 41.07           C  
ATOM   1438  C   MET A 323       5.115   6.039   6.289  1.00 38.53           C  
ATOM   1439  O   MET A 323       4.752   4.907   6.629  1.00 39.99           O  
ATOM   1440  CB  MET A 323       4.330   7.104   4.164  1.00 45.32           C  
ATOM   1441  CG  MET A 323       4.417   5.740   3.524  1.00 56.49           C  
ATOM   1442  SD  MET A 323       2.960   5.262   2.602  1.00 77.23           S  
ATOM   1443  CE  MET A 323       3.345   5.949   0.995  1.00 65.29           C  
ATOM   1444  N   LEU A 324       6.372   6.456   6.453  1.00 36.73           N  
ATOM   1445  CA  LEU A 324       7.357   5.561   7.059  1.00 34.70           C  
ATOM   1446  C   LEU A 324       7.054   5.325   8.529  1.00 34.95           C  
ATOM   1447  O   LEU A 324       7.189   4.197   9.022  1.00 33.45           O  
ATOM   1448  CB  LEU A 324       8.771   6.118   6.894  1.00 31.03           C  
ATOM   1449  CG  LEU A 324       9.151   6.349   5.437  1.00 39.06           C  
ATOM   1450  CD1 LEU A 324      10.614   6.804   5.305  1.00 33.83           C  
ATOM   1451  CD2 LEU A 324       8.867   5.069   4.671  1.00 34.08           C  
ATOM   1452  N   LYS A 325       6.648   6.374   9.245  1.00 37.42           N  
ATOM   1453  CA  LYS A 325       6.266   6.206  10.641  1.00 42.38           C  
ATOM   1454  C   LYS A 325       5.112   5.223  10.776  1.00 35.25           C  
ATOM   1455  O   LYS A 325       5.048   4.451  11.741  1.00 35.09           O  
ATOM   1456  CB  LYS A 325       5.892   7.560  11.247  1.00 41.26           C  
ATOM   1457  CG  LYS A 325       5.400   7.473  12.676  1.00 46.01           C  
ATOM   1458  CD  LYS A 325       4.654   8.737  13.073  1.00 62.20           C  
ATOM   1459  CE  LYS A 325       5.399   9.509  14.138  1.00 59.56           C  
ATOM   1460  NZ  LYS A 325       5.148   8.958  15.499  1.00 80.99           N1+
ATOM   1461  N   PHE A 326       4.189   5.232   9.815  1.00 35.63           N  
ATOM   1462  CA  PHE A 326       3.086   4.283   9.870  1.00 38.81           C  
ATOM   1463  C   PHE A 326       3.600   2.856   9.779  1.00 36.56           C  
ATOM   1464  O   PHE A 326       3.174   1.986  10.551  1.00 35.91           O  
ATOM   1465  CB  PHE A 326       2.083   4.573   8.754  1.00 41.02           C  
ATOM   1466  CG  PHE A 326       0.991   3.549   8.644  1.00 38.36           C  
ATOM   1467  CD1 PHE A 326      -0.173   3.673   9.386  1.00 44.48           C  
ATOM   1468  CD2 PHE A 326       1.125   2.458   7.789  1.00 41.90           C  
ATOM   1469  CE1 PHE A 326      -1.187   2.722   9.281  1.00 47.47           C  
ATOM   1470  CE2 PHE A 326       0.123   1.510   7.683  1.00 43.02           C  
ATOM   1471  CZ  PHE A 326      -1.031   1.639   8.429  1.00 35.97           C  
ATOM   1472  N   HIS A 327       4.554   2.603   8.873  1.00 26.47           N  
ATOM   1473  CA  HIS A 327       5.034   1.236   8.701  1.00 38.80           C  
ATOM   1474  C   HIS A 327       5.786   0.761   9.929  1.00 37.22           C  
ATOM   1475  O   HIS A 327       5.611  -0.383  10.359  1.00 38.09           O  
ATOM   1476  CB  HIS A 327       5.912   1.110   7.456  1.00 31.41           C  
ATOM   1477  CG  HIS A 327       5.138   0.874   6.197  1.00 37.71           C  
ATOM   1478  CD2 HIS A 327       4.618  -0.264   5.673  1.00 27.76           C  
ATOM   1479  ND1 HIS A 327       4.809   1.886   5.321  1.00 36.13           N  
ATOM   1480  CE1 HIS A 327       4.129   1.382   4.307  1.00 33.52           C  
ATOM   1481  NE2 HIS A 327       4.000   0.079   4.496  1.00 33.05           N  
ATOM   1482  N   TYR A 328       6.603   1.630  10.532  1.00 34.64           N  
ATOM   1483  CA  TYR A 328       7.295   1.214  11.745  1.00 34.64           C  
ATOM   1484  C   TYR A 328       6.304   1.008  12.879  1.00 36.85           C  
ATOM   1485  O   TYR A 328       6.413   0.037  13.638  1.00 39.10           O  
ATOM   1486  CB  TYR A 328       8.367   2.240  12.127  1.00 39.00           C  
ATOM   1487  CG  TYR A 328       9.634   2.122  11.303  1.00 42.28           C  
ATOM   1488  CD1 TYR A 328      10.568   1.121  11.553  1.00 38.86           C  
ATOM   1489  CD2 TYR A 328       9.872   2.988  10.242  1.00 43.73           C  
ATOM   1490  CE1 TYR A 328      11.718   1.007  10.780  1.00 38.69           C  
ATOM   1491  CE2 TYR A 328      11.009   2.882   9.469  1.00 38.09           C  
ATOM   1492  CZ  TYR A 328      11.927   1.893   9.740  1.00 44.71           C  
ATOM   1493  OH  TYR A 328      13.051   1.803   8.960  1.00 41.09           O  
ATOM   1494  N   MET A 329       5.299   1.878  12.983  1.00 34.94           N  
ATOM   1495  CA  MET A 329       4.357   1.755  14.089  1.00 37.85           C  
ATOM   1496  C   MET A 329       3.488   0.515  13.936  1.00 38.20           C  
ATOM   1497  O   MET A 329       3.244  -0.204  14.913  1.00 38.53           O  
ATOM   1498  CB  MET A 329       3.490   3.009  14.181  1.00 43.94           C  
ATOM   1499  CG  MET A 329       4.139   4.155  14.937  1.00 59.13           C  
ATOM   1500  SD  MET A 329       3.040   5.582  15.050  1.00 76.96           S  
ATOM   1501  CE  MET A 329       1.972   5.082  16.402  1.00 54.00           C  
ATOM   1502  N   LEU A 330       3.047   0.218  12.712  1.00 35.51           N  
ATOM   1503  CA  LEU A 330       2.210  -0.960  12.508  1.00 36.43           C  
ATOM   1504  C   LEU A 330       3.009  -2.241  12.700  1.00 40.17           C  
ATOM   1505  O   LEU A 330       2.502  -3.215  13.271  1.00 39.09           O  
ATOM   1506  CB  LEU A 330       1.586  -0.936  11.115  1.00 34.96           C  
ATOM   1507  CG  LEU A 330       0.550  -2.024  10.800  1.00 36.98           C  
ATOM   1508  CD1 LEU A 330      -0.670  -1.976  11.747  1.00 36.81           C  
ATOM   1509  CD2 LEU A 330       0.124  -1.910   9.334  1.00 31.68           C  
ATOM   1510  N   LYS A 331       4.258  -2.264  12.221  1.00 33.07           N  
ATOM   1511  CA  LYS A 331       5.086  -3.451  12.407  1.00 40.44           C  
ATOM   1512  C   LYS A 331       5.335  -3.730  13.883  1.00 43.56           C  
ATOM   1513  O   LYS A 331       5.398  -4.895  14.290  1.00 39.32           O  
ATOM   1514  CB  LYS A 331       6.417  -3.297  11.667  1.00 38.47           C  
ATOM   1515  CG  LYS A 331       7.097  -4.629  11.391  1.00 49.75           C  
ATOM   1516  CD  LYS A 331       6.346  -5.430  10.319  1.00 35.82           C  
ATOM   1517  CE  LYS A 331       7.008  -6.785  10.107  1.00 47.01           C  
ATOM   1518  NZ  LYS A 331       6.486  -7.519   8.925  1.00 53.95           N1+
ATOM   1519  N   LYS A 332       5.415  -2.674  14.702  1.00 40.28           N  
ATOM   1520  CA  LYS A 332       5.666  -2.817  16.132  1.00 39.53           C  
ATOM   1521  C   LYS A 332       4.545  -3.566  16.836  1.00 45.16           C  
ATOM   1522  O   LYS A 332       4.781  -4.178  17.882  1.00 45.72           O  
ATOM   1523  CB  LYS A 332       5.810  -1.413  16.733  1.00 54.52           C  
ATOM   1524  CG  LYS A 332       6.812  -1.220  17.860  1.00 60.41           C  
ATOM   1525  CD  LYS A 332       6.586   0.151  18.523  1.00 89.66           C  
ATOM   1526  CE  LYS A 332       7.538   0.384  19.706  1.00 83.98           C  
ATOM   1527  NZ  LYS A 332       7.207   1.630  20.462  1.00 84.82           N1+
ATOM   1528  N   LEU A 333       3.334  -3.557  16.268  1.00 40.91           N  
ATOM   1529  CA  LEU A 333       2.208  -4.250  16.875  1.00 39.32           C  
ATOM   1530  C   LEU A 333       2.293  -5.763  16.703  1.00 45.12           C  
ATOM   1531  O   LEU A 333       1.632  -6.489  17.452  1.00 43.08           O  
ATOM   1532  CB  LEU A 333       0.896  -3.729  16.278  1.00 42.78           C  
ATOM   1533  CG  LEU A 333       0.568  -2.258  16.551  1.00 37.18           C  
ATOM   1534  CD1 LEU A 333      -0.798  -1.895  15.991  1.00 37.56           C  
ATOM   1535  CD2 LEU A 333       0.626  -1.986  18.046  1.00 30.89           C  
ATOM   1536  N   GLN A 334       3.106  -6.249  15.760  1.00 38.98           N  
ATOM   1537  CA  GLN A 334       3.307  -7.686  15.547  1.00 47.02           C  
ATOM   1538  C   GLN A 334       1.971  -8.399  15.322  1.00 42.62           C  
ATOM   1539  O   GLN A 334       1.594  -9.317  16.053  1.00 43.97           O  
ATOM   1540  CB  GLN A 334       4.084  -8.319  16.710  1.00 39.36           C  
ATOM   1541  CG  GLN A 334       5.519  -7.822  16.869  1.00 51.64           C  
ATOM   1542  CD  GLN A 334       6.312  -8.632  17.885  1.00 61.15           C  
ATOM   1543  NE2 GLN A 334       6.953  -9.699  17.418  1.00 71.80           N  
ATOM   1544  OE1 GLN A 334       6.346  -8.307  19.071  1.00 71.51           O  
ATOM   1545  N   LEU A 335       1.247  -7.941  14.304  1.00 38.17           N  
ATOM   1546  CA  LEU A 335      -0.092  -8.443  14.027  1.00 38.49           C  
ATOM   1547  C   LEU A 335      -0.041  -9.780  13.290  1.00 48.97           C  
ATOM   1548  O   LEU A 335       0.871 -10.048  12.499  1.00 38.99           O  
ATOM   1549  CB  LEU A 335      -0.891  -7.429  13.203  1.00 40.35           C  
ATOM   1550  CG  LEU A 335      -1.185  -6.069  13.842  1.00 52.95           C  
ATOM   1551  CD1 LEU A 335      -2.153  -5.283  12.979  1.00 49.51           C  
ATOM   1552  CD2 LEU A 335      -1.752  -6.257  15.236  1.00 41.48           C  
ATOM   1553  N   HIS A 336      -1.048 -10.616  13.550  1.00 44.51           N  
ATOM   1554  CA  HIS A 336      -1.198 -11.877  12.838  1.00 43.35           C  
ATOM   1555  C   HIS A 336      -1.709 -11.629  11.416  1.00 42.63           C  
ATOM   1556  O   HIS A 336      -2.173 -10.537  11.070  1.00 43.77           O  
ATOM   1557  CB  HIS A 336      -2.177 -12.798  13.565  1.00 42.55           C  
ATOM   1558  CG  HIS A 336      -1.802 -13.096  14.984  1.00 54.84           C  
ATOM   1559  CD2 HIS A 336      -2.506 -13.680  15.984  1.00 54.07           C  
ATOM   1560  ND1 HIS A 336      -0.575 -12.765  15.520  1.00 58.07           N  
ATOM   1561  CE1 HIS A 336      -0.536 -13.139  16.787  1.00 60.74           C  
ATOM   1562  NE2 HIS A 336      -1.694 -13.697  17.093  1.00 56.65           N  
ATOM   1563  N   GLU A 337      -1.660 -12.686  10.599  1.00 38.48           N  
ATOM   1564  CA  GLU A 337      -2.208 -12.593   9.251  1.00 47.99           C  
ATOM   1565  C   GLU A 337      -3.702 -12.300   9.295  1.00 46.05           C  
ATOM   1566  O   GLU A 337      -4.218 -11.532   8.473  1.00 37.89           O  
ATOM   1567  CB  GLU A 337      -1.962 -13.904   8.486  1.00 46.80           C  
ATOM   1568  CG  GLU A 337      -0.498 -14.318   8.307  1.00 45.65           C  
ATOM   1569  CD  GLU A 337       0.112 -13.787   7.018  1.00 54.52           C  
ATOM   1570  OE1 GLU A 337      -0.312 -12.703   6.565  1.00 52.07           O  
ATOM   1571  OE2 GLU A 337       1.010 -14.454   6.455  1.00 68.59           O1-
ATOM   1572  N   GLU A 338      -4.406 -12.878  10.276  1.00 39.45           N  
ATOM   1573  CA  GLU A 338      -5.845 -12.664  10.396  1.00 43.12           C  
ATOM   1574  C   GLU A 338      -6.168 -11.203  10.697  1.00 44.20           C  
ATOM   1575  O   GLU A 338      -7.131 -10.650  10.153  1.00 43.22           O  
ATOM   1576  CB  GLU A 338      -6.421 -13.590  11.472  1.00 38.83           C  
ATOM   1577  CG  GLU A 338      -6.487 -15.068  11.050  1.00 42.61           C  
ATOM   1578  CD  GLU A 338      -5.156 -15.807  11.221  1.00 58.33           C  
ATOM   1579  OE1 GLU A 338      -4.148 -15.174  11.616  1.00 56.63           O  
ATOM   1580  OE2 GLU A 338      -5.119 -17.027  10.959  1.00 77.07           O1-
ATOM   1581  N   GLU A 339      -5.365 -10.552  11.540  1.00 40.73           N  
ATOM   1582  CA  GLU A 339      -5.641  -9.154  11.861  1.00 44.81           C  
ATOM   1583  C   GLU A 339      -5.340  -8.252  10.670  1.00 37.49           C  
ATOM   1584  O   GLU A 339      -6.085  -7.301  10.404  1.00 36.60           O  
ATOM   1585  CB  GLU A 339      -4.832  -8.721  13.089  1.00 35.37           C  
ATOM   1586  CG  GLU A 339      -5.276  -9.383  14.398  1.00 40.18           C  
ATOM   1587  CD  GLU A 339      -4.124  -9.624  15.366  1.00 50.43           C  
ATOM   1588  OE1 GLU A 339      -2.958  -9.481  14.954  1.00 53.35           O  
ATOM   1589  OE2 GLU A 339      -4.382  -9.927  16.553  1.00 45.48           O1-
ATOM   1590  N   TYR A 340      -4.284  -8.565   9.915  1.00 33.83           N  
ATOM   1591  CA  TYR A 340      -3.997  -7.831   8.684  1.00 36.16           C  
ATOM   1592  C   TYR A 340      -5.146  -7.948   7.692  1.00 36.79           C  
ATOM   1593  O   TYR A 340      -5.549  -6.956   7.071  1.00 37.82           O  
ATOM   1594  CB  TYR A 340      -2.707  -8.342   8.042  1.00 32.16           C  
ATOM   1595  CG  TYR A 340      -1.431  -7.691   8.540  1.00 39.63           C  
ATOM   1596  CD1 TYR A 340      -1.124  -6.378   8.204  1.00 31.83           C  
ATOM   1597  CD2 TYR A 340      -0.513  -8.407   9.305  1.00 39.79           C  
ATOM   1598  CE1 TYR A 340       0.051  -5.789   8.634  1.00 32.61           C  
ATOM   1599  CE2 TYR A 340       0.666  -7.823   9.744  1.00 37.13           C  
ATOM   1600  CZ  TYR A 340       0.945  -6.517   9.401  1.00 34.73           C  
ATOM   1601  OH  TYR A 340       2.119  -5.939   9.835  1.00 39.46           O  
ATOM   1602  N   VAL A 341      -5.653  -9.163   7.485  1.00 34.10           N  
ATOM   1603  CA  VAL A 341      -6.705  -9.313   6.489  1.00 39.23           C  
ATOM   1604  C   VAL A 341      -8.001  -8.654   6.976  1.00 36.51           C  
ATOM   1605  O   VAL A 341      -8.740  -8.067   6.177  1.00 32.18           O  
ATOM   1606  CB  VAL A 341      -6.857 -10.804   6.111  1.00 35.86           C  
ATOM   1607  CG1 VAL A 341      -7.716 -11.576   7.120  1.00 30.42           C  
ATOM   1608  CG2 VAL A 341      -7.417 -10.930   4.706  1.00 49.10           C  
ATOM   1609  N   LEU A 342      -8.240  -8.637   8.291  1.00 33.22           N  
ATOM   1610  CA  LEU A 342      -9.405  -7.932   8.826  1.00 38.55           C  
ATOM   1611  C   LEU A 342      -9.232  -6.418   8.729  1.00 40.98           C  
ATOM   1612  O   LEU A 342     -10.204  -5.691   8.484  1.00 38.34           O  
ATOM   1613  CB  LEU A 342      -9.653  -8.348  10.280  1.00 35.87           C  
ATOM   1614  CG  LEU A 342     -10.407  -9.664  10.518  1.00 40.97           C  
ATOM   1615  CD1 LEU A 342     -10.150 -10.210  11.921  1.00 36.94           C  
ATOM   1616  CD2 LEU A 342     -11.896  -9.467  10.291  1.00 39.64           C  
ATOM   1617  N   MET A 343      -8.003  -5.926   8.914  1.00 36.82           N  
ATOM   1618  CA  MET A 343      -7.729  -4.508   8.692  1.00 39.36           C  
ATOM   1619  C   MET A 343      -8.056  -4.104   7.264  1.00 37.51           C  
ATOM   1620  O   MET A 343      -8.605  -3.019   7.025  1.00 35.73           O  
ATOM   1621  CB  MET A 343      -6.261  -4.196   8.985  1.00 33.13           C  
ATOM   1622  CG  MET A 343      -5.962  -3.929  10.428  1.00 45.59           C  
ATOM   1623  SD  MET A 343      -4.219  -3.553  10.650  1.00 44.39           S  
ATOM   1624  CE  MET A 343      -4.223  -1.766  10.537  1.00 32.81           C  
ATOM   1625  N   GLN A 344      -7.679  -4.948   6.300  1.00 26.12           N  
ATOM   1626  CA  GLN A 344      -7.986  -4.666   4.903  1.00 35.99           C  
ATOM   1627  C   GLN A 344      -9.490  -4.632   4.668  1.00 36.32           C  
ATOM   1628  O   GLN A 344      -9.995  -3.760   3.951  1.00 34.72           O  
ATOM   1629  CB  GLN A 344      -7.334  -5.716   3.997  1.00 34.90           C  
ATOM   1630  CG  GLN A 344      -5.818  -5.664   3.970  1.00 34.85           C  
ATOM   1631  CD  GLN A 344      -5.190  -6.856   3.266  1.00 41.35           C  
ATOM   1632  NE2 GLN A 344      -5.988  -7.577   2.475  1.00 33.03           N  
ATOM   1633  OE1 GLN A 344      -3.999  -7.124   3.430  1.00 44.75           O  
ATOM   1634  N   ALA A 345     -10.226  -5.564   5.276  1.00 34.86           N  
ATOM   1635  CA  ALA A 345     -11.673  -5.568   5.113  1.00 41.32           C  
ATOM   1636  C   ALA A 345     -12.286  -4.316   5.716  1.00 40.28           C  
ATOM   1637  O   ALA A 345     -13.191  -3.713   5.127  1.00 35.95           O  
ATOM   1638  CB  ALA A 345     -12.275  -6.824   5.745  1.00 35.36           C  
ATOM   1639  N   ILE A 346     -11.796  -3.903   6.889  1.00 36.83           N  
ATOM   1640  CA  ILE A 346     -12.343  -2.715   7.536  1.00 35.03           C  
ATOM   1641  C   ILE A 346     -12.051  -1.484   6.692  1.00 40.02           C  
ATOM   1642  O   ILE A 346     -12.880  -0.569   6.589  1.00 37.10           O  
ATOM   1643  CB  ILE A 346     -11.793  -2.569   8.966  1.00 37.48           C  
ATOM   1644  CG1 ILE A 346     -12.324  -3.681   9.867  1.00 34.96           C  
ATOM   1645  CG2 ILE A 346     -12.218  -1.241   9.571  1.00 35.76           C  
ATOM   1646  CD1 ILE A 346     -11.541  -3.787  11.180  1.00 34.48           C  
ATOM   1647  N   SER A 347     -10.871  -1.443   6.070  1.00 33.99           N  
ATOM   1648  CA  SER A 347     -10.531  -0.300   5.231  1.00 36.47           C  
ATOM   1649  C   SER A 347     -11.333  -0.310   3.934  1.00 42.27           C  
ATOM   1650  O   SER A 347     -11.877   0.724   3.528  1.00 37.89           O  
ATOM   1651  CB  SER A 347      -9.028  -0.295   4.940  1.00 35.76           C  
ATOM   1652  OG  SER A 347      -8.725   0.527   3.823  1.00 37.11           O  
ATOM   1653  N   LEU A 348     -11.449  -1.477   3.297  1.00 37.40           N  
ATOM   1654  CA  LEU A 348     -12.170  -1.572   2.031  1.00 37.79           C  
ATOM   1655  C   LEU A 348     -13.620  -1.117   2.176  1.00 36.77           C  
ATOM   1656  O   LEU A 348     -14.143  -0.390   1.322  1.00 35.97           O  
ATOM   1657  CB  LEU A 348     -12.104  -3.003   1.494  1.00 36.28           C  
ATOM   1658  CG  LEU A 348     -12.882  -3.259   0.201  1.00 39.42           C  
ATOM   1659  CD1 LEU A 348     -12.432  -2.327  -0.927  1.00 31.97           C  
ATOM   1660  CD2 LEU A 348     -12.738  -4.713  -0.206  1.00 37.16           C  
ATOM   1661  N   PHE A 349     -14.294  -1.553   3.236  1.00 31.87           N  
ATOM   1662  CA  PHE A 349     -15.704  -1.214   3.451  1.00 37.87           C  
ATOM   1663  C   PHE A 349     -15.870   0.076   4.254  1.00 36.95           C  
ATOM   1664  O   PHE A 349     -16.556   0.110   5.274  1.00 40.62           O  
ATOM   1665  CB  PHE A 349     -16.422  -2.377   4.130  1.00 36.82           C  
ATOM   1666  CG  PHE A 349     -16.583  -3.592   3.251  1.00 45.81           C  
ATOM   1667  CD1 PHE A 349     -15.581  -4.548   3.170  1.00 34.43           C  
ATOM   1668  CD2 PHE A 349     -17.740  -3.780   2.515  1.00 44.89           C  
ATOM   1669  CE1 PHE A 349     -15.729  -5.660   2.366  1.00 47.73           C  
ATOM   1670  CE2 PHE A 349     -17.897  -4.897   1.705  1.00 48.40           C  
ATOM   1671  CZ  PHE A 349     -16.893  -5.836   1.631  1.00 42.05           C  
ATOM   1672  N   SER A 350     -15.234   1.155   3.809  1.00 43.49           N  
ATOM   1673  CA  SER A 350     -15.377   2.435   4.490  1.00 51.99           C  
ATOM   1674  C   SER A 350     -16.604   3.161   3.962  1.00 48.47           C  
ATOM   1675  O   SER A 350     -16.627   3.540   2.783  1.00 49.25           O  
ATOM   1676  CB  SER A 350     -14.134   3.287   4.301  1.00 39.67           C  
ATOM   1677  OG  SER A 350     -13.060   2.722   5.024  1.00 49.21           O  
ATOM   1678  N   PRO A 351     -17.617   3.420   4.798  1.00 50.35           N  
ATOM   1679  CA  PRO A 351     -18.871   3.985   4.273  1.00 61.41           C  
ATOM   1680  C   PRO A 351     -18.738   5.427   3.830  1.00 63.06           C  
ATOM   1681  O   PRO A 351     -19.530   5.869   2.990  1.00 72.06           O  
ATOM   1682  CB  PRO A 351     -19.849   3.855   5.453  1.00 61.18           C  
ATOM   1683  CG  PRO A 351     -18.978   3.779   6.680  1.00 53.65           C  
ATOM   1684  CD  PRO A 351     -17.643   3.218   6.259  1.00 53.93           C  
ATOM   1685  N   ASP A 352     -17.750   6.161   4.337  1.00 59.15           N  
ATOM   1686  CA  ASP A 352     -17.581   7.582   4.038  1.00 64.80           C  
ATOM   1687  C   ASP A 352     -16.521   7.835   2.969  1.00 66.37           C  
ATOM   1688  O   ASP A 352     -15.771   8.810   3.048  1.00 73.41           O  
ATOM   1689  CB  ASP A 352     -17.246   8.341   5.322  1.00 79.90           C  
ATOM   1690  CG  ASP A 352     -16.287   7.577   6.228  1.00 85.74           C  
ATOM   1691  OD1 ASP A 352     -15.630   6.619   5.759  1.00 69.85           O  
ATOM   1692  OD2 ASP A 352     -16.188   7.936   7.420  1.00 90.67           O1-
ATOM   1693  N   ARG A 353     -16.452   6.980   1.935  1.00 62.39           N  
ATOM   1694  CA  ARG A 353     -15.607   7.273   0.786  1.00 51.78           C  
ATOM   1695  C   ARG A 353     -16.370   8.141  -0.211  1.00 55.76           C  
ATOM   1696  O   ARG A 353     -17.602   8.061  -0.299  1.00 57.10           O  
ATOM   1697  CB  ARG A 353     -15.158   5.980   0.095  1.00 54.16           C  
ATOM   1698  CG  ARG A 353     -14.368   5.023   0.973  1.00 58.80           C  
ATOM   1699  CD  ARG A 353     -12.906   5.425   1.112  1.00 46.55           C  
ATOM   1700  NE  ARG A 353     -12.115   4.331   1.668  1.00 48.70           N  
ATOM   1701  CZ  ARG A 353     -11.019   4.486   2.405  1.00 50.96           C  
ATOM   1702  NH1 ARG A 353     -10.539   5.689   2.689  1.00 42.69           N1+
ATOM   1703  NH2 ARG A 353     -10.397   3.407   2.878  1.00 35.45           N  
ATOM   1704  N   PRO A 354     -15.673   9.002  -0.947  1.00 58.00           N  
ATOM   1705  CA  PRO A 354     -16.339   9.780  -2.002  1.00 56.67           C  
ATOM   1706  C   PRO A 354     -17.079   8.873  -2.977  1.00 64.92           C  
ATOM   1707  O   PRO A 354     -16.529   7.886  -3.479  1.00 56.61           O  
ATOM   1708  CB  PRO A 354     -15.183  10.513  -2.692  1.00 48.18           C  
ATOM   1709  CG  PRO A 354     -14.030  10.454  -1.763  1.00 43.38           C  
ATOM   1710  CD  PRO A 354     -14.288   9.432  -0.700  1.00 46.10           C  
ATOM   1711  N   GLY A 355     -18.347   9.198  -3.226  1.00 61.99           N  
ATOM   1712  CA  GLY A 355     -19.133   8.514  -4.234  1.00 59.29           C  
ATOM   1713  C   GLY A 355     -19.871   7.268  -3.785  1.00 59.07           C  
ATOM   1714  O   GLY A 355     -20.458   6.585  -4.631  1.00 66.38           O  
ATOM   1715  N   VAL A 356     -19.850   6.937  -2.495  1.00 47.17           N  
ATOM   1716  CA  VAL A 356     -20.587   5.780  -1.995  1.00 51.38           C  
ATOM   1717  C   VAL A 356     -22.070   6.126  -1.878  1.00 67.45           C  
ATOM   1718  O   VAL A 356     -22.436   7.165  -1.316  1.00 68.92           O  
ATOM   1719  CB  VAL A 356     -20.019   5.311  -0.649  1.00 53.14           C  
ATOM   1720  CG1 VAL A 356     -20.832   4.141  -0.121  1.00 52.29           C  
ATOM   1721  CG2 VAL A 356     -18.562   4.909  -0.805  1.00 50.49           C  
ATOM   1722  N   LEU A 357     -22.929   5.243  -2.397  1.00 55.95           N  
ATOM   1723  CA  LEU A 357     -24.376   5.414  -2.326  1.00 59.32           C  
ATOM   1724  C   LEU A 357     -24.978   4.633  -1.162  1.00 65.36           C  
ATOM   1725  O   LEU A 357     -25.668   5.209  -0.314  1.00 66.96           O  
ATOM   1726  CB  LEU A 357     -25.039   4.992  -3.643  1.00 73.11           C  
ATOM   1727  CG  LEU A 357     -24.294   5.302  -4.941  1.00 85.84           C  
ATOM   1728  CD1 LEU A 357     -24.815   4.424  -6.074  1.00 85.97           C  
ATOM   1729  CD2 LEU A 357     -24.405   6.782  -5.290  1.00 78.77           C  
ATOM   1730  N   GLN A 358     -24.734   3.321  -1.112  1.00 59.64           N  
ATOM   1731  CA  GLN A 358     -25.278   2.467  -0.056  1.00 62.61           C  
ATOM   1732  C   GLN A 358     -24.507   2.666   1.251  1.00 58.40           C  
ATOM   1733  O   GLN A 358     -23.852   1.762   1.768  1.00 52.95           O  
ATOM   1734  CB  GLN A 358     -25.260   1.009  -0.494  1.00 59.43           C  
ATOM   1735  CG  GLN A 358     -25.990   0.729  -1.797  1.00 57.77           C  
ATOM   1736  CD  GLN A 358     -27.409   0.265  -1.576  1.00 69.18           C  
ATOM   1737  NE2 GLN A 358     -27.630  -1.038  -1.708  1.00 87.76           N  
ATOM   1738  OE1 GLN A 358     -28.301   1.063  -1.293  1.00 83.56           O  
ATOM   1739  N   HIS A 359     -24.595   3.896   1.773  1.00 59.74           N  
ATOM   1740  CA  HIS A 359     -23.873   4.250   2.992  1.00 61.45           C  
ATOM   1741  C   HIS A 359     -24.224   3.322   4.146  1.00 60.02           C  
ATOM   1742  O   HIS A 359     -23.327   2.842   4.854  1.00 56.75           O  
ATOM   1743  CB  HIS A 359     -24.157   5.704   3.370  1.00 59.63           C  
ATOM   1744  CG  HIS A 359     -23.333   6.203   4.521  1.00 96.19           C  
ATOM   1745  CD2 HIS A 359     -23.516   6.080   5.858  1.00 93.88           C  
ATOM   1746  ND1 HIS A 359     -22.184   6.948   4.360  1.00112.53           N  
ATOM   1747  CE1 HIS A 359     -21.686   7.247   5.548  1.00 95.78           C  
ATOM   1748  NE2 HIS A 359     -22.475   6.732   6.473  1.00 91.41           N  
ATOM   1749  N   ARG A 360     -25.513   3.021   4.339  1.00 55.75           N  
ATOM   1750  CA  ARG A 360     -25.884   2.211   5.496  1.00 56.50           C  
ATOM   1751  C   ARG A 360     -25.420   0.768   5.336  1.00 54.54           C  
ATOM   1752  O   ARG A 360     -24.950   0.155   6.302  1.00 51.17           O  
ATOM   1753  CB  ARG A 360     -27.392   2.270   5.777  1.00 59.50           C  
ATOM   1754  CG  ARG A 360     -27.895   3.625   6.282  1.00 76.64           C  
ATOM   1755  CD  ARG A 360     -29.424   3.688   6.348  1.00 91.41           C  
ATOM   1756  NE  ARG A 360     -29.946   5.034   6.570  1.00107.70           N  
ATOM   1757  CZ  ARG A 360     -30.222   5.910   5.613  1.00122.42           C  
ATOM   1758  NH1 ARG A 360     -30.047   5.618   4.334  1.00113.15           N1+
ATOM   1759  NH2 ARG A 360     -30.697   7.109   5.947  1.00113.30           N  
ATOM   1760  N   VAL A 361     -25.535   0.202   4.131  1.00 52.93           N  
ATOM   1761  CA  VAL A 361     -25.131  -1.188   3.951  1.00 54.23           C  
ATOM   1762  C   VAL A 361     -23.628  -1.342   4.163  1.00 53.20           C  
ATOM   1763  O   VAL A 361     -23.176  -2.260   4.857  1.00 48.33           O  
ATOM   1764  CB  VAL A 361     -25.540  -1.698   2.557  1.00 54.20           C  
ATOM   1765  CG1 VAL A 361     -25.034  -3.112   2.349  1.00 50.69           C  
ATOM   1766  CG2 VAL A 361     -27.049  -1.620   2.371  1.00 57.11           C  
ATOM   1767  N   VAL A 362     -22.836  -0.416   3.622  1.00 53.96           N  
ATOM   1768  CA  VAL A 362     -21.390  -0.515   3.796  1.00 58.27           C  
ATOM   1769  C   VAL A 362     -21.009  -0.290   5.253  1.00 52.65           C  
ATOM   1770  O   VAL A 362     -20.188  -1.025   5.813  1.00 47.41           O  
ATOM   1771  CB  VAL A 362     -20.668   0.467   2.855  1.00 50.48           C  
ATOM   1772  CG1 VAL A 362     -19.177   0.440   3.119  1.00 41.33           C  
ATOM   1773  CG2 VAL A 362     -20.960   0.119   1.393  1.00 43.66           C  
ATOM   1774  N   ASP A 363     -21.626   0.706   5.899  1.00 50.81           N  
ATOM   1775  CA  ASP A 363     -21.388   0.943   7.321  1.00 56.20           C  
ATOM   1776  C   ASP A 363     -21.689  -0.299   8.154  1.00 45.30           C  
ATOM   1777  O   ASP A 363     -20.944  -0.625   9.085  1.00 49.69           O  
ATOM   1778  CB  ASP A 363     -22.227   2.134   7.800  1.00 60.12           C  
ATOM   1779  CG  ASP A 363     -22.163   2.326   9.304  1.00 63.96           C  
ATOM   1780  OD1 ASP A 363     -21.178   2.917   9.793  1.00 71.45           O  
ATOM   1781  OD2 ASP A 363     -23.099   1.884  10.004  1.00 90.20           O1-
ATOM   1782  N   GLN A 364     -22.773  -1.009   7.831  1.00 53.73           N  
ATOM   1783  CA  GLN A 364     -23.135  -2.192   8.602  1.00 57.41           C  
ATOM   1784  C   GLN A 364     -22.145  -3.322   8.334  1.00 61.14           C  
ATOM   1785  O   GLN A 364     -21.811  -4.095   9.239  1.00 54.25           O  
ATOM   1786  CB  GLN A 364     -24.568  -2.598   8.272  1.00 61.75           C  
ATOM   1787  CG  GLN A 364     -25.250  -3.460   9.312  1.00 84.23           C  
ATOM   1788  CD  GLN A 364     -25.135  -4.953   9.037  1.00109.02           C  
ATOM   1789  NE2 GLN A 364     -25.209  -5.755  10.089  1.00105.55           N  
ATOM   1790  OE1 GLN A 364     -24.997  -5.376   7.885  1.00 97.85           O  
ATOM   1791  N   LEU A 365     -21.657  -3.430   7.090  1.00 56.17           N  
ATOM   1792  CA  LEU A 365     -20.632  -4.426   6.784  1.00 60.67           C  
ATOM   1793  C   LEU A 365     -19.319  -4.109   7.496  1.00 48.66           C  
ATOM   1794  O   LEU A 365     -18.643  -5.012   8.005  1.00 49.26           O  
ATOM   1795  CB  LEU A 365     -20.423  -4.517   5.270  1.00 45.45           C  
ATOM   1796  CG  LEU A 365     -21.537  -5.149   4.428  1.00 60.21           C  
ATOM   1797  CD1 LEU A 365     -21.306  -4.939   2.929  1.00 51.31           C  
ATOM   1798  CD2 LEU A 365     -21.663  -6.628   4.741  1.00 52.24           C  
ATOM   1799  N   GLN A 366     -18.935  -2.834   7.543  1.00 45.55           N  
ATOM   1800  CA  GLN A 366     -17.711  -2.469   8.249  1.00 45.57           C  
ATOM   1801  C   GLN A 366     -17.794  -2.808   9.732  1.00 52.80           C  
ATOM   1802  O   GLN A 366     -16.822  -3.307  10.312  1.00 51.91           O  
ATOM   1803  CB  GLN A 366     -17.420  -0.982   8.068  1.00 40.49           C  
ATOM   1804  CG  GLN A 366     -16.027  -0.567   8.544  1.00 40.11           C  
ATOM   1805  CD  GLN A 366     -15.854   0.940   8.596  1.00 40.07           C  
ATOM   1806  NE2 GLN A 366     -14.749   1.430   8.042  1.00 33.02           N  
ATOM   1807  OE1 GLN A 366     -16.719   1.657   9.107  1.00 46.00           O  
ATOM   1808  N   GLU A 367     -18.955  -2.582  10.360  1.00 50.89           N  
ATOM   1809  CA  GLU A 367     -19.047  -2.825  11.797  1.00 55.48           C  
ATOM   1810  C   GLU A 367     -18.906  -4.307  12.116  1.00 50.51           C  
ATOM   1811  O   GLU A 367     -18.312  -4.676  13.136  1.00 52.26           O  
ATOM   1812  CB  GLU A 367     -20.364  -2.307  12.380  1.00 57.15           C  
ATOM   1813  CG  GLU A 367     -20.319  -2.440  13.903  1.00 77.54           C  
ATOM   1814  CD  GLU A 367     -21.189  -1.453  14.654  1.00 91.09           C  
ATOM   1815  OE1 GLU A 367     -22.227  -1.012  14.115  1.00 98.11           O  
ATOM   1816  OE2 GLU A 367     -20.751  -1.014  15.743  1.00 91.20           O1-
ATOM   1817  N   GLN A 368     -19.449  -5.173  11.257  1.00 52.52           N  
ATOM   1818  CA  GLN A 368     -19.305  -6.607  11.475  1.00 52.62           C  
ATOM   1819  C   GLN A 368     -17.847  -7.034  11.389  1.00 47.26           C  
ATOM   1820  O   GLN A 368     -17.386  -7.854  12.191  1.00 54.53           O  
ATOM   1821  CB  GLN A 368     -20.150  -7.383  10.464  1.00 55.80           C  
ATOM   1822  CG  GLN A 368     -21.636  -7.461  10.803  1.00 64.28           C  
ATOM   1823  CD  GLN A 368     -21.936  -7.175  12.267  1.00 81.14           C  
ATOM   1824  NE2 GLN A 368     -22.543  -6.019  12.533  1.00 74.99           N  
ATOM   1825  OE1 GLN A 368     -21.642  -7.987  13.146  1.00 77.89           O  
ATOM   1826  N   PHE A 369     -17.097  -6.483  10.433  1.00 42.39           N  
ATOM   1827  CA  PHE A 369     -15.674  -6.811  10.358  1.00 49.54           C  
ATOM   1828  C   PHE A 369     -14.937  -6.309  11.593  1.00 46.40           C  
ATOM   1829  O   PHE A 369     -14.088  -7.016  12.144  1.00 33.14           O  
ATOM   1830  CB  PHE A 369     -15.052  -6.230   9.086  1.00 42.50           C  
ATOM   1831  CG  PHE A 369     -15.443  -6.961   7.828  1.00 42.80           C  
ATOM   1832  CD1 PHE A 369     -15.128  -8.304   7.662  1.00 39.33           C  
ATOM   1833  CD2 PHE A 369     -16.115  -6.308   6.807  1.00 43.82           C  
ATOM   1834  CE1 PHE A 369     -15.485  -8.981   6.502  1.00 45.70           C  
ATOM   1835  CE2 PHE A 369     -16.472  -6.980   5.646  1.00 52.45           C  
ATOM   1836  CZ  PHE A 369     -16.158  -8.320   5.497  1.00 40.81           C  
ATOM   1837  N   ALA A 370     -15.307  -5.120  12.085  1.00 41.46           N  
ATOM   1838  CA  ALA A 370     -14.643  -4.563  13.260  1.00 45.46           C  
ATOM   1839  C   ALA A 370     -14.964  -5.374  14.505  1.00 45.20           C  
ATOM   1840  O   ALA A 370     -14.064  -5.682  15.299  1.00 49.74           O  
ATOM   1841  CB  ALA A 370     -15.051  -3.102  13.463  1.00 39.82           C  
ATOM   1842  N   ILE A 371     -16.235  -5.749  14.685  1.00 49.24           N  
ATOM   1843  CA  ILE A 371     -16.602  -6.592  15.821  1.00 47.61           C  
ATOM   1844  C   ILE A 371     -15.884  -7.932  15.732  1.00 48.08           C  
ATOM   1845  O   ILE A 371     -15.450  -8.489  16.748  1.00 49.09           O  
ATOM   1846  CB  ILE A 371     -18.130  -6.779  15.890  1.00 47.86           C  
ATOM   1847  CG1 ILE A 371     -18.836  -5.505  16.355  1.00 43.62           C  
ATOM   1848  CG2 ILE A 371     -18.499  -7.911  16.835  1.00 43.87           C  
ATOM   1849  CD1 ILE A 371     -20.254  -5.395  15.833  1.00 53.08           C  
ATOM   1850  N   THR A 372     -15.717  -8.451  14.512  1.00 42.92           N  
ATOM   1851  CA  THR A 372     -15.007  -9.715  14.353  1.00 53.59           C  
ATOM   1852  C   THR A 372     -13.546  -9.571  14.751  1.00 47.12           C  
ATOM   1853  O   THR A 372     -13.010 -10.424  15.469  1.00 40.54           O  
ATOM   1854  CB  THR A 372     -15.145 -10.216  12.913  1.00 51.59           C  
ATOM   1855  CG2 THR A 372     -14.316 -11.472  12.691  1.00 40.35           C  
ATOM   1856  OG1 THR A 372     -16.523 -10.516  12.659  1.00 48.12           O  
ATOM   1857  N   LEU A 373     -12.900  -8.477  14.330  1.00 38.15           N  
ATOM   1858  CA  LEU A 373     -11.526  -8.224  14.752  1.00 39.02           C  
ATOM   1859  C   LEU A 373     -11.440  -8.049  16.260  1.00 44.62           C  
ATOM   1860  O   LEU A 373     -10.520  -8.569  16.904  1.00 40.82           O  
ATOM   1861  CB  LEU A 373     -10.966  -6.984  14.053  1.00 37.93           C  
ATOM   1862  CG  LEU A 373      -9.539  -6.612  14.482  1.00 38.74           C  
ATOM   1863  CD1 LEU A 373      -8.539  -7.746  14.194  1.00 29.26           C  
ATOM   1864  CD2 LEU A 373      -9.080  -5.319  13.825  1.00 28.59           C  
ATOM   1865  N   LYS A 374     -12.396  -7.319  16.837  1.00 42.46           N  
ATOM   1866  CA  LYS A 374     -12.397  -7.099  18.277  1.00 46.89           C  
ATOM   1867  C   LYS A 374     -12.511  -8.421  19.028  1.00 50.24           C  
ATOM   1868  O   LYS A 374     -11.747  -8.680  19.965  1.00 47.73           O  
ATOM   1869  CB  LYS A 374     -13.543  -6.145  18.639  1.00 47.16           C  
ATOM   1870  CG  LYS A 374     -13.734  -5.828  20.121  1.00 52.10           C  
ATOM   1871  CD  LYS A 374     -14.878  -4.822  20.311  1.00 60.00           C  
ATOM   1872  CE  LYS A 374     -14.797  -4.063  21.628  1.00 67.20           C  
ATOM   1873  NZ  LYS A 374     -15.418  -4.845  22.732  1.00 87.92           N1+
ATOM   1874  N   SER A 375     -13.398  -9.305  18.572  1.00 44.89           N  
ATOM   1875  CA  SER A 375     -13.584 -10.587  19.242  1.00 47.60           C  
ATOM   1876  C   SER A 375     -12.380 -11.495  19.030  1.00 51.08           C  
ATOM   1877  O   SER A 375     -11.981 -12.229  19.944  1.00 51.24           O  
ATOM   1878  CB  SER A 375     -14.864 -11.266  18.743  1.00 58.59           C  
ATOM   1879  OG  SER A 375     -15.956 -10.357  18.728  1.00 62.17           O  
ATOM   1880  N   TYR A 376     -11.781 -11.452  17.837  1.00 48.70           N  
ATOM   1881  CA  TYR A 376     -10.571 -12.227  17.584  1.00 49.51           C  
ATOM   1882  C   TYR A 376      -9.486 -11.869  18.590  1.00 49.53           C  
ATOM   1883  O   TYR A 376      -8.862 -12.750  19.194  1.00 53.50           O  
ATOM   1884  CB  TYR A 376     -10.079 -11.986  16.156  1.00 44.83           C  
ATOM   1885  CG  TYR A 376      -8.783 -12.700  15.815  1.00 41.95           C  
ATOM   1886  CD1 TYR A 376      -7.541 -12.108  16.041  1.00 46.53           C  
ATOM   1887  CD2 TYR A 376      -8.809 -13.969  15.251  1.00 44.27           C  
ATOM   1888  CE1 TYR A 376      -6.363 -12.776  15.722  1.00 50.39           C  
ATOM   1889  CE2 TYR A 376      -7.648 -14.635  14.923  1.00 45.69           C  
ATOM   1890  CZ  TYR A 376      -6.428 -14.037  15.161  1.00 55.00           C  
ATOM   1891  OH  TYR A 376      -5.274 -14.713  14.836  1.00 49.72           O  
ATOM   1892  N   ILE A 377      -9.222 -10.570  18.753  1.00 47.74           N  
ATOM   1893  CA  ILE A 377      -8.189 -10.130  19.683  1.00 46.54           C  
ATOM   1894  C   ILE A 377      -8.516 -10.568  21.111  1.00 47.77           C  
ATOM   1895  O   ILE A 377      -7.631 -11.019  21.849  1.00 55.95           O  
ATOM   1896  CB  ILE A 377      -7.989  -8.610  19.566  1.00 45.20           C  
ATOM   1897  CG1 ILE A 377      -7.279  -8.282  18.250  1.00 41.26           C  
ATOM   1898  CG2 ILE A 377      -7.180  -8.075  20.737  1.00 38.29           C  
ATOM   1899  CD1 ILE A 377      -7.489  -6.852  17.771  1.00 42.83           C  
ATOM   1900  N   GLU A 378      -9.787 -10.449  21.523  1.00 43.58           N  
ATOM   1901  CA  GLU A 378     -10.166 -10.871  22.873  1.00 47.41           C  
ATOM   1902  C   GLU A 378      -9.902 -12.355  23.093  1.00 59.76           C  
ATOM   1903  O   GLU A 378      -9.412 -12.752  24.157  1.00 60.99           O  
ATOM   1904  CB  GLU A 378     -11.651 -10.596  23.144  1.00 54.35           C  
ATOM   1905  CG  GLU A 378     -11.990  -9.379  23.992  1.00 66.75           C  
ATOM   1906  CD  GLU A 378     -13.443  -8.937  23.818  1.00 86.53           C  
ATOM   1907  OE1 GLU A 378     -14.307  -9.449  24.564  1.00100.25           O  
ATOM   1908  OE2 GLU A 378     -13.727  -8.099  22.937  1.00 84.76           O1-
ATOM   1909  N   CYS A 379     -10.194 -13.188  22.087  1.00 55.80           N  
ATOM   1910  CA  CYS A 379     -10.146 -14.636  22.254  1.00 64.60           C  
ATOM   1911  C   CYS A 379      -8.776 -15.239  22.003  1.00 63.32           C  
ATOM   1912  O   CYS A 379      -8.532 -16.372  22.432  1.00 68.81           O  
ATOM   1913  CB  CYS A 379     -11.148 -15.332  21.315  1.00 63.47           C  
ATOM   1914  SG  CYS A 379     -12.878 -14.907  21.586  1.00106.97           S  
ATOM   1915  N   ASN A 380      -7.882 -14.532  21.323  1.00 59.89           N  
ATOM   1916  CA  ASN A 380      -6.645 -15.144  20.873  1.00 66.63           C  
ATOM   1917  C   ASN A 380      -5.404 -14.410  21.352  1.00 65.49           C  
ATOM   1918  O   ASN A 380      -4.290 -14.828  21.015  1.00 87.87           O  
ATOM   1919  CB  ASN A 380      -6.642 -15.203  19.340  1.00 62.56           C  
ATOM   1920  CG  ASN A 380      -7.575 -16.273  18.797  1.00 81.60           C  
ATOM   1921  ND2 ASN A 380      -8.273 -15.951  17.713  1.00 71.31           N  
ATOM   1922  OD1 ASN A 380      -7.695 -17.359  19.363  1.00100.82           O  
ATOM   1923  N   ARG A 381      -5.556 -13.345  22.131  1.00 66.38           N  
ATOM   1924  CA  ARG A 381      -4.438 -12.566  22.643  1.00 75.07           C  
ATOM   1925  C   ARG A 381      -4.519 -12.393  24.151  1.00 75.74           C  
ATOM   1926  O   ARG A 381      -5.605 -12.139  24.688  1.00 73.45           O  
ATOM   1927  CB  ARG A 381      -4.375 -11.189  21.971  1.00 55.41           C  
ATOM   1928  CG  ARG A 381      -3.865 -11.261  20.552  1.00 51.91           C  
ATOM   1929  CD  ARG A 381      -3.548  -9.887  20.065  1.00 57.57           C  
ATOM   1930  NE  ARG A 381      -2.906  -9.900  18.758  1.00 57.68           N  
ATOM   1931  CZ  ARG A 381      -1.600 -10.022  18.567  1.00 49.36           C  
ATOM   1932  NH1 ARG A 381      -0.761 -10.157  19.581  1.00 51.21           N1+
ATOM   1933  NH2 ARG A 381      -1.124  -9.991  17.327  1.00 46.74           N  
ATOM   1934  N   PRO A 382      -3.389 -12.600  24.868  1.00 95.97           N  
ATOM   1935  CA  PRO A 382      -3.356 -12.496  26.324  1.00 97.46           C  
ATOM   1936  C   PRO A 382      -3.988 -11.199  26.826  1.00 94.06           C  
ATOM   1937  O   PRO A 382      -3.595 -10.144  26.390  1.00 98.78           O  
ATOM   1938  CB  PRO A 382      -1.858 -12.473  26.635  1.00 95.59           C  
ATOM   1939  CG  PRO A 382      -1.262 -13.332  25.555  1.00 84.19           C  
ATOM   1940  CD  PRO A 382      -2.071 -12.972  24.328  1.00 82.07           C  
ATOM   1941  N   GLN A 383      -4.916 -11.321  27.762  1.00 95.15           N  
ATOM   1942  CA  GLN A 383      -5.635 -10.131  28.269  1.00105.54           C  
ATOM   1943  C   GLN A 383      -4.711  -9.096  28.920  1.00119.14           C  
ATOM   1944  O   GLN A 383      -5.023  -7.897  28.797  1.00110.27           O  
ATOM   1945  CB  GLN A 383      -6.661 -10.572  29.311  1.00 85.71           C  
ATOM   1946  N   PRO A 384      -3.592  -9.448  29.597  1.00141.34           N  
ATOM   1947  CA  PRO A 384      -2.833  -8.439  30.366  1.00141.83           C  
ATOM   1948  C   PRO A 384      -2.292  -7.259  29.568  1.00135.09           C  
ATOM   1949  O   PRO A 384      -2.351  -6.133  30.072  1.00149.37           O  
ATOM   1950  CB  PRO A 384      -1.662  -9.262  30.911  1.00141.23           C  
ATOM   1951  N   ALA A 385      -1.853  -7.458  28.325  1.00 98.97           N  
ATOM   1952  CA  ALA A 385      -1.207  -6.313  27.635  1.00 88.33           C  
ATOM   1953  C   ALA A 385      -1.901  -5.930  26.320  1.00 77.25           C  
ATOM   1954  O   ALA A 385      -1.598  -4.847  25.799  1.00 72.26           O  
ATOM   1955  CB  ALA A 385       0.251  -6.618  27.418  1.00 78.01           C  
ATOM   1956  N   HIS A 386      -2.776  -6.782  25.800  1.00 63.02           N  
ATOM   1957  CA  HIS A 386      -3.412  -6.484  24.492  1.00 63.53           C  
ATOM   1958  C   HIS A 386      -4.782  -5.859  24.745  1.00 58.29           C  
ATOM   1959  O   HIS A 386      -5.681  -6.079  23.927  1.00 57.97           O  
ATOM   1960  CB  HIS A 386      -3.444  -7.759  23.648  1.00 58.35           C  
ATOM   1961  CG  HIS A 386      -2.087  -8.280  23.326  1.00 61.88           C  
ATOM   1962  CD2 HIS A 386      -1.105  -7.780  22.549  1.00 57.74           C  
ATOM   1963  ND1 HIS A 386      -1.609  -9.462  23.845  1.00 73.75           N  
ATOM   1964  CE1 HIS A 386      -0.391  -9.673  23.397  1.00 67.98           C  
ATOM   1965  NE2 HIS A 386      -0.059  -8.656  22.600  1.00 66.13           N  
ATOM   1966  N   ARG A 387      -4.902  -5.070  25.813  1.00 57.50           N  
ATOM   1967  CA  ARG A 387      -6.198  -4.522  26.193  1.00 56.10           C  
ATOM   1968  C   ARG A 387      -6.735  -3.521  25.180  1.00 54.20           C  
ATOM   1969  O   ARG A 387      -7.953  -3.443  24.989  1.00 49.85           O  
ATOM   1970  CB  ARG A 387      -6.083  -3.887  27.579  1.00 55.63           C  
ATOM   1971  CG  ARG A 387      -7.292  -3.104  27.995  1.00 53.68           C  
ATOM   1972  CD  ARG A 387      -7.238  -2.777  29.454  1.00 56.18           C  
ATOM   1973  NE  ARG A 387      -8.261  -1.807  29.806  1.00 49.01           N  
ATOM   1974  CZ  ARG A 387      -8.428  -1.325  31.027  1.00 51.97           C  
ATOM   1975  NH1 ARG A 387      -7.668  -1.724  32.034  1.00 54.28           N1+
ATOM   1976  NH2 ARG A 387      -9.371  -0.413  31.239  1.00 52.94           N  
ATOM   1977  N   PHE A 388      -5.869  -2.746  24.532  1.00 49.16           N  
ATOM   1978  CA  PHE A 388      -6.326  -1.765  23.555  1.00 53.52           C  
ATOM   1979  C   PHE A 388      -5.774  -2.013  22.160  1.00 46.13           C  
ATOM   1980  O   PHE A 388      -5.718  -1.073  21.359  1.00 46.46           O  
ATOM   1981  CB  PHE A 388      -5.973  -0.340  23.984  1.00 48.61           C  
ATOM   1982  CG  PHE A 388      -6.580   0.080  25.282  1.00 55.41           C  
ATOM   1983  CD1 PHE A 388      -7.944  -0.043  25.490  1.00 51.56           C  
ATOM   1984  CD2 PHE A 388      -5.795   0.615  26.287  1.00 56.14           C  
ATOM   1985  CE1 PHE A 388      -8.512   0.363  26.686  1.00 57.48           C  
ATOM   1986  CE2 PHE A 388      -6.358   1.015  27.476  1.00 53.67           C  
ATOM   1987  CZ  PHE A 388      -7.712   0.889  27.677  1.00 51.43           C  
ATOM   1988  N   LEU A 389      -5.377  -3.248  21.840  1.00 37.30           N  
ATOM   1989  CA  LEU A 389      -4.834  -3.495  20.509  1.00 40.24           C  
ATOM   1990  C   LEU A 389      -5.844  -3.121  19.437  1.00 41.37           C  
ATOM   1991  O   LEU A 389      -5.505  -2.431  18.466  1.00 40.01           O  
ATOM   1992  CB  LEU A 389      -4.407  -4.953  20.358  1.00 37.14           C  
ATOM   1993  CG  LEU A 389      -3.816  -5.243  18.976  1.00 43.80           C  
ATOM   1994  CD1 LEU A 389      -2.627  -4.342  18.695  1.00 41.25           C  
ATOM   1995  CD2 LEU A 389      -3.383  -6.682  18.884  1.00 49.47           C  
ATOM   1996  N   PHE A 390      -7.103  -3.518  19.629  1.00 36.00           N  
ATOM   1997  CA  PHE A 390      -8.139  -3.206  18.651  1.00 35.77           C  
ATOM   1998  C   PHE A 390      -8.275  -1.703  18.455  1.00 40.68           C  
ATOM   1999  O   PHE A 390      -8.381  -1.225  17.318  1.00 39.38           O  
ATOM   2000  CB  PHE A 390      -9.478  -3.799  19.090  1.00 34.04           C  
ATOM   2001  CG  PHE A 390     -10.629  -3.346  18.244  1.00 42.76           C  
ATOM   2002  CD1 PHE A 390     -10.792  -3.843  16.957  1.00 32.16           C  
ATOM   2003  CD2 PHE A 390     -11.520  -2.394  18.714  1.00 39.24           C  
ATOM   2004  CE1 PHE A 390     -11.847  -3.422  16.165  1.00 46.66           C  
ATOM   2005  CE2 PHE A 390     -12.572  -1.956  17.934  1.00 36.10           C  
ATOM   2006  CZ  PHE A 390     -12.744  -2.478  16.652  1.00 44.26           C  
ATOM   2007  N   LEU A 391      -8.282  -0.937  19.551  1.00 38.25           N  
ATOM   2008  CA  LEU A 391      -8.385   0.510  19.414  1.00 41.92           C  
ATOM   2009  C   LEU A 391      -7.125   1.104  18.807  1.00 38.34           C  
ATOM   2010  O   LEU A 391      -7.209   2.071  18.043  1.00 38.26           O  
ATOM   2011  CB  LEU A 391      -8.659   1.153  20.772  1.00 44.46           C  
ATOM   2012  CG  LEU A 391     -10.033   0.806  21.332  1.00 52.84           C  
ATOM   2013  CD1 LEU A 391     -10.220   1.366  22.732  1.00 46.43           C  
ATOM   2014  CD2 LEU A 391     -11.106   1.326  20.391  1.00 42.05           C  
ATOM   2015  N   LYS A 392      -5.962   0.515  19.093  1.00 44.03           N  
ATOM   2016  CA  LYS A 392      -4.741   0.983  18.451  1.00 32.40           C  
ATOM   2017  C   LYS A 392      -4.790   0.741  16.951  1.00 39.07           C  
ATOM   2018  O   LYS A 392      -4.386   1.604  16.163  1.00 36.22           O  
ATOM   2019  CB  LYS A 392      -3.511   0.310  19.064  1.00 43.23           C  
ATOM   2020  CG  LYS A 392      -3.181   0.830  20.459  1.00 42.91           C  
ATOM   2021  CD  LYS A 392      -1.716   0.606  20.775  1.00 50.61           C  
ATOM   2022  CE  LYS A 392      -1.377   1.136  22.153  1.00 60.87           C  
ATOM   2023  NZ  LYS A 392      -0.950   0.006  23.019  1.00 62.36           N1+
ATOM   2024  N   ILE A 393      -5.331  -0.408  16.538  1.00 35.63           N  
ATOM   2025  CA  ILE A 393      -5.456  -0.711  15.115  1.00 36.68           C  
ATOM   2026  C   ILE A 393      -6.412   0.268  14.435  1.00 43.03           C  
ATOM   2027  O   ILE A 393      -6.122   0.794  13.352  1.00 37.71           O  
ATOM   2028  CB  ILE A 393      -5.904  -2.172  14.924  1.00 39.08           C  
ATOM   2029  CG1 ILE A 393      -4.748  -3.124  15.249  1.00 35.79           C  
ATOM   2030  CG2 ILE A 393      -6.417  -2.397  13.514  1.00 28.54           C  
ATOM   2031  CD1 ILE A 393      -5.144  -4.598  15.258  1.00 36.45           C  
ATOM   2032  N   MET A 394      -7.572   0.524  15.057  1.00 34.43           N  
ATOM   2033  CA  MET A 394      -8.525   1.478  14.490  1.00 36.34           C  
ATOM   2034  C   MET A 394      -7.916   2.872  14.361  1.00 41.33           C  
ATOM   2035  O   MET A 394      -8.169   3.578  13.378  1.00 35.55           O  
ATOM   2036  CB  MET A 394      -9.799   1.529  15.341  1.00 45.76           C  
ATOM   2037  CG  MET A 394     -10.623   0.246  15.340  1.00 42.39           C  
ATOM   2038  SD  MET A 394     -10.932  -0.437  13.698  1.00 51.96           S  
ATOM   2039  CE  MET A 394     -12.344   0.532  13.169  1.00 55.81           C  
ATOM   2040  N   ALA A 395      -7.118   3.295  15.347  1.00 35.29           N  
ATOM   2041  CA  ALA A 395      -6.419   4.572  15.214  1.00 32.72           C  
ATOM   2042  C   ALA A 395      -5.397   4.516  14.082  1.00 39.39           C  
ATOM   2043  O   ALA A 395      -5.210   5.500  13.357  1.00 35.45           O  
ATOM   2044  CB  ALA A 395      -5.749   4.952  16.537  1.00 34.62           C  
ATOM   2045  N   MET A 396      -4.747   3.363  13.895  1.00 38.41           N  
ATOM   2046  CA  MET A 396      -3.841   3.188  12.759  1.00 33.86           C  
ATOM   2047  C   MET A 396      -4.576   3.333  11.427  1.00 39.56           C  
ATOM   2048  O   MET A 396      -4.051   3.937  10.482  1.00 36.63           O  
ATOM   2049  CB  MET A 396      -3.173   1.815  12.829  1.00 45.52           C  
ATOM   2050  CG  MET A 396      -2.101   1.653  13.887  1.00 36.41           C  
ATOM   2051  SD  MET A 396      -0.916   2.982  13.767  1.00 54.67           S  
ATOM   2052  CE  MET A 396       0.386   2.116  12.909  1.00 46.37           C  
ATOM   2053  N   LEU A 397      -5.781   2.763  11.319  1.00 33.22           N  
ATOM   2054  CA  LEU A 397      -6.546   2.885  10.078  1.00 35.19           C  
ATOM   2055  C   LEU A 397      -6.987   4.326   9.834  1.00 41.18           C  
ATOM   2056  O   LEU A 397      -7.018   4.787   8.687  1.00 34.77           O  
ATOM   2057  CB  LEU A 397      -7.761   1.956  10.099  1.00 38.51           C  
ATOM   2058  CG  LEU A 397      -7.505   0.454   9.935  1.00 42.86           C  
ATOM   2059  CD1 LEU A 397      -8.789  -0.341  10.154  1.00 38.57           C  
ATOM   2060  CD2 LEU A 397      -6.915   0.146   8.573  1.00 39.14           C  
ATOM   2061  N   THR A 398      -7.348   5.051  10.897  1.00 37.37           N  
ATOM   2062  CA  THR A 398      -7.687   6.464  10.746  1.00 40.76           C  
ATOM   2063  C   THR A 398      -6.488   7.267  10.250  1.00 41.38           C  
ATOM   2064  O   THR A 398      -6.629   8.139   9.384  1.00 43.63           O  
ATOM   2065  CB  THR A 398      -8.206   7.009  12.079  1.00 42.30           C  
ATOM   2066  CG2 THR A 398      -8.418   8.517  12.017  1.00 36.34           C  
ATOM   2067  OG1 THR A 398      -9.442   6.372  12.398  1.00 47.01           O  
ATOM   2068  N   GLU A 399      -5.294   6.976  10.774  1.00 33.65           N  
ATOM   2069  CA  GLU A 399      -4.089   7.653  10.305  1.00 37.20           C  
ATOM   2070  C   GLU A 399      -3.744   7.251   8.873  1.00 46.91           C  
ATOM   2071  O   GLU A 399      -3.299   8.089   8.078  1.00 42.06           O  
ATOM   2072  CB  GLU A 399      -2.922   7.357  11.253  1.00 42.93           C  
ATOM   2073  CG  GLU A 399      -1.544   7.849  10.778  1.00 54.27           C  
ATOM   2074  CD  GLU A 399      -1.374   9.366  10.800  1.00 79.55           C  
ATOM   2075  OE1 GLU A 399      -2.323  10.091  11.170  1.00 97.62           O  
ATOM   2076  OE2 GLU A 399      -0.276   9.838  10.424  1.00 66.87           O1-
ATOM   2077  N   LEU A 400      -3.934   5.969   8.527  1.00 35.19           N  
ATOM   2078  CA  LEU A 400      -3.672   5.528   7.159  1.00 36.74           C  
ATOM   2079  C   LEU A 400      -4.547   6.269   6.157  1.00 42.48           C  
ATOM   2080  O   LEU A 400      -4.116   6.541   5.029  1.00 37.87           O  
ATOM   2081  CB  LEU A 400      -3.903   4.020   7.035  1.00 45.17           C  
ATOM   2082  CG  LEU A 400      -3.486   3.361   5.718  1.00 45.31           C  
ATOM   2083  CD1 LEU A 400      -2.009   3.656   5.405  1.00 32.79           C  
ATOM   2084  CD2 LEU A 400      -3.749   1.857   5.780  1.00 45.98           C  
ATOM   2085  N   ARG A 401      -5.769   6.622   6.556  1.00 32.66           N  
ATOM   2086  CA  ARG A 401      -6.652   7.366   5.667  1.00 42.58           C  
ATOM   2087  C   ARG A 401      -6.149   8.790   5.442  1.00 43.39           C  
ATOM   2088  O   ARG A 401      -6.317   9.343   4.348  1.00 47.83           O  
ATOM   2089  CB  ARG A 401      -8.061   7.380   6.256  1.00 45.60           C  
ATOM   2090  CG  ARG A 401      -9.119   7.998   5.374  1.00 51.09           C  
ATOM   2091  CD  ARG A 401     -10.459   7.966   6.078  1.00 51.12           C  
ATOM   2092  NE  ARG A 401     -11.560   8.140   5.141  1.00 75.74           N  
ATOM   2093  CZ  ARG A 401     -12.837   7.976   5.455  1.00 88.81           C  
ATOM   2094  NH1 ARG A 401     -13.212   7.641   6.680  1.00 93.27           N1+
ATOM   2095  NH2 ARG A 401     -13.761   8.141   4.512  1.00 85.07           N  
ATOM   2096  N   SER A 402      -5.493   9.379   6.442  1.00 35.47           N  
ATOM   2097  CA  SER A 402      -4.941  10.720   6.269  1.00 43.64           C  
ATOM   2098  C   SER A 402      -3.693  10.694   5.393  1.00 37.91           C  
ATOM   2099  O   SER A 402      -3.492  11.589   4.563  1.00 36.70           O  
ATOM   2100  CB  SER A 402      -4.627  11.341   7.630  1.00 38.91           C  
ATOM   2101  OG  SER A 402      -3.849  12.511   7.463  1.00 60.22           O  
ATOM   2102  N   ILE A 403      -2.854   9.668   5.552  1.00 35.61           N  
ATOM   2103  CA  ILE A 403      -1.697   9.514   4.675  1.00 41.94           C  
ATOM   2104  C   ILE A 403      -2.154   9.286   3.233  1.00 42.18           C  
ATOM   2105  O   ILE A 403      -1.553   9.812   2.287  1.00 37.68           O  
ATOM   2106  CB  ILE A 403      -0.799   8.370   5.189  1.00 44.66           C  
ATOM   2107  CG1 ILE A 403      -0.170   8.744   6.529  1.00 40.42           C  
ATOM   2108  CG2 ILE A 403       0.285   8.032   4.188  1.00 44.00           C  
ATOM   2109  CD1 ILE A 403       0.069   7.541   7.448  1.00 37.95           C  
ATOM   2110  N   ASN A 404      -3.246   8.529   3.049  1.00 40.81           N  
ATOM   2111  CA  ASN A 404      -3.835   8.346   1.719  1.00 40.04           C  
ATOM   2112  C   ASN A 404      -4.191   9.689   1.094  1.00 38.87           C  
ATOM   2113  O   ASN A 404      -3.838   9.968  -0.056  1.00 40.10           O  
ATOM   2114  CB  ASN A 404      -5.084   7.465   1.816  1.00 41.24           C  
ATOM   2115  CG  ASN A 404      -5.649   7.062   0.451  1.00 45.31           C  
ATOM   2116  ND2 ASN A 404      -6.713   6.272   0.483  1.00 47.29           N  
ATOM   2117  OD1 ASN A 404      -5.150   7.457  -0.609  1.00 40.62           O  
ATOM   2118  N   ALA A 405      -4.891  10.538   1.842  1.00 36.67           N  
ATOM   2119  CA  ALA A 405      -5.234  11.850   1.309  1.00 45.79           C  
ATOM   2120  C   ALA A 405      -3.978  12.654   0.990  1.00 49.31           C  
ATOM   2121  O   ALA A 405      -3.928  13.367  -0.018  1.00 45.56           O  
ATOM   2122  CB  ALA A 405      -6.115  12.607   2.301  1.00 29.18           C  
ATOM   2123  N   GLN A 406      -2.934  12.525   1.810  1.00 36.84           N  
ATOM   2124  CA  GLN A 406      -1.722  13.300   1.563  1.00 45.21           C  
ATOM   2125  C   GLN A 406      -0.998  12.805   0.312  1.00 46.17           C  
ATOM   2126  O   GLN A 406      -0.614  13.603  -0.551  1.00 38.95           O  
ATOM   2127  CB  GLN A 406      -0.803  13.250   2.789  1.00 44.54           C  
ATOM   2128  CG  GLN A 406       0.628  13.706   2.525  1.00 76.28           C  
ATOM   2129  CD  GLN A 406       1.514  13.611   3.761  1.00 90.01           C  
ATOM   2130  NE2 GLN A 406       2.340  14.633   3.989  1.00 69.15           N  
ATOM   2131  OE1 GLN A 406       1.462  12.622   4.497  1.00 78.65           O  
ATOM   2132  N   HIS A 407      -0.818  11.487   0.186  1.00 46.91           N  
ATOM   2133  CA  HIS A 407      -0.034  10.944  -0.920  1.00 51.24           C  
ATOM   2134  C   HIS A 407      -0.792  10.896  -2.235  1.00 46.25           C  
ATOM   2135  O   HIS A 407      -0.161  10.942  -3.297  1.00 43.69           O  
ATOM   2136  CB  HIS A 407       0.471   9.546  -0.569  1.00 40.88           C  
ATOM   2137  CG  HIS A 407       1.653   9.565   0.346  1.00 60.92           C  
ATOM   2138  CD2 HIS A 407       1.766   9.919   1.648  1.00 58.21           C  
ATOM   2139  ND1 HIS A 407       2.925   9.238  -0.075  1.00 70.03           N  
ATOM   2140  CE1 HIS A 407       3.765   9.365   0.936  1.00 71.96           C  
ATOM   2141  NE2 HIS A 407       3.087   9.780   1.993  1.00 63.84           N  
ATOM   2142  N   THR A 408      -2.120  10.828  -2.196  1.00 33.52           N  
ATOM   2143  CA  THR A 408      -2.885  10.976  -3.427  1.00 40.20           C  
ATOM   2144  C   THR A 408      -2.753  12.395  -3.964  1.00 47.48           C  
ATOM   2145  O   THR A 408      -2.627  12.603  -5.179  1.00 45.84           O  
ATOM   2146  CB  THR A 408      -4.353  10.634  -3.163  1.00 43.10           C  
ATOM   2147  CG2 THR A 408      -5.242  11.107  -4.307  1.00 38.57           C  
ATOM   2148  OG1 THR A 408      -4.489   9.223  -2.977  1.00 46.21           O  
ATOM   2149  N   GLN A 409      -2.711  13.375  -3.061  1.00 38.18           N  
ATOM   2150  CA  GLN A 409      -2.480  14.755  -3.466  1.00 57.29           C  
ATOM   2151  C   GLN A 409      -1.076  14.917  -4.039  1.00 48.33           C  
ATOM   2152  O   GLN A 409      -0.878  15.619  -5.038  1.00 43.99           O  
ATOM   2153  CB  GLN A 409      -2.691  15.651  -2.244  1.00 55.54           C  
ATOM   2154  CG  GLN A 409      -4.157  15.804  -1.854  1.00 73.35           C  
ATOM   2155  CD  GLN A 409      -4.370  16.772  -0.702  1.00 99.03           C  
ATOM   2156  NE2 GLN A 409      -5.591  16.801  -0.172  1.00 79.01           N  
ATOM   2157  OE1 GLN A 409      -3.442  17.455  -0.269  1.00 86.70           O  
ATOM   2158  N   ARG A 410      -0.105  14.209  -3.457  1.00 43.28           N  
ATOM   2159  CA  ARG A 410       1.272  14.266  -3.936  1.00 54.68           C  
ATOM   2160  C   ARG A 410       1.397  13.661  -5.329  1.00 51.29           C  
ATOM   2161  O   ARG A 410       2.114  14.192  -6.187  1.00 43.49           O  
ATOM   2162  CB  ARG A 410       2.180  13.547  -2.940  1.00 53.41           C  
ATOM   2163  CG  ARG A 410       3.633  13.492  -3.319  1.00 68.51           C  
ATOM   2164  CD  ARG A 410       4.425  12.840  -2.202  1.00 79.29           C  
ATOM   2165  NE  ARG A 410       4.114  13.426  -0.903  1.00 71.64           N  
ATOM   2166  CZ  ARG A 410       4.588  12.977   0.252  1.00 79.10           C  
ATOM   2167  NH1 ARG A 410       5.398  11.934   0.308  1.00 81.57           N1+
ATOM   2168  NH2 ARG A 410       4.242  13.592   1.379  1.00 80.52           N  
ATOM   2169  N   LEU A 411       0.716  12.542  -5.572  1.00 42.64           N  
ATOM   2170  CA  LEU A 411       0.821  11.885  -6.869  1.00 54.96           C  
ATOM   2171  C   LEU A 411       0.186  12.728  -7.967  1.00 42.75           C  
ATOM   2172  O   LEU A 411       0.721  12.813  -9.079  1.00 42.99           O  
ATOM   2173  CB  LEU A 411       0.174  10.495  -6.801  1.00 42.40           C  
ATOM   2174  CG  LEU A 411       0.129   9.597  -8.042  1.00 57.93           C  
ATOM   2175  CD1 LEU A 411       0.239   8.131  -7.620  1.00 59.02           C  
ATOM   2176  CD2 LEU A 411      -1.133   9.814  -8.872  1.00 49.79           C  
ATOM   2177  N   LEU A 412      -0.945  13.374  -7.666  1.00 42.04           N  
ATOM   2178  CA  LEU A 412      -1.593  14.231  -8.654  1.00 48.14           C  
ATOM   2179  C   LEU A 412      -0.704  15.411  -9.030  1.00 47.92           C  
ATOM   2180  O   LEU A 412      -0.644  15.797 -10.203  1.00 46.26           O  
ATOM   2181  CB  LEU A 412      -2.951  14.712  -8.135  1.00 40.93           C  
ATOM   2182  CG  LEU A 412      -4.044  13.659  -7.950  1.00 56.93           C  
ATOM   2183  CD1 LEU A 412      -5.400  14.329  -7.863  1.00 52.50           C  
ATOM   2184  CD2 LEU A 412      -4.031  12.644  -9.094  1.00 54.26           C  
ATOM   2185  N   ARG A 413      -0.001  15.999  -8.054  1.00 42.24           N  
ATOM   2186  CA  ARG A 413       0.910  17.092  -8.379  1.00 49.12           C  
ATOM   2187  C   ARG A 413       2.028  16.608  -9.297  1.00 56.51           C  
ATOM   2188  O   ARG A 413       2.365  17.279 -10.281  1.00 53.54           O  
ATOM   2189  CB  ARG A 413       1.501  17.712  -7.110  1.00 46.59           C  
ATOM   2190  CG  ARG A 413       0.615  18.743  -6.414  1.00 51.32           C  
ATOM   2191  CD  ARG A 413       1.316  19.327  -5.189  1.00 57.99           C  
ATOM   2192  NE  ARG A 413       1.568  18.342  -4.140  1.00 67.91           N  
ATOM   2193  CZ  ARG A 413       0.806  18.141  -3.073  1.00 69.10           C  
ATOM   2194  NH1 ARG A 413      -0.298  18.841  -2.868  1.00 69.51           N1+
ATOM   2195  NH2 ARG A 413       1.177  17.231  -2.173  1.00 61.10           N  
ATOM   2196  N   ILE A 414       2.598  15.428  -9.007  1.00 47.23           N  
ATOM   2197  CA  ILE A 414       3.670  14.895  -9.847  1.00 51.93           C  
ATOM   2198  C   ILE A 414       3.138  14.570 -11.239  1.00 51.68           C  
ATOM   2199  O   ILE A 414       3.789  14.857 -12.250  1.00 56.55           O  
ATOM   2200  CB  ILE A 414       4.302  13.647  -9.199  1.00 50.88           C  
ATOM   2201  CG1 ILE A 414       4.962  13.967  -7.859  1.00 60.35           C  
ATOM   2202  CG2 ILE A 414       5.317  13.019 -10.138  1.00 60.00           C  
ATOM   2203  CD1 ILE A 414       5.110  12.745  -6.957  1.00 41.50           C  
ATOM   2204  N   GLN A 415       1.951  13.959 -11.309  1.00 51.63           N  
ATOM   2205  CA  GLN A 415       1.322  13.668 -12.596  1.00 53.26           C  
ATOM   2206  C   GLN A 415       1.107  14.935 -13.421  1.00 54.84           C  
ATOM   2207  O   GLN A 415       1.254  14.915 -14.650  1.00 55.96           O  
ATOM   2208  CB  GLN A 415      -0.007  12.936 -12.370  1.00 46.32           C  
ATOM   2209  CG  GLN A 415      -0.787  12.624 -13.641  1.00 36.21           C  
ATOM   2210  CD  GLN A 415      -0.165  11.530 -14.490  1.00 58.62           C  
ATOM   2211  NE2 GLN A 415      -0.599  11.443 -15.744  1.00 48.02           N  
ATOM   2212  OE1 GLN A 415       0.683  10.762 -14.027  1.00 47.92           O  
ATOM   2213  N   ASP A 416       0.760  16.049 -12.765  1.00 54.12           N  
ATOM   2214  CA  ASP A 416       0.439  17.282 -13.486  1.00 58.84           C  
ATOM   2215  C   ASP A 416       1.623  17.785 -14.312  1.00 60.06           C  
ATOM   2216  O   ASP A 416       1.437  18.300 -15.420  1.00 71.06           O  
ATOM   2217  CB  ASP A 416      -0.029  18.356 -12.503  1.00 64.78           C  
ATOM   2218  CG  ASP A 416      -0.702  19.532 -13.193  1.00 69.46           C  
ATOM   2219  OD1 ASP A 416      -1.222  19.366 -14.318  1.00 77.88           O  
ATOM   2220  OD2 ASP A 416      -0.708  20.631 -12.604  1.00 76.62           O1-
ATOM   2221  N   ILE A 417       2.841  17.667 -13.785  1.00 59.31           N  
ATOM   2222  CA  ILE A 417       4.030  18.155 -14.478  1.00 61.73           C  
ATOM   2223  C   ILE A 417       4.893  17.045 -15.067  1.00 67.48           C  
ATOM   2224  O   ILE A 417       5.848  17.353 -15.801  1.00 67.39           O  
ATOM   2225  CB  ILE A 417       4.894  19.050 -13.565  1.00 78.79           C  
ATOM   2226  CG1 ILE A 417       5.407  18.260 -12.361  1.00 71.29           C  
ATOM   2227  CG2 ILE A 417       4.106  20.276 -13.118  1.00 68.42           C  
ATOM   2228  CD1 ILE A 417       6.433  19.015 -11.550  1.00 80.81           C  
ATOM   2229  N   HIS A 418       4.598  15.775 -14.783  1.00 60.16           N  
ATOM   2230  CA  HIS A 418       5.367  14.667 -15.336  1.00 59.46           C  
ATOM   2231  C   HIS A 418       4.499  13.418 -15.399  1.00 56.55           C  
ATOM   2232  O   HIS A 418       4.453  12.645 -14.433  1.00 54.64           O  
ATOM   2233  CB  HIS A 418       6.627  14.400 -14.513  1.00 61.74           C  
ATOM   2234  CG  HIS A 418       7.487  13.305 -15.077  1.00 66.16           C  
ATOM   2235  CD2 HIS A 418       7.311  11.961 -15.117  1.00 64.52           C  
ATOM   2236  ND1 HIS A 418       8.700  13.549 -15.683  1.00 63.82           N  
ATOM   2237  CE1 HIS A 418       9.230  12.405 -16.081  1.00 69.23           C  
ATOM   2238  NE2 HIS A 418       8.407  11.427 -15.750  1.00 63.26           N  
ATOM   2239  N   PRO A 419       3.800  13.195 -16.510  1.00 62.39           N  
ATOM   2240  CA  PRO A 419       2.847  12.076 -16.591  1.00 51.28           C  
ATOM   2241  C   PRO A 419       3.547  10.730 -16.491  1.00 55.96           C  
ATOM   2242  O   PRO A 419       4.463  10.425 -17.264  1.00 60.40           O  
ATOM   2243  CB  PRO A 419       2.203  12.273 -17.968  1.00 52.67           C  
ATOM   2244  CG  PRO A 419       2.418  13.734 -18.275  1.00 50.90           C  
ATOM   2245  CD  PRO A 419       3.780  14.013 -17.731  1.00 55.16           C  
ATOM   2246  N   PHE A 420       3.158   9.947 -15.481  1.00 47.04           N  
ATOM   2247  CA  PHE A 420       3.694   8.602 -15.299  1.00 57.41           C  
ATOM   2248  C   PHE A 420       2.616   7.563 -15.032  1.00 47.67           C  
ATOM   2249  O   PHE A 420       2.891   6.367 -15.171  1.00 60.21           O  
ATOM   2250  CB  PHE A 420       4.706   8.563 -14.141  1.00 47.63           C  
ATOM   2251  CG  PHE A 420       4.097   8.832 -12.795  1.00 51.74           C  
ATOM   2252  CD1 PHE A 420       3.714  10.109 -12.425  1.00 47.25           C  
ATOM   2253  CD2 PHE A 420       3.907   7.792 -11.894  1.00 45.88           C  
ATOM   2254  CE1 PHE A 420       3.150  10.349 -11.176  1.00 53.54           C  
ATOM   2255  CE2 PHE A 420       3.349   8.026 -10.646  1.00 56.06           C  
ATOM   2256  CZ  PHE A 420       2.967   9.304 -10.289  1.00 43.25           C  
ATOM   2257  N   ALA A 421       1.405   7.980 -14.671  1.00 48.28           N  
ATOM   2258  CA  ALA A 421       0.361   7.051 -14.259  1.00 53.97           C  
ATOM   2259  C   ALA A 421      -0.079   6.149 -15.411  1.00 47.36           C  
ATOM   2260  O   ALA A 421      -0.288   6.607 -16.541  1.00 41.36           O  
ATOM   2261  CB  ALA A 421      -0.839   7.816 -13.706  1.00 50.76           C  
ATOM   2262  N   THR A 422      -0.187   4.857 -15.118  1.00 36.88           N  
ATOM   2263  CA  THR A 422      -0.710   3.889 -16.066  1.00 53.07           C  
ATOM   2264  C   THR A 422      -2.212   4.095 -16.264  1.00 50.36           C  
ATOM   2265  O   THR A 422      -2.865   4.781 -15.470  1.00 48.95           O  
ATOM   2266  CB  THR A 422      -0.422   2.471 -15.570  1.00 52.88           C  
ATOM   2267  CG2 THR A 422       1.033   2.333 -15.127  1.00 40.58           C  
ATOM   2268  OG1 THR A 422      -1.307   2.158 -14.488  1.00 46.78           O  
ATOM   2269  N   PRO A 423      -2.781   3.517 -17.329  1.00 52.09           N  
ATOM   2270  CA  PRO A 423      -4.229   3.677 -17.557  1.00 54.55           C  
ATOM   2271  C   PRO A 423      -5.099   3.215 -16.400  1.00 53.00           C  
ATOM   2272  O   PRO A 423      -6.120   3.861 -16.122  1.00 52.36           O  
ATOM   2273  CB  PRO A 423      -4.479   2.834 -18.818  1.00 52.37           C  
ATOM   2274  CG  PRO A 423      -3.173   2.845 -19.539  1.00 53.04           C  
ATOM   2275  CD  PRO A 423      -2.102   2.885 -18.475  1.00 56.04           C  
ATOM   2276  N   LEU A 424      -4.721   2.150 -15.688  1.00 43.61           N  
ATOM   2277  CA  LEU A 424      -5.500   1.746 -14.520  1.00 46.34           C  
ATOM   2278  C   LEU A 424      -5.391   2.784 -13.413  1.00 45.35           C  
ATOM   2279  O   LEU A 424      -6.397   3.125 -12.782  1.00 51.25           O  
ATOM   2280  CB  LEU A 424      -5.054   0.372 -14.013  1.00 39.92           C  
ATOM   2281  CG  LEU A 424      -5.849  -0.194 -12.825  1.00 45.35           C  
ATOM   2282  CD1 LEU A 424      -7.360   0.002 -12.974  1.00 48.42           C  
ATOM   2283  CD2 LEU A 424      -5.526  -1.667 -12.585  1.00 47.26           C  
ATOM   2284  N   MET A 425      -4.182   3.296 -13.168  1.00 42.83           N  
ATOM   2285  CA  MET A 425      -3.996   4.326 -12.148  1.00 50.38           C  
ATOM   2286  C   MET A 425      -4.772   5.599 -12.479  1.00 50.80           C  
ATOM   2287  O   MET A 425      -5.279   6.270 -11.573  1.00 47.02           O  
ATOM   2288  CB  MET A 425      -2.511   4.635 -11.963  1.00 50.47           C  
ATOM   2289  CG  MET A 425      -1.664   3.439 -11.552  1.00 52.14           C  
ATOM   2290  SD  MET A 425       0.108   3.803 -11.586  1.00 52.55           S  
ATOM   2291  CE  MET A 425       0.250   5.077 -10.319  1.00 46.69           C  
ATOM   2292  N   GLN A 426      -4.854   5.971 -13.765  1.00 51.35           N  
ATOM   2293  CA  GLN A 426      -5.619   7.165 -14.125  1.00 59.68           C  
ATOM   2294  C   GLN A 426      -7.084   7.012 -13.745  1.00 61.50           C  
ATOM   2295  O   GLN A 426      -7.714   7.964 -13.266  1.00 57.14           O  
ATOM   2296  CB  GLN A 426      -5.499   7.466 -15.618  1.00 59.98           C  
ATOM   2297  CG  GLN A 426      -4.093   7.735 -16.099  1.00 61.09           C  
ATOM   2298  CD  GLN A 426      -4.020   7.877 -17.607  1.00 64.77           C  
ATOM   2299  NE2 GLN A 426      -2.812   7.767 -18.157  1.00 61.40           N  
ATOM   2300  OE1 GLN A 426      -5.040   8.067 -18.272  1.00 67.12           O  
ATOM   2301  N   GLU A 427      -7.640   5.814 -13.942  1.00 57.63           N  
ATOM   2302  CA  GLU A 427      -9.009   5.566 -13.508  1.00 51.72           C  
ATOM   2303  C   GLU A 427      -9.120   5.617 -11.990  1.00 57.17           C  
ATOM   2304  O   GLU A 427     -10.151   6.039 -11.456  1.00 57.00           O  
ATOM   2305  CB  GLU A 427      -9.489   4.213 -14.042  1.00 51.17           C  
ATOM   2306  CG  GLU A 427      -9.734   4.181 -15.552  1.00 64.95           C  
ATOM   2307  CD  GLU A 427     -10.281   2.843 -16.045  1.00 72.48           C  
ATOM   2308  OE1 GLU A 427     -10.514   1.940 -15.211  1.00 71.94           O  
ATOM   2309  OE2 GLU A 427     -10.466   2.690 -17.273  1.00 71.82           O1-
ATOM   2310  N   LEU A 428      -8.049   5.238 -11.290  1.00 60.92           N  
ATOM   2311  CA  LEU A 428      -8.068   5.209  -9.834  1.00 67.75           C  
ATOM   2312  C   LEU A 428      -8.040   6.607  -9.221  1.00 72.85           C  
ATOM   2313  O   LEU A 428      -8.683   6.841  -8.193  1.00 75.38           O  
ATOM   2314  CB  LEU A 428      -6.864   4.401  -9.347  1.00 70.47           C  
ATOM   2315  CG  LEU A 428      -6.765   3.724  -7.976  1.00 77.70           C  
ATOM   2316  CD1 LEU A 428      -5.384   3.095  -7.856  1.00 71.80           C  
ATOM   2317  CD2 LEU A 428      -7.030   4.653  -6.798  1.00 75.82           C  
ATOM   2318  N   PHE A 429      -7.345   7.553  -9.852  1.00 53.67           N  
ATOM   2319  CA  PHE A 429      -7.210   8.911  -9.333  1.00 72.27           C  
ATOM   2320  C   PHE A 429      -8.015   9.950 -10.101  1.00 71.32           C  
ATOM   2321  O   PHE A 429      -7.835  11.150  -9.867  1.00 78.33           O  
ATOM   2322  CB  PHE A 429      -5.739   9.341  -9.319  1.00 56.41           C  
ATOM   2323  CG  PHE A 429      -4.843   8.414  -8.565  1.00 63.34           C  
ATOM   2324  CD1 PHE A 429      -4.929   8.327  -7.188  1.00 59.59           C  
ATOM   2325  CD2 PHE A 429      -3.896   7.646  -9.226  1.00 59.95           C  
ATOM   2326  CE1 PHE A 429      -4.104   7.486  -6.484  1.00 69.17           C  
ATOM   2327  CE2 PHE A 429      -3.064   6.797  -8.525  1.00 67.39           C  
ATOM   2328  CZ  PHE A 429      -3.167   6.722  -7.157  1.00 75.48           C  
ATOM   2329  N   GLY A 430      -8.895   9.539 -11.008  1.00 80.26           N  
ATOM   2330  CA  GLY A 430      -9.658  10.510 -11.756  1.00 84.19           C  
ATOM   2331  C   GLY A 430      -8.864  11.274 -12.793  1.00 88.17           C  
ATOM   2332  O   GLY A 430      -9.409  12.202 -13.405  1.00 81.66           O  
ATOM   2333  N   ILE A 431      -7.576  10.938 -12.917  1.00 88.20           N  
ATOM   2334  CA  ILE A 431      -6.678  11.597 -13.904  1.00 86.19           C  
ATOM   2335  C   ILE A 431      -7.308  11.456 -15.285  1.00 81.45           C  
ATOM   2336  O   ILE A 431      -6.783  10.679 -16.087  1.00 91.51           O  
ATOM   2337  CB  ILE A 431      -5.270  10.977 -13.859  1.00 73.93           C  
ATOM   2338  CG1 ILE A 431      -4.861  10.594 -12.437  1.00 73.55           C  
ATOM   2339  CG2 ILE A 431      -4.254  11.903 -14.506  1.00 71.13           C  
ATOM   2340  CD1 ILE A 431      -3.389  10.302 -12.284  1.00 56.75           C  
ATOM   2341  N   THR A 432      -8.374  12.208 -15.541  1.00111.94           N  
ATOM   2342  CA  THR A 432      -9.086  12.173 -16.848  1.00116.35           C  
ATOM   2343  C   THR A 432      -8.829  10.838 -17.549  1.00105.51           C  
ATOM   2344  O   THR A 432      -8.580  10.859 -18.770  1.00100.62           O  
ATOM   2345  CB  THR A 432      -8.732  13.394 -17.711  1.00120.49           C  
ATOM   2346  CG2 THR A 432      -9.773  14.488 -17.629  1.00114.99           C  
ATOM   2347  OG1 THR A 432      -7.469  13.904 -17.286  1.00 98.70           O  
ATOM   2348  N   GLY A 433      -8.906   9.724 -16.814  1.00 30.00           N  
ATOM   2349  CA  GLY A 433      -8.758   8.446 -17.526  1.00 30.00           C  
ATOM   2350  C   GLY A 433      -9.010   8.779 -18.976  1.00 30.00           C  
ATOM   2351  O   GLY A 433      -9.143   7.852 -19.795  1.00 30.00           O  
ATOM   2352  N   SER A 434      -9.085  10.080 -19.270  1.00 30.00           N  
ATOM   2353  CA  SER A 434      -9.410  10.523 -20.648  1.00 30.00           C  
ATOM   2354  C   SER A 434      -9.713  12.024 -20.622  1.00 30.00           C  
ATOM   2355  O   SER A 434      -9.523  12.620 -19.544  1.00 30.00           O  
ATOM   2356  CB  SER A 434     -10.565   9.732 -21.208  1.00 30.00           C  
ATOM   2357  OG  SER A 434     -11.431   9.296 -20.171  1.00 30.00           O  
TER   
HETATM 2358  C01 WU6 A 501       8.013  -0.140  -3.233  1.00 53.47           C  
HETATM 2359  C02 WU6 A 501       7.074  -0.472  -2.071  1.00 57.92           C  
HETATM 2360  C03 WU6 A 501       7.600   0.044  -0.730  1.00 63.63           C  
HETATM 2361  C04 WU6 A 501       7.202   1.489  -0.441  1.00 53.98           C  
HETATM 2362  C05 WU6 A 501       6.131   1.513   0.637  1.00 49.49           C  
HETATM 2363  C06 WU6 A 501       5.667   2.935   0.926  1.00 53.83           C  
HETATM 2364  O07 WU6 A 501       6.663   2.051  -1.588  1.00 55.87           O  
HETATM 2365  C08 WU6 A 501       7.443   3.044  -2.177  1.00 64.94           C  
HETATM 2366  C09 WU6 A 501       8.806   3.109  -1.982  1.00 64.95           C  
HETATM 2367  C10 WU6 A 501       9.523   4.118  -2.595  1.00 61.29           C  
HETATM 2368  C11 WU6 A 501       8.882   5.044  -3.396  1.00 67.98           C  
HETATM 2369  C12 WU6 A 501       9.688   6.148  -4.062  1.00 75.13           C  
HETATM 2370  O13 WU6 A 501      10.838   6.255  -3.824  1.00 73.96           O  
HETATM 2371  O14 WU6 A 501       9.074   7.036  -4.946  1.00 79.48           O  
HETATM 2372  C15 WU6 A 501       9.957   7.652  -5.835  1.00 64.23           C  
HETATM 2373  C16 WU6 A 501       7.516   4.973  -3.591  1.00 65.01           C  
HETATM 2374  C17 WU6 A 501       6.807   3.958  -2.979  1.00 59.56           C  
HETATM 2375  N18 WU6 A 501       5.378   3.795  -3.095  1.00 61.21           N  
HETATM 2376  C19 WU6 A 501       4.521   4.181  -4.192  1.00 59.86           C  
HETATM 2377  O20 WU6 A 501       4.926   4.699  -5.168  1.00 53.47           O  
HETATM 2378  C21 WU6 A 501       3.052   3.853  -3.962  1.00 55.54           C  
HETATM 2379  N22 WU6 A 501       2.655   3.048  -2.952  1.00 46.24           N  
HETATM 2380  N23 WU6 A 501       1.293   2.955  -3.000  1.00 60.02           N  
HETATM 2381  N24 WU6 A 501       0.847   3.700  -4.034  1.00 61.86           N  
HETATM 2382  C25 WU6 A 501      -0.430   3.812  -4.340  1.00 62.56           C  
HETATM 2383  C26 WU6 A 501      -1.142   2.679  -4.696  1.00 53.28           C  
HETATM 2384  C27 WU6 A 501      -2.486   2.772  -5.005  1.00 59.00           C  
HETATM 2385  O28 WU6 A 501      -3.208   1.628  -5.377  1.00 61.45           O  
HETATM 2386  C29 WU6 A 501      -2.582   0.414  -5.086  1.00 44.70           C  
HETATM 2387  C30 WU6 A 501      -3.115   4.003  -4.948  1.00 56.13           C  
HETATM 2388  C31 WU6 A 501      -2.403   5.134  -4.578  1.00 56.84           C  
HETATM 2389  C32 WU6 A 501      -1.059   5.041  -4.268  1.00 63.71           C  
HETATM 2390  O33 WU6 A 501      -0.321   6.176  -3.900  1.00 53.22           O  
HETATM 2391  C34 WU6 A 501      -1.076   7.338  -3.724  1.00 53.39           C  
HETATM 2392  C35 WU6 A 501       1.925   4.277  -4.650  1.00 53.15           C  
HETATM 2393  C36 WU6 A 501       1.888   5.212  -5.879  1.00 49.64           C  
CONECT    1    2
CONECT    2    1    3
CONECT    3    2    4    4    5
CONECT    4    3    3
CONECT    5    3    6
CONECT    6    5    7    9
CONECT    7    6    8    8   13
CONECT    8    7    7
CONECT    9    6   10
CONECT   10    9   11   12
CONECT   11   10
CONECT   12   10
CONECT   13    7   14
CONECT   14   13   15   17
CONECT   15   14   16   16   20
CONECT   16   15   15
CONECT   17   14   18   19
CONECT   18   17
CONECT   19   17
CONECT   20   15   21
CONECT   21   20   22   24
CONECT   22   21   23   23   29
CONECT   23   22   22
CONECT   24   21   25
CONECT   25   24   26
CONECT   26   25   27   27   28
CONECT   27   26   26
CONECT   28   26
CONECT   29   22   30
CONECT   30   29   31   33
CONECT   31   30   32   32   38
CONECT   32   31   31
CONECT   33   30   34
CONECT   34   33   35
CONECT   35   34   36   36   37
CONECT   36   35   35
CONECT   37   35
CONECT   38   31   39
CONECT   39   38   40   42
CONECT   40   39   41   41   47
CONECT   41   40   40
CONECT   42   39   43
CONECT   43   42   44
CONECT   44   43   45   46   46
CONECT   45   44
CONECT   46   44   44
CONECT   47   40   48
CONECT   48   47   49   51
CONECT   49   48   50   50   58
CONECT   50   49   49
CONECT   51   48   52
CONECT   52   51   53
CONECT   53   52   54
CONECT   54   53   55
CONECT   55   54   56   56   57
CONECT   56   55   55
CONECT   57   55
CONECT   58   49   59
CONECT   59   58   60   62
CONECT   60   59   61   61   66
CONECT   61   60   60
CONECT   62   59   63
CONECT   63   62   64
CONECT   64   63   65
CONECT   65   64
CONECT   66   60   67
CONECT   67   66   68   70
CONECT   68   67   69   69   74
CONECT   69   68   68
CONECT   70   67   71
CONECT   71   70   72
CONECT   72   71   73
CONECT   73   72
CONECT   74   68   75
CONECT   75   74   76   78
CONECT   76   75   77   77   82
CONECT   77   76   76
CONECT   78   75   79   80
CONECT   79   78   81
CONECT   80   78
CONECT   81   79
CONECT   82   76   83
CONECT   83   82   84   86
CONECT   84   83   85   85   93
CONECT   85   84   84
CONECT   86   83   87
CONECT   87   86   88
CONECT   88   87   89
CONECT   89   88   90
CONECT   90   89   91   91   92
CONECT   91   90   90
CONECT   92   90
CONECT   93   84   94
CONECT   94   93   95   97
CONECT   95   94   96   96  102
CONECT   96   95   95
CONECT   97   94   98
CONECT   98   97   99
CONECT   99   98  100  100  101
CONECT  100   99   99
CONECT  101   99
CONECT  102   95  103
CONECT  103  102  104  106
CONECT  104  103  105  105  110
CONECT  105  104  104
CONECT  106  103  107
CONECT  107  106  108  109
CONECT  108  107
CONECT  109  107
CONECT  110  104  111
CONECT  111  110  112  114
CONECT  112  111  113  113  118
CONECT  113  112  112
CONECT  114  111  115
CONECT  115  114  116
CONECT  116  115  117
CONECT  117  116
CONECT  118  112  119
CONECT  119  118  120  122
CONECT  120  119  121  121  126
CONECT  121  120  120
CONECT  122  119  123
CONECT  123  122  124  124  125
CONECT  124  123  123
CONECT  125  123
CONECT  126  120  127
CONECT  127  126  128  130
CONECT  128  127  129  129  131
CONECT  129  128  128
CONECT  130  127
CONECT  131  128  132
CONECT  132  131  133  135
CONECT  133  132  134  134  140
CONECT  134  133  133
CONECT  135  132  136
CONECT  136  135  137
CONECT  137  136  138  139  139
CONECT  138  137
CONECT  139  137  137
CONECT  140  133  141
CONECT  141  140  142  144
CONECT  142  141  143  143  148
CONECT  143  142  142
CONECT  144  141  145
CONECT  145  144  146
CONECT  146  145  147
CONECT  147  146
CONECT  148  142  149
CONECT  149  148  150  152
CONECT  150  149  151  151  157
CONECT  151  150  150
CONECT  152  149  153
CONECT  153  152  154
CONECT  154  153  155
CONECT  155  154  156
CONECT  156  155
CONECT  157  150  158
CONECT  158  157  159  161
CONECT  159  158  160  160  164
CONECT  160  159  159
CONECT  161  158  162  163
CONECT  162  161
CONECT  163  161
CONECT  164  159  165
CONECT  165  164  166  168
CONECT  166  165  167  167  175
CONECT  167  166  166
CONECT  168  165  169
CONECT  169  168  170  170  171
CONECT  170  169  169  172
CONECT  171  169  173  173
CONECT  172  170  174  174
CONECT  173  171  171  174
CONECT  174  172  172  173
CONECT  175  166  176
CONECT  176  175  177  179
CONECT  177  176  178  178  183
CONECT  178  177  177
CONECT  179  176  180
CONECT  180  179  181  181  182
CONECT  181  180  180
CONECT  182  180
CONECT  183  177  184
CONECT  184  183  185  187
CONECT  185  184  186  186  190
CONECT  186  185  185
CONECT  187  184  188  189
CONECT  188  187
CONECT  189  187
CONECT  190  185  191
CONECT  191  190  192  194
CONECT  192  191  193  193  197
CONECT  193  192  192
CONECT  194  191  195  196
CONECT  195  194
CONECT  196  194
CONECT  197  192  198
CONECT  198  197  199  201
CONECT  199  198  200  200  208
CONECT  200  199  199
CONECT  201  198  202
CONECT  202  201  203  203  204
CONECT  203  202  202  205
CONECT  204  202  206  206
CONECT  205  203  207  207
CONECT  206  204  204  207
CONECT  207  205  205  206
CONECT  208  199  209
CONECT  209  208  210  212
CONECT  210  209  211  211  214
CONECT  211  210  210
CONECT  212  209  213
CONECT  213  212
CONECT  214  210  215
CONECT  215  214  216  218
CONECT  216  215  217  217  224
CONECT  217  216  216
CONECT  218  215  219
CONECT  219  218  220  220  221
CONECT  220  219  219  223
CONECT  221  219  222  222
CONECT  222  221  221  223
CONECT  223  220  222
CONECT  224  216  225
CONECT  225  224  226  228
CONECT  226  225  227  227  235
CONECT  227  226  226
CONECT  228  225  229
CONECT  229  228  230  230  231
CONECT  230  229  229  232
CONECT  231  229  233  233
CONECT  232  230  234  234
CONECT  233  231  231  234
CONECT  234  232  232  233
CONECT  235  226  236
CONECT  236  235  237  239
CONECT  237  236  238  238  244
CONECT  238  237  237
CONECT  239  236  240
CONECT  240  239  241
CONECT  241  240  242
CONECT  242  241  243
CONECT  243  242
CONECT  244  237  245
CONECT  245  244  246  248
CONECT  246  245  247  247  252
CONECT  247  246  246
CONECT  248  245  249
CONECT  249  248  250  251  251
CONECT  250  249
CONECT  251  249  249
CONECT  252  246  253
CONECT  253  252  254  256
CONECT  254  253  255  255  263
CONECT  255  254  254
CONECT  256  253  257
CONECT  257  256  258  258  259
CONECT  258  257  257  260
CONECT  259  257  261  261
CONECT  260  258  262  262
CONECT  261  259  259  262
CONECT  262  260  260  261
CONECT  263  254  264
CONECT  264  263  265  267
CONECT  265  264  266  266  274
CONECT  266  265  265
CONECT  267  264  268
CONECT  268  267  269
CONECT  269  268  270
CONECT  270  269  271
CONECT  271  270  272  272  273
CONECT  272  271  271
CONECT  273  271
CONECT  274  265  275
CONECT  275  274  276  278
CONECT  276  275  277  277  282
CONECT  277  276  276
CONECT  278  275  279
CONECT  279  278  280  281
CONECT  280  279
CONECT  281  279
CONECT  282  276  283  288
CONECT  283  282  284  286
CONECT  284  283  285  285  289
CONECT  285  284  284
CONECT  286  283  287
CONECT  287  286  288
CONECT  288  282  287
CONECT  289  284  290
CONECT  290  289  291
CONECT  291  290  292  292  293
CONECT  292  291  291
CONECT  293  291  294
CONECT  294  293  295  297
CONECT  295  294  296  296  300
CONECT  296  295  295
CONECT  297  294  298  299
CONECT  298  297
CONECT  299  297
CONECT  300  295  301
CONECT  301  300  302  304
CONECT  302  301  303  303  308
CONECT  303  302  302
CONECT  304  301  305
CONECT  305  304  306  307
CONECT  306  305
CONECT  307  305
CONECT  308  302  309
CONECT  309  308  310  312
CONECT  310  309  311  311  314
CONECT  311  310  310
CONECT  312  309  313
CONECT  313  312
CONECT  314  310  315
CONECT  315  314  316  318
CONECT  316  315  317  317  320
CONECT  317  316  316
CONECT  318  315  319
CONECT  319  318
CONECT  320  316  321
CONECT  321  320  322
CONECT  322  321  323  323  324
CONECT  323  322  322
CONECT  324  322  325
CONECT  325  324  326  328
CONECT  326  325  327  327  330
CONECT  327  326  326
CONECT  328  325  329
CONECT  329  328
CONECT  330  326  331
CONECT  331  330  332  334
CONECT  332  331  333  333  339
CONECT  333  332  332
CONECT  334  331  335
CONECT  335  334  336
CONECT  336  335  337  337  338
CONECT  337  336  336
CONECT  338  336
CONECT  339  332  340
CONECT  340  339  341  343
CONECT  341  340  342  342  347
CONECT  342  341  341
CONECT  343  340  344
CONECT  344  343  345  346
CONECT  345  344
CONECT  346  344
CONECT  347  341  348  353
CONECT  348  347  349  351
CONECT  349  348  350  350  354
CONECT  350  349  349
CONECT  351  348  352
CONECT  352  351  353
CONECT  353  347  352
CONECT  354  349  355
CONECT  355  354  356  358
CONECT  356  355  357  357  363
CONECT  357  356  356
CONECT  358  355  359
CONECT  359  358  360
CONECT  360  359  361  361  362
CONECT  361  360  360
CONECT  362  360
CONECT  363  356  364
CONECT  364  363  365  367
CONECT  365  364  366  366  369
CONECT  366  365  365
CONECT  367  364  368
CONECT  368  367
CONECT  369  365  370
CONECT  370  369  371  373
CONECT  371  370  372  372  377
CONECT  372  371  371
CONECT  373  370  374
CONECT  374  373  375  376
CONECT  375  374
CONECT  376  374
CONECT  377  371  378
CONECT  378  377  379  381
CONECT  379  378  380  380  386
CONECT  380  379  379
CONECT  381  378  382
CONECT  382  381  383
CONECT  383  382  384  385  385
CONECT  384  383
CONECT  385  383  383
CONECT  386  379  387
CONECT  387  386  388  390
CONECT  388  387  389  389  391
CONECT  389  388  388
CONECT  390  387
CONECT  391  388  392  397
CONECT  392  391  393  395
CONECT  393  392  394  394  398
CONECT  394  393  393
CONECT  395  392  396
CONECT  396  395  397
CONECT  397  391  396
CONECT  398  393  399
CONECT  399  398  400  402
CONECT  400  399  401  401  404
CONECT  401  400  400
CONECT  402  399  403
CONECT  403  402
CONECT  404  400  405
CONECT  405  404  406  408
CONECT  406  405  407  407  409
CONECT  407  406  406
CONECT  408  405
CONECT  409  406  410
CONECT  410  409  411  413
CONECT  411  410  412  412  418
CONECT  412  411  411
CONECT  413  410  414
CONECT  414  413  415
CONECT  415  414  416  416  417
CONECT  416  415  415
CONECT  417  415
CONECT  418  411  419
CONECT  419  418  420  422
CONECT  420  419  421  421  427
CONECT  421  420  420
CONECT  422  419  423
CONECT  423  422  424
CONECT  424  423  425  425  426
CONECT  425  424  424
CONECT  426  424
CONECT  427  420  428
CONECT  428  427  429  431
CONECT  429  428  430  430  432
CONECT  430  429  429
CONECT  431  428
CONECT  432  429  433
CONECT  433  432  434  436
CONECT  434  433  435  435  437
CONECT  435  434  434
CONECT  436  433
CONECT  437  434  438
CONECT  438  437  439  441
CONECT  439  438  440  440  446
CONECT  440  439  439
CONECT  441  438  442
CONECT  442  441  443
CONECT  443  442  444
CONECT  444  443  445
CONECT  445  444
CONECT  446  439  447
CONECT  447  446  448  450
CONECT  448  447  449  449  460
CONECT  449  448  448
CONECT  450  447  451
CONECT  451  450  452  452  453
CONECT  452  451  451  456
CONECT  453  451  454  454  455
CONECT  454  453  453  456  457
CONECT  455  453  458  458
CONECT  456  452  454
CONECT  457  454  459  459
CONECT  458  455  455  459
CONECT  459  457  457  458
CONECT  460  448  461
CONECT  461  460  462  464
CONECT  462  461  463  463  466
CONECT  463  462  462
CONECT  464  461  465
CONECT  465  464
CONECT  466  462  467
CONECT  467  466  468  470
CONECT  468  467  469  469  475
CONECT  469  468  468
CONECT  470  467  471
CONECT  471  470  472
CONECT  472  471  473  474  474
CONECT  473  472
CONECT  474  472  472
CONECT  475  468  476
CONECT  476  475  477  479
CONECT  477  476  478  478  482
CONECT  478  477  477
CONECT  479  476  480  481
CONECT  480  479
CONECT  481  479
CONECT  482  477  483
CONECT  483  482  484  486
CONECT  484  483  485  485  493
CONECT  485  484  484
CONECT  486  483  487
CONECT  487  486  488
CONECT  488  487  489
CONECT  489  488  490
CONECT  490  489  491  491  492
CONECT  491  490  490
CONECT  492  490
CONECT  493  484  494
CONECT  494  493  495  497
CONECT  495  494  496  496  502
CONECT  496  495  495
CONECT  497  494  498
CONECT  498  497  499
CONECT  499  498  500
CONECT  500  499  501
CONECT  501  500
CONECT  502  495  503
CONECT  503  502  504  506
CONECT  504  503  505  505  510
CONECT  505  504  504
CONECT  506  503  507
CONECT  507  506  508  508  509
CONECT  508  507  507
CONECT  509  507
CONECT  510  504  511
CONECT  511  510  512  514
CONECT  512  511  513  513  518
CONECT  513  512  512
CONECT  514  511  515
CONECT  515  514  516  517
CONECT  516  515
CONECT  517  515
CONECT  518  512  519
CONECT  519  518  520  522
CONECT  520  519  521  521  524
CONECT  521  520  520
CONECT  522  519  523
CONECT  523  522
CONECT  524  520  525
CONECT  525  524  526  528
CONECT  526  525  527  527  530
CONECT  527  526  526
CONECT  528  525  529
CONECT  529  528
CONECT  530  526  531
CONECT  531  530  532  534
CONECT  532  531  533  533  538
CONECT  533  532  532
CONECT  534  531  535
CONECT  535  534  536  537
CONECT  536  535
CONECT  537  535
CONECT  538  532  539
CONECT  539  538  540  542
CONECT  540  539  541  541  547
CONECT  541  540  540
CONECT  542  539  543
CONECT  543  542  544
CONECT  544  543  545
CONECT  545  544  546
CONECT  546  545
CONECT  547  540  548
CONECT  548  547  549  551
CONECT  549  548  550  550  554
CONECT  550  549  549
CONECT  551  548  552  553
CONECT  552  551
CONECT  553  551
CONECT  554  549  555
CONECT  555  554  556  558
CONECT  556  555  557  557  560
CONECT  557  556  556
CONECT  558  555  559
CONECT  559  558
CONECT  560  556  561
CONECT  561  560  562  564
CONECT  562  561  563  563  568
CONECT  563  562  562
CONECT  564  561  565
CONECT  565  564  566  567
CONECT  566  565
CONECT  567  565
CONECT  568  562  569
CONECT  569  568  570  572
CONECT  570  569  571  571  577
CONECT  571  570  570
CONECT  572  569  573
CONECT  573  572  574
CONECT  574  573  575  576  576
CONECT  575  574
CONECT  576  574  574
CONECT  577  570  578
CONECT  578  577  579  581
CONECT  579  578  580  580  585
CONECT  580  579  579
CONECT  581  578  582
CONECT  582  581  583  584
CONECT  583  582
CONECT  584  582
CONECT  585  579  586
CONECT  586  585  587  589
CONECT  587  586  588  588  596
CONECT  588  587  587
CONECT  589  586  590
CONECT  590  589  591
CONECT  591  590  592
CONECT  592  591  593
CONECT  593  592  594  594  595
CONECT  594  593  593
CONECT  595  593
CONECT  596  587  597
CONECT  597  596  598
CONECT  598  597  599  599  600
CONECT  599  598  598
CONECT  600  598  601
CONECT  601  600  602  604
CONECT  602  601  603  603  609
CONECT  603  602  602
CONECT  604  601  605
CONECT  605  604  606
CONECT  606  605  607  607  608
CONECT  607  606  606
CONECT  608  606
CONECT  609  602  610
CONECT  610  609  611  613
CONECT  611  610  612  612  617
CONECT  612  611  611
CONECT  613  610  614
CONECT  614  613  615  615  616
CONECT  615  614  614
CONECT  616  614
CONECT  617  611  618
CONECT  618  617  619
CONECT  619  618  620  620  621
CONECT  620  619  619
CONECT  621  619  622
CONECT  622  621  623  625
CONECT  623  622  624  624  627
CONECT  624  623  623
CONECT  625  622  626
CONECT  626  625
CONECT  627  623  628
CONECT  628  627  629  631
CONECT  629  628  630  630  634
CONECT  630  629  629
CONECT  631  628  632  633
CONECT  632  631
CONECT  633  631
CONECT  634  629  635
CONECT  635  634  636  638
CONECT  636  635  637  637  648
CONECT  637  636  636
CONECT  638  635  639
CONECT  639  638  640  640  641
CONECT  640  639  639  644
CONECT  641  639  642  642  643
CONECT  642  641  641  644  645
CONECT  643  641  646  646
CONECT  644  640  642
CONECT  645  642  647  647
CONECT  646  643  643  647
CONECT  647  645  645  646
CONECT  648  636  649
CONECT  649  648  650  652
CONECT  650  649  651  651  656
CONECT  651  650  650
CONECT  652  649  653
CONECT  653  652  654  655  655
CONECT  654  653
CONECT  655  653  653
CONECT  656  650  657
CONECT  657  656  658  660
CONECT  658  657  659  659  668
CONECT  659  658  658
CONECT  660  657  661
CONECT  661  660  662  662  663
CONECT  662  661  661  664
CONECT  663  661  665  665
CONECT  664  662  666  666
CONECT  665  663  663  666
CONECT  666  664  664  665  667
CONECT  667  666
CONECT  668  658  669
CONECT  669  668  670  672
CONECT  670  669  671  671  677
CONECT  671  670  670
CONECT  672  669  673
CONECT  673  672  674
CONECT  674  673  675
CONECT  675  674  676
CONECT  676  675
CONECT  677  670  678  683
CONECT  678  677  679  681
CONECT  679  678  680  680  684
CONECT  680  679  679
CONECT  681  678  682
CONECT  682  681  683
CONECT  683  677  682
CONECT  684  679  685  690
CONECT  685  684  686  688
CONECT  686  685  687  687  691
CONECT  687  686  686
CONECT  688  685  689
CONECT  689  688  690
CONECT  690  684  689
CONECT  691  686  692
CONECT  692  691  693  695
CONECT  693  692  694  694  696
CONECT  694  693  693
CONECT  695  692
CONECT  696  693  697
CONECT  697  696  698  700
CONECT  698  697  699  699  704
CONECT  699  698  698
CONECT  700  697  701
CONECT  701  700  702  702  703
CONECT  702  701  701
CONECT  703  701
CONECT  704  698  705
CONECT  705  704  706  708
CONECT  706  705  707  707  710
CONECT  707  706  706
CONECT  708  705  709
CONECT  709  708
CONECT  710  706  711
CONECT  711  710  712
CONECT  712  711  713  713  714
CONECT  713  712  712
CONECT  714  712  715
CONECT  715  714  716
CONECT  716  715  717  717  718
CONECT  717  716  716
CONECT  718  716  719
CONECT  719  718  720  722
CONECT  720  719  721  721  727
CONECT  721  720  720
CONECT  722  719  723
CONECT  723  722  724
CONECT  724  723  725
CONECT  725  724  726
CONECT  726  725
CONECT  727  720  728
CONECT  728  727  729  731
CONECT  729  728  730  730  736
CONECT  730  729  729
CONECT  731  728  732
CONECT  732  731  733
CONECT  733  732  734  734  735
CONECT  734  733  733
CONECT  735  733
CONECT  736  729  737
CONECT  737  736  738  740
CONECT  738  737  739  739  744
CONECT  739  738  738
CONECT  740  737  741  742
CONECT  741  740  743
CONECT  742  740
CONECT  743  741
CONECT  744  738  745
CONECT  745  744  746  748
CONECT  746  745  747  747  755
CONECT  747  746  746
CONECT  748  745  749
CONECT  749  748  750  750  751
CONECT  750  749  749  752
CONECT  751  749  753  753
CONECT  752  750  754  754
CONECT  753  751  751  754
CONECT  754  752  752  753
CONECT  755  746  756
CONECT  756  755  757  759
CONECT  757  756  758  758  761
CONECT  758  757  757
CONECT  759  756  760
CONECT  760  759
CONECT  761  757  762
CONECT  762  761  763  765
CONECT  763  762  764  764  769
CONECT  764  763  763
CONECT  765  762  766
CONECT  766  765  767  768
CONECT  767  766
CONECT  768  766
CONECT  769  763  770
CONECT  770  769  771  773
CONECT  771  770  772  772  777
CONECT  772  771  771
CONECT  773  770  774
CONECT  774  773  775  776
CONECT  775  774
CONECT  776  774
CONECT  777  771  778  783
CONECT  778  777  779  781
CONECT  779  778  780  780  784
CONECT  780  779  779
CONECT  781  778  782
CONECT  782  781  783
CONECT  783  777  782
CONECT  784  779  785
CONECT  785  784  786  788
CONECT  786  785  787  787  794
CONECT  787  786  786
CONECT  788  785  789
CONECT  789  788  790  790  791
CONECT  790  789  789  793
CONECT  791  789  792  792
CONECT  792  791  791  793
CONECT  793  790  792
CONECT  794  786  795
CONECT  795  794  796  798
CONECT  796  795  797  797  802
CONECT  797  796  796
CONECT  798  795  799
CONECT  799  798  800
CONECT  800  799  801
CONECT  801  800
CONECT  802  796  803
CONECT  803  802  804  806
CONECT  804  803  805  805  807
CONECT  805  804  804
CONECT  806  803
CONECT  807  804  808
CONECT  808  807  809  811
CONECT  809  808  810  810  815
CONECT  810  809  809
CONECT  811  808  812
CONECT  812  811  813  813  814
CONECT  813  812  812
CONECT  814  812
CONECT  815  809  816  817
CONECT  816  815  818  820
CONECT  817  815  818  821
CONECT  818  816  817  819  819
CONECT  818  828
CONECT  819  818  818
CONECT  820  816  822
CONECT  821  817  823
CONECT  822  820  824
CONECT  823  821  825
CONECT  824  822  826
CONECT  825  823  827
CONECT  826  824
CONECT  827  825
CONECT  828  818  829  830
CONECT  829  828  831  833
CONECT  830  828  831  834
CONECT  831  829  830  832  832
CONECT  831  837
CONECT  832  831  831
CONECT  833  829  835
CONECT  834  830  836
CONECT  835  833
CONECT  836  834
CONECT  837  831  838
CONECT  838  837  839  841
CONECT  839  838  840  840  844
CONECT  840  839  839
CONECT  841  838  842  843
CONECT  842  841
CONECT  843  841
CONECT  844  839  845
CONECT  845  844  846  848
CONECT  846  845  847  847  856
CONECT  847  846  846
CONECT  848  845  849
CONECT  849  848  850  850  851
CONECT  850  849  849  852
CONECT  851  849  853  853
CONECT  852  850  854  854
CONECT  853  851  851  854
CONECT  854  852  852  853  855
CONECT  855  854
CONECT  856  846  857
CONECT  857  856  858  860
CONECT  858  857  859  859  864
CONECT  859  858  858
CONECT  860  857  861
CONECT  861  860  862
CONECT  862  861  863
CONECT  863  862
CONECT  864  858  865
CONECT  865  864  866  868
CONECT  866  865  867  867  875
CONECT  867  866  866
CONECT  868  865  869
CONECT  869  868  870  870  871
CONECT  870  869  869  872
CONECT  871  869  873  873
CONECT  872  870  874  874
CONECT  873  871  871  874
CONECT  874  872  872  873
CONECT  875  866  876
CONECT  876  875  877  879
CONECT  877  876  878  878  884
CONECT  878  877  877
CONECT  879  876  880
CONECT  880  879  881
CONECT  881  880  882
CONECT  882  881  883
CONECT  883  882
CONECT  884  877  885
CONECT  885  884  886
CONECT  886  885  887  887  888
CONECT  887  886  886
CONECT  888  886  889
CONECT  889  888  890  892
CONECT  890  889  891  891  896
CONECT  891  890  890
CONECT  892  889  893  894
CONECT  893  892  895
CONECT  894  892
CONECT  895  893
CONECT  896  890  897
CONECT  897  896  898  900
CONECT  898  897  899  899  904
CONECT  899  898  898
CONECT  900  897  901  902
CONECT  901  900  903
CONECT  902  900
CONECT  903  901
CONECT  904  898  905
CONECT  905  904  906  908
CONECT  906  905  907  907  910
CONECT  907  906  906
CONECT  908  905  909
CONECT  909  908
CONECT  910  906  911
CONECT  911  910  912  914
CONECT  912  911  913  913  921
CONECT  913  912  912
CONECT  914  911  915
CONECT  915  914  916  916  917
CONECT  916  915  915  918
CONECT  917  915  919  919
CONECT  918  916  920  920
CONECT  919  917  917  920
CONECT  920  918  918  919
CONECT  921  912  922
CONECT  922  921  923  925
CONECT  923  922  924  924  926
CONECT  924  923  923
CONECT  925  922
CONECT  926  923  927
CONECT  927  926  928  930
CONECT  928  927  929  929  935
CONECT  929  928  928
CONECT  930  927  931
CONECT  931  930  932
CONECT  932  931  933
CONECT  933  932  934
CONECT  934  933
CONECT  935  928  936
CONECT  936  935  937  939
CONECT  937  936  938  938  942
CONECT  938  937  937
CONECT  939  936  940  941
CONECT  940  939
CONECT  941  939
CONECT  942  937  943
CONECT  943  942  944  946
CONECT  944  943  945  945  950
CONECT  945  944  944
CONECT  946  943  947  948
CONECT  947  946  949
CONECT  948  946
CONECT  949  947
CONECT  950  944  951
CONECT  951  950  952  954
CONECT  952  951  953  953  956
CONECT  953  952  952
CONECT  954  951  955
CONECT  955  954
CONECT  956  952  957
CONECT  957  956  958  960
CONECT  958  957  959  959  968
CONECT  959  958  958
CONECT  960  957  961
CONECT  961  960  962  962  963
CONECT  962  961  961  964
CONECT  963  961  965  965
CONECT  964  962  966  966
CONECT  965  963  963  966
CONECT  966  964  964  965  967
CONECT  967  966
CONECT  968  958  969
CONECT  969  968  970  972
CONECT  970  969  971  971  979
CONECT  971  970  970
CONECT  972  969  973
CONECT  973  972  974  974  975
CONECT  974  973  973  976
CONECT  975  973  977  977
CONECT  976  974  978  978
CONECT  977  975  975  978
CONECT  978  976  976  977
CONECT  979  970  980
CONECT  980  979  981  983
CONECT  981  980  982  982  990
CONECT  982  981  981
CONECT  983  980  984
CONECT  984  983  985
CONECT  985  984  986
CONECT  986  985  987
CONECT  987  986  988  988  989
CONECT  988  987  987
CONECT  989  987
CONECT  990  981  991
CONECT  991  990  992  994
CONECT  992  991  993  993  998
CONECT  993  992  992
CONECT  994  991  995
CONECT  995  994  996  996  997
CONECT  996  995  995
CONECT  997  995
CONECT  998  992  999
CONECT  999  998 1000 1002
CONECT 1000  999 1001 1001 1006
CONECT 1001 1000 1000
CONECT 1002  999 1003
CONECT 1003 1002 1004 1005
CONECT 1004 1003
CONECT 1005 1003
CONECT 1006 1000 1007 1012
CONECT 1007 1006 1008 1010
CONECT 1008 1007 1009 1009 1013
CONECT 1009 1008 1008
CONECT 1010 1007 1011
CONECT 1011 1010 1012
CONECT 1012 1006 1011
CONECT 1013 1008 1014
CONECT 1014 1013 1015 1017
CONECT 1015 1014 1016 1016 1021
CONECT 1016 1015 1015
CONECT 1017 1014 1018 1019
CONECT 1018 1017 1020
CONECT 1019 1017
CONECT 1020 1018
CONECT 1021 1015 1022
CONECT 1022 1021 1023 1025
CONECT 1023 1022 1024 1024 1030
CONECT 1024 1023 1023
CONECT 1025 1022 1026
CONECT 1026 1025 1027
CONECT 1027 1026 1028 1028 1029
CONECT 1028 1027 1027
CONECT 1029 1027
CONECT 1030 1023 1031
CONECT 1031 1030 1032 1034
CONECT 1032 1031 1033 1033 1038
CONECT 1033 1032 1032
CONECT 1034 1031 1035
CONECT 1035 1034 1036 1036 1037
CONECT 1036 1035 1035
CONECT 1037 1035
CONECT 1038 1032 1039
CONECT 1039 1038 1040 1042
CONECT 1040 1039 1041 1041 1047
CONECT 1041 1040 1040
CONECT 1042 1039 1043
CONECT 1043 1042 1044
CONECT 1044 1043 1045 1046 1046
CONECT 1045 1044
CONECT 1046 1044 1044
CONECT 1047 1040 1048
CONECT 1048 1047 1049 1051
CONECT 1049 1048 1050 1050 1055
CONECT 1050 1049 1049
CONECT 1051 1048 1052 1053
CONECT 1052 1051 1054
CONECT 1053 1051
CONECT 1054 1052
CONECT 1055 1049 1056
CONECT 1056 1055 1057 1059
CONECT 1057 1056 1058 1058 1061
CONECT 1058 1057 1057
CONECT 1059 1056 1060
CONECT 1060 1059
CONECT 1061 1057 1062
CONECT 1062 1061 1063 1065
CONECT 1063 1062 1064 1064 1069
CONECT 1064 1063 1063
CONECT 1065 1062 1066
CONECT 1066 1065 1067 1068
CONECT 1067 1066
CONECT 1068 1066
CONECT 1069 1063 1070
CONECT 1070 1069 1071 1073
CONECT 1071 1070 1072 1072 1077
CONECT 1072 1071 1071
CONECT 1073 1070 1074
CONECT 1074 1073 1075 1076
CONECT 1075 1074
CONECT 1076 1074
CONECT 1077 1071 1078
CONECT 1078 1077 1079 1081
CONECT 1079 1078 1080 1080 1086
CONECT 1080 1079 1079
CONECT 1081 1078 1082
CONECT 1082 1081 1083
CONECT 1083 1082 1084
CONECT 1084 1083 1085
CONECT 1085 1084
CONECT 1086 1079 1087
CONECT 1087 1086 1088
CONECT 1088 1087 1089 1089 1090
CONECT 1089 1088 1088
CONECT 1090 1088 1091
CONECT 1091 1090 1092 1094
CONECT 1092 1091 1093 1093 1095
CONECT 1093 1092 1092
CONECT 1094 1091
CONECT 1095 1092 1096
CONECT 1096 1095 1097 1099
CONECT 1097 1096 1098 1098 1100
CONECT 1098 1097 1097
CONECT 1099 1096
CONECT 1100 1097 1101
CONECT 1101 1100 1102 1104
CONECT 1102 1101 1103 1103 1111
CONECT 1103 1102 1102
CONECT 1104 1101 1105
CONECT 1105 1104 1106 1106 1107
CONECT 1106 1105 1105 1108
CONECT 1107 1105 1109 1109
CONECT 1108 1106 1110 1110
CONECT 1109 1107 1107 1110
CONECT 1110 1108 1108 1109
CONECT 1111 1102 1112
CONECT 1112 1111 1113 1115
CONECT 1113 1112 1114 1114 1120
CONECT 1114 1113 1113
CONECT 1115 1112 1116
CONECT 1116 1115 1117
CONECT 1117 1116 1118 1118 1119
CONECT 1118 1117 1117
CONECT 1119 1117
CONECT 1120 1113 1121
CONECT 1121 1120 1122 1124
CONECT 1122 1121 1123 1123 1128
CONECT 1123 1122 1122
CONECT 1124 1121 1125
CONECT 1125 1124 1126 1127
CONECT 1126 1125
CONECT 1127 1125
CONECT 1128 1122 1129
CONECT 1129 1128 1130 1132
CONECT 1130 1129 1131 1131 1134
CONECT 1131 1130 1130
CONECT 1132 1129 1133
CONECT 1133 1132
CONECT 1134 1130 1135
CONECT 1135 1134 1136 1138
CONECT 1136 1135 1137 1137 1143
CONECT 1137 1136 1136
CONECT 1138 1135 1139
CONECT 1139 1138 1140
CONECT 1140 1139 1141 1142 1142
CONECT 1141 1140
CONECT 1142 1140 1140
CONECT 1143 1136 1144
CONECT 1144 1143 1145 1147
CONECT 1145 1144 1146 1146 1151
CONECT 1146 1145 1145
CONECT 1147 1144 1148
CONECT 1148 1147 1149 1150
CONECT 1149 1148
CONECT 1150 1148
CONECT 1151 1145 1152
CONECT 1152 1151 1153 1155
CONECT 1153 1152 1154 1154 1162
CONECT 1154 1153 1153
CONECT 1155 1152 1156
CONECT 1156 1155 1157
CONECT 1157 1156 1158
CONECT 1158 1157 1159
CONECT 1159 1158 1160 1160 1161
CONECT 1160 1159 1159
CONECT 1161 1159
CONECT 1162 1153 1163
CONECT 1163 1162 1164 1166
CONECT 1164 1163 1165 1165 1173
CONECT 1165 1164 1164
CONECT 1166 1163 1167
CONECT 1167 1166 1168 1168 1169
CONECT 1168 1167 1167 1170
CONECT 1169 1167 1171 1171
CONECT 1170 1168 1172 1172
CONECT 1171 1169 1169 1172
CONECT 1172 1170 1170 1171
CONECT 1173 1164 1174
CONECT 1174 1173 1175 1177
CONECT 1175 1174 1176 1176 1181
CONECT 1176 1175 1175
CONECT 1177 1174 1178
CONECT 1178 1177 1179 1180 1180
CONECT 1179 1178
CONECT 1180 1178 1178
CONECT 1181 1175 1182
CONECT 1182 1181 1183 1185
CONECT 1183 1182 1184 1184 1188
CONECT 1184 1183 1183
CONECT 1185 1182 1186 1187
CONECT 1186 1185
CONECT 1187 1185
CONECT 1188 1183 1189
CONECT 1189 1188 1190 1192
CONECT 1190 1189 1191 1191 1195
CONECT 1191 1190 1190
CONECT 1192 1189 1193 1194
CONECT 1193 1192
CONECT 1194 1192
CONECT 1195 1190 1196
CONECT 1196 1195 1197 1199
CONECT 1197 1196 1198 1198 1206
CONECT 1198 1197 1197
CONECT 1199 1196 1200
CONECT 1200 1199 1201 1201 1202
CONECT 1201 1200 1200 1203
CONECT 1202 1200 1204 1204
CONECT 1203 1201 1205 1205
CONECT 1204 1202 1202 1205
CONECT 1205 1203 1203 1204
CONECT 1206 1197 1207
CONECT 1207 1206 1208 1210
CONECT 1208 1207 1209 1209 1214
CONECT 1209 1208 1208
CONECT 1210 1207 1211
CONECT 1211 1210 1212 1213 1213
CONECT 1212 1211
CONECT 1213 1211 1211
CONECT 1214 1208 1215
CONECT 1215 1214 1216 1218
CONECT 1216 1215 1217 1217 1219
CONECT 1217 1216 1216
CONECT 1218 1215
CONECT 1219 1216 1220
CONECT 1220 1219 1221 1223
CONECT 1221 1220 1222 1222 1228
CONECT 1222 1221 1221
CONECT 1223 1220 1224
CONECT 1224 1223 1225
CONECT 1225 1224 1226 1226 1227
CONECT 1226 1225 1225
CONECT 1227 1225
CONECT 1228 1221 1229
CONECT 1229 1228 1230 1232
CONECT 1230 1229 1231 1231 1235
CONECT 1231 1230 1230
CONECT 1232 1229 1233 1234
CONECT 1233 1232
CONECT 1234 1232
CONECT 1235 1230 1236
CONECT 1236 1235 1237
CONECT 1237 1236 1238 1238 1239
CONECT 1238 1237 1237
CONECT 1239 1237 1240
CONECT 1240 1239 1241 1243
CONECT 1241 1240 1242 1242 1246
CONECT 1242 1241 1241
CONECT 1243 1240 1244 1245
CONECT 1244 1243
CONECT 1245 1243
CONECT 1246 1241 1247
CONECT 1247 1246 1248 1250
CONECT 1248 1247 1249 1249 1260
CONECT 1249 1248 1248
CONECT 1250 1247 1251
CONECT 1251 1250 1252 1252 1253
CONECT 1252 1251 1251 1256
CONECT 1253 1251 1254 1254 1255
CONECT 1254 1253 1253 1256 1257
CONECT 1255 1253 1258 1258
CONECT 1256 1252 1254
CONECT 1257 1254 1259 1259
CONECT 1258 1255 1255 1259
CONECT 1259 1257 1257 1258
CONECT 1260 1248 1261
CONECT 1261 1260 1262 1264
CONECT 1262 1261 1263 1263 1269
CONECT 1263 1262 1262
CONECT 1264 1261 1265
CONECT 1265 1264 1266
CONECT 1266 1265 1267 1267 1268
CONECT 1267 1266 1266
CONECT 1268 1266
CONECT 1269 1262 1270
CONECT 1270 1269 1271 1273
CONECT 1271 1270 1272 1272 1275
CONECT 1272 1271 1271
CONECT 1273 1270 1274
CONECT 1274 1273
CONECT 1275 1271 1276
CONECT 1276 1275 1277
CONECT 1277 1276 1278 1278 1279
CONECT 1278 1277 1277
CONECT 1279 1277 1280
CONECT 1280 1279 1281 1283
CONECT 1281 1280 1282 1282 1290
CONECT 1282 1281 1281
CONECT 1283 1280 1284
CONECT 1284 1283 1285
CONECT 1285 1284 1286
CONECT 1286 1285 1287
CONECT 1287 1286 1288 1288 1289
CONECT 1288 1287 1287
CONECT 1289 1287
CONECT 1290 1281 1291
CONECT 1291 1290 1292 1294
CONECT 1292 1291 1293 1293 1298
CONECT 1293 1292 1292
CONECT 1294 1291 1295
CONECT 1295 1294 1296 1297
CONECT 1296 1295
CONECT 1297 1295
CONECT 1298 1292 1299
CONECT 1299 1298 1300 1302
CONECT 1300 1299 1301 1301 1304
CONECT 1301 1300 1300
CONECT 1302 1299 1303
CONECT 1303 1302
CONECT 1304 1300 1305
CONECT 1305 1304 1306 1308
CONECT 1306 1305 1307 1307 1316
CONECT 1307 1306 1306
CONECT 1308 1305 1309
CONECT 1309 1308 1310 1310 1311
CONECT 1310 1309 1309 1312
CONECT 1311 1309 1313 1313
CONECT 1312 1310 1314 1314
CONECT 1313 1311 1311 1314
CONECT 1314 1312 1312 1313 1315
CONECT 1315 1314
CONECT 1316 1306 1317
CONECT 1317 1316 1318 1320
CONECT 1318 1317 1319 1319 1322
CONECT 1319 1318 1318
CONECT 1320 1317 1321
CONECT 1321 1320
CONECT 1322 1318 1323
CONECT 1323 1322 1324 1326
CONECT 1324 1323 1325 1325 1330
CONECT 1325 1324 1324
CONECT 1326 1323 1327
CONECT 1327 1326 1328 1329
CONECT 1328 1327
CONECT 1329 1327
CONECT 1330 1324 1331
CONECT 1331 1330 1332 1334
CONECT 1332 1331 1333 1333 1339
CONECT 1333 1332 1332
CONECT 1334 1331 1335
CONECT 1335 1334 1336
CONECT 1336 1335 1337 1337 1338
CONECT 1337 1336 1336
CONECT 1338 1336
CONECT 1339 1332 1340
CONECT 1340 1339 1341 1343
CONECT 1341 1340 1342 1342 1347
CONECT 1342 1341 1341
CONECT 1343 1340 1344
CONECT 1344 1343 1345 1345 1346
CONECT 1345 1344 1344
CONECT 1346 1344
CONECT 1347 1341 1348
CONECT 1348 1347 1349 1351
CONECT 1349 1348 1350 1350 1354
CONECT 1350 1349 1349
CONECT 1351 1348 1352 1353
CONECT 1352 1351
CONECT 1353 1351
CONECT 1354 1349 1355
CONECT 1355 1354 1356 1358
CONECT 1356 1355 1357 1357 1359
CONECT 1357 1356 1356
CONECT 1358 1355
CONECT 1359 1356 1360
CONECT 1360 1359 1361
CONECT 1361 1360 1362 1362 1363
CONECT 1362 1361 1361
CONECT 1363 1361 1364
CONECT 1364 1363 1365
CONECT 1365 1364 1366 1366 1367
CONECT 1366 1365 1365
CONECT 1367 1365 1368
CONECT 1368 1367 1369 1371
CONECT 1369 1368 1370 1370 1378
CONECT 1370 1369 1369
CONECT 1371 1368 1372
CONECT 1372 1371 1373 1373 1374
CONECT 1373 1372 1372 1375
CONECT 1374 1372 1376 1376
CONECT 1375 1373 1377 1377
CONECT 1376 1374 1374 1377
CONECT 1377 1375 1375 1376
CONECT 1378 1369 1379
CONECT 1379 1378 1380 1382
CONECT 1380 1379 1381 1381 1387
CONECT 1381 1380 1380
CONECT 1382 1379 1383
CONECT 1383 1382 1384
CONECT 1384 1383 1385 1386 1386
CONECT 1385 1384
CONECT 1386 1384 1384
CONECT 1387 1380 1388
CONECT 1388 1387 1389 1391
CONECT 1389 1388 1390 1390 1396
CONECT 1390 1389 1389
CONECT 1391 1388 1392
CONECT 1392 1391 1393
CONECT 1393 1392 1394 1395 1395
CONECT 1394 1393
CONECT 1395 1393 1393
CONECT 1396 1389 1397
CONECT 1397 1396 1398 1400
CONECT 1398 1397 1399 1399 1404
CONECT 1399 1398 1398
CONECT 1400 1397 1401
CONECT 1401 1400 1402 1403
CONECT 1402 1401
CONECT 1403 1401
CONECT 1404 1398 1405
CONECT 1405 1404 1406 1408
CONECT 1406 1405 1407 1407 1412
CONECT 1407 1406 1406
CONECT 1408 1405 1409
CONECT 1409 1408 1410 1411
CONECT 1410 1409
CONECT 1411 1409
CONECT 1412 1406 1413
CONECT 1413 1412 1414 1416
CONECT 1414 1413 1415 1415 1420
CONECT 1415 1414 1414
CONECT 1416 1413 1417
CONECT 1417 1416 1418 1419
CONECT 1418 1417
CONECT 1419 1417
CONECT 1420 1414 1421
CONECT 1421 1420 1422 1424
CONECT 1422 1421 1423 1423 1429
CONECT 1423 1422 1422
CONECT 1424 1421 1425
CONECT 1425 1424 1426
CONECT 1426 1425 1427 1427 1428
CONECT 1427 1426 1426
CONECT 1428 1426
CONECT 1429 1422 1430 1435
CONECT 1430 1429 1431 1433
CONECT 1431 1430 1432 1432 1436
CONECT 1432 1431 1431
CONECT 1433 1430 1434
CONECT 1434 1433 1435
CONECT 1435 1429 1434
CONECT 1436 1431 1437
CONECT 1437 1436 1438 1440
CONECT 1438 1437 1439 1439 1444
CONECT 1439 1438 1438
CONECT 1440 1437 1441
CONECT 1441 1440 1442
CONECT 1442 1441 1443
CONECT 1443 1442
CONECT 1444 1438 1445
CONECT 1445 1444 1446 1448
CONECT 1446 1445 1447 1447 1452
CONECT 1447 1446 1446
CONECT 1448 1445 1449
CONECT 1449 1448 1450 1451
CONECT 1450 1449
CONECT 1451 1449
CONECT 1452 1446 1453
CONECT 1453 1452 1454 1456
CONECT 1454 1453 1455 1455 1461
CONECT 1455 1454 1454
CONECT 1456 1453 1457
CONECT 1457 1456 1458
CONECT 1458 1457 1459
CONECT 1459 1458 1460
CONECT 1460 1459
CONECT 1461 1454 1462
CONECT 1462 1461 1463 1465
CONECT 1463 1462 1464 1464 1472
CONECT 1464 1463 1463
CONECT 1465 1462 1466
CONECT 1466 1465 1467 1467 1468
CONECT 1467 1466 1466 1469
CONECT 1468 1466 1470 1470
CONECT 1469 1467 1471 1471
CONECT 1470 1468 1468 1471
CONECT 1471 1469 1469 1470
CONECT 1472 1463 1473
CONECT 1473 1472 1474 1476
CONECT 1474 1473 1475 1475 1482
CONECT 1475 1474 1474
CONECT 1476 1473 1477
CONECT 1477 1476 1478 1478 1479
CONECT 1478 1477 1477 1481
CONECT 1479 1477 1480 1480
CONECT 1480 1479 1479 1481
CONECT 1481 1478 1480
CONECT 1482 1474 1483
CONECT 1483 1482 1484 1486
CONECT 1484 1483 1485 1485 1494
CONECT 1485 1484 1484
CONECT 1486 1483 1487
CONECT 1487 1486 1488 1488 1489
CONECT 1488 1487 1487 1490
CONECT 1489 1487 1491 1491
CONECT 1490 1488 1492 1492
CONECT 1491 1489 1489 1492
CONECT 1492 1490 1490 1491 1493
CONECT 1493 1492
CONECT 1494 1484 1495
CONECT 1495 1494 1496 1498
CONECT 1496 1495 1497 1497 1502
CONECT 1497 1496 1496
CONECT 1498 1495 1499
CONECT 1499 1498 1500
CONECT 1500 1499 1501
CONECT 1501 1500
CONECT 1502 1496 1503
CONECT 1503 1502 1504 1506
CONECT 1504 1503 1505 1505 1510
CONECT 1505 1504 1504
CONECT 1506 1503 1507
CONECT 1507 1506 1508 1509
CONECT 1508 1507
CONECT 1509 1507
CONECT 1510 1504 1511
CONECT 1511 1510 1512 1514
CONECT 1512 1511 1513 1513 1519
CONECT 1513 1512 1512
CONECT 1514 1511 1515
CONECT 1515 1514 1516
CONECT 1516 1515 1517
CONECT 1517 1516 1518
CONECT 1518 1517
CONECT 1519 1512 1520
CONECT 1520 1519 1521 1523
CONECT 1521 1520 1522 1522 1528
CONECT 1522 1521 1521
CONECT 1523 1520 1524
CONECT 1524 1523 1525
CONECT 1525 1524 1526
CONECT 1526 1525 1527
CONECT 1527 1526
CONECT 1528 1521 1529
CONECT 1529 1528 1530 1532
CONECT 1530 1529 1531 1531 1536
CONECT 1531 1530 1530
CONECT 1532 1529 1533
CONECT 1533 1532 1534 1535
CONECT 1534 1533
CONECT 1535 1533
CONECT 1536 1530 1537
CONECT 1537 1536 1538 1540
CONECT 1538 1537 1539 1539 1545
CONECT 1539 1538 1538
CONECT 1540 1537 1541
CONECT 1541 1540 1542
CONECT 1542 1541 1543 1544 1544
CONECT 1543 1542
CONECT 1544 1542 1542
CONECT 1545 1538 1546
CONECT 1546 1545 1547 1549
CONECT 1547 1546 1548 1548 1553
CONECT 1548 1547 1547
CONECT 1549 1546 1550
CONECT 1550 1549 1551 1552
CONECT 1551 1550
CONECT 1552 1550
CONECT 1553 1547 1554
CONECT 1554 1553 1555 1557
CONECT 1555 1554 1556 1556 1563
CONECT 1556 1555 1555
CONECT 1557 1554 1558
CONECT 1558 1557 1559 1559 1560
CONECT 1559 1558 1558 1562
CONECT 1560 1558 1561 1561
CONECT 1561 1560 1560 1562
CONECT 1562 1559 1561
CONECT 1563 1555 1564
CONECT 1564 1563 1565 1567
CONECT 1565 1564 1566 1566 1572
CONECT 1566 1565 1565
CONECT 1567 1564 1568
CONECT 1568 1567 1569
CONECT 1569 1568 1570 1570 1571
CONECT 1570 1569 1569
CONECT 1571 1569
CONECT 1572 1565 1573
CONECT 1573 1572 1574 1576
CONECT 1574 1573 1575 1575 1581
CONECT 1575 1574 1574
CONECT 1576 1573 1577
CONECT 1577 1576 1578
CONECT 1578 1577 1579 1579 1580
CONECT 1579 1578 1578
CONECT 1580 1578
CONECT 1581 1574 1582
CONECT 1582 1581 1583 1585
CONECT 1583 1582 1584 1584 1590
CONECT 1584 1583 1583
CONECT 1585 1582 1586
CONECT 1586 1585 1587
CONECT 1587 1586 1588 1588 1589
CONECT 1588 1587 1587
CONECT 1589 1587
CONECT 1590 1583 1591
CONECT 1591 1590 1592 1594
CONECT 1592 1591 1593 1593 1602
CONECT 1593 1592 1592
CONECT 1594 1591 1595
CONECT 1595 1594 1596 1596 1597
CONECT 1596 1595 1595 1598
CONECT 1597 1595 1599 1599
CONECT 1598 1596 1600 1600
CONECT 1599 1597 1597 1600
CONECT 1600 1598 1598 1599 1601
CONECT 1601 1600
CONECT 1602 1592 1603
CONECT 1603 1602 1604 1606
CONECT 1604 1603 1605 1605 1609
CONECT 1605 1604 1604
CONECT 1606 1603 1607 1608
CONECT 1607 1606
CONECT 1608 1606
CONECT 1609 1604 1610
CONECT 1610 1609 1611 1613
CONECT 1611 1610 1612 1612 1617
CONECT 1612 1611 1611
CONECT 1613 1610 1614
CONECT 1614 1613 1615 1616
CONECT 1615 1614
CONECT 1616 1614
CONECT 1617 1611 1618
CONECT 1618 1617 1619 1621
CONECT 1619 1618 1620 1620 1625
CONECT 1620 1619 1619
CONECT 1621 1618 1622
CONECT 1622 1621 1623
CONECT 1623 1622 1624
CONECT 1624 1623
CONECT 1625 1619 1626
CONECT 1626 1625 1627 1629
CONECT 1627 1626 1628 1628 1634
CONECT 1628 1627 1627
CONECT 1629 1626 1630
CONECT 1630 1629 1631
CONECT 1631 1630 1632 1633 1633
CONECT 1632 1631
CONECT 1633 1631 1631
CONECT 1634 1627 1635
CONECT 1635 1634 1636 1638
CONECT 1636 1635 1637 1637 1639
CONECT 1637 1636 1636
CONECT 1638 1635
CONECT 1639 1636 1640
CONECT 1640 1639 1641 1643
CONECT 1641 1640 1642 1642 1647
CONECT 1642 1641 1641
CONECT 1643 1640 1644 1645
CONECT 1644 1643 1646
CONECT 1645 1643
CONECT 1646 1644
CONECT 1647 1641 1648
CONECT 1648 1647 1649 1651
CONECT 1649 1648 1650 1650 1653
CONECT 1650 1649 1649
CONECT 1651 1648 1652
CONECT 1652 1651
CONECT 1653 1649 1654
CONECT 1654 1653 1655 1657
CONECT 1655 1654 1656 1656 1661
CONECT 1656 1655 1655
CONECT 1657 1654 1658
CONECT 1658 1657 1659 1660
CONECT 1659 1658
CONECT 1660 1658
CONECT 1661 1655 1662
CONECT 1662 1661 1663 1665
CONECT 1663 1662 1664 1664 1672
CONECT 1664 1663 1663
CONECT 1665 1662 1666
CONECT 1666 1665 1667 1667 1668
CONECT 1667 1666 1666 1669
CONECT 1668 1666 1670 1670
CONECT 1669 1667 1671 1671
CONECT 1670 1668 1668 1671
CONECT 1671 1669 1669 1670
CONECT 1672 1663 1673
CONECT 1673 1672 1674 1676
CONECT 1674 1673 1675 1675 1678
CONECT 1675 1674 1674
CONECT 1676 1673 1677
CONECT 1677 1676
CONECT 1678 1674 1679 1684
CONECT 1679 1678 1680 1682
CONECT 1680 1679 1681 1681 1685
CONECT 1681 1680 1680
CONECT 1682 1679 1683
CONECT 1683 1682 1684
CONECT 1684 1678 1683
CONECT 1685 1680 1686
CONECT 1686 1685 1687 1689
CONECT 1687 1686 1688 1688 1693
CONECT 1688 1687 1687
CONECT 1689 1686 1690
CONECT 1690 1689 1691 1691 1692
CONECT 1691 1690 1690
CONECT 1692 1690
CONECT 1693 1687 1694
CONECT 1694 1693 1695 1697
CONECT 1695 1694 1696 1696 1704
CONECT 1696 1695 1695
CONECT 1697 1694 1698
CONECT 1698 1697 1699
CONECT 1699 1698 1700
CONECT 1700 1699 1701
CONECT 1701 1700 1702 1702 1703
CONECT 1702 1701 1701
CONECT 1703 1701
CONECT 1704 1695 1705 1710
CONECT 1705 1704 1706 1708
CONECT 1706 1705 1707 1707 1711
CONECT 1707 1706 1706
CONECT 1708 1705 1709
CONECT 1709 1708 1710
CONECT 1710 1704 1709
CONECT 1711 1706 1712
CONECT 1712 1711 1713
CONECT 1713 1712 1714 1714 1715
CONECT 1714 1713 1713
CONECT 1715 1713 1716
CONECT 1716 1715 1717 1719
CONECT 1717 1716 1718 1718 1722
CONECT 1718 1717 1717
CONECT 1719 1716 1720 1721
CONECT 1720 1719
CONECT 1721 1719
CONECT 1722 1717 1723
CONECT 1723 1722 1724 1726
CONECT 1724 1723 1725 1725 1730
CONECT 1725 1724 1724
CONECT 1726 1723 1727
CONECT 1727 1726 1728 1729
CONECT 1728 1727
CONECT 1729 1727
CONECT 1730 1724 1731
CONECT 1731 1730 1732 1734
CONECT 1732 1731 1733 1733 1739
CONECT 1733 1732 1732
CONECT 1734 1731 1735
CONECT 1735 1734 1736
CONECT 1736 1735 1737 1738 1738
CONECT 1737 1736
CONECT 1738 1736 1736
CONECT 1739 1732 1740
CONECT 1740 1739 1741 1743
CONECT 1741 1740 1742 1742 1749
CONECT 1742 1741 1741
CONECT 1743 1740 1744
CONECT 1744 1743 1745 1745 1746
CONECT 1745 1744 1744 1748
CONECT 1746 1744 1747 1747
CONECT 1747 1746 1746 1748
CONECT 1748 1745 1747
CONECT 1749 1741 1750
CONECT 1750 1749 1751 1753
CONECT 1751 1750 1752 1752 1760
CONECT 1752 1751 1751
CONECT 1753 1750 1754
CONECT 1754 1753 1755
CONECT 1755 1754 1756
CONECT 1756 1755 1757
CONECT 1757 1756 1758 1758 1759
CONECT 1758 1757 1757
CONECT 1759 1757
CONECT 1760 1751 1761
CONECT 1761 1760 1762 1764
CONECT 1762 1761 1763 1763 1767
CONECT 1763 1762 1762
CONECT 1764 1761 1765 1766
CONECT 1765 1764
CONECT 1766 1764
CONECT 1767 1762 1768
CONECT 1768 1767 1769 1771
CONECT 1769 1768 1770 1770 1774
CONECT 1770 1769 1769
CONECT 1771 1768 1772 1773
CONECT 1772 1771
CONECT 1773 1771
CONECT 1774 1769 1775
CONECT 1775 1774 1776 1778
CONECT 1776 1775 1777 1777 1782
CONECT 1777 1776 1776
CONECT 1778 1775 1779
CONECT 1779 1778 1780 1780 1781
CONECT 1780 1779 1779
CONECT 1781 1779
CONECT 1782 1776 1783
CONECT 1783 1782 1784 1786
CONECT 1784 1783 1785 1785 1791
CONECT 1785 1784 1784
CONECT 1786 1783 1787
CONECT 1787 1786 1788
CONECT 1788 1787 1789 1790 1790
CONECT 1789 1788
CONECT 1790 1788 1788
CONECT 1791 1784 1792
CONECT 1792 1791 1793 1795
CONECT 1793 1792 1794 1794 1799
CONECT 1794 1793 1793
CONECT 1795 1792 1796
CONECT 1796 1795 1797 1798
CONECT 1797 1796
CONECT 1798 1796
CONECT 1799 1793 1800
CONECT 1800 1799 1801 1803
CONECT 1801 1800 1802 1802 1808
CONECT 1802 1801 1801
CONECT 1803 1800 1804
CONECT 1804 1803 1805
CONECT 1805 1804 1806 1807 1807
CONECT 1806 1805
CONECT 1807 1805 1805
CONECT 1808 1801 1809
CONECT 1809 1808 1810 1812
CONECT 1810 1809 1811 1811 1817
CONECT 1811 1810 1810
CONECT 1812 1809 1813
CONECT 1813 1812 1814
CONECT 1814 1813 1815 1815 1816
CONECT 1815 1814 1814
CONECT 1816 1814
CONECT 1817 1810 1818
CONECT 1818 1817 1819 1821
CONECT 1819 1818 1820 1820 1826
CONECT 1820 1819 1819
CONECT 1821 1818 1822
CONECT 1822 1821 1823
CONECT 1823 1822 1824 1825 1825
CONECT 1824 1823
CONECT 1825 1823 1823
CONECT 1826 1819 1827
CONECT 1827 1826 1828 1830
CONECT 1828 1827 1829 1829 1837
CONECT 1829 1828 1828
CONECT 1830 1827 1831
CONECT 1831 1830 1832 1832 1833
CONECT 1832 1831 1831 1834
CONECT 1833 1831 1835 1835
CONECT 1834 1832 1836 1836
CONECT 1835 1833 1833 1836
CONECT 1836 1834 1834 1835
CONECT 1837 1828 1838
CONECT 1838 1837 1839 1841
CONECT 1839 1838 1840 1840 1842
CONECT 1840 1839 1839
CONECT 1841 1838
CONECT 1842 1839 1843
CONECT 1843 1842 1844 1846
CONECT 1844 1843 1845 1845 1850
CONECT 1845 1844 1844
CONECT 1846 1843 1847 1848
CONECT 1847 1846 1849
CONECT 1848 1846
CONECT 1849 1847
CONECT 1850 1844 1851
CONECT 1851 1850 1852 1854
CONECT 1852 1851 1853 1853 1857
CONECT 1853 1852 1852
CONECT 1854 1851 1855 1856
CONECT 1855 1854
CONECT 1856 1854
CONECT 1857 1852 1858
CONECT 1858 1857 1859 1861
CONECT 1859 1858 1860 1860 1865
CONECT 1860 1859 1859
CONECT 1861 1858 1862
CONECT 1862 1861 1863 1864
CONECT 1863 1862
CONECT 1864 1862
CONECT 1865 1859 1866
CONECT 1866 1865 1867 1869
CONECT 1867 1866 1868 1868 1874
CONECT 1868 1867 1867
CONECT 1869 1866 1870
CONECT 1870 1869 1871
CONECT 1871 1870 1872
CONECT 1872 1871 1873
CONECT 1873 1872
CONECT 1874 1867 1875
CONECT 1875 1874 1876 1878
CONECT 1876 1875 1877 1877 1880
CONECT 1877 1876 1876
CONECT 1878 1875 1879
CONECT 1879 1878
CONECT 1880 1876 1881
CONECT 1881 1880 1882 1884
CONECT 1882 1881 1883 1883 1892
CONECT 1883 1882 1882
CONECT 1884 1881 1885
CONECT 1885 1884 1886 1886 1887
CONECT 1886 1885 1885 1888
CONECT 1887 1885 1889 1889
CONECT 1888 1886 1890 1890
CONECT 1889 1887 1887 1890
CONECT 1890 1888 1888 1889 1891
CONECT 1891 1890
CONECT 1892 1882 1893
CONECT 1893 1892 1894 1896
CONECT 1894 1893 1895 1895 1900
CONECT 1895 1894 1894
CONECT 1896 1893 1897 1898
CONECT 1897 1896 1899
CONECT 1898 1896
CONECT 1899 1897
CONECT 1900 1894 1901
CONECT 1901 1900 1902 1904
CONECT 1902 1901 1903 1903 1909
CONECT 1903 1902 1902
CONECT 1904 1901 1905
CONECT 1905 1904 1906
CONECT 1906 1905 1907 1907 1908
CONECT 1907 1906 1906
CONECT 1908 1906
CONECT 1909 1902 1910
CONECT 1910 1909 1911 1913
CONECT 1911 1910 1912 1912 1915
CONECT 1912 1911 1911
CONECT 1913 1910 1914
CONECT 1914 1913
CONECT 1915 1911 1916
CONECT 1916 1915 1917 1919
CONECT 1917 1916 1918 1918 1923
CONECT 1918 1917 1917
CONECT 1919 1916 1920
CONECT 1920 1919 1921 1922 1922
CONECT 1921 1920
CONECT 1922 1920 1920
CONECT 1923 1917 1924
CONECT 1924 1923 1925 1927
CONECT 1925 1924 1926 1926 1934
CONECT 1926 1925 1925
CONECT 1927 1924 1928
CONECT 1928 1927 1929
CONECT 1929 1928 1930
CONECT 1930 1929 1931
CONECT 1931 1930 1932 1932 1933
CONECT 1932 1931 1931
CONECT 1933 1931
CONECT 1934 1925 1935 1940
CONECT 1935 1934 1936 1938
CONECT 1936 1935 1937 1937 1941
CONECT 1937 1936 1936
CONECT 1938 1935 1939
CONECT 1939 1938 1940
CONECT 1940 1934 1939
CONECT 1941 1936 1942
CONECT 1942 1941 1943 1945
CONECT 1943 1942 1944 1944 1946
CONECT 1944 1943 1943
CONECT 1945 1942
CONECT 1946 1943 1947
CONECT 1947 1946 1948 1950
CONECT 1948 1947 1949 1949 1951
CONECT 1949 1948 1948
CONECT 1950 1947
CONECT 1951 1948 1952
CONECT 1952 1951 1953 1955
CONECT 1953 1952 1954 1954 1956
CONECT 1954 1953 1953
CONECT 1955 1952
CONECT 1956 1953 1957
CONECT 1957 1956 1958 1960
CONECT 1958 1957 1959 1959 1966
CONECT 1959 1958 1958
CONECT 1960 1957 1961
CONECT 1961 1960 1962 1962 1963
CONECT 1962 1961 1961 1965
CONECT 1963 1961 1964 1964
CONECT 1964 1963 1963 1965
CONECT 1965 1962 1964
CONECT 1966 1958 1967
CONECT 1967 1966 1968 1970
CONECT 1968 1967 1969 1969 1977
CONECT 1969 1968 1968
CONECT 1970 1967 1971
CONECT 1971 1970 1972
CONECT 1972 1971 1973
CONECT 1973 1972 1974
CONECT 1974 1973 1975 1975 1976
CONECT 1975 1974 1974
CONECT 1976 1974
CONECT 1977 1968 1978
CONECT 1978 1977 1979 1981
CONECT 1979 1978 1980 1980 1988
CONECT 1980 1979 1979
CONECT 1981 1978 1982
CONECT 1982 1981 1983 1983 1984
CONECT 1983 1982 1982 1985
CONECT 1984 1982 1986 1986
CONECT 1985 1983 1987 1987
CONECT 1986 1984 1984 1987
CONECT 1987 1985 1985 1986
CONECT 1988 1979 1989
CONECT 1989 1988 1990 1992
CONECT 1990 1989 1991 1991 1996
CONECT 1991 1990 1990
CONECT 1992 1989 1993
CONECT 1993 1992 1994 1995
CONECT 1994 1993
CONECT 1995 1993
CONECT 1996 1990 1997
CONECT 1997 1996 1998 2000
CONECT 1998 1997 1999 1999 2007
CONECT 1999 1998 1998
CONECT 2000 1997 2001
CONECT 2001 2000 2002 2002 2003
CONECT 2002 2001 2001 2004
CONECT 2003 2001 2005 2005
CONECT 2004 2002 2006 2006
CONECT 2005 2003 2003 2006
CONECT 2006 2004 2004 2005
CONECT 2007 1998 2008
CONECT 2008 2007 2009 2011
CONECT 2009 2008 2010 2010 2015
CONECT 2010 2009 2009
CONECT 2011 2008 2012
CONECT 2012 2011 2013 2014
CONECT 2013 2012
CONECT 2014 2012
CONECT 2015 2009 2016
CONECT 2016 2015 2017 2019
CONECT 2017 2016 2018 2018 2024
CONECT 2018 2017 2017
CONECT 2019 2016 2020
CONECT 2020 2019 2021
CONECT 2021 2020 2022
CONECT 2022 2021 2023
CONECT 2023 2022
CONECT 2024 2017 2025
CONECT 2025 2024 2026 2028
CONECT 2026 2025 2027 2027 2032
CONECT 2027 2026 2026
CONECT 2028 2025 2029 2030
CONECT 2029 2028 2031
CONECT 2030 2028
CONECT 2031 2029
CONECT 2032 2026 2033
CONECT 2033 2032 2034 2036
CONECT 2034 2033 2035 2035 2040
CONECT 2035 2034 2034
CONECT 2036 2033 2037
CONECT 2037 2036 2038
CONECT 2038 2037 2039
CONECT 2039 2038
CONECT 2040 2034 2041
CONECT 2041 2040 2042 2044
CONECT 2042 2041 2043 2043 2045
CONECT 2043 2042 2042
CONECT 2044 2041
CONECT 2045 2042 2046
CONECT 2046 2045 2047 2049
CONECT 2047 2046 2048 2048 2053
CONECT 2048 2047 2047
CONECT 2049 2046 2050
CONECT 2050 2049 2051
CONECT 2051 2050 2052
CONECT 2052 2051
CONECT 2053 2047 2054
CONECT 2054 2053 2055 2057
CONECT 2055 2054 2056 2056 2061
CONECT 2056 2055 2055
CONECT 2057 2054 2058
CONECT 2058 2057 2059 2060
CONECT 2059 2058
CONECT 2060 2058
CONECT 2061 2055 2062
CONECT 2062 2061 2063 2065
CONECT 2063 2062 2064 2064 2068
CONECT 2064 2063 2063
CONECT 2065 2062 2066 2067
CONECT 2066 2065
CONECT 2067 2065
CONECT 2068 2063 2069
CONECT 2069 2068 2070 2072
CONECT 2070 2069 2071 2071 2077
CONECT 2071 2070 2070
CONECT 2072 2069 2073
CONECT 2073 2072 2074
CONECT 2074 2073 2075 2075 2076
CONECT 2075 2074 2074
CONECT 2076 2074
CONECT 2077 2070 2078
CONECT 2078 2077 2079 2081
CONECT 2079 2078 2080 2080 2085
CONECT 2080 2079 2079
CONECT 2081 2078 2082
CONECT 2082 2081 2083 2084
CONECT 2083 2082
CONECT 2084 2082
CONECT 2085 2079 2086
CONECT 2086 2085 2087 2089
CONECT 2087 2086 2088 2088 2096
CONECT 2088 2087 2087
CONECT 2089 2086 2090
CONECT 2090 2089 2091
CONECT 2091 2090 2092
CONECT 2092 2091 2093
CONECT 2093 2092 2094 2094 2095
CONECT 2094 2093 2093
CONECT 2095 2093
CONECT 2096 2087 2097
CONECT 2097 2096 2098 2100
CONECT 2098 2097 2099 2099 2102
CONECT 2099 2098 2098
CONECT 2100 2097 2101
CONECT 2101 2100
CONECT 2102 2098 2103
CONECT 2103 2102 2104 2106
CONECT 2104 2103 2105 2105 2110
CONECT 2105 2104 2104
CONECT 2106 2103 2107 2108
CONECT 2107 2106 2109
CONECT 2108 2106
CONECT 2109 2107
CONECT 2110 2104 2111
CONECT 2111 2110 2112 2114
CONECT 2112 2111 2113 2113 2118
CONECT 2113 2112 2112
CONECT 2114 2111 2115
CONECT 2115 2114 2116 2117 2117
CONECT 2116 2115
CONECT 2117 2115 2115
CONECT 2118 2112 2119
CONECT 2119 2118 2120 2122
CONECT 2120 2119 2121 2121 2123
CONECT 2121 2120 2120
CONECT 2122 2119
CONECT 2123 2120 2124
CONECT 2124 2123 2125 2127
CONECT 2125 2124 2126 2126 2132
CONECT 2126 2125 2125
CONECT 2127 2124 2128
CONECT 2128 2127 2129
CONECT 2129 2128 2130 2131 2131
CONECT 2130 2129
CONECT 2131 2129 2129
CONECT 2132 2125 2133
CONECT 2133 2132 2134 2136
CONECT 2134 2133 2135 2135 2142
CONECT 2135 2134 2134
CONECT 2136 2133 2137
CONECT 2137 2136 2138 2138 2139
CONECT 2138 2137 2137 2141
CONECT 2139 2137 2140 2140
CONECT 2140 2139 2139 2141
CONECT 2141 2138 2140
CONECT 2142 2134 2143
CONECT 2143 2142 2144 2146
CONECT 2144 2143 2145 2145 2149
CONECT 2145 2144 2144
CONECT 2146 2143 2147 2148
CONECT 2147 2146
CONECT 2148 2146
CONECT 2149 2144 2150
CONECT 2150 2149 2151 2153
CONECT 2151 2150 2152 2152 2158
CONECT 2152 2151 2151
CONECT 2153 2150 2154
CONECT 2154 2153 2155
CONECT 2155 2154 2156 2157 2157
CONECT 2156 2155
CONECT 2157 2155 2155
CONECT 2158 2151 2159
CONECT 2159 2158 2160 2162
CONECT 2160 2159 2161 2161 2169
CONECT 2161 2160 2160
CONECT 2162 2159 2163
CONECT 2163 2162 2164
CONECT 2164 2163 2165
CONECT 2165 2164 2166
CONECT 2166 2165 2167 2167 2168
CONECT 2167 2166 2166
CONECT 2168 2166
CONECT 2169 2160 2170
CONECT 2170 2169 2171 2173
CONECT 2171 2170 2172 2172 2177
CONECT 2172 2171 2171
CONECT 2173 2170 2174
CONECT 2174 2173 2175 2176
CONECT 2175 2174
CONECT 2176 2174
CONECT 2177 2171 2178
CONECT 2178 2177 2179 2181
CONECT 2179 2178 2180 2180 2185
CONECT 2180 2179 2179
CONECT 2181 2178 2182
CONECT 2182 2181 2183 2184
CONECT 2183 2182
CONECT 2184 2182
CONECT 2185 2179 2186
CONECT 2186 2185 2187 2189
CONECT 2187 2186 2188 2188 2196
CONECT 2188 2187 2187
CONECT 2189 2186 2190
CONECT 2190 2189 2191
CONECT 2191 2190 2192
CONECT 2192 2191 2193
CONECT 2193 2192 2194 2194 2195
CONECT 2194 2193 2193
CONECT 2195 2193
CONECT 2196 2187 2197
CONECT 2197 2196 2198 2200
CONECT 2198 2197 2199 2199 2204
CONECT 2199 2198 2198
CONECT 2200 2197 2201 2202
CONECT 2201 2200 2203
CONECT 2202 2200
CONECT 2203 2201
CONECT 2204 2198 2205
CONECT 2205 2204 2206 2208
CONECT 2206 2205 2207 2207 2213
CONECT 2207 2206 2206
CONECT 2208 2205 2209
CONECT 2209 2208 2210
CONECT 2210 2209 2211 2212 2212
CONECT 2211 2210
CONECT 2212 2210 2210
CONECT 2213 2206 2214
CONECT 2214 2213 2215 2217
CONECT 2215 2214 2216 2216 2221
CONECT 2216 2215 2215
CONECT 2217 2214 2218
CONECT 2218 2217 2219 2219 2220
CONECT 2219 2218 2218
CONECT 2220 2218
CONECT 2221 2215 2222
CONECT 2222 2221 2223 2225
CONECT 2223 2222 2224 2224 2229
CONECT 2224 2223 2223
CONECT 2225 2222 2226 2227
CONECT 2226 2225 2228
CONECT 2227 2225
CONECT 2228 2226
CONECT 2229 2223 2230
CONECT 2230 2229 2231 2233
CONECT 2231 2230 2232 2232 2239
CONECT 2232 2231 2231
CONECT 2233 2230 2234
CONECT 2234 2233 2235 2235 2236
CONECT 2235 2234 2234 2238
CONECT 2236 2234 2237 2237
CONECT 2237 2236 2236 2238
CONECT 2238 2235 2237
CONECT 2239 2231 2240 2245
CONECT 2240 2239 2241 2243
CONECT 2241 2240 2242 2242 2246
CONECT 2242 2241 2241
CONECT 2243 2240 2244
CONECT 2244 2243 2245
CONECT 2245 2239 2244
CONECT 2246 2241 2247
CONECT 2247 2246 2248 2250
CONECT 2248 2247 2249 2249 2257
CONECT 2249 2248 2248
CONECT 2250 2247 2251
CONECT 2251 2250 2252 2252 2253
CONECT 2252 2251 2251 2254
CONECT 2253 2251 2255 2255
CONECT 2254 2252 2256 2256
CONECT 2255 2253 2253 2256
CONECT 2256 2254 2254 2255
CONECT 2257 2248 2258
CONECT 2258 2257 2259 2261
CONECT 2259 2258 2260 2260 2262
CONECT 2260 2259 2259
CONECT 2261 2258
CONECT 2262 2259 2263
CONECT 2263 2262 2264 2266
CONECT 2264 2263 2265 2265 2269
CONECT 2265 2264 2264
CONECT 2266 2263 2267 2268
CONECT 2267 2266
CONECT 2268 2266
CONECT 2269 2264 2270 2275
CONECT 2270 2269 2271 2273
CONECT 2271 2270 2272 2272 2276
CONECT 2272 2271 2271
CONECT 2273 2270 2274
CONECT 2274 2273 2275
CONECT 2275 2269 2274
CONECT 2276 2271 2277
CONECT 2277 2276 2278 2280
CONECT 2278 2277 2279 2279 2284
CONECT 2279 2278 2278
CONECT 2280 2277 2281
CONECT 2281 2280 2282 2283
CONECT 2282 2281
CONECT 2283 2281
CONECT 2284 2278 2285
CONECT 2285 2284 2286 2288
CONECT 2286 2285 2287 2287 2292
CONECT 2287 2286 2286
CONECT 2288 2285 2289
CONECT 2289 2288 2290
CONECT 2290 2289 2291
CONECT 2291 2290
CONECT 2292 2286 2293
CONECT 2293 2292 2294 2296
CONECT 2294 2293 2295 2295 2301
CONECT 2295 2294 2294
CONECT 2296 2293 2297
CONECT 2297 2296 2298
CONECT 2298 2297 2299 2300 2300
CONECT 2299 2298
CONECT 2300 2298 2298
CONECT 2301 2294 2302
CONECT 2302 2301 2303 2305
CONECT 2303 2302 2304 2304 2310
CONECT 2304 2303 2303
CONECT 2305 2302 2306
CONECT 2306 2305 2307
CONECT 2307 2306 2308 2308 2309
CONECT 2308 2307 2307
CONECT 2309 2307
CONECT 2310 2303 2311
CONECT 2311 2310 2312 2314
CONECT 2312 2311 2313 2313 2318
CONECT 2313 2312 2312
CONECT 2314 2311 2315
CONECT 2315 2314 2316 2317
CONECT 2316 2315
CONECT 2317 2315
CONECT 2318 2312 2319
CONECT 2319 2318 2320 2322
CONECT 2320 2319 2321 2321 2329
CONECT 2321 2320 2320
CONECT 2322 2319 2323
CONECT 2323 2322 2324 2324 2325
CONECT 2324 2323 2323 2326
CONECT 2325 2323 2327 2327
CONECT 2326 2324 2328 2328
CONECT 2327 2325 2325 2328
CONECT 2328 2326 2326 2327
CONECT 2329 2320 2330
CONECT 2330 2329 2331
CONECT 2331 2330 2332 2332 2333
CONECT 2332 2331 2331
CONECT 2333 2331 2334
CONECT 2334 2333 2335 2337
CONECT 2335 2334 2336 2336 2341
CONECT 2336 2335 2335
CONECT 2337 2334 2338 2339
CONECT 2338 2337 2340
CONECT 2339 2337
CONECT 2340 2338
CONECT 2341 2335 2342
CONECT 2342 2341 2343 2345
CONECT 2343 2342 2344 2344 2348
CONECT 2343 2352
CONECT 2344 2343 2343 2352
CONECT 2345 2342 2346 2347
CONECT 2346 2345
CONECT 2347 2345
CONECT 2348 2343 2349
CONECT 2349 2348 2350
CONECT 2350 2349 2351 2351 2352
CONECT 2351 2350 2350
CONECT 2352 2343 2344 2350 2353
CONECT 2353 2352 2354 2356
CONECT 2354 2353 2355 2355
CONECT 2355 2354 2354
CONECT 2356 2353 2357
CONECT 2357 2356
CONECT 2358 2359
CONECT 2359 2358 2360
CONECT 2360 2359 2361
CONECT 2361 2360 2362 2364
CONECT 2362 2361 2363
CONECT 2363 2362
CONECT 2364 2361 2365
CONECT 2365 2364 2366 2366 2366
CONECT 2365 2366 2374 2374 2374
CONECT 2365 2374
CONECT 2366 2365 2365 2365 2365
CONECT 2366 2367 2367 2367 2367
CONECT 2367 2366 2366 2366 2366
CONECT 2367 2368 2368 2368 2368
CONECT 2368 2367 2367 2367 2367
CONECT 2368 2369 2373 2373 2373
CONECT 2368 2373
CONECT 2369 2368 2370 2370 2371
CONECT 2370 2369 2369
CONECT 2371 2369 2372
CONECT 2372 2371
CONECT 2373 2368 2368 2368 2368
CONECT 2373 2374 2374 2374 2374
CONECT 2374 2365 2365 2365 2365
CONECT 2374 2373 2373 2373 2373
CONECT 2374 2375
CONECT 2375 2374 2376
CONECT 2376 2375 2377 2377 2378
CONECT 2377 2376 2376
CONECT 2378 2376 2379 2379 2379
CONECT 2378 2379 2392 2392 2392
CONECT 2378 2392
CONECT 2379 2378 2378 2378 2378
CONECT 2379 2380 2380 2380 2380
CONECT 2380 2379 2379 2379 2379
CONECT 2380 2381 2381 2381 2381
CONECT 2381 2380 2380 2380 2380
CONECT 2381 2382 2392 2392 2392
CONECT 2381 2392
CONECT 2382 2381 2383 2383 2383
CONECT 2382 2383 2389 2389 2389
CONECT 2382 2389
CONECT 2383 2382 2382 2382 2382
CONECT 2383 2384 2384 2384 2384
CONECT 2384 2383 2383 2383 2383
CONECT 2384 2385 2387 2387 2387
CONECT 2384 2387
CONECT 2385 2384 2386
CONECT 2386 2385
CONECT 2387 2384 2384 2384 2384
CONECT 2387 2388 2388 2388 2388
CONECT 2388 2387 2387 2387 2387
CONECT 2388 2389 2389 2389 2389
CONECT 2389 2382 2382 2382 2382
CONECT 2389 2388 2388 2388 2388
CONECT 2389 2390
CONECT 2390 2389 2391
CONECT 2391 2390
CONECT 2392 2378 2378 2378 2378
CONECT 2392 2381 2381 2381 2381
CONECT 2392 2393
CONECT 2393 2392
END
