# Supplementary material for: Chemical manipulation of an activation/inhibition switch in the nuclear receptor PXR
Source: Nat Commun. 2024 May 14;15:4054. doi: 10.1038/s41467-024-48472-1 (PMC11094003; doi:10.1038/s41467-024-48472-1)
Supplement: Supplementary file 7 — Source Data [file 41467_2024_48472_MOESM7_ESM.xlsx]

## Sheet: 1h
Chain	SJB7	SJPYT-310
A	3.775	5.016
B	3.8	4.748

## Sheet: 2b
Log[Compound] (μM)	T0901317			SJPYT-278			SJPYT-312			SJPYT-313			SJPYT-326			SJPYT-327			SJPYT-328			SJPYT-330			SJPYT-331
1	100	100	100	90.8922	92.3752	92.7793	93.3239	90.6087	93.6908	88.9752	86.9728	88.9998	90.9714	91.3158	92.084	93.4959	90.3804	92.1946	94.3997	93.0973	94.0594	77.1493	79.7012	75.548	79.2737	88.5341	85.3934
0.522878	99.9443	100.319	100.242	94.2689	93.4755	95.4647	96.4896	93.4984	96.9576	93.6062	90.679	93.5562	92.415	93.8898	94.5073	95.5226	93.6744	94.1734	95.6139	93.3353	95.201	84.9726	89.6036	85.5694	88.1606	93.2684	93.6247
0.0457571	99.3313	97.597	97.6101	96.0347	95.6761	94.0922	98.4642	95.505	97.0324	95.369	90.9003	94.0415	94.8618	95.4053	95.8535	94.4857	95.336	95.685	95.2918	93.127	96.0862	91.2762	92.2953	91.4819	94.8627	95.2657	95.3463
-0.431364	94.9847	94.1228	93.0117	94.3618	95.5042	93.5551	96.2702	92.9364	96.8828	89.1246	88.6046	91.2106	93.4916	94.3709	95.5843	92.3648	90.6136	95.1354	90.311	88.3368	92.8247	89.053	87.7022	90.8305	96.8409	96.1287	94.9966
-0.908484	87.4338	85.8136	81.3039	89.0335	90.3808	87.4385	91.9449	87.1572	94.4638	81.5656	84.4835	83.931	89.4544	89.0065	90.5493	85.6958	81.4021	86.9727	75.4925	67.0931	82.3413	82.3554	80.2198	85.6445	95.8075	95.0684	94.8621
-1.38561	64.1683	63.4626	60.9136	66.8216	73.5666	63.9863	77.8405	68.6957	80.5237	64.8043	65.1224	60.7172	82.2364	79.1436	81.4486	68.4223	56.8868	65.5627	42.0146	30.1398	45.0903	59.3359	60.8347	61.2176	89.5483	87.2766	84.8016
-1.86273	25.9961	35.9873	30.1467	26.9517	39.5942	22.6317	41.4198	42.5819	49.5012	25.4556	36.6339	33.513	64.3259	57.6859	66.3705	45.8466	28.3195	39.9203	31.2353	10.8598	19.7904	34.065	40.6099	43.7304	74.8155	75.2435	72.347
-2.33985	8.72105	3.21378	-3.04043	3.40762	16.4876	-6.042	8.38418	0.575275	23.9651	9.4413	4.9924	10.7576	20.7487	30.2382	21.7286	7.3878	7.47705	2.67975	1.20195	-14.8468	9.14385	15.8295	27.6207	25.3664	50.1624	53.3967	48.7559
-2.81697	3.00925	-2.25805	3.3731	10.1921	15.6279	-9.9805	0.454425	-5.31075	20.8728	8.00718	-0.06915	11.135	3.64577	13.7359	21.0824	8.30685	1.88023	-1.71785	-1.8709	-5.65308	10.1456	4.46045	20.484	19.1782	15.8547	28.7388	20.6187
-3.29409	-0.50145	-2.05555	-8.3651	4.58472	-2.21777	-2.8496	-0.7993	-5.097	-4.26463	1.85248	-2.088	-1.9684	0.097725	-0.3126	-1.9925	2.60405	-1.03475	-6.17025	-2.83748	-7.379	0.035075	-2.3497	4.35853	1.76622	2.65725	4.13018	-3.4297
-3.77121	0.5014	2.0555	8.36487	-4.585	2.21797	2.84943	0.799325	5.09687	4.26433	-1.8525	2.08812	1.96825	-0.098	0.3128	1.99245	-2.604	1.03485	6.17007	2.8373	7.37878	-0.03493	2.3499	-4.3585	-1.76623	-2.65728	-4.13025	3.42983

## Sheet: 2c
Log[Compound] (μM)	Rifampicin			SJPYT-326			SJPYT-328
1	104.382	100	100	74.0564	66.7977	66.4402	100.152	92.4993	84.4125
0.522878	95.4552	98.087	96.5017	81.7712	73.75	72.6448	100.649	107.931	97.9498
0.0457571	63.1056	64.8947	60.0747	76.2967	73.0709	70.3169	105.088	96.6843	95.5494
-0.431364	26.8168	27.3487	26.2994	75.5636	64.9048	66.8963	109.919	96.9812	95.3433
-0.908484	13.9299	9.96647	5.19767	65.364	61.2886	60.4447	101.948	91.7013	83.1453
-1.38561	1.45593	6.56917	0.902733	55.7266	53.0715	50.8575	79.4917	70.9346	71.1843
-1.86273	-0.7149	3.14993	2.96917	36.7777	34.8886	31.6927	63.2271	60.5048	57.3791
-2.33985	0.661867	3.1719	-0.97737	17.2667	15.6532	16.034	37.9537	36.6016	36.4652
-2.81697	-2.75833	2.46813	-4.00267	6.57835	7.22393	6.1523	16.9623	19.8528	11.1523
-3.29409	1.15937	-0.18143	0.416967	1.06313	0.670575	0.432225	3.66285	4.6999	2.17888
-3.77121	-1.15933	0.181433	-0.41713	-1.06318	-0.67075	-0.4322	-3.66275	-4.69975	-2.1789

## Sheet: 2d
Log[Compound] (μM)	SPA70			SJPYT-278			SJPYT-312			SJPYT-313			SJPYT-327			SJPYT-330			SJPYT-331
1	101.094	102.323	101.554	105.75	112.693	105.231	105.438	105.577	105.192	103.482	102.956	102.975	104.536	104.089	104.042	106.825	107.09	107.826	112.415	111.403	112.473
0.522878	101.603	104.105	102.205	105.963	111.121	103.044	105.006	104.759	105.471	102.093	100.962	101.841	103.364	103.322	103.42	108.285	108.313	110.055	111.318	111.283	112.127
0.0457571	93.8343	97.0572	95.6861	103.659	109.927	103.978	102.9	103.575	103.307	100.006	97.4553	98.9147	102.235	100.356	102.547	108.083	108.294	109.43	111.177	110.17	111.594
-0.431364	63.8422	71.1916	70.2621	103.059	108.675	103.132	100.63	102.379	103.478	94.5763	87.574	91.9517	97.9351	99.7807	99.0001	105.998	104.721	103.918	110.488	109.709	110.819
-0.908484	24.9967	39.6726	32.5446	100.232	104.919	100.516	100.731	100.713	101.86	78.365	68.7292	74.1418	88.6857	89.0533	89.5965	94.7558	90.8237	92.4699	108.906	107.534	109.415
-1.38561	5.25985	23.9906	8.47263	92.0041	90.6224	85.889	96.1963	95.4457	95.1068	53.2966	44.1874	44.4485	69.6888	62.2486	69.6567	62.5572	57.4021	55.9036	104.891	99.9621	102.585
-1.86273	-3.8315	9.93487	4.31072	63.1956	58.0403	55.5241	70.6453	69.675	69.8346	21.0307	9.41602	16.249	36.6319	33.739	37.621	29.3562	24.4533	21.8014	85.8555	73.8377	78.7177
-2.33985	-9.0285	-0.09392	-6.08473	32.1994	22.7503	28.7418	36.7936	36.5926	32.4597	5.71542	0.81965	5.15822	16.4875	18.1933	13.6621	6.28702	7.96622	10.9176	41.9626	38.1752	36.949
-2.81697	-11.5018	0.564335	-1.23418	18.2793	10.5793	9.05895	14.372	13.9821	8.95187	3.48455	0.2564	0.75625	0.7566	6.62725	-1.0484	-3.15198	-2.9181	-6.5329	8.8918	6.28615	7.22788
-3.29409	-2.6745	2.50042	-4.0935	5.03663	14.1316	1.1352	1.05905	2.0045	-1.88158	-0.20735	0.958925	-1.01213	-1.52595	0.433	3.4301	-2.56	-1.55655	-3.2161	0.55905	-2.797	0.204075
-3.77121	2.67445	2.38422	4.09363	0.60307	10.6375	5.47625	-1.0591	-2.00455	1.8818	0.2075	-0.959	1.01212	1.5259	-0.43315	-3.43023	2.55987	1.55675	3.2163	-0.55898	2.797	-0.20428

## Sheet: Table 1
Binding
Log[Compound] (μM)	T0901317			SJPYT-278			SJPYT-312			SJPYT-313			SJPYT-326			SJPYT-327			SJPYT-328			SJPYT-330			SJPYT-331			SPA70
1	100	100	100	90.8922	92.3752	92.7793	93.3239	90.6087	93.6908	88.9752	86.9728	88.9998	90.9714	91.3158	92.084	93.4959	90.3804	92.1946	94.3997	93.0973	94.0594	77.1493	79.7012	75.548	79.2737	88.5341	85.3934	87.6175	89.3911	87.0207
0.522878	99.9443	100.319	100.242	94.2689	93.4755	95.4647	96.4896	93.4984	96.9576	93.6062	90.679	93.5562	92.415	93.8898	94.5073	95.5226	93.6744	94.1734	95.6139	93.3353	95.201	84.9726	89.6036	85.5694	88.1606	93.2684	93.6247	86.3962	88.1115	87.9583
0.0457571	99.3313	97.597	97.6101	96.0347	95.6761	94.0922	98.4642	95.505	97.0324	95.369	90.9003	94.0415	94.8618	95.4053	95.8535	94.4857	95.336	95.685	95.2918	93.127	96.0862	91.2762	92.2953	91.4819	94.8627	95.2657	95.3463	78.3899	80.7224	76.4102
-0.431364	94.9847	94.1228	93.0117	94.3618	95.5042	93.5551	96.2702	92.9364	96.8828	89.1246	88.6046	91.2106	93.4916	94.3709	95.5843	92.3648	90.6136	95.1354	90.311	88.3368	92.8247	89.053	87.7022	90.8305	96.8409	96.1287	94.9966	54.3712	60.8256	57.262
-0.908484	87.4338	85.8136	81.3039	89.0335	90.3808	87.4385	91.9449	87.1572	94.4638	81.5656	84.4835	83.931	89.4544	89.0065	90.5493	85.6958	81.4021	86.9727	75.4925	67.0931	82.3413	82.3554	80.2198	85.6445	95.8075	95.0684	94.8621	37.1035	44.066	29.428
-1.38561	64.1683	63.4626	60.9136	66.8216	73.5666	63.9863	77.8405	68.6957	80.5237	64.8043	65.1224	60.7172	82.2364	79.1436	81.4486	68.4223	56.8868	65.5627	42.0146	30.1398	45.0903	59.3359	60.8347	61.2176	89.5483	87.2766	84.8016	19.9715	30.9804	8.15773
-1.86273	25.9961	35.9873	30.1467	26.9517	39.5942	22.6317	41.4198	42.5819	49.5012	25.4556	36.6339	33.513	64.3259	57.6859	66.3705	45.8466	28.3195	39.9203	31.2353	10.8598	19.7904	34.065	40.6099	43.7304	74.8155	75.2435	72.347	11.4564	20.5366	10.6253
-2.33985	8.72105	3.21378	-3.04043	3.40762	16.4876	-6.042	8.38418	0.575275	23.9651	9.4413	4.9924	10.7576	20.7487	30.2382	21.7286	7.3878	7.47705	2.67975	1.20195	-14.8468	9.14385	15.8295	27.6207	25.3664	50.1624	53.3967	48.7559	-1.60464	24.128	-1.71248
-2.81697	3.00925	-2.25805	3.3731	10.1921	15.6279	-9.9805	0.454425	-5.31075	20.8728	8.00718	-0.06915	11.135	3.64577	13.7359	21.0824	8.30685	1.88023	-1.71785	-1.8709	-5.65308	10.1456	4.46045	20.484	19.1782	15.8547	28.7388	20.6187	-8.28782	20.2477	2.08755
-3.29409	-0.50145	-2.05555	-8.3651	4.58472	-2.21777	-2.8496	-0.7993	-5.097	-4.26463	1.85248	-2.088	-1.9684	0.097725	-0.3126	-1.9925	2.60405	-1.03475	-6.17025	-2.83748	-7.379	0.035075	-2.3497	4.35853	1.76622	2.65725	4.13018	-3.4297	4.43397	19.6285	1.69274
-3.77121	0.5014	2.0555	8.36487	-4.585	2.21797	2.84943	0.799325	5.09687	4.26433	-1.8525	2.08812	1.96825	-0.098	0.3128	1.99245	-2.604	1.03485	6.17007	2.8373	7.37878	-0.03493	2.3499	-4.3585	-1.76623	-2.65728	-4.13025	3.42983	0.430844	18.225	0.212209
Agonism
Log[Compound] (μM)	Rifampicin			SJPYT-326			SJPYT-328
1	104.382	100	100	74.0564	66.7977	66.4402	100.152	92.4993	84.4125
0.522878	95.4552	98.087	96.5017	81.7712	73.75	72.6448	100.649	107.931	97.9498
0.0457571	63.1056	64.8947	60.0747	76.2967	73.0709	70.3169	105.088	96.6843	95.5494
-0.431364	26.8168	27.3487	26.2994	75.5636	64.9048	66.8963	109.919	96.9812	95.3433
-0.908484	13.9299	9.96647	5.19767	65.364	61.2886	60.4447	101.948	91.7013	83.1453
-1.38561	1.45593	6.56917	0.902733	55.7266	53.0715	50.8575	79.4917	70.9346	71.1843
-1.86273	-0.7149	3.14993	2.96917	36.7777	34.8886	31.6927	63.2271	60.5048	57.3791
-2.33985	0.661867	3.1719	-0.97737	17.2667	15.6532	16.034	37.9537	36.6016	36.4652
-2.81697	-2.75833	2.46813	-4.00267	6.57835	7.22393	6.1523	16.9623	19.8528	11.1523
-3.29409	1.15937	-0.18143	0.416967	1.06313	0.670575	0.432225	3.66285	4.6999	2.17888
-3.77121	-1.15933	0.181433	-0.41713	-1.06318	-0.67075	-0.4322	-3.66275	-4.69975	-2.1789
Antagonism
Log[Compound] (μM)	SPA70			SJPYT-278			SJPYT-312			SJPYT-313			SJPYT-327			SJPYT-330			SJPYT-331
1	101.094	102.323	101.554	105.75	112.693	105.231	105.438	105.577	105.192	103.482	102.956	102.975	104.536	104.089	104.042	106.825	107.09	107.826	112.415	111.403	112.473
0.522878	101.603	104.105	102.205	105.963	111.121	103.044	105.006	104.759	105.471	102.093	100.962	101.841	103.364	103.322	103.42	108.285	108.313	110.055	111.318	111.283	112.127
0.0457571	93.8343	97.0572	95.6861	103.659	109.927	103.978	102.9	103.575	103.307	100.006	97.4553	98.9147	102.235	100.356	102.547	108.083	108.294	109.43	111.177	110.17	111.594
-0.431364	63.8422	71.1916	70.2621	103.059	108.675	103.132	100.63	102.379	103.478	94.5763	87.574	91.9517	97.9351	99.7807	99.0001	105.998	104.721	103.918	110.488	109.709	110.819
-0.908484	24.9967	39.6726	32.5446	100.232	104.919	100.516	100.731	100.713	101.86	78.365	68.7292	74.1418	88.6857	89.0533	89.5965	94.7558	90.8237	92.4699	108.906	107.534	109.415
-1.38561	5.25985	23.9906	8.47263	92.0041	90.6224	85.889	96.1963	95.4457	95.1068	53.2966	44.1874	44.4485	69.6888	62.2486	69.6567	62.5572	57.4021	55.9036	104.891	99.9621	102.585
-1.86273	-3.8315	9.93487	4.31072	63.1956	58.0403	55.5241	70.6453	69.675	69.8346	21.0307	9.41602	16.249	36.6319	33.739	37.621	29.3562	24.4533	21.8014	85.8555	73.8377	78.7177
-2.33985	-9.0285	-0.09392	-6.08473	32.1994	22.7503	28.7418	36.7936	36.5926	32.4597	5.71542	0.81965	5.15822	16.4875	18.1933	13.6621	6.28702	7.96622	10.9176	41.9626	38.1752	36.949
-2.81697	-11.5018	0.564335	-1.23418	18.2793	10.5793	9.05895	14.372	13.9821	8.95187	3.48455	0.2564	0.75625	0.7566	6.62725	-1.0484	-3.15198	-2.9181	-6.5329	8.8918	6.28615	7.22788
-3.29409	-2.6745	2.50042	-4.0935	5.03663	14.1316	1.1352	1.05905	2.0045	-1.88158	-0.20735	0.958925	-1.01213	-1.52595	0.433	3.4301	-2.56	-1.55655	-3.2161	0.55905	-2.797	0.204075
-3.77121	2.67445	2.38422	4.09363	0.60307	10.6375	5.47625	-1.0591	-2.00455	1.8818	0.2075	-0.959	1.01212	1.5259	-0.43315	-3.43023	2.55987	1.55675	3.2163	-0.55898	2.797	-0.20428

## Sheet: 3a
	FXR						LXRα						CAR						VDR						mPXR
Log[SJPYT-310] (μM)	Antagonistic Mode			Agonistic Mode			Antagonistic Mode			Agonistic Mode			Antagonistic Mode			Agonistic Mode			Antagonistic Mode			Agonistic Mode			Antagonistic Mode			Agonistic Mode
1.47712	100.007	101.631	98.4721	3.18897	4.80383	4.3926	112.179	102.098	105.774	-2.71699	-1.78513	-0.29196	88.4476	93.0764	94.9956	-6.49034	2.04422	0.304164	98.8964	100.423	102.664	-0.23387	-0.56142	-0.31771	89.663	86.1916	89.6914	8.46773	8.0447	4.77324
1	98.359	103.185	95.8435	3.75369	1.34567	2.23455	102.871	109.86	112.025	-2.22068	-1.58409	0.381748	86.0768	95.3343	93.6409	6.18721	5.52433	5.77291	95.988	99.5075	103.74	-1.64233	-0.96475	-0.62088	87.1021	92.2238	94.3579	2.31964	8.77796	8.86257
0.522878	95.4073	103.335	103.635	3.84076	2.6699	2.18555	96.8559	111.993	109.066	-1.31453	0.665367	-0.70858	95.3343	95.4472	77.8354	11.9874	9.33588	8.34156	94.3969	97.6231	103.648	-1.85226	0.444793	-1.10821	89.3215	89.2362	86.4192	8.15751	3.41953	10.8085
0.045757	101.23	103.753	98.4752	4.81303	3.09322	3.80304	108.968	103.577	99.0683	-1.91225	-1.18516	-1.61949	89.3508	86.6413	86.5284	9.00444	16.379	9.17016	103.126	103.29	100.332	-2.2435	-1.01696	-2.66356	83.8868	88.0127	85.3949	12.8673	0.599298	12.8673
-0.43136	104.322	102.671	98.8717	2.9698	3.00904	2.74098	105.352	101.887	96.4736	2.30309	-2.06204	-0.05688	102.56	79.1902	102.447	14.3075	10.5788	14.6389	91.8727	99.9878	101.094	-3.30373	-0.86412	-0.04392	90.2605	92.6222	80.3016	8.10111	7.02942	8.32672
-0.90848	98.835	95.8553	105.918	1.09169	-6.9881	1.29996	111.272	109.494	103.862	-1.64358	-0.99054	-1.46128	101.544	96.689	91.3829	11.0759	12.8988	15.5504	100.922	102.266	102.84	2.56077	-2.61825	3.26492	86.5615	87.1875	89.4353	4.94245	10.8649	1.61458
-1.38561	94.8648	103.706	97.7022	3.90338	3.89909	0.928385	101.522	96.6218	115.463	1.7155	-0.37457	-2.5891	87.8832	98.1567	93.6409	2.92806	12.7331	10.8273	93.4115	98.2073	97.958	-1.31093	-2.18765	-1.30256	95.1546	88.8378	88.0127	12.4443	4.43481	-3.34902
-1.86273	93.9284	97.6746	101.439	2.63877	1.61614	3.17502	94.4119	104.237	107.57	-2.20359	-3.21357	-1.49096	91.1572	97.5922	96.1246	14.3075	2.0166	13.8379	97.0353	104.467	103.695	-1.93344	2.46523	-0.21842	90.2321	89.2362	95.809	15.8285	9.68043	15.2363
-2.33985	102.091	104	93.2904	3.94223	2.79047	3.42152	100.919	97.6093	99.6624	-0.60371	-3.0918	-1.31985	85.0608	97.1406	83.0286	14.6803	15.3985	12.6779	92.849	96.8304	101.894	1.78694	4.6789	-6.64463	95.7806	94.7562	88.3826	7.00122	4.74503	11.7392
-2.81697	92.8447	102.537	97.824	2.55065	3.43734	2.69687	109.216	101.032	102.406	0.662906	-1.29827	-2.18202	80.3191	96.0117	105.269	17.4561	6.93295	15.8818	91.5	93.5623	99.3804	3.23886	5.0259	-4.24562	90.5166	96.2643	80.5577	1.33256	4.15279	7.81908
-3.29409	102.045	91.6505	96.5873	3.77386	2.04131	1.91071	101.199	108.394	112.594	-2.18793	-3.08904	-1.98469	87.4316	88.3347	98.6083	16.0475	12.0288	10.4683	104.179	92.8073	98.9867	4.02537	3.18932	4.69373	93.6465	93.4189	90.5735	9.68043	8.97538	7.79088
-3.77121	96.3813	108.057	100.72	4.02481	3.98426	4.42605	100.234	113.732	99.04	-2.49508	1.13529	-2.18646	91.7216	96.3504	103.124	13.4789	15.0808	14.8046	100.269	100.394	104.41	4.28149	3.5035	6.86708	92.2238	97.2602	98.1138	2.91188	2.96829	10.4419

## Sheet: 4g
Chain	SJPYT-326	SJPYT-328	SJPYT-310	SJPYT-312	SJPYT-331
A	3.667	3.656	5.016	5.138	5.463
B	4.126	3.982	4.748	5.776	5.37

## Sheet: 5a
Left Panel
Log[Compound] (μM)	M425I			M425L			L428V			L428Y			F429I
1	1.45758	1.80224	1.70355	3.09453	3.3159	3.05364	5.45834	5.62991	5.90169	2.31998	2.09679	2.78155	4.63086	4.145	4.25584
0.522879	1.18125	1.74454	1.80072	3.0043	3.45741	2.91017	5.08787	5.95179	6.44828	2.98501	2.95312	3.01234	4.37882	3.9127	3.74872
0.045757	1.16758	1.93585	1.88878	2.73295	3.37367	2.79982	5.92295	5.8774	6.57734	3.69102	2.70108	3.12621	3.66369	4.77814	4.69007
-0.43136	1.2268	1.43936	1.72936	2.98483	3.24644	3.10622	5.0818	6.48776	6.24635	3.34333	3.21427	3.18391	4.12071	4.38489	4.0873
-0.90849	1.2268	1.87056	1.58664	2.89135	2.8524	2.91082	4.73714	4.71589	5.86981	2.85443	3.13684	2.48396	3.52553	4.30898	4.77055
-1.38561	1.17214	1.37711	1.22984	3.03416	2.64856	3.44897	4.55191	4.81002	5.06662	2.46119	2.17423	2.38527	3.55286	3.89751	3.12166
-1.86273	0.803188	1.18884	1.08408	2.85694	3.15555	3.28084	3.6227	4.02961	5.08028	1.32093	1.38319	1.43177	3.18694	3.58322	3.12773
-2.33985	0.77434	0.672613	0.566331	2.52068	2.85434	2.26231	1.9237	2.79066	2.38527	0.545075	0.426646	0.482824	1.82957	2.02543	2.05428
-2.81697	0.403872	0.40539	0.399317	1.347	1.37427	1.44697	1.05067	1.1858	1.39685	0.156386	0.218637	0.191308	1.05675	0.979313	1.16607
-3.29409	0.211046	0.376542	0.314291	0.560223	0.514782	0.642666	0.578478	0.586069	0.605808	0.106282	0.133612	0.127538	0.646802	0.668058	0.551148
-3.77121	0.258113	0.262668	0.238375	0.180466	0.209029	0.252522	0.434238	0.384134	0.36895	0.12602	0.138167	0.13513	0.416018	0.434238	0.472196
-4.24833	0.259632	0.277852	0.247485	0.126586	0.118796	0.160991	0.338584	0.28848	0.337066	0.12602	0.094136	0.132093	0.365914	0.475232	0.490416
Middle Panel
Log[Compound] (μM)	M425I			M425L			L428V			L428Y			F429I
1	1.59727	1.76732	1.89637	1.33272	1.35739	1.8462	1.40748	1.60638	1.68381	2.16056	2.39894	2.12109	1.43329	1.3847	1.5092
0.522879	1.73543	1.78402	2.07402	1.62159	1.53591	1.58784	1.36496	1.36345	1.80528	2.95616	2.78611	2.81495	1.41811	1.70659	1.32852
0.045757	1.73088	1.76428	1.84627	1.48722	1.965	1.6151	1.22832	1.46517	1.67926	3.01993	2.48548	2.84836	1.63219	1.58967	1.55324
-0.43136	1.54261	2.01177	1.70962	1.71507	1.5041	1.51254	1.56538	1.39533	1.46062	2.39135	3.49212	2.99564	1.71114	1.57297	1.8235
-0.90849	1.92674	1.87512	1.86297	1.79817	1.85269	1.63653	1.52591	1.49402	1.48643	2.63428	2.81799	3.25527	1.88119	1.53198	1.25868
-1.38561	1.59575	1.97988	1.78402	1.41386	1.7365	1.88645	1.10685	1.1357	1.32549	2.37464	2.55077	2.49155	1.44392	1.5836	1.37104
-1.86273	1.53046	1.51832	1.48339	1.20548	1.33402	1.40348	1.3923	1.23135	1.17518	1.80831	1.91004	1.97533	1.56842	1.25717	1.21769
-2.33985	1.11141	1.18732	1.08711	1.02242	1.20938	1.66444	1.00664	1.11596	1.14785	0.930727	0.951983	1.05067	1.20099	1.24654	1.09471
-2.81697	0.678687	0.80167	0.552667	0.950367	0.706283	0.860134	0.671095	0.695388	0.724236	0.262668	0.230784	0.323401	0.751566	0.876068	0.762194
-3.29409	0.457013	0.458531	0.419055	0.490114	0.475832	0.529063	0.519264	0.520782	0.54963	0.121465	0.160941	0.15335	0.5223	0.57696	0.517745
-3.77121	0.337066	0.347694	0.347694	0.234995	0.229802	0.271348	0.335548	0.344657	0.343139	0.095654	0.110837	0.119947	0.42361	0.53141	0.444866
-4.24833	0.273297	0.285443	0.283925	0.149955	0.117497	0.151903	0.236857	0.291516	0.343139	0.1078	0.109319	0.11691	0.428165	0.390207	0.400835
Right Panel
Log[Compound] (μM)	M425I			M425L			L428V			L428Y			F429I
1	0.677168	0.586069	0.561776	0.825079	0.780287	0.823781	1.00664	1.19339	1.15088	1.10989	1.43633	1.16607	0.614917	0.81989	0.660467
0.522879	0.422091	0.528374	0.566331	0.938682	1.22431	1.05618	1.00968	1.46821	1.17821	1.08256	1.25413	1.68381	0.894287	0.663504	0.678687
0.045757	0.364396	0.671095	0.570886	0.928295	0.93219	0.796516	1.14177	1.24805	0.991459	1.29057	1.39685	1.2435	0.63921	0.889732	0.775859
-0.43136	0.43272	0.622509	0.529892	0.779638	1.05423	0.851695	1.24046	1.05827	1.2769	0.941355	1.29968	1.28146	0.71209	0.66654	0.756121
-0.90849	0.560258	0.478269	0.440311	0.914014	1.00814	1.08474	1.08104	1.09926	1.119	0.80167	1.05827	1.13266	0.763712	0.698425	0.721199
-1.38561	0.379579	0.371987	0.434238	0.883503	0.748479	0.857537	0.951983	1.10837	0.848738	0.449421	0.452458	0.634656	0.660467	0.624027	0.737901
-1.86273	0.318846	0.334029	0.364396	0.806254	0.714073	0.732899	0.706016	0.965648	0.907952	0.238375	0.220156	0.236857	0.610362	0.552667	0.5223
-2.33985	0.253559	0.27026	0.250522	0.557626	0.536204	0.595277	0.57696	0.614917	0.586069	0.103245	0.097172	0.136648	0.473714	0.523819	0.496489
-2.81697	0.262668	0.220156	0.273297	0.388845	0.358335	0.421952	0.332511	0.305181	0.408427	0.103245	0.122983	0.110837	0.355286	0.37806	0.409945
-3.29409	0.224711	0.180679	0.235339	0.187607	0.21552	0.229802	0.274815	0.23382	0.241412	0.106282	0.097172	0.119947	0.43272	0.350731	0.385652
-3.77121	0.188271	0.268742	0.271778	0.150605	0.137621	0.127884	0.238375	0.300626	0.303663	0.091099	0.119947	0.103245	0.367432	0.364396	0.332511
-4.24833	0.26115	0.236857	0.255077	0.117497	0.109058	0.109058	0.241412	0.247485	0.311255	0.095654	0.089581	0.136648	0.391725	0.371987	0.334029

## Sheet: 5e
M425	L/V428	F429	Total
0.7025	0.403	0.12	0.7025
0.6885	0.517	0.0955	0.6885
0.926	0.468	0.0755	0.926
0.802	0.565	0.1925	0.802
0.348	0.545	-0.0635	0.348
0.9075	0.6675	0.191	0.403
0.907	0.543	-0.12	0.517
1.157	0.709	0.0105	0.12
1.024	0.435	0.197	0.0955
0.493	0.599	0.1775	0.0755
1.0075	0.3775	0.169	0.1925
0.985	0.5195	0.302	-0.0635
1.2145		0.035	0.191
1.024		0.326	-0.12
0.5195		0	0.0105
0.846		0.159	0.9075
0.7985		0.269	0.907
0.9995		0.2615	1.157
0.8015		0.255	1.024
0.3975		0.3935	0.493
0.61		0.125	0.468
0.5615		0.4275	0.565
0.7775		0.092	0.197
0.601		0.2575	0.1775
0.254		0.2575	0.169
0.5615		0.261	0.302
0.5245		0.244	0.035
0.7535		0.3785	0.326
0.6005		0.107	0
0.228		0.403	0.159
		0.048	1.0075
		0.191	0.985
		0.1495	1.2145
		0.15	1.024
		0.111	0.5195
		0.217	0.545
		-0.0275	0.6675
		0.187	0.269
		-0.119	0.2615
		-0.042	0.255
		0.0835	0.3935
		0.0675	0.125
		0.0295	0.4275
		0.127	0.092
		-0.1075	0.2575
		0.0925	0.846
		-0.1915	0.7985
		-0.1085	0.9995
			0.8015
			0.3975
			0.543
			0.709
			0.2575
			0.261
			0.244
			0.3785
			0.107
			0.403
			0.048
			0.191
			0.61
			0.5615
			0.7775
			0.601
			0.254
			0.435
			0.599
			0.1495
			0.15
			0.111
			0.217
			-0.0275
			0.187
			-0.119
			-0.042
			0.5615
			0.5245
			0.7535
			0.6005
			0.228
			0.3775
			0.5195
			0.0835
			0.0675
			0.0295
			0.127
			-0.1075
			0.0925
			-0.1915
			-0.1085

## Sheet: S3a
Left Panel
Log[Compound] (μM)	SPA70	SJPYT-310	SJPYT-331	SPA70	SJPYT-310	SJPYT-331
-2	0.797184	0.957407	0.730243	6.17297	7.03715	7.92668
-1	0.899898	1.00875	0.607497	5.51309	6.70038	4.72661
0	0.791802	1.09673	0.597391	3.49336	2.07094	0.805023
1	0.839415	0.956353	0.67832	1.0381	1.09079	0.636722
Middle Panel
Log[Compound] (μM)	SPA70	SJPYT-310	SJPYT-331	SPA70	SJPYT-310	SJPYT-331
-2	1.17072	1.20086	0.98326	4.49484	5.73473	3.14818
-1	1.00828	1.44603	0.757397	5.51618	3.81929	2.76597
0	0.643815	1.231	0.87018	1.42132	1.52134	0.861918
1	0.755093	1.19592	0.791842	0.69898	1.39287	0.647301
Right Panel
Log[Compound] (μM)	SPA70	SJPYT-310	SJPYT-331	SPA70	SJPYT-310	SJPYT-331
-2	0.908681	0.932908	0.955575	1.53563	1.61811	1.67332
-1	0.953948	0.872391	0.902919	1.33981	2.02737	1.69803
0	0.877922	1.04248	0.789172	1.31154	1.36291	1.10877
1	0.959853	1.00319	0.938793	0.916056	1.02603	0.894395

[truncated: 22 more sheets: S3b, S4a, S4b, S4c, S4d, S4e, S5a, S5b, S5c, S5d, S5e, S6a, S6b, S6c, S6d, S6e, S6f, S6g, S6h, S11e …]
